# Supplementary material for: RecJ3/4-aRNase J form a Ubl-associated nuclease complex functioning in survival against DNA damage in Haloferax volcanii
Source: mBio. 2023 Jul 17;14(4):e00852-23. doi: 10.1128/mbio.00852-23 (PMC10470531; doi:10.1128/mbio.00852-23)
Supplement: Data Set S1-A-G — Data associated with the identification and characterization of the Ubl interactome including RecJ3, RecJ4, aRNase J, and Cdc48a. [file mbio.00852-23-s0001.xlsx]

## Sheet: Overview
Dataset S1: Data associated with the identification and characterization of the Ubl interactome including RecJ3, RecJ4, aRNase J and Cdc48a.
Bait/Protein target	Protein network/Description	Evidence
Ubl-beads	Ubl, Cdc48a, RecJ3/4, aRNase J	Dataset S1A
His6-RecJ3	RecJ3/4, aRNase J	Dataset S1B
His6-RecJ3, aRNase J-StrepII	RecJ3/4, aRNase J purified by TAP* from HJ02	Dataset S1C
His6-RecJ3, aRNase J-StrepII	AQUA analysis of TAP purified RecJ3/4-aRNase J complex	Dataset S1D
aRNase J-StrepII	aRNase J purified from HS01 (ΔrecJ3) independent of RecJ3/4	Dataset S1E
aRNase J-StrepII	aRNase J, RecJ3/4, Cdc48a purified from H26	Dataset S1F
RecJ4-StrepII	RecJ3/4, aRNase J, Cdc48a, Cas7 purified from H26	Dataset S1G
His6-Cdc48a	Cdc48a, Other proteins purified from H1209	Dataset S1H
His6-Cdc48a and RecJ4-StrepII	b- and y-ion series to support Ubl modifications on Cdc48a and RecJ4	Dataset S1I
Cdc48a and RecJ4	Multiple alignment to highlight Ubl-modification sites that may be conserved	Dataset S1J and S1K
*TAP, tandem affinity purification

## Sheet: Dataset-S1A
Proteins identified by LC-MS/MS analysis to associate with with the Ubl SAMP1 (vs. BSA) coated resin.
Report 1 and 2 = separate purifications using cell lysate vs. Ubl SAMP1 and BSA coated beads
cell lysate = H. volcanii NH02-pJAM957, a ∆samp1-3 ∆ubaA mutant ectopically expressing UbaA-StrepII, was grown in ATCC974 medium with 100 mM DMSO to stationary phase at 42°C (2 x 1-l culture in 2.8-l Fernbach flask, 200 rpm; derived from biological triplicate inoculum).
Summary of Reports 1 and 2
Locus tag	Protein	Theor. Mr	Normalized Total Spectra (report 1,2)a	Coverage (% total; report 1, 2)	Gel slice
HVO_2380	Cdc48a	82 kDa	5, -	13%, 55%	HMW
HVO_2889	RecJ4	79 kDa	8, 10	30%, 28%	HMW
HVO_1018	RecJ3	70 kDa	5, 3	18%, 8.5%	HMW
HVO_2724	aRNase J	50 kDa	63, 14	65%, 47%	HMW
HVO_2724	aRNase J	50 kDa	80, n.d.	0.7	LMW
aNormalized total spectra counts reported minus control; _, not detected at normalized total spectra counts above control
n.d., not determined
HMW, high molecular weight; LMW, low molecular weight
Report 1 of 2
10 Proteins identified at 99.0% Minimum 2 Min # Peptides 0.0% Decoy FDR 330 Spectra at 96.0% Minimum 0.00% Decoy FDR
20140703_90104_Maupin_HOV						Total Spectrum Count				Total Spectrum Count (Sample - Control)		% Probability ( % Coverage)
#	Identified Proteins (10)	Protein name	Gene Locus Tag	Accession Number	Mr	Ctrl250 (control)	250 (HMW)	Ctrl50 (control)	50 (LMW)	250 (HMW) - Ctrl	50 (LMW) - Ctrl	Ctrl250 (control)	250 (HMW)	Ctrl50 (control)	50 (LMW)
1	predicted hydrolase [Haloferax volcanii DS2]	RNase J	HVO_2724	gi|291370676 (+1)	50 kDa	0	130	0	137	130	137		100% (65%)		100% (70%)
2	putative nuclease [Haloferax volcanii DS2]	RecJ4	HVO_2889	gi|291370734 (+1)	79 kDa	0	17	0	0	17	0		100% (30%)
3	cell division control protein 48 [Haloferax volcanii DS2]	Cdc48a	HVO_2380	gi|291371302 (+1)	82 kDa	0	11	0	0	11	0		100% (13%)
4	conserved protein [Haloferax volcanii DS2]	RecJ3	HVO_1018	gi|291370317 (+1)	70 kDa	0	11	0	0	11	0		100% (18%)
5	stomatin-prohibitin homolog, transmembrane [Haloferax volcanii DS2]		HVO_0801	gi|291370466 (+1)	46 kDa	0	0	7	3	0	-4			100%(20%)	100% (10%)
6	ABC-type transport system periplasmic substrate-binding protein (probable substrate dipeptides/oligopeptides) [Haloferax volcanii DS2]		HVO_0062	gi|291372050 (+1)	67 kDa	2	0	0	0	-2	0	100% (2.8%)
7	ABC-type transport system periplasmic substrate-binding protein (probable substrate sugar) [Haloferax volcanii DS2]		HVO_1401	gi|291371029 (+1)	39 kDa	0	0	3	0	0	-3			100% (7.7%)
8	molybdopterin biosynthesis protein MoeB [Haloferax volcanii DS2]	UbaA	HVO_0558	gi|291372000 (+2)	29 kDa	2	0	0	0	-2	0	100% (9.6%)
9	Muc19 precursor, putative [Haloferax volcanii DS2]		HVO_2160	gi|291372342 (+1)	233 kDa	2	0	0	0	-2	0	100% (1.1%)
10	isocitrate dehydrogenase (NADP+) [Haloferax volcanii DS2]		HVO_2588	gi|291370583 (+1)	46 kDa	0	0	2	0	0	-2			100% (5.5%)
*250 and 50, upper and lower regions of gel analyzed from proteins associated with Ubl beads, respectively. Ctrl250 and Ctrl50 - upper and lower regions of gel analyzed from proteins associated with BSA control, respectively.
20140703_90104_Maupin_HOV						Quantitative Value (Normalized Total Spectra)				Quantitative Value (Normalized Total Spectra) (sample - control)
#	Protein name	Gene Locus Tag	Identified Proteins (10)	Accession Number	Molecular Weight	Ctrl250	250 (HMW)	Ctrl50	50 (LMW)	HMW - control	LMW-control
1	RNase J	HVO_2724	predicted hydrolase [Haloferax volcanii DS2]	gi|291370676 (+1)	50 kDa	0	62.885	0	79.998	62.885	79.998
2	RecJ4	HVO_2889	putative nuclease [Haloferax volcanii DS2]	gi|291370734 (+1)	79 kDa	0	8.2234	0	0	8.2234	0
3	Cdc48a	HVO_2380	cell division control protein 48 [Haloferax volcanii DS2]	gi|291371302 (+1)	82 kDa	0	5.321	0	0	5.321	0
4	RecJ3	HVO_1018	conserved protein [Haloferax volcanii DS2]	gi|291370317 (+1)	70 kDa	0	5.321	0	0	5.321	0
5		HVO_0801	stomatin-prohibitin homolog, transmembrane [Haloferax volcanii DS2]	gi|291370466 (+1)	46 kDa	0	0	47.688	1.7518	0	-45.9362
6		HVO_0062	ABC-type transport system periplasmic substrate-binding protein (probable substrate dipeptides/oligopeptides) [Haloferax volcanii DS2]	gi|291372050 (+1)	67 kDa	27.25	0	0	0	-27.25	0
7		HVO_1401	ABC-type transport system periplasmic substrate-binding protein (probable substrate sugar) [Haloferax volcanii DS2]	gi|291371029 (+1)	39 kDa	0	0	20.438	0	0	-20.438
8	UbaA	HVO_0558	molybdopterin biosynthesis protein MoeB [Haloferax volcanii DS2]	gi|291372000 (+2)	29 kDa	27.25	0	0	0	-27.25	0
9		HVO_2160	Muc19 precursor, putative [Haloferax volcanii DS2]	gi|291372342 (+1)	233 kDa	27.25	0	0	0	-27.25	0
10		HVO_2588	isocitrate dehydrogenase (NADP+) [Haloferax volcanii DS2]	gi|291370583 (+1)	46 kDa	0	0	13.625	0	0	-13.625
Report 2 of 2
6 Proteins at 99.0% Minimum 2 Min # Peptides 0.0% Decoy FDR
20140520_69169Maupin_Decoy						Total Spectrum Count		Total Spectrum Count (Sample - Control)	% Probability ( % Coverage)
#	Identified Proteins (6)	Protein name	Gene Locus Tag	Accession Number	Molecular Weight	c (control)	s (HMW)	HMW - Ctrl	c (control)	s (HMW)
1	cell division control protein 48 [Haloferax volcanii DS2]	Cdc48a	HVO_2380	gi|291371302 (+1)	82 kDa	4	35	31	100% (6.3%)	100% (55%)
2	predicted hydrolase [Haloferax volcanii DS2]	RNase J	HVO_2724	gi|291370676 (+1)	50 kDa	0	26	26		100% (47%)
3	putative nuclease [Haloferax volcanii DS2]	RecJ4	HVO_2889	gi|291370734 (+1)	79 kDa	0	17	17		100% (28%)
4	conserved protein [Haloferax volcanii DS2]	RecJ3	HVO_1018	gi|291370317 (+1)	70 kDa	0	5	5		100% (8.5%)
5	translation elongation factor aEF-1 alpha subunit [Haloferax volcanii DS2]	EF-1alpha	HVO_0359	gi|291371442 (+1)	46 kDa	0	2	2		100% (6.4%)
6	ABC-type transport system periplasmic substrate-binding protein (probable substrate dipeptides/oligopeptides) [Haloferax volcanii DS2]	DppA1	HVO_0062	gi|291372050 (+1)	67 kDa	0	2	2		100% (3.9%)
20140520_69169Maupin_Decoy						Quantitative Value (Normalized Total Spectra)
#	Identified Proteins (6)	Protein name	Gene Locus Tag	Accession Number	Molecular Weight	c (control)	s (HMW)	Sample - control
1	cell division control protein 48 [Haloferax volcanii DS2]	Cdc48a	HVO_2380	gi|291371302 (+1)	82 kDa	45.5	18.305	-27.195
2	predicted hydrolase [Haloferax volcanii DS2]	RNase J	HVO_2724	gi|291370676 (+1)	50 kDa	0	13.598	13.598
3	putative nuclease [Haloferax volcanii DS2]	RecJ4	HVO_2889	gi|291370734 (+1)	79 kDa	0	8.8908	8.8908
4	conserved protein [Haloferax volcanii DS2]	RecJ3	HVO_1018	gi|291370317 (+1)	70 kDa	0	2.6149	2.6149
5	translation elongation factor aEF-1 alpha subunit [Haloferax volcanii DS2]	EF-1alpha	HVO_0359	gi|291371442 (+1)	46 kDa	0	1.046	1.046
6	ABC-type transport system periplasmic substrate-binding protein (probable substrate dipeptides/oligopeptides) [Haloferax volcanii DS2]	DppA1	HVO_0062	gi|291372050 (+1)	67 kDa	0	1.046	1.046
Spectrum reports for proteins identified by LC-MS/MS analysis to associate with Ubl (vs. BSA) coated resin.
Report 1
Experiment name	Biological sample name	MS/MS sample name	Protein name	Protein accession numbers	Database sources	Protein molecular weight (Da)	Protein identification probability	Exclusive unique peptide count	Exclusive unique spectrum count	Total spectrum count	Percentage of total spectra	Percentage sequence coverage	Peptide sequence	Previous amino acid	Next amino acid	Best Peptide identification probability	Best Mascot Ion Score	Best Mascot Identity Score	Best Mascot Homology Score	Best Mascot Delta Ion Score	Number of identified +1H spectra	Number of identified +2H spectra	Number of identified +3H spectra	Number of identified +4H spectra	Number of enzymatic termini	Calculated +1H Peptide Mass (AMU)	Total TIC	Peptide start index	Peptide stop index	Assigned
20140703_90104_Maupin_HOV	250	250.RAW (F007088)	predicted hydrolase [Haloferax volcanii DS2]	gi|291370676,gi|292656842	HaloferaxB_NCBI_032511.fasta	50114.5	1	40	74	130	0.163	0.649	AGDDVVVFDMGLNLSQVLIHDNVETEK	R	M	0.997	53.3	25	13.3	48.3	0	0	1	0	2	2973.45	3416.28	23	49	TRUE
20140703_90104_Maupin_HOV	250	250.RAW (F007088)	predicted hydrolase [Haloferax volcanii DS2]	gi|291370676,gi|292656842	HaloferaxB_NCBI_032511.fasta	50114.5	1	40	74	130	0.163	0.649	DIGRQPVLLGR	K	S	0.997	40.6	25	0	40.6	0	2	2	0	2	1223.72	571828	264	274	TRUE
20140703_90104_Maupin_HOV	250	250.RAW (F007088)	predicted hydrolase [Haloferax volcanii DS2]	gi|291370676,gi|292656842	HaloferaxB_NCBI_032511.fasta	50114.5	1	40	74	130	0.163	0.649	DLHVTRNGNMIQLVE	R	-	0.997	71.5	25	14.7	20.4	0	3	2	0	2	1755.87	235199	436	450	TRUE
20140703_90104_Maupin_HOV	250	250.RAW (F007088)	predicted hydrolase [Haloferax volcanii DS2]	gi|291370676,gi|292656842	HaloferaxB_NCBI_032511.fasta	50114.5	1	40	74	130	0.163	0.649	EGKENYLPIVTGHQGEPR	K	A	0.997	56.8	25	0	56.6	0	1	1	1	2	2024.02	82598.8	314	331	TRUE
20140703_90104_Maupin_HOV	250	250.RAW (F007088)	predicted hydrolase [Haloferax volcanii DS2]	gi|291370676,gi|292656842	HaloferaxB_NCBI_032511.fasta	50114.5	1	40	74	130	0.163	0.649	EGNGVLAYIEDCTNAGR	R	K	0.997	63	25	0	62	0	2	0	0	2	1839.82	172392	199	215	TRUE
20140703_90104_Maupin_HOV	250	250.RAW (F007088)	predicted hydrolase [Haloferax volcanii DS2]	gi|291370676,gi|292656842	HaloferaxB_NCBI_032511.fasta	50114.5	1	40	74	130	0.163	0.649	EIGREGNGVLAYIEDCTNAGR	R	K	0.997	53.8	25	13.1	50.6	0	0	2	0	2	2295.07	93745.6	195	215	TRUE
20140703_90104_Maupin_HOV	250	250.RAW (F007088)	predicted hydrolase [Haloferax volcanii DS2]	gi|291370676,gi|292656842	HaloferaxB_NCBI_032511.fasta	50114.5	1	40	74	130	0.163	0.649	EIGREGNGVLAYIEDCTNAGRK	R	G	0.997	56.8	25	0	28	0	0	1	0	2	2423.16	21619.7	195	216	TRUE
20140703_90104_Maupin_HOV	250	250.RAW (F007088)	predicted hydrolase [Haloferax volcanii DS2]	gi|291370676,gi|292656842	HaloferaxB_NCBI_032511.fasta	50114.5	1	40	74	130	0.163	0.649	ENYLPIVTGHQGEPR	K	A	0.997	85.4	25	13.1	79.4	0	1	1	0	2	1709.86	75176	317	331	TRUE
20140703_90104_Maupin_HOV	250	250.RAW (F007088)	predicted hydrolase [Haloferax volcanii DS2]	gi|291370676,gi|292656842	HaloferaxB_NCBI_032511.fasta	50114.5	1	40	74	130	0.163	0.649	FNVNNDLVK	K	M	0.997	49.8	25	13	35.7	0	1	0	0	2	1062.56	42037.6	121	129	TRUE
20140703_90104_Maupin_HOV	250	250.RAW (F007088)	predicted hydrolase [Haloferax volcanii DS2]	gi|291370676,gi|292656842	HaloferaxB_NCBI_032511.fasta	50114.5	1	40	74	130	0.163	0.649	FREIGREGNGVLAYIEDCTNAGR	R	K	0.997	64.8	25	13.5	29.1	0	1	1	1	2	2598.24	225905	193	215	TRUE
20140703_90104_Maupin_HOV	250	250.RAW (F007088)	predicted hydrolase [Haloferax volcanii DS2]	gi|291370676,gi|292656842	HaloferaxB_NCBI_032511.fasta	50114.5	1	40	74	130	0.163	0.649	GETPYEIDDGDKVIFSAR	R	V	0.997	58.5	25	0	58.5	0	2	1	0	2	2011.96	241677	340	357	TRUE
20140703_90104_Maupin_HOV	250	250.RAW (F007088)	predicted hydrolase [Haloferax volcanii DS2]	gi|291370676,gi|292656842	HaloferaxB_NCBI_032511.fasta	50114.5	1	40	74	130	0.163	0.649	GFAPYVDLAESQGYALGR	K	D	0.997	78.6	25	0	77.2	0	1	0	0	2	1913.94	127219	418	435	TRUE
20140703_90104_Maupin_HOV	250	250.RAW (F007088)	predicted hydrolase [Haloferax volcanii DS2]	gi|291370676,gi|292656842	HaloferaxB_NCBI_032511.fasta	50114.5	1	40	74	130	0.163	0.649	GFAPYVDLAESQGYALGRDLHVTR	K	N	0.997	38.1	25	14	32.4	0	0	1	0	2	2635.33	24618.7	418	441	TRUE
20140703_90104_Maupin_HOV	250	250.RAW (F007088)	predicted hydrolase [Haloferax volcanii DS2]	gi|291370676,gi|292656842	HaloferaxB_NCBI_032511.fasta	50114.5	1	40	74	130	0.163	0.649	GRTPSESVAR	K	R	0.997	46.8	25	18.8	38	0	4	0	0	2	1059.55	164290	217	226	TRUE
20140703_90104_Maupin_HOV	250	250.RAW (F007088)	predicted hydrolase [Haloferax volcanii DS2]	gi|291370676,gi|292656842	HaloferaxB_NCBI_032511.fasta	50114.5	1	40	74	130	0.163	0.649	GRTPSESVARR	K	H	0.997	36.2	25	17.9	22	0	0	2	0	2	1215.66	23495.3	217	227	TRUE
20140703_90104_Maupin_HOV	250	250.RAW (F007088)	predicted hydrolase [Haloferax volcanii DS2]	gi|291370676,gi|292656842	HaloferaxB_NCBI_032511.fasta	50114.5	1	40	74	130	0.163	0.649	IMKEGKENYLPIVTGHQGEPR	R	A	0.997	49.4	25	0	49.4	0	2	2	4	2	2412.23	723032	311	331	TRUE
20140703_90104_Maupin_HOV	250	250.RAW (F007088)	predicted hydrolase [Haloferax volcanii DS2]	gi|291370676,gi|292656842	HaloferaxB_NCBI_032511.fasta	50114.5	1	40	74	130	0.163	0.649	KGRTPSESVAR	R	R	0.997	31	25	22.4	23.1	0	4	0	0	2	1187.65	56472.1	216	226	TRUE
20140703_90104_Maupin_HOV	250	250.RAW (F007088)	predicted hydrolase [Haloferax volcanii DS2]	gi|291370676,gi|292656842	HaloferaxB_NCBI_032511.fasta	50114.5	1	40	74	130	0.163	0.649	KSVDRTFK	R	R	0.99	31.4	25	14.8	28.4	0	1	0	0	2	980.552	10425	302	309	TRUE
20140703_90104_Maupin_HOV	250	250.RAW (F007088)	predicted hydrolase [Haloferax volcanii DS2]	gi|291370676,gi|292656842	HaloferaxB_NCBI_032511.fasta	50114.5	1	40	74	130	0.163	0.649	LAHRYDAPVVATPFTIELVK	K	Q	0.997	30.1	25	13.2	30.1	0	0	1	1	2	2240.24	163119	93	112	TRUE
20140703_90104_Maupin_HOV	250	250.RAW (F007088)	predicted hydrolase [Haloferax volcanii DS2]	gi|291370676,gi|292656842	HaloferaxB_NCBI_032511.fasta	50114.5	1	40	74	130	0.163	0.649	LGFVDLPDDLGMYGHR	R	K	0.997	75.5	25	0	61.2	0	2	2	0	2	1820.86	412291	286	301	TRUE
20140703_90104_Maupin_HOV	250	250.RAW (F007088)	predicted hydrolase [Haloferax volcanii DS2]	gi|291370676,gi|292656842	HaloferaxB_NCBI_032511.fasta	50114.5	1	40	74	130	0.163	0.649	LGFVDLPDDLGMYGHRK	R	S	0.997	60.7	25	13.1	58.5	0	2	2	1	2	1948.96	414727	286	302	TRUE
20140703_90104_Maupin_HOV	250	250.RAW (F007088)	predicted hydrolase [Haloferax volcanii DS2]	gi|291370676,gi|292656842	HaloferaxB_NCBI_032511.fasta	50114.5	1	40	74	130	0.163	0.649	LLRMQGAR	R	I	0.99	28	25	13.2	13.7	0	2	0	0	2	960.541	161611	374	381	TRUE
20140703_90104_Maupin_HOV	250	250.RAW (F007088)	predicted hydrolase [Haloferax volcanii DS2]	gi|291370676,gi|292656842	HaloferaxB_NCBI_032511.fasta	50114.5	1	40	74	130	0.163	0.649	MDHSPVLEDPIDMK	R	R	0.997	44.5	25	0	44.5	0	1	1	0	2	1658.74	51764	178	191	TRUE
20140703_90104_Maupin_HOV	250	250.RAW (F007088)	predicted hydrolase [Haloferax volcanii DS2]	gi|291370676,gi|292656842	HaloferaxB_NCBI_032511.fasta	50114.5	1	40	74	130	0.163	0.649	MDHSPVLEDPIDMKR	R	F	0.997	55.8	25	18.5	55.8	0	4	1	4	2	1814.84	859444	178	192	TRUE
20140703_90104_Maupin_HOV	250	250.RAW (F007088)	predicted hydrolase [Haloferax volcanii DS2]	gi|291370676,gi|292656842	HaloferaxB_NCBI_032511.fasta	50114.5	1	40	74	130	0.163	0.649	MEIEIATIGGYEEVGR	-	Q	0.997	36.6	25	13.3	36.6	0	4	1	0	2	1782.86	201299	1	16	TRUE
20140703_90104_Maupin_HOV	250	250.RAW (F007088)	predicted hydrolase [Haloferax volcanii DS2]	gi|291370676,gi|292656842	HaloferaxB_NCBI_032511.fasta	50114.5	1	40	74	130	0.163	0.649	MEIEIATIGGYEEVGRQMTAVR	-	A	0.997	49.9	25	0	45.3	0	1	4	0	2	2485.21	409266	1	22	TRUE
20140703_90104_Maupin_HOV	250	250.RAW (F007088)	predicted hydrolase [Haloferax volcanii DS2]	gi|291370676,gi|292656842	HaloferaxB_NCBI_032511.fasta	50114.5	1	40	74	130	0.163	0.649	MGRGETPYEIDDGDKVIFSAR	R	V	0.997	59.2	25	13.1	59.2	0	3	6	6	2	2372.12	1058120	337	357	TRUE
20140703_90104_Maupin_HOV	250	250.RAW (F007088)	predicted hydrolase [Haloferax volcanii DS2]	gi|291370676,gi|292656842	HaloferaxB_NCBI_032511.fasta	50114.5	1	40	74	130	0.163	0.649	NGNMIQLVE	R	-	0.997	25.8	25	13.1	25.8	0	3	0	0	2	1033.5	206639	442	450	TRUE
20140703_90104_Maupin_HOV	250	250.RAW (F007088)	predicted hydrolase [Haloferax volcanii DS2]	gi|291370676,gi|292656842	HaloferaxB_NCBI_032511.fasta	50114.5	1	40	74	130	0.163	0.649	QQIEGENKFNVNNDLVK	K	M	0.997	63	25	14.8	60	0	3	1	0	2	1971.98	198322	113	129	TRUE
20140703_90104_Maupin_HOV	250	250.RAW (F007088)	predicted hydrolase [Haloferax volcanii DS2]	gi|291370676,gi|292656842	HaloferaxB_NCBI_032511.fasta	50114.5	1	40	74	130	0.163	0.649	RMDHSPVLEDPIDMKR	K	F	0.997	49.9	25	13.9	48.8	0	1	1	1	2	1970.94	124228	177	192	TRUE
20140703_90104_Maupin_HOV	250	250.RAW (F007088)	predicted hydrolase [Haloferax volcanii DS2]	gi|291370676,gi|292656842	HaloferaxB_NCBI_032511.fasta	50114.5	1	40	74	130	0.163	0.649	SMEKYSGTAER	R	L	0.997	57.8	25	13	48.8	0	5	1	0	2	1274.57	255650	275	285	TRUE
20140703_90104_Maupin_HOV	250	250.RAW (F007088)	predicted hydrolase [Haloferax volcanii DS2]	gi|291370676,gi|292656842	HaloferaxB_NCBI_032511.fasta	50114.5	1	40	74	130	0.163	0.649	SVDRTFKR	K	I	0.986	17.9	25	16.4	16	0	1	0	0	2	1008.56	12638.1	303	310	TRUE
20140703_90104_Maupin_HOV	250	250.RAW (F007088)	predicted hydrolase [Haloferax volcanii DS2]	gi|291370676,gi|292656842	HaloferaxB_NCBI_032511.fasta	50114.5	1	40	74	130	0.163	0.649	TPSESVAR	R	R	0.99	50.2	25	13.8	40.4	0	1	0	0	2	846.432	298012	219	226	TRUE
20140703_90104_Maupin_HOV	250	250.RAW (F007088)	predicted hydrolase [Haloferax volcanii DS2]	gi|291370676,gi|292656842	HaloferaxB_NCBI_032511.fasta	50114.5	1	40	74	130	0.163	0.649	TPSESVARR	R	H	0.977	17.2	25	20.8	12.1	0	1	0	0	2	1002.53	31883.1	219	227	TRUE
20140703_90104_Maupin_HOV	250	250.RAW (F007088)	predicted hydrolase [Haloferax volcanii DS2]	gi|291370676,gi|292656842	HaloferaxB_NCBI_032511.fasta	50114.5	1	40	74	130	0.163	0.649	VIPEPTNEGQR	R	Y	0.997	45.2	25	0	41.8	0	4	0	0	2	1239.63	469408	358	368	TRUE
20140703_90104_Maupin_HOV	250	250.RAW (F007088)	predicted hydrolase [Haloferax volcanii DS2]	gi|291370676,gi|292656842	HaloferaxB_NCBI_032511.fasta	50114.5	1	40	74	130	0.163	0.649	VIPEPTNEGQRYQSER	R	L	0.997	23	25	0	21	0	3	0	0	2	1902.93	182348	358	373	TRUE
20140703_90104_Maupin_HOV	250	250.RAW (F007088)	predicted hydrolase [Haloferax volcanii DS2]	gi|291370676,gi|292656842	HaloferaxB_NCBI_032511.fasta	50114.5	1	40	74	130	0.163	0.649	VSSLVEFAK	R	D	0.997	52.5	25	0	37.6	0	2	0	0	2	979.546	741263	255	263	TRUE
20140703_90104_Maupin_HOV	250	250.RAW (F007088)	predicted hydrolase [Haloferax volcanii DS2]	gi|291370676,gi|292656842	HaloferaxB_NCBI_032511.fasta	50114.5	1	40	74	130	0.163	0.649	VSSLVEFAKDIGR	R	Q	0.997	49.1	25	14	49.1	0	2	0	0	2	1420.78	72237.1	255	267	TRUE
20140703_90104_Maupin_HOV	250	250.RAW (F007088)	predicted hydrolase [Haloferax volcanii DS2]	gi|291370676,gi|292656842	HaloferaxB_NCBI_032511.fasta	50114.5	1	40	74	130	0.163	0.649	VSSLVEFAKDIGRQPVLLGR	R	S	0.997	50.3	25	13	50.3	0	0	1	0	2	2184.25	182468	255	274	TRUE
20140703_90104_Maupin_HOV	250	250.RAW (F007088)	predicted hydrolase [Haloferax volcanii DS2]	gi|291370676,gi|292656842	HaloferaxB_NCBI_032511.fasta	50114.5	1	40	74	130	0.163	0.649	YDAPVVATPFTIELVK	R	Q	0.997	63.7	25	0	61.9	0	1	0	0	2	1762.96	69503.5	97	112	TRUE
20140703_90104_Maupin_HOV	250	250.RAW (F007088)	conserved protein [Haloferax volcanii DS2]	gi|291370317,gi|292655178	HaloferaxB_NCBI_032511.fasta	69792.3	1	10	11	11	0.0138	0.18	APFYEMEDVTR	K	D	0.997	67.3	25	0	67.3	0	1	0	0	2	1373.6	14454.4	302	312	TRUE
20140703_90104_Maupin_HOV	250	250.RAW (F007088)	conserved protein [Haloferax volcanii DS2]	gi|291370317,gi|292655178	HaloferaxB_NCBI_032511.fasta	69792.3	1	10	11	11	0.0138	0.18	DLNFALEGR	R	A	0.997	36.4	25	0	30.5	0	1	0	0	2	1034.53	26676.1	313	321	TRUE
20140703_90104_Maupin_HOV	250	250.RAW (F007088)	conserved protein [Haloferax volcanii DS2]	gi|291370317,gi|292655178	HaloferaxB_NCBI_032511.fasta	69792.3	1	10	11	11	0.0138	0.18	IADDSGIVAAAAFEEAGVR	R	A	0.997	117	25	0	112	0	1	0	0	2	1861.93	26505.8	146	164	TRUE
20140703_90104_Maupin_HOV	250	250.RAW (F007088)	conserved protein [Haloferax volcanii DS2]	gi|291370317,gi|292655178	HaloferaxB_NCBI_032511.fasta	69792.3	1	10	11	11	0.0138	0.18	ITTGMMCVELAR	R	M	0.997	63.1	25	0	63.1	0	1	0	0	2	1413.65	9051.72	388	399	TRUE
20140703_90104_Maupin_HOV	250	250.RAW (F007088)	conserved protein [Haloferax volcanii DS2]	gi|291370317,gi|292655178	HaloferaxB_NCBI_032511.fasta	69792.3	1	10	11	11	0.0138	0.18	LITEVHDDPDAPR	R	H	0.997	44.2	25	13.9	44.2	0	1	1	0	2	1477.73	35541.2	280	292	TRUE
20140703_90104_Maupin_HOV	250	250.RAW (F007088)	conserved protein [Haloferax volcanii DS2]	gi|291370317,gi|292655178	HaloferaxB_NCBI_032511.fasta	69792.3	1	10	11	11	0.0138	0.18	LRDDLEDVAR	K	L	0.997	35.5	25	19.4	28.1	0	1	0	0	2	1201.62	39302.8	235	244	TRUE
20140703_90104_Maupin_HOV	250	250.RAW (F007088)	conserved protein [Haloferax volcanii DS2]	gi|291370317,gi|292655178	HaloferaxB_NCBI_032511.fasta	69792.3	1	10	11	11	0.0138	0.18	MAGTVEDHEGTR	R	Q	0.997	53.8	25	0	53.8	0	1	0	0	2	1318.57	3682.41	177	188	TRUE
20140703_90104_Maupin_HOV	250	250.RAW (F007088)	conserved protein [Haloferax volcanii DS2]	gi|291370317,gi|292655178	HaloferaxB_NCBI_032511.fasta	69792.3	1	10	11	11	0.0138	0.18	QTGGPTVFR	K	I	0.997	25.1	25	19	18.2	0	1	0	0	2	962.505	39985.4	137	145	TRUE
20140703_90104_Maupin_HOV	250	250.RAW (F007088)	conserved protein [Haloferax volcanii DS2]	gi|291370317,gi|292655178	HaloferaxB_NCBI_032511.fasta	69792.3	1	10	11	11	0.0138	0.18	SDGVRLDIPR	R	M	0.997	20.7	25	18	17.2	0	1	0	0	2	1127.62	30657.2	568	577	TRUE
20140703_90104_Maupin_HOV	250	250.RAW (F007088)	conserved protein [Haloferax volcanii DS2]	gi|291370317,gi|292655178	HaloferaxB_NCBI_032511.fasta	69792.3	1	10	11	11	0.0138	0.18	TVLEGRPIR	R	V	0.991	18.5	25	13.4	15.7	0	1	0	0	2	1040.62	23829.6	249	257	TRUE
20140703_90104_Maupin_HOV	250	250.RAW (F007088)	cell division control protein 48 [Haloferax volcanii DS2]	gi|291371302,gi|292656507	HaloferaxB_NCBI_032511.fasta	81990.5	1	9	11	11	0.0138	0.132	AGGGITYEDIGGLTNEIQR	K	V	0.997	93.6	25	0	93.6	0	1	0	0	2	1963.97	31284.9	182	200	TRUE
20140703_90104_Maupin_HOV	250	250.RAW (F007088)	cell division control protein 48 [Haloferax volcanii DS2]	gi|291371302,gi|292656507	HaloferaxB_NCBI_032511.fasta	81990.5	1	9	11	11	0.0138	0.132	AVANETNANFISVR	K	G	0.997	78.6	25	20.8	73.7	0	2	0	0	2	1505.77	27351.1	515	528	TRUE
20140703_90104_Maupin_HOV	250	250.RAW (F007088)	cell division control protein 48 [Haloferax volcanii DS2]	gi|291371302,gi|292656507	HaloferaxB_NCBI_032511.fasta	81990.5	1	9	11	11	0.0138	0.132	GVLLYGPPGTGK	K	T	0.997	35.6	25	15.6	19.5	0	1	0	0	2	1158.65	16835.9	498	509	TRUE
20140703_90104_Maupin_HOV	250	250.RAW (F007088)	cell division control protein 48 [Haloferax volcanii DS2]	gi|291371302,gi|292656507	HaloferaxB_NCBI_032511.fasta	81990.5	1	9	11	11	0.0138	0.132	MGIEAPKGVLLYGPPGTGK	R	T	0.997	52.6	25	0	52.6	0	1	0	0	2	1901.02	9422.9	491	509	TRUE
20140703_90104_Maupin_HOV	250	250.RAW (F007088)	cell division control protein 48 [Haloferax volcanii DS2]	gi|291371302,gi|292656507	HaloferaxB_NCBI_032511.fasta	81990.5	1	9	11	11	0.0138	0.132	MNEVQLEVAK	-	A	0.997	58.6	25	14.8	50.5	0	1	0	0	2	1176.59	15937.5	1	10	TRUE
20140703_90104_Maupin_HOV	250	250.RAW (F007088)	cell division control protein 48 [Haloferax volcanii DS2]	gi|291371302,gi|292656507	HaloferaxB_NCBI_032511.fasta	81990.5	1	9	11	11	0.0138	0.132	QNADVGIGER	R	V	0.997	33.8	25	16.5	19.7	0	1	0	0	2	1058.52	11971.3	72	81	TRUE
20140703_90104_Maupin_HOV	250	250.RAW (F007088)	cell division control protein 48 [Haloferax volcanii DS2]	gi|291371302,gi|292656507	HaloferaxB_NCBI_032511.fasta	81990.5	1	9	11	11	0.0138	0.132	REDVTGEVER	K	R	0.997	37.1	25	34.4	16.2	0	1	0	0	2	1189.58	7915.55	298	307	TRUE
20140703_90104_Maupin_HOV	250	250.RAW (F007088)	cell division control protein 48 [Haloferax volcanii DS2]	gi|291371302,gi|292656507	HaloferaxB_NCBI_032511.fasta	81990.5	1	9	11	11	0.0138	0.132	REDVTGEVERR	K	V	0.997	52.9	25	37.8	37.3	0	1	1	0	2	1345.68	26304.8	298	308	TRUE
20140703_90104_Maupin_HOV	250	250.RAW (F007088)	cell division control protein 48 [Haloferax volcanii DS2]	gi|291371302,gi|292656507	HaloferaxB_NCBI_032511.fasta	81990.5	1	9	11	11	0.0138	0.132	VVAQLLTMMDGLEAR	R	G	0.997	82.9	25	17.2	80.3	0	1	0	0	2	1678.85	23286.6	309	323	TRUE
20140703_90104_Maupin_HOV	250	250.RAW (F007088)	putative nuclease [Haloferax volcanii DS2]	gi|291370734,gi|292657002	HaloferaxB_NCBI_032511.fasta	79158.4	1	15	17	17	0.0213	0.296	APAAGLAAAGIR	K	E	0.997	57.3	25	0	57.3	0	1	0	0	2	1038.61	20299.5	692	703	TRUE
20140703_90104_Maupin_HOV	250	250.RAW (F007088)	putative nuclease [Haloferax volcanii DS2]	gi|291370734,gi|292657002	HaloferaxB_NCBI_032511.fasta	79158.4	1	15	17	17	0.0213	0.296	ATGDLDLR	R	A	0.99	48.8	25	23.6	25.2	0	1	0	0	2	860.447	20676.6	675	682	TRUE
20140703_90104_Maupin_HOV	250	250.RAW (F007088)	putative nuclease [Haloferax volcanii DS2]	gi|291370734,gi|292657002	HaloferaxB_NCBI_032511.fasta	79158.4	1	15	17	17	0.0213	0.296	AVVESAAEKAPAAGLAAAGIR	R	E	0.997	77.4	25	13	77.4	0	1	0	0	2	1923.07	11793	683	703	TRUE
20140703_90104_Maupin_HOV	250	250.RAW (F007088)	putative nuclease [Haloferax volcanii DS2]	gi|291370734,gi|292657002	HaloferaxB_NCBI_032511.fasta	79158.4	1	15	17	17	0.0213	0.296	AYPEVEVGDYVR	R	I	0.997	54.2	25	14.8	54.2	0	1	0	0	2	1396.67	23073.3	286	297	TRUE
20140703_90104_Maupin_HOV	250	250.RAW (F007088)	putative nuclease [Haloferax volcanii DS2]	gi|291370734,gi|292657002	HaloferaxB_NCBI_032511.fasta	79158.4	1	15	17	17	0.0213	0.296	HTATADGYVAGAAVER	R	A	0.997	32	25	16.9	27.5	0	1	1	0	2	1588.77	50313.9	381	396	TRUE
20140703_90104_Maupin_HOV	250	250.RAW (F007088)	putative nuclease [Haloferax volcanii DS2]	gi|291370734,gi|292657002	HaloferaxB_NCBI_032511.fasta	79158.4	1	15	17	17	0.0213	0.296	IDGEVERR	R	R	0.99	33.4	25	29.8	19.6	0	1	0	0	2	973.506	13891.7	298	305	TRUE
20140703_90104_Maupin_HOV	250	250.RAW (F007088)	putative nuclease [Haloferax volcanii DS2]	gi|291370734,gi|292657002	HaloferaxB_NCBI_032511.fasta	79158.4	1	15	17	17	0.0213	0.296	IHDPDGDADGQPVEQDAESGGPTTVK	R	T	0.997	67.6	25	0	63.2	0	0	1	0	2	2635.18	10219	103	128	TRUE
20140703_90104_Maupin_HOV	250	250.RAW (F007088)	putative nuclease [Haloferax volcanii DS2]	gi|291370734,gi|292657002	HaloferaxB_NCBI_032511.fasta	79158.4	1	15	17	17	0.0213	0.296	IKLEDEIETAQANLERR	R	E	0.997	39.5	25	0	38.2	0	0	1	0	2	2028.07	35975.4	604	620	TRUE
20140703_90104_Maupin_HOV	250	250.RAW (F007088)	putative nuclease [Haloferax volcanii DS2]	gi|291370734,gi|292657002	HaloferaxB_NCBI_032511.fasta	79158.4	1	15	17	17	0.0213	0.296	LADALSDEARPDAVAPLAAHEPVAAVGK	R	S	0.997	73.4	25	0	73	0	0	1	0	2	2754.44	33128.2	331	358	TRUE
20140703_90104_Maupin_HOV	250	250.RAW (F007088)	putative nuclease [Haloferax volcanii DS2]	gi|291370734,gi|292657002	HaloferaxB_NCBI_032511.fasta	79158.4	1	15	17	17	0.0213	0.296	QSDSEFRGAR	R	I	0.997	27.8	25	21.4	15	0	1	0	0	2	1152.54	11848.4	93	102	TRUE
20140703_90104_Maupin_HOV	250	250.RAW (F007088)	putative nuclease [Haloferax volcanii DS2]	gi|291370734,gi|292657002	HaloferaxB_NCBI_032511.fasta	79158.4	1	15	17	17	0.0213	0.296	RGELQIETEELTILDGDEADTVAQR	R	L	0.997	36.4	25	0	32.5	0	0	1	0	2	2801.38	18622	306	330	TRUE
20140703_90104_Maupin_HOV	250	250.RAW (F007088)	putative nuclease [Haloferax volcanii DS2]	gi|291370734,gi|292657002	HaloferaxB_NCBI_032511.fasta	79158.4	1	15	17	17	0.0213	0.296	RPLEEAVYGMDAATNDVTR	R	M	0.997	81.6	25	0	80.1	0	1	0	0	2	2124	33228.4	419	437	TRUE
20140703_90104_Maupin_HOV	250	250.RAW (F007088)	putative nuclease [Haloferax volcanii DS2]	gi|291370734,gi|292657002	HaloferaxB_NCBI_032511.fasta	79158.4	1	15	17	17	0.0213	0.296	SLLDAAEAIR	K	R	0.997	58.9	25	33.3	43.5	0	1	0	0	2	1058.58	21073.1	359	368	TRUE
20140703_90104_Maupin_HOV	250	250.RAW (F007088)	putative nuclease [Haloferax volcanii DS2]	gi|291370734,gi|292657002	HaloferaxB_NCBI_032511.fasta	79158.4	1	15	17	17	0.0213	0.296	SLLDAAEAIRR	K	A	0.997	44.6	25	18.5	32.8	0	1	0	0	2	1214.69	32603.3	359	369	TRUE
20140703_90104_Maupin_HOV	250	250.RAW (F007088)	putative nuclease [Haloferax volcanii DS2]	gi|291370734,gi|292657002	HaloferaxB_NCBI_032511.fasta	79158.4	1	15	17	17	0.0213	0.296	VGDVIRVEGEIASVR	R	Q	0.997	41	25	13.1	41	0	1	1	0	2	1598.89	52781.5	243	257	TRUE
20140703_90104_Maupin_HOV	Ctrl50	ctrl50.RAW (F007087)	ABC-type transport system periplasmic substrate-binding protein (probable substrate sugar) [Haloferax volcanii DS2]	gi|291371029,gi|292655555	HaloferaxB_NCBI_032511.fasta	39212	1	3	3	3	0.00424	0.0769	SALSETAPSFSDQK	K	F	0.997	76.2	25	0	76.2	0	1	0	0	2	1467.7	11091.8	133	146	TRUE
20140703_90104_Maupin_HOV	Ctrl50	ctrl50.RAW (F007087)	ABC-type transport system periplasmic substrate-binding protein (probable substrate sugar) [Haloferax volcanii DS2]	gi|291371029,gi|292655555	HaloferaxB_NCBI_032511.fasta	39212	1	3	3	3	0.00424	0.0769	SVGFVGGTETELIR	K	K	0.997	67	25	0	55.9	0	1	0	0	2	1464.77	13457.8	198	211	TRUE
20140703_90104_Maupin_HOV	Ctrl50	ctrl50.RAW (F007087)	ABC-type transport system periplasmic substrate-binding protein (probable substrate sugar) [Haloferax volcanii DS2]	gi|291371029,gi|292655555	HaloferaxB_NCBI_032511.fasta	39212	1	3	3	3	0.00424	0.0769	SVGFVGGTETELIRK	K	F	0.959	42.6	25	17.9	42.6	0	1	0	0	2	1592.86	8246.48	198	212	TRUE
20140703_90104_Maupin_HOV	Ctrl50	ctrl50.RAW (F007087)	isocitrate dehydrogenase (NADP+) [Haloferax volcanii DS2]	gi|291370583,gi|292656707	HaloferaxB_NCBI_032511.fasta	45810.7	1	2	2	2	0.00283	0.0549	GPLTTPVGAGFR	K	S	0.955	36.3	25	13	34.5	0	1	0	0	2	1172.64	18542.7	99	110	TRUE
20140703_90104_Maupin_HOV	Ctrl50	ctrl50.RAW (F007087)	isocitrate dehydrogenase (NADP+) [Haloferax volcanii DS2]	gi|291370583,gi|292656707	HaloferaxB_NCBI_032511.fasta	45810.7	1	2	2	2	0.00283	0.0549	VLDAAAEATGR	K	S	0.997	71.7	25	23.6	53.7	0	1	0	0	2	1073.56	7589.36	51	61	TRUE
20140703_90104_Maupin_HOV	Ctrl50	ctrl50.RAW (F007087)	stomatin-prohibitin homolog, transmembrane [Haloferax volcanii DS2]	gi|291370466,gi|292654964	HaloferaxB_NCBI_032511.fasta	46400.6	1	6	6	7	0.0099	0.196	AIIDKGMETLER	R	I	0.997	51.3	25	0	50.3	0	1	0	0	2	1391.72	6014.93	255	266	TRUE
20140703_90104_Maupin_HOV	Ctrl50	ctrl50.RAW (F007087)	stomatin-prohibitin homolog, transmembrane [Haloferax volcanii DS2]	gi|291370466,gi|292654964	HaloferaxB_NCBI_032511.fasta	46400.6	1	6	6	7	0.0099	0.196	AVLGDMELDDTLNK	R	R	0.997	80.7	25	14.2	75.3	0	1	0	0	2	1549.74	6865.12	130	143	TRUE
20140703_90104_Maupin_HOV	Ctrl50	ctrl50.RAW (F007087)	stomatin-prohibitin homolog, transmembrane [Haloferax volcanii DS2]	gi|291370466,gi|292654964	HaloferaxB_NCBI_032511.fasta	46400.6	1	6	6	7	0.0099	0.196	AVSNLAQTTLR	R	A	0.997	69.4	25	22.7	61.8	0	1	0	0	2	1173.66	9432.5	119	129	TRUE
20140703_90104_Maupin_HOV	Ctrl50	ctrl50.RAW (F007087)	stomatin-prohibitin homolog, transmembrane [Haloferax volcanii DS2]	gi|291370466,gi|292654964	HaloferaxB_NCBI_032511.fasta	46400.6	1	6	6	7	0.0099	0.196	DNSPVTADAVVYIK	R	V	0.997	52.8	25	20.3	52	0	1	0	0	2	1491.77	6760	89	102	TRUE
20140703_90104_Maupin_HOV	Ctrl50	ctrl50.RAW (F007087)	stomatin-prohibitin homolog, transmembrane [Haloferax volcanii DS2]	gi|291370466,gi|292654964	HaloferaxB_NCBI_032511.fasta	46400.6	1	6	6	7	0.0099	0.196	QLTGSDVQDMEGLSSK	K	Q	0.997	72.9	25	0	72.1	0	1	0	0	2	1710.79	3473.82	291	306	TRUE
20140703_90104_Maupin_HOV	Ctrl50	ctrl50.RAW (F007087)	stomatin-prohibitin homolog, transmembrane [Haloferax volcanii DS2]	gi|291370466,gi|292654964	HaloferaxB_NCBI_032511.fasta	46400.6	1	6	6	7	0.0099	0.196	SAVEQAEGEKQSNIIR	R	A	0.997	83	25	16.1	69.9	0	2	0	0	2	1758.9	6349	207	222	TRUE
20140703_90104_Maupin_HOV	50	50.RAW (F007089)	predicted hydrolase [Haloferax volcanii DS2]	gi|291370676,gi|292656842	HaloferaxB_NCBI_032511.fasta	50114.5	1	40	75	137	0.172	0.704	DIGRQPVLLGR	K	S	0.997	37.2	25	16.5	37.2	0	2	2	0	2	1224.71	877997	264	274	TRUE
20140703_90104_Maupin_HOV	50	50.RAW (F007089)	predicted hydrolase [Haloferax volcanii DS2]	gi|291370676,gi|292656842	HaloferaxB_NCBI_032511.fasta	50114.5	1	40	75	137	0.172	0.704	DLHVTRNGNMIQLVE	R	-	0.997	60.6	25	13.2	0.74	0	3	2	0	2	1755.87	264668	436	450	TRUE
20140703_90104_Maupin_HOV	50	50.RAW (F007089)	predicted hydrolase [Haloferax volcanii DS2]	gi|291370676,gi|292656842	HaloferaxB_NCBI_032511.fasta	50114.5	1	40	75	137	0.172	0.704	DVMTSVEDYDGGIVATTFSSHISR	K	V	0.997	51.8	25	0	51.8	0	0	2	0	2	2603.19	79724.7	231	254	TRUE
20140703_90104_Maupin_HOV	50	50.RAW (F007089)	predicted hydrolase [Haloferax volcanii DS2]	gi|291370676,gi|292656842	HaloferaxB_NCBI_032511.fasta	50114.5	1	40	75	137	0.172	0.704	EGKENYLPIVTGHQGEPR	K	A	0.997	52.8	25	13.3	50.6	0	1	1	1	2	2024.02	130229	314	331	TRUE
20140703_90104_Maupin_HOV	50	50.RAW (F007089)	predicted hydrolase [Haloferax volcanii DS2]	gi|291370676,gi|292656842	HaloferaxB_NCBI_032511.fasta	50114.5	1	40	75	137	0.172	0.704	EGNGVLAYIEDCTNAGR	R	K	0.997	50.4	25	0	46.5	0	2	0	0	2	1839.82	103760	199	215	TRUE
20140703_90104_Maupin_HOV	50	50.RAW (F007089)	predicted hydrolase [Haloferax volcanii DS2]	gi|291370676,gi|292656842	HaloferaxB_NCBI_032511.fasta	50114.5	1	40	75	137	0.172	0.704	EIGREGNGVLAYIEDCTNAGR	R	K	0.997	55	25	13.3	30.7	0	0	1	0	2	2295.07	33757.1	195	215	TRUE
20140703_90104_Maupin_HOV	50	50.RAW (F007089)	predicted hydrolase [Haloferax volcanii DS2]	gi|291370676,gi|292656842	HaloferaxB_NCBI_032511.fasta	50114.5	1	40	75	137	0.172	0.704	ENYLPIVTGHQGEPR	K	A	0.997	80	25	13	72.1	0	2	1	0	2	1709.86	166836	317	331	TRUE
20140703_90104_Maupin_HOV	50	50.RAW (F007089)	predicted hydrolase [Haloferax volcanii DS2]	gi|291370676,gi|292656842	HaloferaxB_NCBI_032511.fasta	50114.5	1	40	75	137	0.172	0.704	FNVNNDLVK	K	M	0.997	46.9	25	0	34.7	0	2	0	0	2	1062.56	52375.5	121	129	TRUE
20140703_90104_Maupin_HOV	50	50.RAW (F007089)	predicted hydrolase [Haloferax volcanii DS2]	gi|291370676,gi|292656842	HaloferaxB_NCBI_032511.fasta	50114.5	1	40	75	137	0.172	0.704	GETPYEIDDGDKVIFSAR	R	V	0.997	53.8	25	13	53.3	0	1	1	0	2	2011.96	308864	340	357	TRUE
20140703_90104_Maupin_HOV	50	50.RAW (F007089)	predicted hydrolase [Haloferax volcanii DS2]	gi|291370676,gi|292656842	HaloferaxB_NCBI_032511.fasta	50114.5	1	40	75	137	0.172	0.704	GFAPYVDLAESQGYALGR	K	D	0.997	47.9	25	13.1	45.6	0	2	1	0	2	1913.94	107302	418	435	TRUE
20140703_90104_Maupin_HOV	50	50.RAW (F007089)	predicted hydrolase [Haloferax volcanii DS2]	gi|291370676,gi|292656842	HaloferaxB_NCBI_032511.fasta	50114.5	1	40	75	137	0.172	0.704	GRTPSESVAR	K	R	0.997	52.7	25	20.3	40.8	0	5	0	0	2	1059.55	84056.4	217	226	TRUE
20140703_90104_Maupin_HOV	50	50.RAW (F007089)	predicted hydrolase [Haloferax volcanii DS2]	gi|291370676,gi|292656842	HaloferaxB_NCBI_032511.fasta	50114.5	1	40	75	137	0.172	0.704	GRTPSESVARR	K	H	0.997	36.2	25	19.6	28.4	0	0	3	0	2	1215.66	36821	217	227	TRUE
20140703_90104_Maupin_HOV	50	50.RAW (F007089)	predicted hydrolase [Haloferax volcanii DS2]	gi|291370676,gi|292656842	HaloferaxB_NCBI_032511.fasta	50114.5	1	40	75	137	0.172	0.704	HLKDVMTSVEDYDGGIVATTFSSHISR	R	V	0.997	101	25	0	91.8	0	0	1	0	2	2981.43	31371.9	228	254	TRUE
20140703_90104_Maupin_HOV	50	50.RAW (F007089)	predicted hydrolase [Haloferax volcanii DS2]	gi|291370676,gi|292656842	HaloferaxB_NCBI_032511.fasta	50114.5	1	40	75	137	0.172	0.704	IMKEGKENYLPIVTGHQGEPR	R	A	0.997	57.7	25	13.4	57.7	0	2	3	3	2	2412.23	1280100	311	331	TRUE
20140703_90104_Maupin_HOV	50	50.RAW (F007089)	predicted hydrolase [Haloferax volcanii DS2]	gi|291370676,gi|292656842	HaloferaxB_NCBI_032511.fasta	50114.5	1	40	75	137	0.172	0.704	IYDEIHVSGHLR	R	E	0.997	55	25	13.8	51.8	0	1	0	0	2	1438.74	14547.7	382	393	TRUE
20140703_90104_Maupin_HOV	50	50.RAW (F007089)	predicted hydrolase [Haloferax volcanii DS2]	gi|291370676,gi|292656842	HaloferaxB_NCBI_032511.fasta	50114.5	1	40	75	137	0.172	0.704	KGRTPSESVAR	R	R	0.997	27.8	25	26.5	18.8	0	1	0	0	2	1187.65	26563.2	216	226	TRUE
20140703_90104_Maupin_HOV	50	50.RAW (F007089)	predicted hydrolase [Haloferax volcanii DS2]	gi|291370676,gi|292656842	HaloferaxB_NCBI_032511.fasta	50114.5	1	40	75	137	0.172	0.704	KSVDRTFK	R	R	0.99	30.7	25	14.7	30.7	0	1	0	0	2	980.552	7468.72	302	309	TRUE
20140703_90104_Maupin_HOV	50	50.RAW (F007089)	predicted hydrolase [Haloferax volcanii DS2]	gi|291370676,gi|292656842	HaloferaxB_NCBI_032511.fasta	50114.5	1	40	75	137	0.172	0.704	LAHRYDAPVVATPFTIELVK	K	Q	0.997	64	25	13.1	64	0	2	2	1	2	2240.24	552372	93	112	TRUE
20140703_90104_Maupin_HOV	50	50.RAW (F007089)	predicted hydrolase [Haloferax volcanii DS2]	gi|291370676,gi|292656842	HaloferaxB_NCBI_032511.fasta	50114.5	1	40	75	137	0.172	0.704	LGFVDLPDDLGMYGHR	R	K	0.997	73.3	25	13	58	0	2	2	0	2	1820.86	703540	286	301	TRUE
20140703_90104_Maupin_HOV	50	50.RAW (F007089)	predicted hydrolase [Haloferax volcanii DS2]	gi|291370676,gi|292656842	HaloferaxB_NCBI_032511.fasta	50114.5	1	40	75	137	0.172	0.704	LGFVDLPDDLGMYGHRK	R	S	0.997	61.6	25	0	61.6	0	3	3	0	2	1948.96	736279	286	302	TRUE
20140703_90104_Maupin_HOV	50	50.RAW (F007089)	predicted hydrolase [Haloferax volcanii DS2]	gi|291370676,gi|292656842	HaloferaxB_NCBI_032511.fasta	50114.5	1	40	75	137	0.172	0.704	LLRMQGAR	R	I	0.99	25.8	25	0	20.4	0	2	0	0	2	961.525	56357.2	374	381	TRUE
20140703_90104_Maupin_HOV	50	50.RAW (F007089)	predicted hydrolase [Haloferax volcanii DS2]	gi|291370676,gi|292656842	HaloferaxB_NCBI_032511.fasta	50114.5	1	40	75	137	0.172	0.704	MDHSPVLEDPIDMK	R	R	0.997	52	25	0	52	0	1	1	0	2	1658.74	43468.6	178	191	TRUE
20140703_90104_Maupin_HOV	50	50.RAW (F007089)	predicted hydrolase [Haloferax volcanii DS2]	gi|291370676,gi|292656842	HaloferaxB_NCBI_032511.fasta	50114.5	1	40	75	137	0.172	0.704	MDHSPVLEDPIDMKR	R	F	0.997	58.4	25	13.2	55.9	0	5	1	4	2	1814.84	737156	178	192	TRUE
20140703_90104_Maupin_HOV	50	50.RAW (F007089)	predicted hydrolase [Haloferax volcanii DS2]	gi|291370676,gi|292656842	HaloferaxB_NCBI_032511.fasta	50114.5	1	40	75	137	0.172	0.704	MEIEIATIGGYEEVGR	-	Q	0.997	51	25	18.8	47.3	0	5	1	0	2	1782.86	330092	1	16	TRUE
20140703_90104_Maupin_HOV	50	50.RAW (F007089)	predicted hydrolase [Haloferax volcanii DS2]	gi|291370676,gi|292656842	HaloferaxB_NCBI_032511.fasta	50114.5	1	40	75	137	0.172	0.704	MEIEIATIGGYEEVGRQMTAVR	-	A	0.997	62.1	25	13.7	61.3	0	1	2	0	2	2485.21	644261	1	22	TRUE
20140703_90104_Maupin_HOV	50	50.RAW (F007089)	predicted hydrolase [Haloferax volcanii DS2]	gi|291370676,gi|292656842	HaloferaxB_NCBI_032511.fasta	50114.5	1	40	75	137	0.172	0.704	MGRGETPYEIDDGDKVIFSAR	R	V	0.997	59.5	25	13.2	54.8	0	2	6	6	2	2372.12	1408080	337	357	TRUE
20140703_90104_Maupin_HOV	50	50.RAW (F007089)	predicted hydrolase [Haloferax volcanii DS2]	gi|291370676,gi|292656842	HaloferaxB_NCBI_032511.fasta	50114.5	1	40	75	137	0.172	0.704	MHSLDLIDMGAIPDDR	K	V	0.997	41.8	25	15.9	41.3	0	1	0	0	2	1830.84	13584.2	50	65	TRUE
20140703_90104_Maupin_HOV	50	50.RAW (F007089)	predicted hydrolase [Haloferax volcanii DS2]	gi|291370676,gi|292656842	HaloferaxB_NCBI_032511.fasta	50114.5	1	40	75	137	0.172	0.704	NGNMIQLVE	R	-	0.995	31.9	25	13.5	0	0	2	0	0	2	1034.48	173515	442	450	TRUE
20140703_90104_Maupin_HOV	50	50.RAW (F007089)	predicted hydrolase [Haloferax volcanii DS2]	gi|291370676,gi|292656842	HaloferaxB_NCBI_032511.fasta	50114.5	1	40	75	137	0.172	0.704	QQIEGENKFNVNNDLVK	K	M	0.997	57.9	25	15.6	45.9	0	4	2	0	2	1989	610702	113	129	TRUE
20140703_90104_Maupin_HOV	50	50.RAW (F007089)	predicted hydrolase [Haloferax volcanii DS2]	gi|291370676,gi|292656842	HaloferaxB_NCBI_032511.fasta	50114.5	1	40	75	137	0.172	0.704	RHLKDVMTSVEDYDGGIVATTFSSHISR	R	V	0.997	62	25	0	44.7	0	0	0	1	2	3137.53	39219.6	227	254	TRUE
20140703_90104_Maupin_HOV	50	50.RAW (F007089)	predicted hydrolase [Haloferax volcanii DS2]	gi|291370676,gi|292656842	HaloferaxB_NCBI_032511.fasta	50114.5	1	40	75	137	0.172	0.704	RMDHSPVLEDPIDMKR	K	F	0.997	54.8	25	13.1	47.7	0	1	1	2	2	1970.94	132523	177	192	TRUE
20140703_90104_Maupin_HOV	50	50.RAW (F007089)	predicted hydrolase [Haloferax volcanii DS2]	gi|291370676,gi|292656842	HaloferaxB_NCBI_032511.fasta	50114.5	1	40	75	137	0.172	0.704	SMEKYSGTAER	R	L	0.997	52.9	25	0	49.5	0	6	2	0	2	1274.57	145877	275	285	TRUE
20140703_90104_Maupin_HOV	50	50.RAW (F007089)	predicted hydrolase [Haloferax volcanii DS2]	gi|291370676,gi|292656842	HaloferaxB_NCBI_032511.fasta	50114.5	1	40	75	137	0.172	0.704	TPSESVAR	R	R	0.99	61.4	25	20.5	43.9	0	1	0	0	2	846.432	326375	219	226	TRUE
20140703_90104_Maupin_HOV	50	50.RAW (F007089)	predicted hydrolase [Haloferax volcanii DS2]	gi|291370676,gi|292656842	HaloferaxB_NCBI_032511.fasta	50114.5	1	40	75	137	0.172	0.704	TPSESVARR	R	H	0.996	27.3	25	20.5	18.7	0	1	0	0	2	1002.53	20852	219	227	TRUE
20140703_90104_Maupin_HOV	50	50.RAW (F007089)	predicted hydrolase [Haloferax volcanii DS2]	gi|291370676,gi|292656842	HaloferaxB_NCBI_032511.fasta	50114.5	1	40	75	137	0.172	0.704	VIPEPTNEGQR	R	Y	0.997	45.1	25	0	45.1	0	5	0	0	2	1239.63	686454	358	368	TRUE
20140703_90104_Maupin_HOV	50	50.RAW (F007089)	predicted hydrolase [Haloferax volcanii DS2]	gi|291370676,gi|292656842	HaloferaxB_NCBI_032511.fasta	50114.5	1	40	75	137	0.172	0.704	VIPEPTNEGQRYQSER	R	L	0.994	22.9	25	13.1	21	0	2	0	0	2	1902.93	202895	358	373	TRUE
20140703_90104_Maupin_HOV	50	50.RAW (F007089)	predicted hydrolase [Haloferax volcanii DS2]	gi|291370676,gi|292656842	HaloferaxB_NCBI_032511.fasta	50114.5	1	40	75	137	0.172	0.704	VSSLVEFAK	R	D	0.997	46.1	25	0	46.1	0	3	0	0	2	979.546	226200	255	263	TRUE
20140703_90104_Maupin_HOV	50	50.RAW (F007089)	predicted hydrolase [Haloferax volcanii DS2]	gi|291370676,gi|292656842	HaloferaxB_NCBI_032511.fasta	50114.5	1	40	75	137	0.172	0.704	VSSLVEFAKDIGR	R	Q	0.997	92.2	25	14.1	92.2	0	1	0	0	2	1420.78	42965.3	255	267	TRUE
20140703_90104_Maupin_HOV	50	50.RAW (F007089)	predicted hydrolase [Haloferax volcanii DS2]	gi|291370676,gi|292656842	HaloferaxB_NCBI_032511.fasta	50114.5	1	40	75	137	0.172	0.704	VSSLVEFAKDIGRQPVLLGR	R	S	0.997	48.2	25	0	48.2	0	0	1	0	2	2184.25	113916	255	274	TRUE
20140703_90104_Maupin_HOV	50	50.RAW (F007089)	predicted hydrolase [Haloferax volcanii DS2]	gi|291370676,gi|292656842	HaloferaxB_NCBI_032511.fasta	50114.5	1	40	75	137	0.172	0.704	YDAPVVATPFTIELVK	R	Q	0.997	66.2	25	0	66.2	0	1	0	0	2	1762.96	51591.6	97	112	TRUE
20140703_90104_Maupin_HOV	50	50.RAW (F007089)	stomatin-prohibitin homolog, transmembrane [Haloferax volcanii DS2]	gi|291370466,gi|292654964	HaloferaxB_NCBI_032511.fasta	46400.6	1	3	3	3	0.00376	0.104	AIIDKGMETLER	R	I	0.997	47.2	25	13	45.3	0	1	0	0	2	1391.72	13614.4	255	266	TRUE
20140703_90104_Maupin_HOV	50	50.RAW (F007089)	stomatin-prohibitin homolog, transmembrane [Haloferax volcanii DS2]	gi|291370466,gi|292654964	HaloferaxB_NCBI_032511.fasta	46400.6	1	3	3	3	0.00376	0.104	QLTGSDVQDMEGLSSK	K	Q	0.997	85.5	25	14.8	84.7	0	1	0	0	2	1710.79	5715.74	291	306	TRUE
20140703_90104_Maupin_HOV	50	50.RAW (F007089)	stomatin-prohibitin homolog, transmembrane [Haloferax volcanii DS2]	gi|291370466,gi|292654964	HaloferaxB_NCBI_032511.fasta	46400.6	1	3	3	3	0.00376	0.104	SAVEQAEGEKQSNIIR	R	A	0.997	66.5	25	19.2	53.3	0	1	0	0	2	1758.9	5921.62	207	222	TRUE
20140703_90104_Maupin_HOV	Ctrl250	ctrl250.RAW (F007086)	molybdopterin biosynthesis protein MoeB [Haloferax volcanii DS2]	gi|291372000,gi|292654724,gi|302425117	HaloferaxB_NCBI_032511.fasta	28703.2	1	2	2	2	0.00306	0.0963	HIIMDEVGPEGQGR	R	L	0.997	46	25	0	46	0	1	0	0	2	1553.74	3977.63	16	29	TRUE
20140703_90104_Maupin_HOV	Ctrl250	ctrl250.RAW (F007086)	molybdopterin biosynthesis protein MoeB [Haloferax volcanii DS2]	gi|291372000,gi|292654724,gi|302425117	HaloferaxB_NCBI_032511.fasta	28703.2	1	2	2	2	0.00306	0.0963	LLLDEGEALDGR	K	L	0.997	38.1	25	13.1	38.1	0	1	0	0	2	1300.67	8910.77	212	223	TRUE
20140703_90104_Maupin_HOV	Ctrl250	ctrl250.RAW (F007086)	Muc19 precursor, putative [Haloferax volcanii DS2]	gi|291372342,gi|292656288	HaloferaxB_NCBI_032511.fasta	232802	1	2	2	2	0.00306	0.0111	LTVVDEAGHATSR	R	L	0.997	60.9	25	13	60.9	0	1	0	0	2	1355.69	5273.27	878	890	TRUE
20140703_90104_Maupin_HOV	Ctrl250	ctrl250.RAW (F007086)	Muc19 precursor, putative [Haloferax volcanii DS2]	gi|291372342,gi|292656288	HaloferaxB_NCBI_032511.fasta	232802	1	2	2	2	0.00306	0.0111	TVVVGADSTVTR	R	N	0.997	24.4	25	17.4	22.5	0	1	0	0	2	1204.65	6189.09	658	669	TRUE
20140703_90104_Maupin_HOV	Ctrl250	ctrl250.RAW (F007086)	ABC-type transport system periplasmic substrate-binding protein (probable substrate dipeptides/oligopeptides) [Haloferax volcanii DS2]	gi|291372050,gi|292654239	HaloferaxB_NCBI_032511.fasta	67307.4	1	2	2	2	0.00306	0.0278	ADFSTLLER	K	G	0.997	48.4	25	19.5	35.6	0	1	0	0	2	1051.54	16026	472	480	TRUE
20140703_90104_Maupin_HOV	Ctrl250	ctrl250.RAW (F007086)	ABC-type transport system periplasmic substrate-binding protein (probable substrate dipeptides/oligopeptides) [Haloferax volcanii DS2]	gi|291372050,gi|292654239	HaloferaxB_NCBI_032511.fasta	67307.4	1	2	2	2	0.00306	0.0278	LNTVTLNR	K	-	0.99	22.2	25	21.4	15.8	0	1	0	0	2	930.537	14765	605	612	TRUE
Report 2
Experiment name	Biological sample name	MS/MS sample name	Protein name	Protein accession numbers	Database sources	Protein molecular weight (Da)	Protein identification probability	Exclusive unique peptide count	Exclusive unique spectrum count	Total spectrum count	Percentage of total spectra	Percentage sequence coverage	Manual validation	Assigned	Spectrum name	Peptide sequence	Previous amino acid	Next amino acid	Peptide identification probability	Mascot Ion score	Mascot Identity score	Mascot Delta Ion Score	Number of enzymatic termini	Fixed modifications identified by spectrum	Variable modifications identified by spectrum	Observed m/z	Actual peptide mass (AMU)	Calculated +1H Peptide Mass (AMU)	Spectrum charge	Actual minus calculated peptide mass (AMU)	Actual minus calculated peptide mass (PPM)	Total Ion Current	Peptide start index	Peptide stop index	Exclusive	Other Proteins
20140520_69169Maupin_Decoy	c	c.RAW (F005408)	cell division control protein 48 [Haloferax volcanii DS2]	gi|291371302,gi|292656507	HaloferaxB_NCBI_032511.fasta	81990.5	1	4	4	4	0.00895	0.0633	possibly correct	TRUE	c.1408.1408.2.dta	GVLLYGPPGTGK	K	T	0.997	35.5	25	24	2			579.834	1157.65	1158.65	2	0.009624	8.306	17384.6	498	509	TRUE
20140520_69169Maupin_Decoy	c	c.RAW (F005408)	cell division control protein 48 [Haloferax volcanii DS2]	gi|291371302,gi|292656507	HaloferaxB_NCBI_032511.fasta	81990.5	1	4	4	4	0.00895	0.0633	correct	TRUE	c.1201.1201.2.dta	mNEVQLEVAK	-	A	0.997	34.2	25	25.8	2		m1: Oxidation (+15.99)	588.806	1175.6	1176.59	2	0.01097	9.323	6863.43	1	10	TRUE
20140520_69169Maupin_Decoy	c	c.RAW (F005408)	cell division control protein 48 [Haloferax volcanii DS2]	gi|291371302,gi|292656507	HaloferaxB_NCBI_032511.fasta	81990.5	1	4	4	4	0.00895	0.0633	possibly correct	TRUE	c.1433.1433.2.dta	VVAQLLTmmDGLEAR	R	G	0.997	76.8	25	70.6	2		m8: Oxidation (+15.99), m9: Oxidation (+15.99)	839.938	1677.86	1678.85	2	0.0181	10.78	6589.16	309	323	TRUE
20140520_69169Maupin_Decoy	c	c.RAW (F005408)	cell division control protein 48 [Haloferax volcanii DS2]	gi|291371302,gi|292656507	HaloferaxB_NCBI_032511.fasta	81990.5	1	4	4	4	0.00895	0.0633	possibly correct	TRUE	c.1161.1161.2.dta	YYGESEQQLR	K	E	0.997	25.3	25	25.3	2			636.801	1271.59	1272.59	2	0.009354	7.35	5672.56	263	272	TRUE
20140520_69169Maupin_Decoy	s	s.RAW (F005407)	conserved protein [Haloferax volcanii DS2]	gi|291370317,gi|292655178	HaloferaxB_NCBI_032511.fasta	69792.3	1	4	4	5	0.00891	0.0853	possibly correct	TRUE	s.1547.1547.2.dta	AFPGVDLDDVVR	R	M	0.997	30.4	25	23.9	2			651.842	1301.67	1302.67	2	0.007514	5.768	10200.8	165	176	TRUE
20140520_69169Maupin_Decoy	s	s.RAW (F005407)	conserved protein [Haloferax volcanii DS2]	gi|291370317,gi|292655178	HaloferaxB_NCBI_032511.fasta	69792.3	1	4	4	5	0.00891	0.0853	possibly correct	TRUE	s.1574.1574.2.dta	IADDSGIVAAAAFEEAGVR	R	A	0.997	91.3	25	84.4	2			931.473	1860.93	1861.93	2	0.008894	4.777	6674.38	146	164	TRUE
20140520_69169Maupin_Decoy	s	s.RAW (F005407)	conserved protein [Haloferax volcanii DS2]	gi|291370317,gi|292655178	HaloferaxB_NCBI_032511.fasta	69792.3	1	4	4	5	0.00891	0.0853	possibly correct	TRUE	s.1555.1555.2.dta	IADDSGIVAAAAFEEAGVR	R	A	0.997	112	25	105	2			931.473	1860.93	1861.93	2	0.009254	4.97	21770.4	146	164	TRUE
20140520_69169Maupin_Decoy	s	s.RAW (F005407)	conserved protein [Haloferax volcanii DS2]	gi|291370317,gi|292655178	HaloferaxB_NCBI_032511.fasta	69792.3	1	4	4	5	0.00891	0.0853	possibly correct	TRUE	s.1117.1117.2.dta	LITEVHDDPDAPR	R	H	0.997	40.1	25	40.1	2			739.375	1476.74	1477.73	2	0.01488	10.07	7010.76	280	292	TRUE
20140520_69169Maupin_Decoy	s	s.RAW (F005407)	conserved protein [Haloferax volcanii DS2]	gi|291370317,gi|292655178	HaloferaxB_NCBI_032511.fasta	69792.3	1	4	4	5	0.00891	0.0853	possibly correct	TRUE	s.1192.1192.2.dta	LRDDLEDVAR	K	L	0.997	45.9	25	36.8	2			601.315	1200.62	1201.62	2	0.005134	4.273	11193.8	235	244	TRUE
20140520_69169Maupin_Decoy	s	s.RAW (F005407)	translation elongation factor aEF-1 alpha subunit [Haloferax volcanii DS2]	gi|291371442,gi|292654537	HaloferaxB_NCBI_032511.fasta	45758	1	2	2	2	0.00357	0.0641	possibly correct	TRUE	s.877.877.2.dta	DmGQTIAAGK	R	V	0.997	35.3	25	35.3	2		m2: Oxidation (+15.99)	504.248	1006.48	1007.48	2	0.006199	6.153	2284.15	405	414	TRUE
20140520_69169Maupin_Decoy	s	s.RAW (F005407)	translation elongation factor aEF-1 alpha subunit [Haloferax volcanii DS2]	gi|291371442,gi|292654537	HaloferaxB_NCBI_032511.fasta	45758	1	2	2	2	0.00357	0.0641	possibly correct	TRUE	s.1344.1344.2.dta	LDPASGEVAEENPDFIK	K	S	0.997	84.7	25	56.8	2			915.945	1829.88	1830.88	2	0.007014	3.831	10216.2	356	372	TRUE
20140520_69169Maupin_Decoy	s	s.RAW (F005407)	cell division control protein 48 [Haloferax volcanii DS2]	gi|291371302,gi|292656507	HaloferaxB_NCBI_032511.fasta	81990.5	1	31	32	35	0.0624	0.546	possibly correct	TRUE	s.1080.1080.2.dta	ADRQDWNTDTVR	R	I	0.997	34.3	25	28.1	2			738.85	1475.69	1476.68	2	0.01053	7.134	7989.86	54	65	TRUE
20140520_69169Maupin_Decoy	s	s.RAW (F005407)	cell division control protein 48 [Haloferax volcanii DS2]	gi|291371302,gi|292656507	HaloferaxB_NCBI_032511.fasta	81990.5	1	31	32	35	0.0624	0.546	possibly correct	TRUE	s.1481.1481.2.dta	AGGGITYEDIGGLTNEIQR	K	V	0.997	113	25	113	2			982.496	1962.98	1963.97	2	0.01293	6.586	61417.5	182	200	TRUE
20140520_69169Maupin_Decoy	s	s.RAW (F005407)	cell division control protein 48 [Haloferax volcanii DS2]	gi|291371302,gi|292656507	HaloferaxB_NCBI_032511.fasta	81990.5	1	31	32	35	0.0624	0.546	possibly correct	TRUE	s.1342.1342.2.dta	AVANETnANFISVR	K	G	0.997	79.8	25	3.51	2		n7: Deamidated (+0.98)	753.885	1505.76	1506.75	2	0.008178	5.428	12256.2	515	528	TRUE
20140520_69169Maupin_Decoy	s	s.RAW (F005407)	cell division control protein 48 [Haloferax volcanii DS2]	gi|291371302,gi|292656507	HaloferaxB_NCBI_032511.fasta	81990.5	1	31	32	35	0.0624	0.546	possibly correct	TRUE	s.1312.1312.2.dta	AVANETNANFISVR	K	G	0.997	62	25	57.1	2			753.394	1504.77	1505.77	2	0.009774	6.491	19868.9	515	528	TRUE
20140520_69169Maupin_Decoy	s	s.RAW (F005407)	cell division control protein 48 [Haloferax volcanii DS2]	gi|291371302,gi|292656507	HaloferaxB_NCBI_032511.fasta	81990.5	1	31	32	35	0.0624	0.546	possibly correct	TRUE	s.1608.1608.2.dta	AVANETSASFFSIAGPEIISK	R	Y	0.997	102	25	102	2			1070.06	2138.11	2139.1	2	0.01672	7.818	24752.6	242	262	TRUE
20140520_69169Maupin_Decoy	s	s.RAW (F005407)	cell division control protein 48 [Haloferax volcanii DS2]	gi|291371302,gi|292656507	HaloferaxB_NCBI_032511.fasta	81990.5	1	31	32	35	0.0624	0.546	possibly correct	TRUE	s.1270.1270.2.dta	DIVPVmSSTNHPFmR	R	S	0.997	50.9	25	48.2	2		m6: Oxidation (+15.99), m14: Oxidation (+15.99)	881.921	1761.83	1762.83	2	0.01032	5.856	38556.3	128	142	TRUE
20140520_69169Maupin_Decoy	s	s.RAW (F005407)	cell division control protein 48 [Haloferax volcanii DS2]	gi|291371302,gi|292656507	HaloferaxB_NCBI_032511.fasta	81990.5	1	31	32	35	0.0624	0.546	possibly correct	TRUE	s.1359.1359.2.dta	EAAIEALREDSDAEEIEmR	R	H	0.997	61.8	25	59.6	2		m18: Oxidation (+15.99)	1097.01	2192	2193	2	0.01083	4.938	40084.4	676	694	TRUE
20140520_69169Maupin_Decoy	s	s.RAW (F005407)	cell division control protein 48 [Haloferax volcanii DS2]	gi|291371302,gi|292656507	HaloferaxB_NCBI_032511.fasta	81990.5	1	31	32	35	0.0624	0.546	possibly correct	TRUE	s.1354.1354.2.dta	EAAIEALREDSDAEEIEmR	R	H	0.997	66.9	25	64.7	2		m18: Oxidation (+15.99)	1097.01	2192	2193	2	0.01083	4.938	32643.1	676	694	TRUE
20140520_69169Maupin_Decoy	s	s.RAW (F005407)	cell division control protein 48 [Haloferax volcanii DS2]	gi|291371302,gi|292656507	HaloferaxB_NCBI_032511.fasta	81990.5	1	31	32	35	0.0624	0.546	possibly correct	TRUE	s.1447.1447.2.dta	EIEIGVPDEEGRKEILQIHTR	R	G	0.997	46.5	25	42.6	2			1231.16	2460.31	2461.3	2	0.007604	3.089	9780.17	351	371	TRUE
20140520_69169Maupin_Decoy	s	s.RAW (F005407)	cell division control protein 48 [Haloferax volcanii DS2]	gi|291371302,gi|292656507	HaloferaxB_NCBI_032511.fasta	81990.5	1	31	32	35	0.0624	0.546	possibly correct	TRUE	s.1657.1657.2.dta	EIFEDAKEESPSIIFIDELDSIAPK	R	R	0.997	73.5	25	73.5	2			1418.22	2834.43	2835.42	2	0.01337	4.717	14898.8	273	297	TRUE
20140520_69169Maupin_Decoy	s	s.RAW (F005407)	cell division control protein 48 [Haloferax volcanii DS2]	gi|291371302,gi|292656507	HaloferaxB_NCBI_032511.fasta	81990.5	1	31	32	35	0.0624	0.546	possibly correct	TRUE	s.1285.1285.2.dta	GQVIVIAATNR	R	V	0.997	67.8	25	67.7	2			571.341	1140.67	1141.67	2	0.006374	5.583	25922.7	324	334	TRUE
20140520_69169Maupin_Decoy	s	s.RAW (F005407)	cell division control protein 48 [Haloferax volcanii DS2]	gi|291371302,gi|292656507	HaloferaxB_NCBI_032511.fasta	81990.5	1	31	32	35	0.0624	0.546	possibly correct	TRUE	s.1439.1439.2.dta	GQVIVIAATNRVDSVDPALR	R	R	0.997	35.8	25	35.8	2			1047.59	2093.17	2094.17	2	0.01347	6.434	27256.1	324	343	TRUE
20140520_69169Maupin_Decoy	s	s.RAW (F005407)	cell division control protein 48 [Haloferax volcanii DS2]	gi|291371302,gi|292656507	HaloferaxB_NCBI_032511.fasta	81990.5	1	31	32	35	0.0624	0.546	possibly correct	TRUE	s.1394.1394.2.dta	GVLLYGPPGTGK	K	T	0.997	61.4	25	47.4	2			579.833	1157.65	1158.65	2	0.006324	5.458	35604.8	498	509	TRUE
20140520_69169Maupin_Decoy	s	s.RAW (F005407)	cell division control protein 48 [Haloferax volcanii DS2]	gi|291371302,gi|292656507	HaloferaxB_NCBI_032511.fasta	81990.5	1	31	32	35	0.0624	0.546	possibly correct	TRUE	s.1288.1288.2.dta	KAmESVRPTITEELmR	R	Y	0.987	25.2	25	23.3	2		m3: Oxidation (+15.99), m15: Oxidation (+15.99)	961.993	1921.97	1922.97	2	0.01172	6.097	19584	698	713	TRUE
20140520_69169Maupin_Decoy	s	s.RAW (F005407)	cell division control protein 48 [Haloferax volcanii DS2]	gi|291371302,gi|292656507	HaloferaxB_NCBI_032511.fasta	81990.5	1	31	32	35	0.0624	0.546	possibly correct	TRUE	s.1425.1425.2.dta	KLGIEPPQGVLLHGPPGTGK	K	T	0.997	80.4	25	77.4	2			998.081	1994.15	1995.14	2	0.01458	7.31	15424.9	217	236	TRUE
20140520_69169Maupin_Decoy	s	s.RAW (F005407)	cell division control protein 48 [Haloferax volcanii DS2]	gi|291371302,gi|292656507	HaloferaxB_NCBI_032511.fasta	81990.5	1	31	32	35	0.0624	0.546	possibly correct	TRUE	s.1517.1517.2.dta	LDPDTLLHLK	R	L	0.997	44	25	44	2			582.838	1163.66	1164.66	2	0.006594	5.662	36040.7	23	32	TRUE
20140520_69169Maupin_Decoy	s	s.RAW (F005407)	cell division control protein 48 [Haloferax volcanii DS2]	gi|291371302,gi|292656507	HaloferaxB_NCBI_032511.fasta	81990.5	1	31	32	35	0.0624	0.546	possibly correct	TRUE	s.1463.1463.2.dta	LGIEPPQGVLLHGPPGTGK	K	T	0.997	69.8	25	0	2			934.031	1866.05	1867.04	2	0.0101	5.412	32616.7	218	236	TRUE
20140520_69169Maupin_Decoy	s	s.RAW (F005407)	cell division control protein 48 [Haloferax volcanii DS2]	gi|291371302,gi|292656507	HaloferaxB_NCBI_032511.fasta	81990.5	1	31	32	35	0.0624	0.546	possibly correct	TRUE	s.1500.1500.2.dta	LSPGDIIEIEGGK	K	T	0.997	65.4	25	62.7	2			664.362	1326.71	1327.71	2	0.006094	4.59	13159.5	33	45	TRUE
20140520_69169Maupin_Decoy	s	s.RAW (F005407)	cell division control protein 48 [Haloferax volcanii DS2]	gi|291371302,gi|292656507	HaloferaxB_NCBI_032511.fasta	81990.5	1	31	32	35	0.0624	0.546	possibly correct	TRUE	s.1446.1446.2.dta	LSPGDIIEIEGGKTTAAK	K	V	0.997	68.3	25	67.7	2			900.495	1798.98	1799.98	2	0.007494	4.163	29505.5	33	50	TRUE
20140520_69169Maupin_Decoy	s	s.RAW (F005407)	cell division control protein 48 [Haloferax volcanii DS2]	gi|291371302,gi|292656507	HaloferaxB_NCBI_032511.fasta	81990.5	1	31	32	35	0.0624	0.546	possibly correct	TRUE	s.1577.1577.3.dta	LVLIGQPEEEGREQILDIHTQQSPLAPDVSLR	R	E	0.997	51.4	25	51.4	2			1194.31	3579.91	3580.9	3	0.02247	6.276	29390.9	625	656	TRUE
20140520_69169Maupin_Decoy	s	s.RAW (F005407)	cell division control protein 48 [Haloferax volcanii DS2]	gi|291371302,gi|292656507	HaloferaxB_NCBI_032511.fasta	81990.5	1	31	32	35	0.0624	0.546	possibly correct	TRUE	s.1566.1566.3.dta	LVLIGQPEEEGREQILDIHTQQSPLAPDVSLR	R	E	0.997	58.1	25	58.1	2			1194.31	3579.91	3580.9	3	0.01698	4.74	34339.8	625	656	TRUE
20140520_69169Maupin_Decoy	s	s.RAW (F005407)	cell division control protein 48 [Haloferax volcanii DS2]	gi|291371302,gi|292656507	HaloferaxB_NCBI_032511.fasta	81990.5	1	31	32	35	0.0624	0.546	possibly correct	TRUE	s.1443.1443.2.dta	mGIEAPKGVLLYGPPGTGK	R	T	0.997	46.2	25	46.2	2		m1: Oxidation (+15.99)	951.02	1900.03	1901.02	2	0.01306	6.869	17258.2	491	509	TRUE
20140520_69169Maupin_Decoy	s	s.RAW (F005407)	cell division control protein 48 [Haloferax volcanii DS2]	gi|291371302,gi|292656507	HaloferaxB_NCBI_032511.fasta	81990.5	1	31	32	35	0.0624	0.546	possibly correct	TRUE	s.1157.1157.2.dta	mNEVQLEVAK	-	A	0.997	54.1	25	44.8	2		m1: Oxidation (+15.99)	588.804	1175.59	1176.59	2	0.008159	6.934	12632	1	10	TRUE
20140520_69169Maupin_Decoy	s	s.RAW (F005407)	cell division control protein 48 [Haloferax volcanii DS2]	gi|291371302,gi|292656507	HaloferaxB_NCBI_032511.fasta	81990.5	1	31	32	35	0.0624	0.546	possibly correct	TRUE	s.1685.1685.2.dta	QVSPTIIFFDELDALAPAR	R	G	0.997	44.4	25	44.4	2			1052.07	2102.12	2103.11	2	0.0127	6.041	5139.42	553	571	TRUE
20140520_69169Maupin_Decoy	s	s.RAW (F005407)	cell division control protein 48 [Haloferax volcanii DS2]	gi|291371302,gi|292656507	HaloferaxB_NCBI_032511.fasta	81990.5	1	31	32	35	0.0624	0.546	possibly correct	TRUE	s.1663.1663.2.dta	QVSPTIIFFDELDALAPAR	R	G	0.997	76.2	25	75.9	2			1052.06	2102.12	2103.11	2	0.01001	4.762	4911.45	553	571	TRUE
20140520_69169Maupin_Decoy	s	s.RAW (F005407)	cell division control protein 48 [Haloferax volcanii DS2]	gi|291371302,gi|292656507	HaloferaxB_NCBI_032511.fasta	81990.5	1	31	32	35	0.0624	0.546	possibly correct	TRUE	s.819.819.2.dta	REDVTGEVER	K	R	0.997	47.1	25	24.7	2			595.297	1188.58	1189.58	2	0.006844	5.753	2299.24	298	307	TRUE
20140520_69169Maupin_Decoy	s	s.RAW (F005407)	cell division control protein 48 [Haloferax volcanii DS2]	gi|291371302,gi|292656507	HaloferaxB_NCBI_032511.fasta	81990.5	1	31	32	35	0.0624	0.546	possibly correct	TRUE	s.968.968.2.dta	REDVTGEVERR	K	V	0.997	43.5	25	26	2			673.349	1344.68	1345.68	2	0.008774	6.52	4999.1	298	308	TRUE
20140520_69169Maupin_Decoy	s	s.RAW (F005407)	cell division control protein 48 [Haloferax volcanii DS2]	gi|291371302,gi|292656507	HaloferaxB_NCBI_032511.fasta	81990.5	1	31	32	35	0.0624	0.546	possibly correct	TRUE	s.1068.1068.2.dta	VDSVDPALR	R	R	0.984	26.2	25	24.3	2			486.265	970.515	971.516	2	0.006454	6.643	8725.91	335	343	TRUE
20140520_69169Maupin_Decoy	s	s.RAW (F005407)	cell division control protein 48 [Haloferax volcanii DS2]	gi|291371302,gi|292656507	HaloferaxB_NCBI_032511.fasta	81990.5	1	31	32	35	0.0624	0.546	possibly correct	TRUE	s.1469.1469.2.dta	VQESVEWPLTTPEK	K	F	0.997	72.5	25	71.6	2			821.925	1641.84	1642.83	2	0.01037	6.315	26775.9	474	487	TRUE
20140520_69169Maupin_Decoy	s	s.RAW (F005407)	cell division control protein 48 [Haloferax volcanii DS2]	gi|291371302,gi|292656507	HaloferaxB_NCBI_032511.fasta	81990.5	1	31	32	35	0.0624	0.546	possibly correct	TRUE	s.1419.1419.2.dta	VTWNDVGGLEGPK	K	Q	0.997	75.5	25	67.5	2			686.353	1370.69	1371.69	2	0.007504	5.471	16439.2	459	471	TRUE
20140520_69169Maupin_Decoy	s	s.RAW (F005407)	cell division control protein 48 [Haloferax volcanii DS2]	gi|291371302,gi|292656507	HaloferaxB_NCBI_032511.fasta	81990.5	1	31	32	35	0.0624	0.546	possibly correct	TRUE	s.1396.1396.2.dta	VVAQLLTmmDGLEAR	R	G	0.997	77.8	25	77.8	2		m8: Oxidation (+15.99), m9: Oxidation (+15.99)	839.933	1677.85	1678.85	2	0.007844	4.672	11465.9	309	323	TRUE
20140520_69169Maupin_Decoy	s	s.RAW (F005407)	cell division control protein 48 [Haloferax volcanii DS2]	gi|291371302,gi|292656507	HaloferaxB_NCBI_032511.fasta	81990.5	1	31	32	35	0.0624	0.546	possibly correct	TRUE	s.1576.1576.2.dta	YLPEIDLDREDIPPSLIDR	R	M	0.997	42.6	25	42.6	2			1135.1	2268.18	2269.17	2	0.01356	5.978	51346.1	411	429	TRUE
20140520_69169Maupin_Decoy	s	s.RAW (F005407)	cell division control protein 48 [Haloferax volcanii DS2]	gi|291371302,gi|292656507	HaloferaxB_NCBI_032511.fasta	81990.5	1	31	32	35	0.0624	0.546	possibly correct	TRUE	s.1360.1360.2.dta	YYEDIQDQFK	R	G	0.997	58.9	25	58.9	2			674.81	1347.6	1348.61	2	0.005994	4.445	19175.7	714	723	TRUE
20140520_69169Maupin_Decoy	s	s.RAW (F005407)	cell division control protein 48 [Haloferax volcanii DS2]	gi|291371302,gi|292656507	HaloferaxB_NCBI_032511.fasta	81990.5	1	31	32	35	0.0624	0.546	possibly correct	TRUE	s.1315.1315.2.dta	YYEDIQDQFKGGSR	R	E	0.997	67	25	59.7	2			853.4	1704.78	1705.78	2	0.009954	5.835	13857.9	714	727	TRUE
20140520_69169Maupin_Decoy	s	s.RAW (F005407)	cell division control protein 48 [Haloferax volcanii DS2]	gi|291371302,gi|292656507	HaloferaxB_NCBI_032511.fasta	81990.5	1	31	32	35	0.0624	0.546	possibly correct	TRUE	s.1120.1120.2.dta	YYGESEQQLR	K	E	0.997	48.8	25	48.8	2			636.8	1271.59	1272.59	2	0.008004	6.29	15269.1	263	272	TRUE
20140520_69169Maupin_Decoy	s	s.RAW (F005407)	ABC-type transport system periplasmic substrate-binding protein (probable substrate dipeptides/oligopeptides) [Haloferax volcanii DS2]	gi|291372050,gi|292654239	HaloferaxB_NCBI_032511.fasta	67307.4	1	2	2	2	0.00357	0.0392	possibly correct	TRUE	s.1126.1126.2.dta	DQLASAHINmQIQK	R	A	0.997	50.7	25	50.7	2		m10: Oxidation (+15.99)	806.914	1611.81	1612.81	2	0.009979	6.187	4325.5	458	471	TRUE
20140520_69169Maupin_Decoy	s	s.RAW (F005407)	ABC-type transport system periplasmic substrate-binding protein (probable substrate dipeptides/oligopeptides) [Haloferax volcanii DS2]	gi|291372050,gi|292654239	HaloferaxB_NCBI_032511.fasta	67307.4	1	2	2	2	0.00357	0.0392	possibly correct	TRUE	s.1401.1401.2.dta	WQIIEDDTAR	R	Y	0.983	25.2	25	25.2	2			623.811	1245.61	1246.61	2	0.008224	6.597	9345.99	280	289	TRUE
20140520_69169Maupin_Decoy	s	s.RAW (F005407)	predicted hydrolase [Haloferax volcanii DS2]	gi|291370676,gi|292656842	HaloferaxB_NCBI_032511.fasta	50114.5	1	18	22	26	0.0463	0.467	possibly correct	TRUE	s.1349.1349.2.dta	DIGRQPVLLGR	K	S	0.997	28.5	25	28.5	2			612.367	1222.72	1223.72	2	0.005444	4.449	25613.8	264	274	TRUE
20140520_69169Maupin_Decoy	s	s.RAW (F005407)	predicted hydrolase [Haloferax volcanii DS2]	gi|291370676,gi|292656842	HaloferaxB_NCBI_032511.fasta	50114.5	1	18	22	26	0.0463	0.467	possibly correct	TRUE	s.1314.1314.2.dta	DIGRQPVLLGR	K	S	0.997	43.8	25	43.8	2			612.368	1222.72	1223.72	2	0.006904	5.642	51557.2	264	274	TRUE
20140520_69169Maupin_Decoy	s	s.RAW (F005407)	predicted hydrolase [Haloferax volcanii DS2]	gi|291370676,gi|292656842	HaloferaxB_NCBI_032511.fasta	50114.5	1	18	22	26	0.0463	0.467	possibly correct	TRUE	s.1390.1390.2.dta	DLHVTRnGNmIQLVE	R	-	0.997	58.3	25	5.41	2		n7: Deamidated (+0.98), m10: Oxidation (+15.99)	878.444	1754.87	1755.87	2	0.01182	6.733	18774.7	436	450	TRUE
20140520_69169Maupin_Decoy	s	s.RAW (F005407)	predicted hydrolase [Haloferax volcanii DS2]	gi|291370676,gi|292656842	HaloferaxB_NCBI_032511.fasta	50114.5	1	18	22	26	0.0463	0.467	possibly correct	TRUE	s.1336.1336.2.dta	EGKENYLPIVTGHQGEPR	K	A	0.997	30	25	29.5	2			1012.52	2023.02	2024.02	2	0.01157	5.718	9331.94	314	331	TRUE
20140520_69169Maupin_Decoy	s	s.RAW (F005407)	predicted hydrolase [Haloferax volcanii DS2]	gi|291370676,gi|292656842	HaloferaxB_NCBI_032511.fasta	50114.5	1	18	22	26	0.0463	0.467	possibly correct	TRUE	s.1382.1382.2.dta	ENYLPIVTGHQGEPR	K	A	0.997	63.2	25	53.9	2			855.439	1708.86	1709.86	2	0.01039	6.079	23125.3	317	331	TRUE
20140520_69169Maupin_Decoy	s	s.RAW (F005407)	predicted hydrolase [Haloferax volcanii DS2]	gi|291370676,gi|292656842	HaloferaxB_NCBI_032511.fasta	50114.5	1	18	22	26	0.0463	0.467	possibly correct	TRUE	s.1434.1434.2.dta	GETPYEIDDGDKVIFSAR	R	V	0.997	79.8	25	79.8	2			1006.49	2010.96	2011.96	2	0.009944	4.942	34440.3	340	357	TRUE
20140520_69169Maupin_Decoy	s	s.RAW (F005407)	predicted hydrolase [Haloferax volcanii DS2]	gi|291370676,gi|292656842	HaloferaxB_NCBI_032511.fasta	50114.5	1	18	22	26	0.0463	0.467	possibly correct	TRUE	s.1583.1583.2.dta	GFAPYVDLAESQGYALGR	K	D	0.997	94.4	25	94.4	2			957.478	1912.94	1913.94	2	0.01004	5.248	40336.6	418	435	TRUE
20140520_69169Maupin_Decoy	s	s.RAW (F005407)	predicted hydrolase [Haloferax volcanii DS2]	gi|291370676,gi|292656842	HaloferaxB_NCBI_032511.fasta	50114.5	1	18	22	26	0.0463	0.467	possibly correct	TRUE	s.1329.1329.2.dta	ImKEGKENYLPIVTGHQGEPR	R	A	0.997	53.5	25	53.2	2		m2: Oxidation (+15.99)	1206.63	2411.24	2412.23	2	0.01544	6.4	11575.9	311	331	TRUE
20140520_69169Maupin_Decoy	s	s.RAW (F005407)	predicted hydrolase [Haloferax volcanii DS2]	gi|291370676,gi|292656842	HaloferaxB_NCBI_032511.fasta	50114.5	1	18	22	26	0.0463	0.467	possibly correct	TRUE	s.1605.1605.2.dta	LAHRYDAPVVATPFTIELVK	K	Q	0.997	68.7	25	65.5	2			1120.63	2239.25	2240.24	2	0.01318	5.885	58664.6	93	112	TRUE
20140520_69169Maupin_Decoy	s	s.RAW (F005407)	predicted hydrolase [Haloferax volcanii DS2]	gi|291370676,gi|292656842	HaloferaxB_NCBI_032511.fasta	50114.5	1	18	22	26	0.0463	0.467	possibly correct	TRUE	s.1591.1591.2.dta	LGFVDLPDDLGmYGHR	R	K	0.997	74.8	25	60.2	2		m12: Oxidation (+15.99)	910.94	1819.87	1820.86	2	0.008519	4.679	40159.1	286	301	TRUE
20140520_69169Maupin_Decoy	s	s.RAW (F005407)	predicted hydrolase [Haloferax volcanii DS2]	gi|291370676,gi|292656842	HaloferaxB_NCBI_032511.fasta	50114.5	1	18	22	26	0.0463	0.467	possibly correct	TRUE	s.1550.1550.2.dta	LGFVDLPDDLGmYGHRK	R	S	0.997	64	25	64	2		m12: Oxidation (+15.99)	974.987	1947.96	1948.96	2	0.008129	4.171	23289.5	286	302	TRUE
20140520_69169Maupin_Decoy	s	s.RAW (F005407)	predicted hydrolase [Haloferax volcanii DS2]	gi|291370676,gi|292656842	HaloferaxB_NCBI_032511.fasta	50114.5	1	18	22	26	0.0463	0.467	possibly correct	TRUE	s.1253.1253.2.dta	mDHSPVLEDPIDmKR	R	F	0.997	51.7	25	51	2		m1: Oxidation (+15.99), m13: Oxidation (+15.99)	907.927	1813.84	1814.84	2	0.004514	2.487	51230.4	178	192	TRUE
20140520_69169Maupin_Decoy	s	s.RAW (F005407)	predicted hydrolase [Haloferax volcanii DS2]	gi|291370676,gi|292656842	HaloferaxB_NCBI_032511.fasta	50114.5	1	18	22	26	0.0463	0.467	possibly correct	TRUE	s.1556.1556.2.dta	mEIEIATIGGYEEVGR	-	Q	0.997	46.6	25	46.6	2		m1: Oxidation (+15.99)	891.938	1781.86	1782.86	2	0.01015	5.693	7222.24	1	16	TRUE
20140520_69169Maupin_Decoy	s	s.RAW (F005407)	predicted hydrolase [Haloferax volcanii DS2]	gi|291370676,gi|292656842	HaloferaxB_NCBI_032511.fasta	50114.5	1	18	22	26	0.0463	0.467	possibly correct	TRUE	s.1477.1477.2.dta	mEIEIATIGGYEEVGR	-	Q	0.997	119	25	119	2		m1: Oxidation (+15.99)	891.938	1781.86	1782.86	2	0.01076	6.035	48593.7	1	16	TRUE
20140520_69169Maupin_Decoy	s	s.RAW (F005407)	predicted hydrolase [Haloferax volcanii DS2]	gi|291370676,gi|292656842	HaloferaxB_NCBI_032511.fasta	50114.5	1	18	22	26	0.0463	0.467	possibly correct	TRUE	s.1403.1403.3.dta	mGRGETPYEIDDGDKVIFSAR	R	V	0.997	46.6	25	43.1	2		m1: Oxidation (+15.99)	791.383	2371.13	2372.12	3	0.01482	6.248	18128.5	337	357	TRUE
20140520_69169Maupin_Decoy	s	s.RAW (F005407)	predicted hydrolase [Haloferax volcanii DS2]	gi|291370676,gi|292656842	HaloferaxB_NCBI_032511.fasta	50114.5	1	18	22	26	0.0463	0.467	possibly correct	TRUE	s.1398.1398.2.dta	mGRGETPYEIDDGDKVIFSAR	R	V	0.997	53.1	25	53.1	2		m1: Oxidation (+15.99)	1186.57	2371.13	2372.12	2	0.01429	6.024	34437.3	337	357	TRUE
20140520_69169Maupin_Decoy	s	s.RAW (F005407)	predicted hydrolase [Haloferax volcanii DS2]	gi|291370676,gi|292656842	HaloferaxB_NCBI_032511.fasta	50114.5	1	18	22	26	0.0463	0.467	possibly correct	TRUE	s.1323.1323.2.dta	QQIEGENKFnVNNDLVK	K	M	0.991	53.8	25	1.95	2		n10: Deamidated (+0.98)	995.508	1989	1989.99	2	0.02095	10.53	12716.6	113	129	TRUE
20140520_69169Maupin_Decoy	s	s.RAW (F005407)	predicted hydrolase [Haloferax volcanii DS2]	gi|291370676,gi|292656842	HaloferaxB_NCBI_032511.fasta	50114.5	1	18	22	26	0.0463	0.467	possibly correct	TRUE	s.1301.1301.2.dta	QQIEGENKFNVNNDLVK	K	M	0.997	59.8	25	52.7	2			995.011	1988.01	1989	2	0.01168	5.874	58694.6	113	129	TRUE
20140520_69169Maupin_Decoy	s	s.RAW (F005407)	predicted hydrolase [Haloferax volcanii DS2]	gi|291370676,gi|292656842	HaloferaxB_NCBI_032511.fasta	50114.5	1	18	22	26	0.0463	0.467	possibly correct	TRUE	s.1374.1374.2.dta	qQIEGENKFnVNNDLVK	K	M	0.997	66.4	25	0.09	2		n-term: Gln->pyro-Glu (-17.03), n10: Deamidated (+0.98)	986.996	1971.98	1972.96	2	0.02309	11.7	7093.1	113	129	TRUE
20140520_69169Maupin_Decoy	s	s.RAW (F005407)	predicted hydrolase [Haloferax volcanii DS2]	gi|291370676,gi|292656842	HaloferaxB_NCBI_032511.fasta	50114.5	1	18	22	26	0.0463	0.467	possibly correct	TRUE	s.1362.1362.2.dta	qQIEGENKFNVNNDLVK	K	M	0.997	66.8	25	66.8	2		n-term: Gln->pyro-Glu (-17.03)	986.496	1970.98	1971.98	2	0.007592	3.85	10832.4	113	129	TRUE
20140520_69169Maupin_Decoy	s	s.RAW (F005407)	predicted hydrolase [Haloferax volcanii DS2]	gi|291370676,gi|292656842	HaloferaxB_NCBI_032511.fasta	50114.5	1	18	22	26	0.0463	0.467	possibly correct	TRUE	s.1347.1347.2.dta	qQIEGENKFNVNNDLVK	K	M	0.997	76.6	25	76.6	2		n-term: Gln->pyro-Glu (-17.03)	986.497	1970.98	1971.98	2	0.008572	4.347	18718.4	113	129	TRUE
20140520_69169Maupin_Decoy	s	s.RAW (F005407)	predicted hydrolase [Haloferax volcanii DS2]	gi|291370676,gi|292656842	HaloferaxB_NCBI_032511.fasta	50114.5	1	18	22	26	0.0463	0.467	possibly correct	TRUE	s.827.827.2.dta	SmEKYSGTAER	R	L	0.997	31.5	25	27.2	2		m2: Oxidation (+15.99)	637.791	1273.57	1274.57	2	0.006959	5.46	2448.44	275	285	TRUE
20140520_69169Maupin_Decoy	s	s.RAW (F005407)	predicted hydrolase [Haloferax volcanii DS2]	gi|291370676,gi|292656842	HaloferaxB_NCBI_032511.fasta	50114.5	1	18	22	26	0.0463	0.467	possibly correct	TRUE	s.829.829.2.dta	TPSESVAR	R	R	0.99	32.6	25	26	2			423.723	845.431	846.432	2	0.006854	8.098	5780.17	219	226	TRUE
20140520_69169Maupin_Decoy	s	s.RAW (F005407)	predicted hydrolase [Haloferax volcanii DS2]	gi|291370676,gi|292656842	HaloferaxB_NCBI_032511.fasta	50114.5	1	18	22	26	0.0463	0.467	possibly correct	TRUE	s.1020.1020.2.dta	VIPEPTNEGQR	R	Y	0.997	27.3	25	27.3	2			620.324	1238.63	1239.63	2	0.008094	6.529	12524.5	358	368	TRUE
20140520_69169Maupin_Decoy	s	s.RAW (F005407)	predicted hydrolase [Haloferax volcanii DS2]	gi|291370676,gi|292656842	HaloferaxB_NCBI_032511.fasta	50114.5	1	18	22	26	0.0463	0.467	possibly correct	TRUE	s.1393.1393.2.dta	VSSLVEFAK	R	D	0.995	25	25	24	2			490.279	978.544	979.546	2	0.005714	5.833	41251.1	255	263	TRUE
20140520_69169Maupin_Decoy	s	s.RAW (F005407)	predicted hydrolase [Haloferax volcanii DS2]	gi|291370676,gi|292656842	HaloferaxB_NCBI_032511.fasta	50114.5	1	18	22	26	0.0463	0.467	possibly correct	TRUE	s.1408.1408.2.dta	VSSLVEFAK	R	D	0.996	26.4	25	26.4	2			490.28	978.545	979.546	2	0.006384	6.517	13619.6	255	263	TRUE
20140520_69169Maupin_Decoy	s	s.RAW (F005407)	putative nuclease [Haloferax volcanii DS2]	gi|291370734,gi|292657002	HaloferaxB_NCBI_032511.fasta	79158.4	1	14	16	17	0.0303	0.276	possibly correct	TRUE	s.1284.1284.2.dta	AVLESRPIVVR	R	H	0.997	37.8	25	37.8	2			619.886	1237.76	1238.76	2	0.007234	5.84	42164.5	370	380	TRUE
20140520_69169Maupin_Decoy	s	s.RAW (F005407)	putative nuclease [Haloferax volcanii DS2]	gi|291370734,gi|292657002	HaloferaxB_NCBI_032511.fasta	79158.4	1	14	16	17	0.0303	0.276	possibly correct	TRUE	s.1353.1353.2.dta	AVVESAAEKAPAAGLAAAGIR	R	E	0.997	99.8	25	99.8	2			962.042	1922.07	1923.07	2	0.01061	5.519	16513.5	683	703	TRUE
20140520_69169Maupin_Decoy	s	s.RAW (F005407)	putative nuclease [Haloferax volcanii DS2]	gi|291370734,gi|292657002	HaloferaxB_NCBI_032511.fasta	79158.4	1	14	16	17	0.0303	0.276	possibly correct	TRUE	s.1388.1388.2.dta	AYPEVEVGDYVR	R	I	0.997	43.3	25	43.3	2			698.845	1395.68	1396.67	2	0.008194	5.867	16220.6	286	297	TRUE
20140520_69169Maupin_Decoy	s	s.RAW (F005407)	putative nuclease [Haloferax volcanii DS2]	gi|291370734,gi|292657002	HaloferaxB_NCBI_032511.fasta	79158.4	1	14	16	17	0.0303	0.276	possibly correct	TRUE	s.1433.1433.2.dta	EAVALEAYYQSYQDKR	R	E	0.997	74.9	25	70.2	2			967.473	1932.93	1933.93	2	0.009604	4.966	20827.6	565	580	TRUE
20140520_69169Maupin_Decoy	s	s.RAW (F005407)	putative nuclease [Haloferax volcanii DS2]	gi|291370734,gi|292657002	HaloferaxB_NCBI_032511.fasta	79158.4	1	14	16	17	0.0303	0.276	possibly correct	TRUE	s.1116.1116.2.dta	GNSPHQLVPGR	R	F	0.997	39.8	25	39	2			581.315	1160.62	1161.61	2	0.009914	8.535	10979.8	16	26	TRUE
20140520_69169Maupin_Decoy	s	s.RAW (F005407)	putative nuclease [Haloferax volcanii DS2]	gi|291370734,gi|292657002	HaloferaxB_NCBI_032511.fasta	79158.4	1	14	16	17	0.0303	0.276	possibly correct	TRUE	s.1099.1099.2.dta	HTATADGYVAGAAVER	R	A	0.997	54.5	25	54.4	2			794.896	1587.78	1588.77	2	0.01314	8.273	5333.02	381	396	TRUE
20140520_69169Maupin_Decoy	s	s.RAW (F005407)	putative nuclease [Haloferax volcanii DS2]	gi|291370734,gi|292657002	HaloferaxB_NCBI_032511.fasta	79158.4	1	14	16	17	0.0303	0.276	possibly correct	TRUE	s.1138.1138.2.dta	HTATADGYVAGAAVER	R	A	0.997	96.2	25	95	2			794.895	1587.78	1588.77	2	0.01119	7.046	7076.07	381	396	TRUE
20140520_69169Maupin_Decoy	s	s.RAW (F005407)	putative nuclease [Haloferax volcanii DS2]	gi|291370734,gi|292657002	HaloferaxB_NCBI_032511.fasta	79158.4	1	14	16	17	0.0303	0.276	possibly correct	TRUE	s.1508.1508.2.dta	IKLEDEIETAQANLERR	R	E	0.997	51.3	25	45.9	2			1014.55	2027.08	2028.07	2	0.01288	6.353	29948.8	604	620	TRUE
20140520_69169Maupin_Decoy	s	s.RAW (F005407)	putative nuclease [Haloferax volcanii DS2]	gi|291370734,gi|292657002	HaloferaxB_NCBI_032511.fasta	79158.4	1	14	16	17	0.0303	0.276	possibly correct	TRUE	s.1399.1399.2.dta	LADALSDEARPDAVAPLAAHEPVAAVGK	R	S	0.997	60.4	25	58.7	2			1377.73	2753.45	2754.44	2	0.01839	6.678	13870.8	331	358	TRUE
20140520_69169Maupin_Decoy	s	s.RAW (F005407)	putative nuclease [Haloferax volcanii DS2]	gi|291370734,gi|292657002	HaloferaxB_NCBI_032511.fasta	79158.4	1	14	16	17	0.0303	0.276	possibly correct	TRUE	s.1395.1395.3.dta	LADALSDEARPDAVAPLAAHEPVAAVGK	R	S	0.997	72.1	25	72.1	2			918.824	2753.45	2754.44	3	0.01448	5.255	43496.9	331	358	TRUE
20140520_69169Maupin_Decoy	s	s.RAW (F005407)	putative nuclease [Haloferax volcanii DS2]	gi|291370734,gi|292657002	HaloferaxB_NCBI_032511.fasta	79158.4	1	14	16	17	0.0303	0.276	possibly correct	TRUE	s.1247.1247.2.dta	RPLEEAVYGmDAATnDVTR	R	M	0.997	55.9	25	54.3	2		m10: Oxidation (+15.99), n15: Deamidated (+0.98)	1063	2123.98	2124.99	2	0.003263	1.536	11126.7	419	437	TRUE
20140520_69169Maupin_Decoy	s	s.RAW (F005407)	putative nuclease [Haloferax volcanii DS2]	gi|291370734,gi|292657002	HaloferaxB_NCBI_032511.fasta	79158.4	1	14	16	17	0.0303	0.276	possibly correct	TRUE	s.1262.1262.2.dta	RPLEEAVYGmDAATNDVTR	R	M	0.997	81.8	25	80.2	2		m10: Oxidation (+15.99)	1062.51	2123	2124	2	0.009489	4.468	40963.6	419	437	TRUE
20140520_69169Maupin_Decoy	s	s.RAW (F005407)	putative nuclease [Haloferax volcanii DS2]	gi|291370734,gi|292657002	HaloferaxB_NCBI_032511.fasta	79158.4	1	14	16	17	0.0303	0.276	possibly correct	TRUE	s.1513.1513.2.dta	SLLDAAEAIR	K	R	0.997	48.4	25	31.7	2			529.798	1057.58	1058.58	2	0.005134	4.85	14998	359	368	TRUE
20140520_69169Maupin_Decoy	s	s.RAW (F005407)	putative nuclease [Haloferax volcanii DS2]	gi|291370734,gi|292657002	HaloferaxB_NCBI_032511.fasta	79158.4	1	14	16	17	0.0303	0.276	possibly correct	TRUE	s.1461.1461.2.dta	SLLDAAEAIRR	K	A	0.997	40	25	29.1	2			607.849	1213.68	1214.69	2	0.005964	4.91	36348.9	359	369	TRUE
20140520_69169Maupin_Decoy	s	s.RAW (F005407)	putative nuclease [Haloferax volcanii DS2]	gi|291370734,gi|292657002	HaloferaxB_NCBI_032511.fasta	79158.4	1	14	16	17	0.0303	0.276	possibly correct	TRUE	s.1056.1056.2.dta	VEGEIASVR	R	Q	0.997	33.8	25	22.8	2			480.266	958.517	959.516	2	0.008204	8.55	8273.78	249	257	TRUE
20140520_69169Maupin_Decoy	s	s.RAW (F005407)	putative nuclease [Haloferax volcanii DS2]	gi|291370734,gi|292657002	HaloferaxB_NCBI_032511.fasta	79158.4	1	14	16	17	0.0303	0.276	possibly correct	TRUE	s.1427.1427.2.dta	VGDVIRVEGEIASVR	R	Q	0.997	47.4	25	47.4	2			799.952	1597.89	1598.89	2	0.01063	6.651	13638.3	243	257	TRUE
20140520_69169Maupin_Decoy	s	s.RAW (F005407)	putative nuclease [Haloferax volcanii DS2]	gi|291370734,gi|292657002	HaloferaxB_NCBI_032511.fasta	79158.4	1	14	16	17	0.0303	0.276	possibly correct	TRUE	s.1625.1625.2.dta	VVVDAAPADDEVAAEVDVLVNPAR	R	E	0.997	133	25	120	2			1217.63	2433.25	2434.25	2	0.01171	4.812	27949.4	478	501	TRUE

## Sheet: Dataset-S1B
Proteins identified by LC-MS/MS analysis to associate with His6-RecJ3 (vs. empty vector).
Proteins identified in samples purified by His-Trap from H. volcanii expressing His6-RecJ3 (HJ02-pJAM4251) compared to vector control (HJ02-pJAM202c).
HJ02 is H26 ΔrecJ3 nph:pitA
Summary of Report
Locus tag	Protein	Normalized Total Spectraa
		(Coverage, % total)
		S1-C	S2-C	S3-C
HVO_2889	RecJ4	1,018 (46%)	15 (19%)	233 (48%)
HVO_1018	RecJ3	256 (32%)	1,344 (50%)	230 (46%)
HVO_2724	aRNase J	n.d.	n.d.	138 (60%)
aNormalized total spectra listed at values > 100 for sample (S1, S2 and S3) minus control (C), protein threshold FDR ≤ 1.0 %, 2 peptide minimum, peptide threshold FDR ≤ 0.1 %, and percent coverage > 30 %.; n.d., not detected above this background
196 Proteins at 92.0% Minimum 2 Min # Peptides 0.0% Decoy FDR
20190520-PM561-Huiyong
							Quantitative Value (Normalized Total Spectra)				Quantitative Value (Normalized Total Spectra) - Control			(S1+S2+S3) - C	% Probability ( % Coverage)
#	Identified Proteins (196)	Protein	Gene Locus	Accession Number	Molecular Weight	Protein Grouping Ambiguity	MCRJ3 (C = control)	RecJ3 (S2)	90KDRJ3 (S1)	LowerRJ3 (S3)	RecJ3 (S2 - C)	90KDRJ3 (S1 - C)	LowerRJ3 (S3 - C)		MCRJ3 (C)	RecJ3 (S2)	90KDRJ3 (S1)	LowerRJ3 (S3)
1	conserved protein [Haloferax volcanii DS2]	RecJ3	HVO_1018	gi|291370317 (+1)	70 kDa		0	1344.4	256.31	229.96	1344.4	256.31	229.96	1830.67		100% (50%)	100% (32%)	100% (46%)
2	putative nuclease [Haloferax volcanii DS2]	RecJ4	HVO_2889	gi|291370734 (+1)	79 kDa		16.542	32.064	1034.5	250.23	15.522	1017.96	233.688	1267.17	100% (17%)	100% (19%)	100% (46%)	100% (48%)
22	predicted hydrolase [Haloferax volcanii DS2]	RNase J	HVO_2724	gi|291370676 (+1)	50 kDa		13.44	2.2903	2.3091	150.6	-11.1497	-11.1309	137.16	114.879	100% (17%)	100% (4.4%)	91% (2.4%)	100% (60%)
119	chaperone protein DnaK [Haloferax volcanii DS2]	DnaK	HVO_1590	gi|291372194 (+2)	67 kDa		16.542	0	76.201	1.1585	-16.542	59.659	-15.3835	27.7335	100% (14%)		100% (18%)	100% (4.0%)
105	Acetate--CoA ligase (ADP-forming) [Haloferax volcanii DS2]	AcdA	HVO_1000	gi|291372641 (+1)	75 kDa		2.0677	0	30.019	0.57923	-2.0677	27.9513	-1.48847	24.3951	100% (4.0%)		100% (16%)	100% (1.4%)
12	excinuclease ABC subunit A [Haloferax volcanii DS2]	UvrA	HVO_0393	gi|187455580 (+2)	109 kDa		0	5.7257	6.9274	7.53	5.7257	6.9274	7.53	20.1831	85% (0.00%)	100% (4.4%)	100% (1.9%)	100% (15%)
59	N-methylhydantoinase A(ATP-hydrolyzing) [Haloferax volcanii DS2]	HyuA2	HVO_A0379	gi|291369543 (+1)	73 kDa		4.1354	0	27.71	4.0546	-4.1354	23.5746	-0.0808	19.3584	100% (5.1%)	7% (0.00%)	100% (8.2%)	100% (8.5%)
13	conserved hypothetical protein TIGR00299 [Haloferax volcanii DS2]	Cdc48a-neighbor	HVO_2381	gi|291370991 (+1)	52 kDa		9.3046	5.7257	4.6183	32.437	-3.5789	-4.6863	23.1324	14.8672	100% (8.9%)	100% (6.7%)	100% (2.4%)	100% (22%)
39	aconitate hydratase, putative [Haloferax volcanii DS2]	CitB1	HVO_1955	gi|291370588 (+1)	70 kDa		4.1354	0	16.164	4.0546	-4.1354	12.0286	-0.0808	7.8124	100% (4.3%)	49% (0.00%)	100% (7.3%)	100% (9.6%)
67	ATP-dependent DNA helicase Hel308a [Haloferax volcanii DS2]	Hel308a	HVO_0014	gi|291371821 (+1)	90 kDa		0	0	6.9274	0	0	6.9274	0	6.9274	9% (0.00%)		100% (3.1%)
160	nadp-dependent malic enzyme [Haloferax volcanii DS2]	MaeB2	HVO_2436	gi|291371778 (+1)	81 kDa		0	0	6.9274	0	0	6.9274	0	6.9274			100% (3.1%)
9	replication protein A [Haloferax volcanii DS2]	Rpa2	HVO_0519	gi|291372072 (+1)	51 kDa		0	6.8708	0	0	6.8708	0	0	6.8708	41% (0.00%)	100% (11%)
76	ABC-type transport system periplasmic substrate-binding protein (probable substrate dipeptides/oligopeptides) [Haloferax volcanii DS2]	DppA7	HVO_A0339	gi|291369727 (+1)	61 kDa		1.0338	0	0	9.847	-1.0338	-1.0338	8.8132	6.7456	97% (1.8%)			100% (21%)
138	glutamine synthetase [Haloferax volcanii DS2]	GlnA	HVO_0239	gi|291371469 (+2)	51 kDa		2.0677	0	0	12.743	-2.0677	-2.0677	10.6753	6.5399	100% (4.8%)			100% (29%)
77	ABC-type transport system periplasmic substrate-binding protein (probable substrate dipeptides/oligopeptides) [Haloferax volcanii DS2]	DppA1	HVO_0062	gi|291372050 (+1)	67 kDa		3.1015	0	13.855	1.7377	-3.1015	10.7535	-1.3638	6.2882	100% (5.2%)		100% (8.3%)	100% (5.6%)
157	molybdopterin biosynthesis protein moeA [Haloferax volcanii DS2]	MoeA1	HVO_2304	gi|291372366 (+1)	43 kDa		2.0677	0	0	11.585	-2.0677	-2.0677	9.5173	5.3819	100% (7.1%)			100% (35%)
74	ABC-type transport system ATP-binding protein (probable substrate sugar) [Haloferax volcanii DS2]			gi|291371323 (+1)	43 kDa		0	0	0	4.0546	0	0	4.0546	4.0546	7% (0.00%)			100% (17%)
52	Muc19 precursor, putative [Haloferax volcanii DS2]			gi|291372342 (+1)	233 kDa		0	0	0	3.4754	0	0	3.4754	3.4754		12% (0.00%)		100% (1.8%)
115	aspartyl-tRNA(Asn) amidotransferase subunit A [Haloferax volcanii DS2]			gi|291372021 (+1)	44 kDa		0	0	0	3.4754	0	0	3.4754	3.4754				100% (16%)
63	conserved hypothetical protein [Haloferax volcanii DS2]			gi|291371124 (+1)	49 kDa		0	0	0	2.8962	0	0	2.8962	2.8962		6% (0.00%)		100% (11%)
104	Xaa-Pro dipeptidase [Haloferax volcanii DS2]			gi|291371704 (+1)	42 kDa		0	0	0	2.8962	0	0	2.8962	2.8962	48% (0.00%)			100% (11%)
142	hemolysin protein [Haloferax volcanii DS2]			gi|291371638 (+1)	52 kDa		0	0	0	2.8962	0	0	2.8962	2.8962				100% (10%)
180	replication protein A [Haloferax volcanii DS2]	Rpa1	HVO_1338	gi|291371312 (+1)	46 kDa		0	0	0	2.8962	0	0	2.8962	2.8962	99% (0.00%)			100% (9.6%)
23	dihydrolipoamide S-acyltransferase [Haloferax volcanii DS2]			gi|291370375 (+1)	55 kDa		0	2.2903	0	0.57923	2.2903	0	0.57923	2.86953		100% (3.3%)		89% (1.5%)
151	inosine-5-monophosphate dehydrogenase [Haloferax volcanii DS2]			gi|291371697 (+1)	53 kDa		2.0677	0	0	8.6885	-2.0677	-2.0677	6.6208	2.4854	100% (7.2%)			100% (24%)
88	DNA-directed RNA polymerase subunit A [Haloferax volcanii DS2]	RpoA''	HVO_0350	gi|291370640 (+1)	46 kDa		0	0	0	2.3169	0	0	2.3169	2.3169	55% (0.00%)			100% (7.6%)
135	glucose-6-phosphate isomerase [Haloferax volcanii DS2]			gi|291371784 (+1)	46 kDa		0	0	0	2.3169	0	0	2.3169	2.3169	14% (0.00%)			100% (9.3%)
36	metal-dependent carboxypeptidase [Haloferax volcanii DS2]			gi|291371571 (+1)	57 kDa		1.0338	0	0	5.2131	-1.0338	-1.0338	4.1793	2.1117	100% (2.0%)	67% (0.00%)		100% (20%)
42	ABC-type transport system periplasmic substrate-binding protein (probable substrate dipeptides/oligopeptides) [Haloferax volcanii DS2]			gi|291373038 (+1)	61 kDa		1.0338	0	0	5.2131	-1.0338	-1.0338	4.1793	2.1117	100% (1.6%)	38% (0.00%)	6% (0.00%)	100% (14%)
185	succinate dehydrogenase subunit A (flavoprotein) [Haloferax volcanii DS2]			gi|291371633 (+1)	68 kDa		2.0677	0	0	8.1093	-2.0677	-2.0677	6.0416	1.9062	100% (3.7%)			100% (22%)
49	histidine ammonia-lyase [Haloferax volcanii DS2]			gi|291369844 (+1)	56 kDa		0	0	0	1.7377	0	0	1.7377	1.7377	48% (0.00%)	16% (0.00%)		100% (8.1%)
97	NADH-dependent dehydrogenase, putative [Haloferax volcanii DS2]			gi|291369215 (+1)	41 kDa		0	0	0	1.7377	0	0	1.7377	1.7377	9% (0.00%)			100% (5.4%)
98	O-acetylhomoserine aminocarboxypropyltransferase (methionine synthase) [Haloferax volcanii DS2]			gi|291372631 (+1)	46 kDa		0	0	0	1.7377	0	0	1.7377	1.7377				100% (9.0%)
106	acyl-CoA synthetase [Haloferax volcanii DS2]			gi|291371892 (+1)	61 kDa		0	0	0	1.7377	0	0	1.7377	1.7377				100% (6.5%)
111	archaeal tRNA-guanine transglycosylase [Haloferax volcanii]			gi|13516848 (+3)	56 kDa		0	0	0	1.7377	0	0	1.7377	1.7377				100% (7.4%)
133	gamma-glutamyl phosphate reductase [Haloferax volcanii DS2]			gi|291372164 (+1)	48 kDa		0	0	0	1.7377	0	0	1.7377	1.7377				100% (4.7%)
134	gentisate 1,2-dioxygenase [Haloferax volcanii DS2]			gi|291369677 (+1)	40 kDa		0	0	0	1.7377	0	0	1.7377	1.7377				100% (7.0%)
75	ABC-type transport system periplasmic substrate-binding protein (probable substrate dipeptides/oligopeptides) [Haloferax volcanii DS2]			gi|291369581 (+1)	63 kDa		3.1015	0	0	11.005	-3.1015	-3.1015	7.9035	1.7005	100% (5.3%)			100% (13%)
54	tRNA nucleotidyltransferase [Haloferax volcanii DS2]			gi|291371055 (+1)	50 kDa		0	0	0	1.1585	0	0	1.1585	1.1585		11% (0.00%)		100% (6.8%)
57	ribosomal protein L15.eR [Haloferax volcanii DS2]			gi|291372330 (+1)	23 kDa		0	0	0	1.1585	0	0	1.1585	1.1585		8% (0.00%)		100% (11%)
69	4-alpha-glucanotransferase [Haloferax volcanii DS2]			gi|291372776 (+1)	57 kDa		0	0	0	1.1585	0	0	1.1585	1.1585				100% (4.0%)
78	ABC-type transport system periplasmic substrate-binding protein (probable substrate dipeptides/oligopeptides) [Haloferax volcanii DS2]			gi|291369653 (+1)	62 kDa		0	0	0	1.1585	0	0	1.1585	1.1585				100% (4.2%)
80	ABC-type transport system periplasmic substrate-binding protein (probable substrate iron-III) [Haloferax volcanii DS2]			gi|291369280 (+1)	44 kDa		0	0	0	1.1585	0	0	1.1585	1.1585	34% (0.00%)			100% (4.5%)
84	CTP synthase [Haloferax volcanii DS2]			gi|291372881 (+1)	61 kDa		0	0	0	1.1585	0	0	1.1585	1.1585				100% (4.4%)
112	argK-type transport ATPase [Haloferax volcanii DS2]			gi|291370482 (+1)	40 kDa		0	0	0	1.1585	0	0	1.1585	1.1585	50% (0.00%)			100% (7.5%)
122	cobyrinic acid a,c-diamide synthase [Haloferax volcanii DS2]			gi|291369441 (+1)	47 kDa		0	0	0	1.1585	0	0	1.1585	1.1585				100% (7.0%)
125	conserved hypothetical protein [Haloferax volcanii DS2]			gi|291370166 (+1)	41 kDa		0	0	0	1.1585	0	0	1.1585	1.1585				100% (8.1%)
140	glycine dehydrogenase (decarboxylating) (glycine cleavage system protein P-1) [Haloferax volcanii DS2]			gi|291371258 (+1)	49 kDa		0	0	0	1.1585	0	0	1.1585	1.1585				100% (5.6%)
150	indole-3-acetyl-L-aspartic acid hydrolase [Haloferax volcanii DS2]			gi|291372935 (+1)	45 kDa		0	0	0	1.1585	0	0	1.1585	1.1585				100% (6.0%)
162	oxidoreductase, FAD/FMN-binding superfamily [Haloferax volcanii DS2]			gi|291372190 (+1)	39 kDa		0	0	0	1.1585	0	0	1.1585	1.1585				100% (7.2%)
170	predicted 3-dehydroquinate synthase [Haloferax volcanii DS2]			gi|291370946 (+1)	43 kDa		0	0	0	1.1585	0	0	1.1585	1.1585				100% (5.9%)
175	proteasome-activating nucleotidase B [Haloferax volcanii DS2]			gi|291372348 (+3)	46 kDa		0	0	0	1.1585	0	0	1.1585	1.1585	48% (0.00%)			100% (5.8%)
176	putative thymidine phosphorylase [Haloferax volcanii DS2]			gi|291371712 (+1)	52 kDa		0	0	0	1.1585	0	0	1.1585	1.1585	6% (0.00%)			100% (3.9%)
179	repair helicase [Haloferax volcanii DS2]			gi|291372778 (+1)	70 kDa		0	0	0	1.1585	0	0	1.1585	1.1585				100% (5.5%)
186	succinate-semialdehyde dehydrogenase [Haloferax volcanii DS2]			gi|291369349 (+1)	50 kDa		0	0	0	1.1585	0	0	1.1585	1.1585				100% (4.1%)
194	tryptophanyl-tRNA synthetase [Haloferax volcanii DS2]			gi|291372325 (+1)	59 kDa		0	0	0	1.1585	0	0	1.1585	1.1585				100% (3.2%)
191	translation initiation factor aIF-2 gamma subunit [Haloferax volcanii DS2]			gi|291371993 (+1)	44 kDa		1.0338	0	0	4.0546	-1.0338	-1.0338	3.0208	0.9532	100% (2.2%)			100% (14%)
93	FeS assembly protein SufD [Haloferax volcanii DS2]			gi|291371934 (+1)	45 kDa		3.1015	0	0	9.2677	-3.1015	-3.1015	6.1662	-0.0368	100% (9.7%)			100% (18%)
7	phenylalanyl-tRNA synthetase beta subunit [Haloferax volcanii DS2]			gi|291370521 (+1)	63 kDa		3.1015	9.1611	0	0	6.0596	-3.1015	-3.1015	-0.1434	100% (3.7%)	100% (8.2%)
53	aminotransferase class III (probable 4-aminobutyrate aminotransferase) [Haloferax volcanii DS2]			gi|291369210 (+1)	46 kDa		1.0338	0	0	2.8962	-1.0338	-1.0338	1.8624	-0.2052	100% (2.5%)	11% (0.00%)		100% (13%)
139	glutamyl-tRNA(Gln) amidotransferase subunit D [Haloferax volcanii DS2]			gi|291371486 (+1)	44 kDa		1.0338	0	0	2.8962	-1.0338	-1.0338	1.8624	-0.2052	100% (1.9%)			100% (11%)
144	hydantoinase [Haloferax volcanii DS2]			gi|2459727 (+2)	54 kDa		1.0338	0	0	2.8962	-1.0338	-1.0338	1.8624	-0.2052	100% (2.9%)			100% (5.1%)
50	histidinol dehydrogenase [Haloferax volcanii DS2]			gi|291372175 (+1)	45 kDa	TRUE	1.0338	0	0	2.3169	-1.0338	-1.0338	1.2831	-0.7845	84% (2.6%)	15% (0.00%)		100% (7.5%)
58	S2P family metalloprotease, transmembrane [Haloferax volcanii DS2]			gi|291371049 (+1)	62 kDa		1.0338	0	0	2.3169	-1.0338	-1.0338	1.2831	-0.7845	97% (1.8%)	7% (0.00%)		100% (3.7%)
73	ABC-type transport system ATP-binding protein (probable substrate dipeptides/oligopeptides) [Haloferax volcanii DS2]			gi|291372942 (+1)	50 kDa		1.0338	0	0	2.3169	-1.0338	-1.0338	1.2831	-0.7845	100% (3.4%)			100% (8.1%)
124	conserved hypothetical protein TIGR01213 [Haloferax volcanii DS2]			gi|291370136 (+1)	47 kDa		1.0338	0	0	2.3169	-1.0338	-1.0338	1.2831	-0.7845	100% (3.5%)		50% (0.00%)	100% (9.8%)
178	queuine/archaeosine tRNA-ribosyltransferase [Haloferax volcanii DS2]			gi|291372663 (+1)	65 kDa		1.0338	0	0	2.3169	-1.0338	-1.0338	1.2831	-0.7845	82% (1.4%)			100% (4.6%)
25	oligoendopeptidase F [Haloferax volcanii DS2]			gi|291372003 (+1)	69 kDa		1.0338	2.2903	0	0	1.2565	-1.0338	-1.0338	-0.8111	100% (2.2%)	100% (2.8%)
141	glycine hydroxymethyltransferase [Haloferax volcanii DS2]			gi|291370984 (+1)	44 kDa		2.0677	0	0	5.2131	-2.0677	-2.0677	3.1454	-0.99	100% (6.3%)			100% (16%)
34	replication factor C large subunit [Haloferax volcanii DS2]			gi|291372005 (+1)	53 kDa		1.0338	0	0	1.7377	-1.0338	-1.0338	0.7039	-1.3637	97% (2.9%)	91% (0.00%)	75% (0.00%)	100% (7.8%)
62	phosphomannomutase [Haloferax volcanii DS2]			gi|291372657 (+1)	49 kDa		1.0338	0	0	1.7377	-1.0338	-1.0338	0.7039	-1.3637	97% (2.9%)	6% (0.00%)		100% (7.0%)
65	propionyl-CoA carboxylase complex B chain [Haloferax volcanii DS2]			gi|291370484 (+1)	57 kDa		1.0338	0	0	1.7377	-1.0338	-1.0338	0.7039	-1.3637	100% (2.5%)	5% (0.00%)		100% (7.2%)
70	4-aminobutyrate aminotransferase [Haloferax volcanii DS2]			gi|291371061 (+1)	49 kDa		1.0338	0	0	1.7377	-1.0338	-1.0338	0.7039	-1.3637	100% (2.4%)			100% (6.2%)
86	DNA gyrase subunit A [Haloferax volcanii DS2]			gi|291370320 (+1)	95 kDa		1.0338	0	0	1.7377	-1.0338	-1.0338	0.7039	-1.3637	82% (1.4%)			100% (3.9%)
126	cystathionine gamma-synthase [Haloferax volcanii DS2]			gi|291372819 (+1)	43 kDa		1.0338	0	0	1.7377	-1.0338	-1.0338	0.7039	-1.3637	97% (3.0%)			100% (5.5%)
153	malate synthase [Haloferax volcanii DS2]			gi|291369250 (+1)	48 kDa		1.0338	0	0	1.7377	-1.0338	-1.0338	0.7039	-1.3637	100% (2.1%)			100% (5.7%)
95	Glutamate dehydrogenase [Haloferax volcanii DS2]			gi|291372165 (+1)	46 kDa		2.0677	0	0	4.6339	-2.0677	-2.0677	2.5662	-1.5692	100% (2.9%)			100% (14%)
108	adenylosuccinate synthetase [Haloferax volcanii DS2]			gi|291370743 (+1)	48 kDa		2.0677	0	0	4.6339	-2.0677	-2.0677	2.5662	-1.5692	100% (5.6%)			100% (21%)
116	aspartyl-tRNA(Asn) amidotransferase subunit B [Haloferax volcanii DS2]			gi|291372481 (+1)	55 kDa		3.1015	0	0	7.53	-3.1015	-3.1015	4.4285	-1.7745	100% (7.3%)			100% (24%)
32	DNA mismatch repair protein mutS [Haloferax volcanii DS2]			gi|291372283 (+1)	99 kDa		1.0338	0	0	1.1585	-1.0338	-1.0338	0.1247	-1.9429	76% (1.1%)	99% (0.00%)		100% (2.5%)
113	aspartokinase [Haloferax volcanii DS2]			gi|291370134 (+1)	42 kDa		1.0338	0	0	1.1585	-1.0338	-1.0338	0.1247	-1.9429	67% (3.3%)			100% (6.1%)
132	electron transfer flavoprotein alpha subunit [Haloferax volcanii DS2]			gi|291371690 (+1)	34 kDa		1.0338	0	0	1.1585	-1.0338	-1.0338	0.1247	-1.9429	97% (3.2%)			100% (6.6%)
171	preprotein translocase subunit SecD [Haloferax volcanii DS2]			gi|291370949 (+1)	55 kDa		1.0338	0	0	1.1585	-1.0338	-1.0338	0.1247	-1.9429	100% (2.3%)			100% (5.2%)
190	translation elongation factor aEF-1 alpha subunit [Haloferax volcanii DS2]			gi|291372920 (+1)	46 kDa	TRUE	1.0338	0	0	1.1585	-1.0338	-1.0338	0.1247	-1.9429	100% (2.6%)			100% (5.5%)
148	hypothetical protein HVO_B0149 [Haloferax volcanii DS2]			gi|291369081 (+1)	60 kDa		2.0677	0	0	4.0546	-2.0677	-2.0677	1.9869	-2.1485	97% (2.4%)			100% (11%)
149	indole-3-acetyl-L-aspartic acid hydrolase [Haloferax volcanii DS2]			gi|291371383 (+1)	45 kDa		2.0677	0	0	4.0546	-2.0677	-2.0677	1.9869	-2.1485	100% (5.7%)			100% (20%)
155	mandelate racemase/muconate lactonizing enzyme family protein [Haloferax volcanii DS2]			gi|291369062 (+1)	44 kDa		2.0677	0	0	4.0546	-2.0677	-2.0677	1.9869	-2.1485	100% (5.0%)			100% (17%)
64	aconitate hydratase 1 [Haloferax volcanii DS2]			gi|291370327 (+1)	102 kDa		2.0677	0	0	3.4754	-2.0677	-2.0677	1.4077	-2.7277	100% (1.9%)	5% (0.00%)		100% (3.9%)
136	glutamate dehydrogenase [Haloferax volcanii DS2]			gi|291369071 (+1)	47 kDa		3.1015	0	0	5.7923	-3.1015	-3.1015	2.6908	-3.5122	100% (5.7%)			100% (15%)
29	phosphoenolpyruvate carboxylase [Haloferax volcanii DS2]			gi|291371035 (+1)	102 kDa		2.0677	1.1451	0	1.1585	-0.9226	-2.0677	-0.9092	-3.8995	100% (2.5%)	100% (1.2%)		100% (2.2%)
184	stomatin-prohibitin homolog, transmembrane [Haloferax volcanii DS2]			gi|291370466 (+1)	46 kDa		6.2031	0	0	14.481	-6.2031	-6.2031	8.2779	-4.1283	100% (20%)			100% (31%)
121	chlorohydrolase family protein [Haloferax volcanii DS2]			gi|291372256 (+1)	45 kDa		2.0677	0	0	1.7377	-2.0677	-2.0677	-0.33	-4.4654	100% (7.4%)			100% (8.4%)
188	threonine synthase [Haloferax volcanii DS2]			gi|291371614 (+1)	41 kDa		2.0677	0	0	1.7377	-2.0677	-2.0677	-0.33	-4.4654	100% (4.4%)			100% (4.6%)
147	hypothetical protein HVO_1685 [Haloferax volcanii DS2]			gi|291371141 (+1)	54 kDa		3.1015	0	0	4.6339	-3.1015	-3.1015	1.5324	-4.6706	100% (4.3%)			100% (12%)
3	phosphoenolpyruvate-protein phosphotransferase [Haloferax volcanii DS2]			gi|291371661 (+1)	60 kDa		10.338	26.338	0	0	16	-10.338	-10.338	-4.676	100% (11%)	100% (18%)
18	ABC-type transport system periplasmic substrate-binding protein (probable substrate dipeptides/oligopeptides) [Haloferax volcanii DS2]			gi|291370359 (+1)	63 kDa		3.1015	3.4354	0	1.1585	0.3339	-3.1015	-1.943	-4.7106	100% (8.6%)	100% (3.7%)		100% (5.4%)
45	phytoene dehydrogenase [Haloferax volcanii DS2]			gi|291371132 (+1)	56 kDa		2.0677	0	0	1.1585	-2.0677	-2.0677	-0.9092	-5.0446	100% (4.0%)	30% (0.00%)		100% (4.6%)
102	PQQ repeat protein [Haloferax volcanii DS2]			gi|291370054 (+1)	47 kDa		2.0677	0	0	1.1585	-2.0677	-2.0677	-0.9092	-5.0446	100% (3.7%)			100% (4.1%)
182	ribonucleoside-diphosphate reductase, adenosylcobalamin-dependent [Haloferax volcanii DS2]			gi|291372162 (+1)	114 kDa		2.0677	0	0	1.1585	-2.0677	-2.0677	-0.9092	-5.0446	100% (1.6%)			100% (1.6%)
146	hypothetical protein (TBD) [Haloferax volcanii DS2]			gi|291370082 (+1)	59 kDa		3.1015	0	0	4.0546	-3.1015	-3.1015	0.9531	-5.2499	100% (7.1%)			100% (16%)
61	seryl-tRNA synthetase [Haloferax volcanii DS2]			gi|291371684 (+1)	52 kDa		4.1354	0	0	6.9508	-4.1354	-4.1354	2.8154	-5.4554	100% (8.7%)	6% (0.00%)		100% (24%)
43	coiled-coil protein [Haloferax volcanii DS2]			gi|291372672 (+1)	36 kDa		2.0677	0	0	0.57923	-2.0677	-2.0677	-1.48847	-5.62387	100% (11%)	34% (0.00%)		89% (3.9%)
51	threonine ammonia-lyase [Haloferax volcanii DS2]			gi|291372635 (+1)	44 kDa		2.0677	0	0	0.57923	-2.0677	-2.0677	-1.48847	-5.62387	100% (7.2%)	14% (0.00%)		73% (4.5%)
103	SpoIVFB-type metallopeptidase, transmembrane (TBD) [Haloferax volcanii DS2]			gi|291371025 (+1)	42 kDa		2.0677	0	0	0.57923	-2.0677	-2.0677	-1.48847	-5.62387	100% (4.6%)			100% (2.3%)
165	phenylalanyl-tRNA synthetase alpha subunit [Haloferax volcanii DS2]			gi|291371212 (+1)	55 kDa		2.0677	0	0	0.57923	-2.0677	-2.0677	-1.48847	-5.62387	100% (7.0%)			100% (4.0%)
129	dihydrolipoyl dehydrogenase [Haloferax volcanii DS2]			gi|291372253 (+2)	50 kDa		3.1015	0	0	3.4754	-3.1015	-3.1015	0.3739	-5.8291	100% (6.5%)			100% (10%)
16	ABC-type transport system periplasmic substrate-binding protein (probable substrate copper) [Haloferax volcanii DS2]			gi|291370765 (+1)	67 kDa		3.1015	3.4354	0	0	0.3339	-3.1015	-3.1015	-5.8691	100% (6.6%)	100% (5.9%)
168	phosphomannomutase [Haloferax volcanii DS2]			gi|291371676 (+1)	47 kDa		4.1354	0	0	6.3716	-4.1354	-4.1354	2.2362	-6.0346	100% (9.1%)			100% (18%)
123	cobyrinic acid ac-diamide synthase [Haloferax volcanii DS2]			gi|291370671 (+1)	40 kDa		2.0677	0	0	0	-2.0677	-2.0677	-2.0677	-6.2031	100% (5.6%)
99	P-hydroxybenzoate hydroxylase [Haloferax volcanii DS2]			gi|291372616 (+1)	51 kDa		3.1015	0	0	2.8962	-3.1015	-3.1015	-0.2053	-6.4083	100% (6.8%)			100% (6.8%)
159	nadh oxidase [Haloferax volcanii DS2]			gi|291372897 (+1)	46 kDa		3.1015	0	0	2.8962	-3.1015	-3.1015	-0.2053	-6.4083	100% (6.3%)			100% (6.3%)
181	ribonuclease R [Haloferax volcanii DS2]			gi|291371987 (+1)	50 kDa		6.2031	0	0	12.164	-6.2031	-6.2031	5.9609	-6.4453	100% (11%)			100% (16%)
10	acyl-CoA synthetase [Haloferax volcanii DS2]			gi|291372084 (+1)	74 kDa		4.1354	5.7257	0	0	1.5903	-4.1354	-4.1354	-6.6805	100% (5.7%)	100% (4.7%)
31	DNA topoisomerase VI subunit B [Haloferax volcanii DS2]			gi|291371984 (+1)	87 kDa		3.1015	0	0	2.3169	-3.1015	-3.1015	-0.7846	-6.9876	100% (3.4%)	99% (0.00%)		100% (3.4%)
109	aminopeptidase [Haloferax volcanii DS2]			gi|291371820 (+1)	47 kDa		3.1015	0	0	2.3169	-3.1015	-3.1015	-0.7846	-6.9876	100% (6.0%)			100% (5.3%)
183	sialidase [Haloferax volcanii DS2]			gi|291370167 (+1)	58 kDa		6.2031	0	0	11.585	-6.2031	-6.2031	5.3819	-7.0243	100% (15%)			100% (24%)
46	probable yjeF family carbohydrate kinase [Haloferax volcanii DS2]			gi|291371484 (+1)	49 kDa		4.1354	0	0	5.2131	-4.1354	-4.1354	1.0777	-7.1931	100% (8.4%)	23% (0.00%)		100% (15%)
143	histidyl-tRNA synthetase [Haloferax volcanii DS2]			gi|291370647 (+1)	47 kDa		4.1354	0	0	5.2131	-4.1354	-4.1354	1.0777	-7.1931	100% (7.9%)			100% (17%)
169	phosphopyruvate hydratase [Haloferax volcanii DS2]			gi|291370999 (+1)	42 kDa		7.2369	0	0	14.481	-7.2369	-7.2369	7.2441	-7.2297	100% (12%)			100% (21%)
118	catalase/peroxidase HPI [Haloferax volcanii DS2]			gi|291371440 (+1)	80 kDa		3.1015	0	0	1.7377	-3.1015	-3.1015	-1.3638	-7.5668	100% (2.8%)			100% (3.5%)
130	dihydroxy-acid dehydratase [Haloferax volcanii DS2]			gi|291370986 (+1)	62 kDa		3.1015	0	0	1.7377	-3.1015	-3.1015	-1.3638	-7.5668	100% (4.1%)			100% (7.0%)
173	prolyl oligopeptidase family protein [Haloferax volcanii DS2]			gi|291372250 (+1)	67 kDa		3.1015	0	0	1.7377	-3.1015	-3.1015	-1.3638	-7.5668	100% (4.4%)			100% (7.4%)
85	D-3-phosphoglycerate dehydrogenase [Haloferax volcanii DS2]			gi|291370333 (+1)	55 kDa		5.1692	0	0	7.53	-5.1692	-5.1692	2.3608	-7.9776	100% (6.3%)			100% (13%)
41	ABC-type transport system ATP-binding protein [Haloferax volcanii DS2]			gi|291370326 (+1)	67 kDa		3.1015	0	0	1.1585	-3.1015	-3.1015	-1.943	-8.146	100% (6.0%)	39% (0.00%)		100% (4.0%)
55	2-succinyl-6-hydroxy-2,4-cyclohexadiene-1-carboxy lic acid synthase/2-oxoglutarate decarboxylase [Haloferax volcanii DS2]			gi|291370293 (+1)	63 kDa		3.1015	0	0	1.1585	-3.1015	-3.1015	-1.943	-8.146	100% (6.0%)	9% (0.00%)		100% (3.6%)
127	cysteine desulfurase [Haloferax volcanii DS2]			gi|291372921 (+1)	47 kDa		4.1354	0	0	4.0546	-4.1354	-4.1354	-0.0808	-8.3516	100% (8.5%)			100% (11%)
128	cysteinyl-tRNA synthetase [Haloferax volcanii DS2]			gi|291370540 (+1)	55 kDa		4.1354	0	0	4.0546	-4.1354	-4.1354	-0.0808	-8.3516	100% (7.1%)			100% (11%)
164	peptidyl-prolyl cis-trans isomerase [Haloferax volcanii DS2]			gi|291370237 (+1)	34 kDa		4.1354	0	0	4.0546	-4.1354	-4.1354	-0.0808	-8.3516	100% (5.9%)			100% (12%)
187	sulfatase arylsulfatase A-like protein [Haloferax volcanii DS2]			gi|291372722 (+1)	50 kDa		7.2369	0	0	12.743	-7.2369	-7.2369	5.5061	-8.9677	100% (9.8%)			100% (25%)
96	HTR-like protein [Haloferax volcanii DS2]			gi|291369203 (+1)	66 kDa		3.1015	0	0	0	-3.1015	-3.1015	-3.1015	-9.3045	100% (6.5%)
156	methylmalonyl-CoA mutase subunit A [Haloferax volcanii DS2]			gi|291372015 (+1)	63 kDa		3.1015	0	0	0	-3.1015	-3.1015	-3.1015	-9.3045	100% (6.2%)
47	methylmalonyl-CoA mutase subunit A [Haloferax volcanii DS2]			gi|291372772 (+1)	62 kDa		4.1354	0	0	2.8962	-4.1354	-4.1354	-1.2392	-9.51	100% (9.1%)	20% (0.00%)		100% (10%)
66	ABC-type transport system periplasmic substrate-binding protein (probable substrate iron-III) [Haloferax volcanii DS2]			gi|291369083 (+1)	43 kDa		4.1354	0	0	2.8962	-4.1354	-4.1354	-1.2392	-9.51	100% (5.3%)			100% (10%)
72	A-type ATP synthase subunit B [Haloferax volcanii DS2]			gi|291371653 (+1)	52 kDa		5.1692	0	0	5.7923	-5.1692	-5.1692	0.6231	-9.7153	100% (11%)			100% (12%)
172	probable DHH superfamily phosphohydrolase [Haloferax volcanii DS2]			gi|291371952 (+1)	47 kDa		5.1692	0	0	5.7923	-5.1692	-5.1692	0.6231	-9.7153	100% (12%)			100% (20%)
11	arginyl-tRNA synthetase [Haloferax volcanii DS2]			gi|291371974 (+1)	65 kDa		5.1692	5.7257	0	0	0.5565	-5.1692	-5.1692	-9.7819	100% (6.3%)	100% (6.0%)
82	ABC-type transport system periplasmic substrate-binding protein (probable substrate sugar) [Haloferax volcanii DS2]			gi|291371029 (+1)	39 kDa		4.1354	0	0	2.3169	-4.1354	-4.1354	-1.8185	-10.0893	100% (7.4%)			100% (7.4%)
177	pyruvate kinase [Haloferax volcanii DS2]			gi|291372491 (+1)	62 kDa		4.1354	0	0	2.3169	-4.1354	-4.1354	-1.8185	-10.0893	100% (8.4%)			100% (5.8%)
137	glutamate-1-semialdehyde 2,1-aminomutase [Haloferax volcanii DS2]			gi|291371048 (+1)	48 kDa		5.1692	0	0	5.2131	-5.1692	-5.1692	0.0439	-10.2945	100% (9.2%)			100% (12%)
17	ABC-type transport system periplasmic substrate-binding protein (probable substrate dipeptides/oligopeptides) [Haloferax volcanii DS2]			gi|291369269 (+1)	63 kDa		9.3046	3.4354	2.3091	11.585	-5.8692	-6.9955	2.2804	-10.5843	100% (9.3%)	100% (4.6%)	98% (1.6%)	100% (15%)
48	peptide chain release factor eRF-1 [Haloferax volcanii DS2]			gi|291370674 (+1)	47 kDa		4.1354	0	0	1.7377	-4.1354	-4.1354	-2.3977	-10.6685	100% (8.2%)	17% (0.00%)		100% (4.3%)
161	oxidoreductase [Haloferax volcanii DS2]			gi|291370902 (+1)	40 kDa		4.1354	0	0	1.7377	-4.1354	-4.1354	-2.3977	-10.6685	100% (9.0%)			100% (9.0%)
174	prolyl-tRNA synthetase [Haloferax volcanii DS2]			gi|291371489 (+1)	55 kDa		5.1692	0	0	4.6339	-5.1692	-5.1692	-0.5353	-10.8737	100% (10%)			100% (18%)
167	phosphoglycerate kinase [Haloferax volcanii DS2]			gi|291370142 (+1)	44 kDa		6.2031	0	0	7.53	-6.2031	-6.2031	1.3269	-11.0793	100% (16%)			100% (24%)
87	DNA-directed RNA polymerase subunit A [Haloferax volcanii DS2]			gi|291371230 (+1)	109 kDa		5.1692	0	2.3091	1.7377	-5.1692	-2.8601	-3.4315	-11.4608	100% (5.7%)		100% (1.4%)	100% (2.8%)
15	ABC-type transport system periplasmic substrate-binding protein (probable substrate dipeptides/oligopeptides) [Haloferax volcanii DS2]			gi|291369094 (+1)	69 kDa		5.1692	3.4354	0	0.57923	-1.7338	-5.1692	-4.58997	-11.493	100% (8.1%)	100% (5.0%)		100% (1.5%)
90	DNA-directed RNA polymerase subunit B [Haloferax volcanii DS2]			gi|291370551 (+1)	68 kDa		6.2031	0	0	6.9508	-6.2031	-6.2031	0.7477	-11.6585	100% (13%)			100% (13%)
107	adenosylhomocysteinase [Haloferax volcanii DS2]			gi|291370548 (+1)	47 kDa		5.1692	0	0	3.4754	-5.1692	-5.1692	-1.6938	-12.0322	100% (11%)			100% (14%)
120	chlorite dismutase family protein [Haloferax volcanii DS2]			gi|291371600 (+1)	56 kDa		4.1354	0	0	0	-4.1354	-4.1354	-4.1354	-12.4062	100% (7.6%)
68.2	nadh-quinone oxidoreductase chain c/d [Haloferax volcanii DS2]			gi|291372733 (+1)	64 kDa	TRUE	6.2031	0	0	4.6339	-6.2031	-6.2031	-1.5692	-13.9754	30% (6.7%)			92% (6.7%)
110	aminopeptidase homolog [Haloferax volcanii DS2]			gi|291371866 (+1)	39 kDa		6.2031	0	0	4.6339	-6.2031	-6.2031	-1.5692	-13.9754	100% (18%)			100% (21%)
6	3-hydroxyacyl-CoA dehydrogenase / enoyl-CoA hydratase [Haloferax volcanii DS2]			gi|291372716 (+1)	71 kDa		9.3046	12.597	0	1.1585	3.2924	-9.3046	-8.1461	-14.1583	100% (8.0%)	100% (7.6%)		100% (3.2%)
145	hydroxymethylglutaryl-CoA synthase [Haloferax volcanii DS2]			gi|291371901 (+1)	50 kDa		6.2031	0	0	4.0546	-6.2031	-6.2031	-2.1485	-14.5547	100% (11%)			100% (12%)
79	ABC-type transport system periplasmic substrate-binding protein (probable substrate iron-III) [Haloferax volcanii DS2]			gi|291369091 (+1)	44 kDa	TRUE	8.2708	0	0	9.847	-8.2708	-8.2708	1.5762	-14.9654	100% (16%)			100% (20%)
5	threonyl-tRNA synthetase [Haloferax volcanii DS2]			gi|291370664 (+1)	73 kDa		10.338	16.032	0	0	5.694	-10.338	-10.338	-14.982	100% (14%)	100% (15%)
60	acyl-CoA synthetase [Haloferax volcanii DS2]			gi|291369860 (+1)	74 kDa		5.1692	0	0	0	-5.1692	-5.1692	-5.1692	-15.5076	100% (6.5%)	6% (0.00%)	99% (0.00%)	14% (0.00%)
158	molybdopterin biosynthesis protein moeA [Haloferax volcanii DS2]			gi|291372033 (+1)	66 kDa		5.1692	0	0	0	-5.1692	-5.1692	-5.1692	-15.5076	100% (5.4%)
195	urocanate hydratase [Haloferax volcanii DS2]			gi|291369493 (+1)	68 kDa		6.2031	0	0	2.8962	-6.2031	-6.2031	-3.3069	-15.7131	100% (8.4%)			100% (7.4%)
44	RNA terminal phosphate cyclase operon orfB homolog, UPF0027 family [Haloferax volcanii DS2]			gi|291371279 (+1)	53 kDa		7.2369	0	0	5.7923	-7.2369	-7.2369	-1.4446	-15.9184	100% (13%)	30% (0.00%)		100% (19%)
40	glycerol kinase [Haloferax volcanii DS2]			gi|291372173 (+1)	57 kDa		8.2708	0	0	8.6885	-8.2708	-8.2708	0.4177	-16.1239	100% (15%)	42% (0.00%)		100% (19%)
92	FeS assembly protein SufB [Haloferax volcanii DS2]			gi|291372896 (+1)	53 kDa		11.372	0	0	17.956	-11.372	-11.372	6.584	-16.16	100% (21%)			100% (32%)
117	biotin carboxylase [Haloferax volcanii DS2]			gi|291372804 (+1)	65 kDa		7.2369	0	0	5.2131	-7.2369	-7.2369	-2.0238	-16.4976	100% (14%)			100% (18%)
19	2,3-bisphosphoglycerate-independent phosphoglycerate mutase [Haloferax volcanii DS2]			gi|291371918 (+1)	57 kDa		7.2369	3.4354	0	0	-3.8015	-7.2369	-7.2369	-18.2753	100% (12%)	100% (3.2%)
91	Deoxyhypusine synthase [Haloferax volcanii DS2]			gi|291371516 (+1)	39 kDa		6.2031	0	0	0	-6.2031	-6.2031	-6.2031	-18.6093	100% (9.7%)
24	halocyanin [Haloferax volcanii DS2]			gi|291370322 (+1)	84 kDa		9.3046	2.2903	2.3091	4.6339	-7.0143	-6.9955	-4.6707	-18.6805	100% (7.8%)	100% (2.7%)	93% (1.7%)	100% (7.7%)
81	ABC-type transport system periplasmic substrate-binding protein (probable substrate sugar) [Haloferax volcanii DS2]			gi|291372303 (+1)	55 kDa		13.44	0	0	21.432	-13.44	-13.44	7.992	-18.888	100% (15%)			100% (19%)
131	dihydroxyacetone kinase, DhaK subunit [Haloferax volcanii DS2]			gi|291372406 (+1)	35 kDa		8.2708	0	0	5.2131	-8.2708	-8.2708	-3.0577	-19.5993	100% (11%)			100% (15%)
27	cell division control protein 48 [Haloferax volcanii DS2]			gi|291370782 (+1)	78 kDa	TRUE	7.2369	1.1451	0	0	-6.0918	-7.2369	-7.2369	-20.5656	100% (11%)	100% (1.5%)		28% (0.00%)
166	phosphoglucomutase/phosphomannomutase [Haloferax volcanii DS2]			gi|291372460 (+1)	48 kDa		9.3046	0	0	6.9508	-9.3046	-9.3046	-2.3538	-20.963	100% (14%)			100% (19%)
8	translation elongation factor aEF-2 [Haloferax volcanii DS2]			gi|291370268 (+1)	80 kDa		11.372	8.016	2.3091	1.1585	-3.356	-9.0629	-10.2135	-22.6324	100% (12%)	100% (9.6%)	100% (1.9%)	100% (3.0%)
163	oxoglutarate--ferredoxin oxidoreductase alpha subunit [Haloferax volcanii DS2]			gi|291371502 (+1)	64 kDa		11.372	0	0	11.005	-11.372	-11.372	-0.367	-23.111	100% (13%)			100% (20%)
71	A-type ATP synthase subunit A [Haloferax volcanii DS2]			gi|291372438 (+1)	65 kDa		8.2708	0	0	0	-8.2708	-8.2708	-8.2708	-24.8124	100% (10%)
37	DNA gyrase subunit B [Haloferax volcanii DS2]			gi|291372625 (+2)	71 kDa		9.3046	0	0	2.8962	-9.3046	-9.3046	-6.4084	-25.0176	100% (10%)	62% (0.00%)		100% (5.3%)
83	Betaine aldehyde dehydrogenase [Haloferax volcanii DS2]			gi|291370978 (+1)	56 kDa		10.338	0	0	5.7923	-10.338	-10.338	-4.5457	-25.2217	100% (13%)			100% (15%)
114	aspartyl-tRNA synthetase [Haloferax volcanii DS2]			gi|291371103 (+1)	49 kDa		12.406	0	0	11.585	-12.406	-12.406	-0.821	-25.633	100% (17%)			100% (22%)
100	P-loop ATPase of the PilT family [Haloferax volcanii DS2]			gi|291370634 (+1)	68 kDa		10.338	0	0	5.2131	-10.338	-10.338	-5.1249	-25.8009	100% (14%)			100% (12%)
192	translation initiation factor aIF-5B [Haloferax volcanii DS2]			gi|291370776 (+1)	65 kDa		13.44	0	0	13.902	-13.44	-13.44	0.462	-26.418	100% (20%)			100% (34%)
101	PBS lyase HEAT-like repeat domain protein [Haloferax volcanii DS2]			gi|291371714 (+1)	46 kDa		13.44	0	0	10.426	-13.44	-13.44	-3.014	-29.894	100% (21%)		7% (0.00%)	100% (25%)
38	N-methylhydantoinase (ATP-hydrolyzing) B [Haloferax volcanii DS2]			gi|291369474 (+1)	64 kDa		16.542	0	0	15.639	-16.542	-16.542	-0.903	-33.987	100% (23%)	59% (0.00%)		100% (25%)
189	translation elongation factor aEF-1 alpha subunit [Haloferax volcanii DS2]			gi|291371442 (+1)	46 kDa	TRUE	14.474	0	0	8.6885	-14.474	-14.474	-5.7855	-34.7335	100% (17%)			100% (31%)
193	tryptophanase [Haloferax volcanii DS2]			gi|291372858 (+1)	49 kDa		18.609	0	0	20.852	-18.609	-18.609	2.243	-34.975	100% (27%)			100% (38%)
89	DNA-directed RNA polymerase subunit B [Haloferax volcanii DS2]			gi|291372796 (+1)	59 kDa		17.575	0	0	15.639	-17.575	-17.575	-1.936	-37.086	100% (24%)			100% (34%)
26	thermosome subunit 3 [Haloferax volcanii DS2]			gi|291371446 (+1)	55 kDa	TRUE	20.677	2.2903	0	22.011	-18.3867	-20.677	1.334	-37.7297	100% (22%)	42% (2.3%)		100% (33%)
68	Cluster of NADH dehydrogenase-like complex subunit CD [Haloferax volcanii DS2] (gi|291371958)			gi|291371958 [5]	63 kDa	TRUE	18.609	0	0	15.639	-18.609	-18.609	-2.97	-40.188	100% (20%)			100% (23%)
68.1	NADH dehydrogenase-like complex subunit CD [Haloferax volcanii DS2]			gi|291371958 (+2)	63 kDa	TRUE	18.609	0	0	15.639	-18.609	-18.609	-2.97	-40.188	100% (20%)			100% (23%)
152	isocitrate dehydrogenase (NADP+) [Haloferax volcanii DS2]			gi|291370583 (+1)	46 kDa		18.609	0	0	14.481	-18.609	-18.609	-4.128	-41.346	100% (24%)			100% (27%)
154	mandelate racemase/muconate lactonizing enzyme family protein [Haloferax volcanii DS2]			gi|291372498 (+1)	46 kDa		22.745	0	0	22.59	-22.745	-22.745	-0.155	-45.645	100% (23%)			100% (33%)
4	thermosome subunit 1 [Haloferax volcanii DS2]			gi|291371285 (+1)	59 kDa	TRUE	25.846	21.758	4.6183	4.0546	-4.088	-21.2277	-21.7914	-47.1071	100% (17%)	100% (17%)	100% (4.3%)	100% (8.0%)
94	Fumarate hydratase class II [Haloferax volcanii DS2]			gi|291371792 (+1)	50 kDa		24.812	0	0	23.749	-24.812	-24.812	-1.063	-50.687	100% (29%)			100% (39%)
33	cell division control protein 48 [Haloferax volcanii DS2]			gi|291371169 (+1)	83 kDa	TRUE	19.643	0	0	0.57923	-19.643	-19.643	-19.0638	-58.3498	100% (17%)	97% (0.00%)		100% (1.5%)
56	aldehyde dehydrogenase [Haloferax volcanii DS2]			gi|2459733 (+2)	52 kDa		31.015	0	0	20.852	-31.015	-31.015	-10.163	-72.193	100% (14%)	9% (0.00%)		100% (17%)
28	cell division control protein 48 [Haloferax volcanii DS2]			gi|291371302 (+1)	82 kDa		40.32	1.1451	36.946	5.7923	-39.1749	-3.374	-34.5277	-77.0766	100% (30%)	100% (1.3%)	100% (18%)	100% (14%)
21	thermosome subunit 2 [Haloferax volcanii DS2]			gi|291371189 (+1)	59 kDa		31.015	2.2903	6.9274	5.2131	-28.7247	-24.0876	-25.8019	-78.6142	100% (20%)	100% (1.6%)	100% (5.2%)	100% (16%)
30	pyruvate--ferredoxin oxidoreductase alpha subunit [Haloferax volcanii DS2]			gi|291370401 (+1)	68 kDa		28.948	1.1451	0	5.7923	-27.8029	-28.948	-23.1557	-79.9066	100% (19%)	94% (1.9%)	84% (0.00%)	100% (12%)
20	ATP-dependent protease Lon protease, transmembrane [Haloferax volcanii DS2]			gi|291371034 (+1)	75 kDa		40.32	2.2903	0	2.8962	-38.0297	-40.32	-37.4238	-115.773	100% (28%)	100% (1.6%)	95% (0.00%)	100% (10%)
14	mRNA 3-end processing factor homolog [Haloferax volcanii DS2]			gi|291372149 (+1)	72 kDa		51.692	4.5805	2.3091	13.902	-47.1115	-49.3829	-37.79	-134.284	100% (36%)	100% (6.1%)	100% (2.0%)	100% (25%)
35	cell division control protein 48 [Haloferax volcanii DS2]	Cdc48d	HVO_1907	gi|291370819 (+1)	53 kDa		469.37	0	0	35.333	-469.37	-469.37	-434.037	-1372.78	100% (57%)	78% (0.00%)		100% (37%)
Spectrum report of proteins identified by LC-MS/MS analysis to associate with His6-RecJ3 (vs. empty vector).
Experiment name	Biological sample category	Biological sample name	MS/MS sample name	Protein name	Protein accession numbers	Database sources	Protein molecular weight (Da)	Protein identification probability	Exclusive unique peptide count	Exclusive unique spectrum count	Total spectrum count	Percentage of total spectra	Percentage sequence coverage	Manual validation	Assigned	Spectrum name	Peptide sequence	Previous amino acid	Next amino acid	Peptide identification probability	Mascot Ion score	Mascot Identity score	Mascot Delta Ion Score	Number of enzymatic termini	Fixed modifications identified by spectrum	Variable modifications identified by spectrum	Observed m/z	Actual peptide mass (AMU)	Calculated +1H Peptide Mass (AMU)	Spectrum charge	Actual minus calculated peptide mass (AMU)	Actual minus calculated peptide mass (PPM)	Retention Time (sec)	Total Ion Current	Peptide start index	Peptide stop index	Exclusive
20190520-PM561-Huiyong	Uncategorized Sample	MCRJ3	MCRJ3 (F026300)	seryl-tRNA synthetase [Haloferax volcanii DS2]	gi|291371684,gi|292656050	HaloferaxB_NCBI_032511.fasta	52038.4	1	3	3	4	0.000327	0.087	possibly correct	TRUE	File: "Z:\Organization\Cores\Mass Spectrometry\Customer data\2019\5-May\20190520-PM561-Huiyong\MCRJ3.raw"; SpectrumID: "5345"; scans: "12850"	HESAEYLHTLNASGTAVGR	R	V	0.997	24.3	25	24.3	2			671.664	2011.97	2012.98	3	-6.794e-05	-0.03375	3316	335348	393	411	TRUE
20190520-PM561-Huiyong	Uncategorized Sample	MCRJ3	MCRJ3 (F026300)	seryl-tRNA synthetase [Haloferax volcanii DS2]	gi|291371684,gi|292656050	HaloferaxB_NCBI_032511.fasta	52038.4	1	3	3	4	0.000327	0.087	possibly correct	TRUE	File: "Z:\Organization\Cores\Mass Spectrometry\Customer data\2019\5-May\20190520-PM561-Huiyong\MCRJ3.raw"; SpectrumID: "2091"; scans: "8289"	HQAYTPNFR	K	R	0.989	18.5	25	18.5	2			567.278	1132.54	1133.55	2	-0.0008619	-0.7604	2603	297975	265	273	TRUE
20190520-PM561-Huiyong	Uncategorized Sample	MCRJ3	MCRJ3 (F026300)	seryl-tRNA synthetase [Haloferax volcanii DS2]	gi|291371684,gi|292656050	HaloferaxB_NCBI_032511.fasta	52038.4	1	3	3	4	0.000327	0.087	possibly correct	TRUE	File: "Z:\Organization\Cores\Mass Spectrometry\Customer data\2019\5-May\20190520-PM561-Huiyong\MCRJ3.raw"; SpectrumID: "483"; scans: "5460"	TTSmEGTGQLPK	K	F	0.972	17.6	25	17.6	2		m4: Oxidation (+15.99)	633.305	1264.6	1265.6	2	-0.001757	-1.388	2044	99278	205	216	TRUE
20190520-PM561-Huiyong	Uncategorized Sample	MCRJ3	MCRJ3 (F026300)	seryl-tRNA synthetase [Haloferax volcanii DS2]	gi|291371684,gi|292656050	HaloferaxB_NCBI_032511.fasta	52038.4	1	3	3	4	0.000327	0.087	possibly correct	TRUE	File: "Z:\Organization\Cores\Mass Spectrometry\Customer data\2019\5-May\20190520-PM561-Huiyong\MCRJ3.raw"; SpectrumID: "427"; scans: "5333"	TTSmEGTGQLPK	K	F	0.997	36.5	25	36.5	2		m4: Oxidation (+15.99)	633.305	1264.59	1265.6	2	-0.002237	-1.767	2013	79394	205	216	TRUE
20190520-PM561-Huiyong	Uncategorized Sample	MCRJ3	MCRJ3 (F026300)	oxidoreductase [Haloferax volcanii DS2]	gi|291370902,gi|292656809	HaloferaxB_NCBI_032511.fasta	40027.1	1	3	3	4	0.000327	0.0902	possibly correct	TRUE	File: "Z:\Organization\Cores\Mass Spectrometry\Customer data\2019\5-May\20190520-PM561-Huiyong\MCRJ3.raw"; SpectrumID: "6338"; scans: "14324"	FANPVEVVR	R	H	0.997	37.1	25	37.1	2			515.788	1029.56	1030.57	2	0.0006981	0.6774	3565	1404440	126	134	TRUE
20190520-PM561-Huiyong	Uncategorized Sample	MCRJ3	MCRJ3 (F026300)	oxidoreductase [Haloferax volcanii DS2]	gi|291370902,gi|292656809	HaloferaxB_NCBI_032511.fasta	40027.1	1	3	3	4	0.000327	0.0902	possibly correct	TRUE	File: "Z:\Organization\Cores\Mass Spectrometry\Customer data\2019\5-May\20190520-PM561-Huiyong\MCRJ3.raw"; SpectrumID: "6255"; scans: "14201"	FGDVTHVEANYVR	R	R	0.976	15.9	25	14.5	2			502.916	1505.73	1506.73	3	0.0005921	0.3929	3544	1133490	142	154	TRUE
20190520-PM561-Huiyong	Uncategorized Sample	MCRJ3	MCRJ3 (F026300)	oxidoreductase [Haloferax volcanii DS2]	gi|291370902,gi|292656809	HaloferaxB_NCBI_032511.fasta	40027.1	1	3	3	4	0.000327	0.0902	possibly correct	TRUE	File: "Z:\Organization\Cores\Mass Spectrometry\Customer data\2019\5-May\20190520-PM561-Huiyong\MCRJ3.raw"; SpectrumID: "2762"; scans: "9234"	NTVEQGLAVQR	R	V	0.997	20	25	20	2			607.829	1213.64	1214.65	2	0.002198	1.81	2751	164301	326	336	TRUE
20190520-PM561-Huiyong	Uncategorized Sample	MCRJ3	MCRJ3 (F026300)	oxidoreductase [Haloferax volcanii DS2]	gi|291370902,gi|292656809	HaloferaxB_NCBI_032511.fasta	40027.1	1	3	3	4	0.000327	0.0902	possibly correct	TRUE	File: "Z:\Organization\Cores\Mass Spectrometry\Customer data\2019\5-May\20190520-PM561-Huiyong\MCRJ3.raw"; SpectrumID: "2904"; scans: "9433"	NTVEQGLAVQR	R	V	0.997	55	25	55	2			607.83	1213.64	1214.65	2	0.003418	2.814	2782	165193	326	336	TRUE
20190520-PM561-Huiyong	Uncategorized Sample	MCRJ3	MCRJ3 (F026300)	pyruvate--ferredoxin oxidoreductase alpha subunit [Haloferax volcanii DS2]	gi|291370401,gi|292655460	HaloferaxB_NCBI_032511.fasta	68470.2	1	8	13	28	0.00229	0.185	possibly correct	TRUE	File: "Z:\Organization\Cores\Mass Spectrometry\Customer data\2019\5-May\20190520-PM561-Huiyong\MCRJ3.raw"; SpectrumID: "6656"; scans: "14830"	AGPSTGmPTKPEQSDLEHVLYTSQGDSHR	R	I	0.99	40.3	25.1	40.3	2		m7: Oxidation (+15.99)	786.12	3140.45	3141.45	4	0.001891	0.602	3657	348140	326	354	TRUE
20190520-PM561-Huiyong	Uncategorized Sample	MCRJ3	MCRJ3 (F026300)	pyruvate--ferredoxin oxidoreductase alpha subunit [Haloferax volcanii DS2]	gi|291370401,gi|292655460	HaloferaxB_NCBI_032511.fasta	68470.2	1	8	13	28	0.00229	0.185	possibly correct	TRUE	File: "Z:\Organization\Cores\Mass Spectrometry\Customer data\2019\5-May\20190520-PM561-Huiyong\MCRJ3.raw"; SpectrumID: "6548"; scans: "14661"	AGPSTGmPTKPEQSDLEHVLYTSQGDSHR	R	I	0.997	21.5	25	21.5	2		m7: Oxidation (+15.99)	786.12	3140.45	3141.45	4	0.002131	0.6784	3627	268636	326	354	TRUE
20190520-PM561-Huiyong	Uncategorized Sample	MCRJ3	MCRJ3 (F026300)	pyruvate--ferredoxin oxidoreductase alpha subunit [Haloferax volcanii DS2]	gi|291370401,gi|292655460	HaloferaxB_NCBI_032511.fasta	68470.2	1	8	13	28	0.00229	0.185	possibly correct	TRUE	File: "Z:\Organization\Cores\Mass Spectrometry\Customer data\2019\5-May\20190520-PM561-Huiyong\MCRJ3.raw"; SpectrumID: "6700"; scans: "14898"	AGPSTGmPTKPEQSDLEHVLYTSQGDSHR	R	I	0.997	28.5	25	28.5	2		m7: Oxidation (+15.99)	629.097	3140.45	3141.45	5	0.003385	1.078	3669	924152	326	354	TRUE
20190520-PM561-Huiyong	Uncategorized Sample	MCRJ3	MCRJ3 (F026300)	pyruvate--ferredoxin oxidoreductase alpha subunit [Haloferax volcanii DS2]	gi|291370401,gi|292655460	HaloferaxB_NCBI_032511.fasta	68470.2	1	8	13	28	0.00229	0.185	possibly correct	TRUE	File: "Z:\Organization\Cores\Mass Spectrometry\Customer data\2019\5-May\20190520-PM561-Huiyong\MCRJ3.raw"; SpectrumID: "6597"; scans: "14733"	AGPSTGmPTKPEQSDLEHVLYTSQGDSHR	R	I	0.997	68.1	25	68.1	2		m7: Oxidation (+15.99)	629.098	3140.45	3141.45	5	0.004335	1.38	3639	1353240	326	354	TRUE
20190520-PM561-Huiyong	Uncategorized Sample	MCRJ3	MCRJ3 (F026300)	pyruvate--ferredoxin oxidoreductase alpha subunit [Haloferax volcanii DS2]	gi|291370401,gi|292655460	HaloferaxB_NCBI_032511.fasta	68470.2	1	8	13	28	0.00229	0.185	possibly correct	TRUE	File: "Z:\Organization\Cores\Mass Spectrometry\Customer data\2019\5-May\20190520-PM561-Huiyong\MCRJ3.raw"; SpectrumID: "451"; scans: "5389"	FQHDTEnGVSPR	R	S	0.997	32.6	25	14.2	2		n7: Deamidated (+0.98)	463.212	1386.62	1387.62	3	-0.001474	-1.062	2027	449054	434	445	TRUE
20190520-PM561-Huiyong	Uncategorized Sample	MCRJ3	MCRJ3 (F026300)	pyruvate--ferredoxin oxidoreductase alpha subunit [Haloferax volcanii DS2]	gi|291370401,gi|292655460	HaloferaxB_NCBI_032511.fasta	68470.2	1	8	13	28	0.00229	0.185	possibly correct	TRUE	File: "Z:\Organization\Cores\Mass Spectrometry\Customer data\2019\5-May\20190520-PM561-Huiyong\MCRJ3.raw"; SpectrumID: "391"; scans: "5259"	FQHDTEnGVSPR	R	S	0.997	33.2	25	17.7	2		n7: Deamidated (+0.98)	463.212	1386.61	1387.62	3	-0.002944	-2.122	1997	506598	434	445	TRUE
20190520-PM561-Huiyong	Uncategorized Sample	MCRJ3	MCRJ3 (F026300)	pyruvate--ferredoxin oxidoreductase alpha subunit [Haloferax volcanii DS2]	gi|291370401,gi|292655460	HaloferaxB_NCBI_032511.fasta	68470.2	1	8	13	28	0.00229	0.185	possibly correct	TRUE	File: "Z:\Organization\Cores\Mass Spectrometry\Customer data\2019\5-May\20190520-PM561-Huiyong\MCRJ3.raw"; SpectrumID: "295"; scans: "5016"	FQHDTENGVSPR	R	S	0.997	26.7	25	26.7	2			462.884	1385.63	1386.64	3	-0.001548	-1.116	1936	675310	434	445	TRUE
20190520-PM561-Huiyong	Uncategorized Sample	MCRJ3	MCRJ3 (F026300)	pyruvate--ferredoxin oxidoreductase alpha subunit [Haloferax volcanii DS2]	gi|291370401,gi|292655460	HaloferaxB_NCBI_032511.fasta	68470.2	1	8	13	28	0.00229	0.185	possibly correct	TRUE	File: "Z:\Organization\Cores\Mass Spectrometry\Customer data\2019\5-May\20190520-PM561-Huiyong\MCRJ3.raw"; SpectrumID: "329"; scans: "5127"	FQHDTEnGVSPR	R	S	0.997	29.1	25	29.1	2		n7: Deamidated (+0.98)	694.314	1386.61	1387.62	2	-0.003118	-2.247	1967	111634	434	445	TRUE
20190520-PM561-Huiyong	Uncategorized Sample	MCRJ3	MCRJ3 (F026300)	pyruvate--ferredoxin oxidoreductase alpha subunit [Haloferax volcanii DS2]	gi|291370401,gi|292655460	HaloferaxB_NCBI_032511.fasta	68470.2	1	8	13	28	0.00229	0.185	possibly correct	TRUE	File: "Z:\Organization\Cores\Mass Spectrometry\Customer data\2019\5-May\20190520-PM561-Huiyong\MCRJ3.raw"; SpectrumID: "327"; scans: "5125"	FQHDTEnGVSPR	R	S	0.997	35.7	25	18.8	2		n7: Deamidated (+0.98)	463.212	1386.62	1387.62	3	-0.001384	-0.9973	1967	1020240	434	445	TRUE
20190520-PM561-Huiyong	Uncategorized Sample	MCRJ3	MCRJ3 (F026300)	pyruvate--ferredoxin oxidoreductase alpha subunit [Haloferax volcanii DS2]	gi|291370401,gi|292655460	HaloferaxB_NCBI_032511.fasta	68470.2	1	8	13	28	0.00229	0.185	possibly correct	TRUE	File: "Z:\Organization\Cores\Mass Spectrometry\Customer data\2019\5-May\20190520-PM561-Huiyong\MCRJ3.raw"; SpectrumID: "472"; scans: "5438"	FQHDTEnGVSPR	R	S	0.997	37	25	37	2		n7: Deamidated (+0.98)	694.315	1386.62	1387.62	2	-5.794e-05	-0.04176	2039	124950	434	445	TRUE
20190520-PM561-Huiyong	Uncategorized Sample	MCRJ3	MCRJ3 (F026300)	pyruvate--ferredoxin oxidoreductase alpha subunit [Haloferax volcanii DS2]	gi|291370401,gi|292655460	HaloferaxB_NCBI_032511.fasta	68470.2	1	8	13	28	0.00229	0.185	possibly correct	TRUE	File: "Z:\Organization\Cores\Mass Spectrometry\Customer data\2019\5-May\20190520-PM561-Huiyong\MCRJ3.raw"; SpectrumID: "278"; scans: "4969"	FQHDTENGVSPR	R	S	0.997	40.4	25	40.4	2			693.823	1385.63	1386.64	2	-0.001142	-0.8235	1924	106499	434	445	TRUE
20190520-PM561-Huiyong	Uncategorized Sample	MCRJ3	MCRJ3 (F026300)	pyruvate--ferredoxin oxidoreductase alpha subunit [Haloferax volcanii DS2]	gi|291370401,gi|292655460	HaloferaxB_NCBI_032511.fasta	68470.2	1	8	13	28	0.00229	0.185	possibly correct	TRUE	File: "Z:\Organization\Cores\Mass Spectrometry\Customer data\2019\5-May\20190520-PM561-Huiyong\MCRJ3.raw"; SpectrumID: "5003"; scans: "12384"	IAGGSGDGIASTSQNFAK	R	A	0.997	22.7	25	22.7	2			840.913	1679.81	1680.82	2	-0.0009019	-0.5366	3245	139022	10	27	TRUE
20190520-PM561-Huiyong	Uncategorized Sample	MCRJ3	MCRJ3 (F026300)	pyruvate--ferredoxin oxidoreductase alpha subunit [Haloferax volcanii DS2]	gi|291370401,gi|292655460	HaloferaxB_NCBI_032511.fasta	68470.2	1	8	13	28	0.00229	0.185	possibly correct	TRUE	File: "Z:\Organization\Cores\Mass Spectrometry\Customer data\2019\5-May\20190520-PM561-Huiyong\MCRJ3.raw"; SpectrumID: "5151"; scans: "12586"	IAGGSGDGIASTSQNFAK	R	A	0.997	86.2	25	86.2	2			840.913	1679.81	1680.82	2	-0.0005419	-0.3224	3276	1886510	10	27	TRUE
20190520-PM561-Huiyong	Uncategorized Sample	MCRJ3	MCRJ3 (F026300)	pyruvate--ferredoxin oxidoreductase alpha subunit [Haloferax volcanii DS2]	gi|291370401,gi|292655460	HaloferaxB_NCBI_032511.fasta	68470.2	1	8	13	28	0.00229	0.185	possibly correct	TRUE	File: "Z:\Organization\Cores\Mass Spectrometry\Customer data\2019\5-May\20190520-PM561-Huiyong\MCRJ3.raw"; SpectrumID: "5421"; scans: "12967"	IAGGSGDGIASTSQNFAK	R	A	0.997	32.6	25	32.6	2			840.914	1679.81	1680.82	2	0.002138	1.272	3337	181210	10	27	TRUE
20190520-PM561-Huiyong	Uncategorized Sample	MCRJ3	MCRJ3 (F026300)	pyruvate--ferredoxin oxidoreductase alpha subunit [Haloferax volcanii DS2]	gi|291370401,gi|292655460	HaloferaxB_NCBI_032511.fasta	68470.2	1	8	13	28	0.00229	0.185	possibly correct	TRUE	File: "Z:\Organization\Cores\Mass Spectrometry\Customer data\2019\5-May\20190520-PM561-Huiyong\MCRJ3.raw"; SpectrumID: "5306"; scans: "12793"	IAGGSGDGIASTSQNFAK	R	A	0.997	52.8	25	52.8	2			840.913	1679.81	1680.82	2	7.806e-05	0.04644	3307	187330	10	27	TRUE
20190520-PM561-Huiyong	Uncategorized Sample	MCRJ3	MCRJ3 (F026300)	pyruvate--ferredoxin oxidoreductase alpha subunit [Haloferax volcanii DS2]	gi|291370401,gi|292655460	HaloferaxB_NCBI_032511.fasta	68470.2	1	8	13	28	0.00229	0.185	possibly correct	TRUE	File: "Z:\Organization\Cores\Mass Spectrometry\Customer data\2019\5-May\20190520-PM561-Huiyong\MCRJ3.raw"; SpectrumID: "10301"; scans: "20467"	IVFAPGNAAEAYYQTR	R	K	0.997	44.1	25	44.1	2			885.944	1769.87	1770.88	2	-0.001022	-0.5771	4649	182958	355	370	TRUE
20190520-PM561-Huiyong	Uncategorized Sample	MCRJ3	MCRJ3 (F026300)	pyruvate--ferredoxin oxidoreductase alpha subunit [Haloferax volcanii DS2]	gi|291370401,gi|292655460	HaloferaxB_NCBI_032511.fasta	68470.2	1	8	13	28	0.00229	0.185	possibly correct	TRUE	File: "Z:\Organization\Cores\Mass Spectrometry\Customer data\2019\5-May\20190520-PM561-Huiyong\MCRJ3.raw"; SpectrumID: "10397"; scans: "20627"	IVFAPGNAAEAYYQTR	R	K	0.997	67.4	25	67.4	2			885.944	1769.87	1770.88	2	-0.0002819	-0.1592	4680	476812	355	370	TRUE
20190520-PM561-Huiyong	Uncategorized Sample	MCRJ3	MCRJ3 (F026300)	pyruvate--ferredoxin oxidoreductase alpha subunit [Haloferax volcanii DS2]	gi|291370401,gi|292655460	HaloferaxB_NCBI_032511.fasta	68470.2	1	8	13	28	0.00229	0.185	possibly correct	TRUE	File: "Z:\Organization\Cores\Mass Spectrometry\Customer data\2019\5-May\20190520-PM561-Huiyong\MCRJ3.raw"; SpectrumID: "5415"; scans: "12957"	mTDHELIWR	-	I	0.971	14	25	14	2		m1: Oxidation (+15.99)	406.198	1215.57	1216.58	3	0.001207	0.9922	3335	1245830	1	9	TRUE
20190520-PM561-Huiyong	Uncategorized Sample	MCRJ3	MCRJ3 (F026300)	pyruvate--ferredoxin oxidoreductase alpha subunit [Haloferax volcanii DS2]	gi|291370401,gi|292655460	HaloferaxB_NCBI_032511.fasta	68470.2	1	8	13	28	0.00229	0.185	possibly correct	TRUE	File: "Z:\Organization\Cores\Mass Spectrometry\Customer data\2019\5-May\20190520-PM561-Huiyong\MCRJ3.raw"; SpectrumID: "5618"; scans: "13246"	TDHELIWR	M	I	0.967	12	25	12	1			357.186	1068.54	1069.54	3	0.001462	1.367	3382	402898	2	9	TRUE
20190520-PM561-Huiyong	Uncategorized Sample	MCRJ3	MCRJ3 (F026300)	pyruvate--ferredoxin oxidoreductase alpha subunit [Haloferax volcanii DS2]	gi|291370401,gi|292655460	HaloferaxB_NCBI_032511.fasta	68470.2	1	8	13	28	0.00229	0.185	possibly correct	TRUE	File: "Z:\Organization\Cores\Mass Spectrometry\Customer data\2019\5-May\20190520-PM561-Huiyong\MCRJ3.raw"; SpectrumID: "5366"; scans: "12878"	TDHELIWR	M	I	0.973	17.4	25	17.4	1			357.186	1068.54	1069.54	3	0.0009221	0.8621	3320	415230	2	9	TRUE
20190520-PM561-Huiyong	Uncategorized Sample	MCRJ3	MCRJ3 (F026300)	pyruvate--ferredoxin oxidoreductase alpha subunit [Haloferax volcanii DS2]	gi|291370401,gi|292655460	HaloferaxB_NCBI_032511.fasta	68470.2	1	8	13	28	0.00229	0.185	possibly correct	TRUE	File: "Z:\Organization\Cores\Mass Spectrometry\Customer data\2019\5-May\20190520-PM561-Huiyong\MCRJ3.raw"; SpectrumID: "5493"; scans: "13062"	TDHELIWR	M	I	0.99	35.5	25	35.5	1			357.186	1068.54	1069.54	3	-0.0002779	-0.2599	3351	1418290	2	9	TRUE
20190520-PM561-Huiyong	Uncategorized Sample	MCRJ3	MCRJ3 (F026300)	pyruvate--ferredoxin oxidoreductase alpha subunit [Haloferax volcanii DS2]	gi|291370401,gi|292655460	HaloferaxB_NCBI_032511.fasta	68470.2	1	8	13	28	0.00229	0.185	possibly correct	TRUE	File: "Z:\Organization\Cores\Mass Spectrometry\Customer data\2019\5-May\20190520-PM561-Huiyong\MCRJ3.raw"; SpectrumID: "7365"; scans: "15895"	VLGVSEmmPFPK	K	Q	0.975	15.8	25	15.8	2		m7: Oxidation (+15.99), m8: Oxidation (+15.99)	683.841	1365.67	1366.67	2	-0.000312	-0.2283	3839	966300	538	549	TRUE
20190520-PM561-Huiyong	Uncategorized Sample	MCRJ3	MCRJ3 (F026300)	pyruvate--ferredoxin oxidoreductase alpha subunit [Haloferax volcanii DS2]	gi|291370401,gi|292655460	HaloferaxB_NCBI_032511.fasta	68470.2	1	8	13	28	0.00229	0.185	possibly correct	TRUE	File: "Z:\Organization\Cores\Mass Spectrometry\Customer data\2019\5-May\20190520-PM561-Huiyong\MCRJ3.raw"; SpectrumID: "7270"; scans: "15736"	VLGVSEmmPFPK	K	Q	0.997	28.7	25	28.7	2		m7: Oxidation (+15.99), m8: Oxidation (+15.99)	683.841	1365.67	1366.67	2	0.000308	0.2254	3808	3253030	538	549	TRUE
20190520-PM561-Huiyong	Uncategorized Sample	MCRJ3	MCRJ3 (F026300)	pyruvate--ferredoxin oxidoreductase alpha subunit [Haloferax volcanii DS2]	gi|291370401,gi|292655460	HaloferaxB_NCBI_032511.fasta	68470.2	1	8	13	28	0.00229	0.185	possibly correct	TRUE	File: "Z:\Organization\Cores\Mass Spectrometry\Customer data\2019\5-May\20190520-PM561-Huiyong\MCRJ3.raw"; SpectrumID: "2268"; scans: "8526"	YLATGNEHmPAGHISESPENR	R	V	0.954	17.5	25	17.5	2		m9: Oxidation (+15.99)	582.27	2325.05	2326.05	4	0.007451	3.203	2638	163588	455	475	TRUE
20190520-PM561-Huiyong	Uncategorized Sample	MCRJ3	MCRJ3 (F026300)	pyruvate--ferredoxin oxidoreductase alpha subunit [Haloferax volcanii DS2]	gi|291370401,gi|292655460	HaloferaxB_NCBI_032511.fasta	68470.2	1	8	13	28	0.00229	0.185	possibly correct	TRUE	File: "Z:\Organization\Cores\Mass Spectrometry\Customer data\2019\5-May\20190520-PM561-Huiyong\MCRJ3.raw"; SpectrumID: "2162"; scans: "8383"	YLATGNEHmPAGHISESPENR	R	V	0.997	26.8	25	26.8	2		m9: Oxidation (+15.99)	776.021	2325.04	2326.05	3	-0.004603	-1.979	2617	145466	455	475	TRUE
20190520-PM561-Huiyong	Uncategorized Sample	MCRJ3	MCRJ3 (F026300)	pyruvate--ferredoxin oxidoreductase alpha subunit [Haloferax volcanii DS2]	gi|291370401,gi|292655460	HaloferaxB_NCBI_032511.fasta	68470.2	1	8	13	28	0.00229	0.185	possibly correct	TRUE	File: "Z:\Organization\Cores\Mass Spectrometry\Customer data\2019\5-May\20190520-PM561-Huiyong\MCRJ3.raw"; SpectrumID: "2405"; scans: "8720"	YLATGNEHmPAGHISESPENR	R	V	0.997	31.7	25	31.7	2		m9: Oxidation (+15.99)	582.271	2325.06	2326.05	4	0.01161	4.992	2668	99204	455	475	TRUE
20190520-PM561-Huiyong	Uncategorized Sample	MCRJ3	MCRJ3 (F026300)	pyruvate--ferredoxin oxidoreductase alpha subunit [Haloferax volcanii DS2]	gi|291370401,gi|292655460	HaloferaxB_NCBI_032511.fasta	68470.2	1	8	13	28	0.00229	0.185	possibly correct	TRUE	File: "Z:\Organization\Cores\Mass Spectrometry\Customer data\2019\5-May\20190520-PM561-Huiyong\MCRJ3.raw"; SpectrumID: "2111"; scans: "8315"	YLATGNEHmPAGHISESPENR	R	V	0.997	47.1	25	47.1	2		m9: Oxidation (+15.99)	582.268	2325.04	2326.05	4	0.000131	0.05634	2607	901359	455	475	TRUE
20190520-PM561-Huiyong	Uncategorized Sample	MCRJ3	MCRJ3 (F026300)	pyruvate--ferredoxin oxidoreductase alpha subunit [Haloferax volcanii DS2]	gi|291370401,gi|292655460	HaloferaxB_NCBI_032511.fasta	68470.2	1	8	13	28	0.00229	0.185	possibly correct	TRUE	File: "Z:\Organization\Cores\Mass Spectrometry\Customer data\2019\5-May\20190520-PM561-Huiyong\MCRJ3.raw"; SpectrumID: "2008"; scans: "8176"	YLATGNEHmPAGHISESPENR	R	V	0.997	50.2	25	50.2	2		m9: Oxidation (+15.99)	776.019	2325.03	2326.05	3	-0.009553	-4.107	2586	589838	455	475	TRUE
20190520-PM561-Huiyong	Uncategorized Sample	MCRJ3	MCRJ3 (F026300)	ABC-type transport system periplasmic substrate-binding protein (probable substrate dipeptides/oligopeptides) [Haloferax volcanii DS2]	gi|291372050,gi|292654239	HaloferaxB_NCBI_032511.fasta	67307.4	1	3	3	3	0.000245	0.0523	possibly correct	TRUE	File: "Z:\Organization\Cores\Mass Spectrometry\Customer data\2019\5-May\20190520-PM561-Huiyong\MCRJ3.raw"; SpectrumID: "3487"; scans: "10227"	EIGTYGPVR	R	N	0.978	17.1	25	17.1	2			496.264	990.513	991.521	2	-0.0001619	-0.1633	2901	585814	324	332	TRUE
20190520-PM561-Huiyong	Uncategorized Sample	MCRJ3	MCRJ3 (F026300)	ABC-type transport system periplasmic substrate-binding protein (probable substrate dipeptides/oligopeptides) [Haloferax volcanii DS2]	gi|291372050,gi|292654239	HaloferaxB_NCBI_032511.fasta	67307.4	1	3	3	3	0.000245	0.0523	possibly correct	TRUE	File: "Z:\Organization\Cores\Mass Spectrometry\Customer data\2019\5-May\20190520-PM561-Huiyong\MCRJ3.raw"; SpectrumID: "1674"; scans: "7705"	LNTVTLNR	K	-	0.945	12.9	25	12.9	2			465.771	929.528	930.537	2	-0.001422	-1.528	2513	1087000	605	612	TRUE
20190520-PM561-Huiyong	Uncategorized Sample	MCRJ3	MCRJ3 (F026300)	ABC-type transport system periplasmic substrate-binding protein (probable substrate dipeptides/oligopeptides) [Haloferax volcanii DS2]	gi|291372050,gi|292654239	HaloferaxB_NCBI_032511.fasta	67307.4	1	3	3	3	0.000245	0.0523	possibly correct	TRUE	File: "Z:\Organization\Cores\Mass Spectrometry\Customer data\2019\5-May\20190520-PM561-Huiyong\MCRJ3.raw"; SpectrumID: "8750"; scans: "17934"	YDDYYGQVAQVDNVR	K	W	0.997	19.7	25	19.7	2			902.909	1803.8	1804.81	2	-0.002062	-1.142	4177	98168	265	279	TRUE
20190520-PM561-Huiyong	Uncategorized Sample	MCRJ3	MCRJ3 (F026300)	phosphomannomutase [Haloferax volcanii DS2]	gi|291371676,gi|292655556	HaloferaxB_NCBI_032511.fasta	47498.5	1	3	4	4	0.000327	0.0905	possibly correct	TRUE	File: "Z:\Organization\Cores\Mass Spectrometry\Customer data\2019\5-May\20190520-PM561-Huiyong\MCRJ3.raw"; SpectrumID: "986"; scans: "6515"	LAAESGmAGLR	R	E	0.964	8.3	25	8.3	2		m7: Oxidation (+15.99)	546.279	1090.54	1091.55	2	0.000103	0.09441	2282	144389	349	359	TRUE
20190520-PM561-Huiyong	Uncategorized Sample	MCRJ3	MCRJ3 (F026300)	phosphomannomutase [Haloferax volcanii DS2]	gi|291371676,gi|292655556	HaloferaxB_NCBI_032511.fasta	47498.5	1	3	4	4	0.000327	0.0905	possibly correct	TRUE	File: "Z:\Organization\Cores\Mass Spectrometry\Customer data\2019\5-May\20190520-PM561-Huiyong\MCRJ3.raw"; SpectrumID: "3106"; scans: "9712"	LGALHEGIASAR	R	A	0.997	23.2	25	23.2	2			597.833	1193.65	1194.66	2	-0.0008019	-0.6713	2824	98232	302	313	TRUE
20190520-PM561-Huiyong	Uncategorized Sample	MCRJ3	MCRJ3 (F026300)	phosphomannomutase [Haloferax volcanii DS2]	gi|291371676,gi|292655556	HaloferaxB_NCBI_032511.fasta	47498.5	1	3	4	4	0.000327	0.0905	possibly correct	TRUE	File: "Z:\Organization\Cores\Mass Spectrometry\Customer data\2019\5-May\20190520-PM561-Huiyong\MCRJ3.raw"; SpectrumID: "3194"; scans: "9826"	LGALHEGIASAR	R	A	0.997	30.2	25	30.2	2			398.892	1193.65	1194.66	3	0.001112	0.9309	2840	496743	302	313	TRUE
20190520-PM561-Huiyong	Uncategorized Sample	MCRJ3	MCRJ3 (F026300)	phosphomannomutase [Haloferax volcanii DS2]	gi|291371676,gi|292655556	HaloferaxB_NCBI_032511.fasta	47498.5	1	3	4	4	0.000327	0.0905	possibly correct	TRUE	File: "Z:\Organization\Cores\Mass Spectrometry\Customer data\2019\5-May\20190520-PM561-Huiyong\MCRJ3.raw"; SpectrumID: "5549"; scans: "13144"	VSDAEDPVVVTTPNASGR	R	I	0.997	61.3	25	61.3	2			907.45	1812.89	1813.89	2	-0.0003619	-0.1995	3365	77135	268	285	TRUE
20190520-PM561-Huiyong	Uncategorized Sample	MCRJ3	MCRJ3 (F026300)	phosphoenolpyruvate-protein phosphotransferase [Haloferax volcanii DS2]	gi|291371661,gi|292655648	HaloferaxB_NCBI_032511.fasta	60323.5	1	6	6	10	0.000818	0.108	possibly correct	TRUE	File: "Z:\Organization\Cores\Mass Spectrometry\Customer data\2019\5-May\20190520-PM561-Huiyong\MCRJ3.raw"; SpectrumID: "6371"; scans: "14377"	GADGVGLFR	R	T	0.997	24.4	25	24.4	2			446.238	890.461	891.468	2	-2.194e-05	-0.02461	3574	991460	281	289	TRUE
20190520-PM561-Huiyong	Uncategorized Sample	MCRJ3	MCRJ3 (F026300)	phosphoenolpyruvate-protein phosphotransferase [Haloferax volcanii DS2]	gi|291371661,gi|292655648	HaloferaxB_NCBI_032511.fasta	60323.5	1	6	6	10	0.000818	0.108	possibly correct	TRUE	File: "Z:\Organization\Cores\Mass Spectrometry\Customer data\2019\5-May\20190520-PM561-Huiyong\MCRJ3.raw"; SpectrumID: "6477"; scans: "14545"	GADGVGLFR	R	T	0.997	33.2	25	33.2	2			446.238	890.462	891.468	2	0.0008981	1.007	3605	1671410	281	289	TRUE
20190520-PM561-Huiyong	Uncategorized Sample	MCRJ3	MCRJ3 (F026300)	phosphoenolpyruvate-protein phosphotransferase [Haloferax volcanii DS2]	gi|291371661,gi|292655648	HaloferaxB_NCBI_032511.fasta	60323.5	1	6	6	10	0.000818	0.108	possibly correct	TRUE	File: "Z:\Organization\Cores\Mass Spectrometry\Customer data\2019\5-May\20190520-PM561-Huiyong\MCRJ3.raw"; SpectrumID: "5491"; scans: "13059"	LTPSDTAQLDPER	R	V	0.99	18.7	25	18.7	2			721.862	1441.71	1442.71	2	0.003418	2.369	3351	254046	165	177	TRUE
20190520-PM561-Huiyong	Uncategorized Sample	MCRJ3	MCRJ3 (F026300)	phosphoenolpyruvate-protein phosphotransferase [Haloferax volcanii DS2]	gi|291371661,gi|292655648	HaloferaxB_NCBI_032511.fasta	60323.5	1	6	6	10	0.000818	0.108	possibly correct	TRUE	File: "Z:\Organization\Cores\Mass Spectrometry\Customer data\2019\5-May\20190520-PM561-Huiyong\MCRJ3.raw"; SpectrumID: "5339"; scans: "12842"	LTPSDTAQLDPER	R	V	0.997	56	25	56	2			721.861	1441.71	1442.71	2	0.001338	0.9275	3315	2207110	165	177	TRUE
20190520-PM561-Huiyong	Uncategorized Sample	MCRJ3	MCRJ3 (F026300)	phosphoenolpyruvate-protein phosphotransferase [Haloferax volcanii DS2]	gi|291371661,gi|292655648	HaloferaxB_NCBI_032511.fasta	60323.5	1	6	6	10	0.000818	0.108	possibly correct	TRUE	File: "Z:\Organization\Cores\Mass Spectrometry\Customer data\2019\5-May\20190520-PM561-Huiyong\MCRJ3.raw"; SpectrumID: "5193"; scans: "12643"	LTPSDTAQLDPER	R	V	0.997	57.1	25	57.1	2			721.86	1441.7	1442.71	2	-0.0007219	-0.5004	3285	924519	165	177	TRUE
20190520-PM561-Huiyong	Uncategorized Sample	MCRJ3	MCRJ3 (F026300)	phosphoenolpyruvate-protein phosphotransferase [Haloferax volcanii DS2]	gi|291371661,gi|292655648	HaloferaxB_NCBI_032511.fasta	60323.5	1	6	6	10	0.000818	0.108	possibly correct	TRUE	File: "Z:\Organization\Cores\Mass Spectrometry\Customer data\2019\5-May\20190520-PM561-Huiyong\MCRJ3.raw"; SpectrumID: "10465"; scans: "20765"	SLGPDADLFETQVR	R	A	0.997	55	25	55	2			774.388	1546.76	1547.77	2	-0.0009019	-0.5827	4710	440286	356	369	TRUE
20190520-PM561-Huiyong	Uncategorized Sample	MCRJ3	MCRJ3 (F026300)	phosphoenolpyruvate-protein phosphotransferase [Haloferax volcanii DS2]	gi|291371661,gi|292655648	HaloferaxB_NCBI_032511.fasta	60323.5	1	6	6	10	0.000818	0.108	possibly correct	TRUE	File: "Z:\Organization\Cores\Mass Spectrometry\Customer data\2019\5-May\20190520-PM561-Huiyong\MCRJ3.raw"; SpectrumID: "10396"; scans: "20626"	SLGPDADLFETQVR	R	A	0.997	61.9	25	61.9	2			774.388	1546.76	1547.77	2	-0.0005419	-0.3501	4680	701062	356	369	TRUE
20190520-PM561-Huiyong	Uncategorized Sample	MCRJ3	MCRJ3 (F026300)	phosphoenolpyruvate-protein phosphotransferase [Haloferax volcanii DS2]	gi|291371661,gi|292655648	HaloferaxB_NCBI_032511.fasta	60323.5	1	6	6	10	0.000818	0.108	possibly correct	TRUE	File: "Z:\Organization\Cores\Mass Spectrometry\Customer data\2019\5-May\20190520-PM561-Huiyong\MCRJ3.raw"; SpectrumID: "10968"; scans: "21946"	TEFLFLDR	R	E	0.99	22.6	25	22.6	2			520.775	1039.54	1040.54	2	0.001398	1.344	4999	636815	290	297	TRUE
20190520-PM561-Huiyong	Uncategorized Sample	MCRJ3	MCRJ3 (F026300)	phosphoenolpyruvate-protein phosphotransferase [Haloferax volcanii DS2]	gi|291371661,gi|292655648	HaloferaxB_NCBI_032511.fasta	60323.5	1	6	6	10	0.000818	0.108	possibly correct	TRUE	File: "Z:\Organization\Cores\Mass Spectrometry\Customer data\2019\5-May\20190520-PM561-Huiyong\MCRJ3.raw"; SpectrumID: "964"; scans: "6476"	TSHAAIFAR	R	S	0.953	11.4	25	11.4	2			487.264	972.514	973.521	2	-0.0004819	-0.4951	2274	552285	189	197	TRUE
20190520-PM561-Huiyong	Uncategorized Sample	MCRJ3	MCRJ3 (F026300)	phosphoenolpyruvate-protein phosphotransferase [Haloferax volcanii DS2]	gi|291371661,gi|292655648	HaloferaxB_NCBI_032511.fasta	60323.5	1	6	6	10	0.000818	0.108	possibly correct	TRUE	File: "Z:\Organization\Cores\Mass Spectrometry\Customer data\2019\5-May\20190520-PM561-Huiyong\MCRJ3.raw"; SpectrumID: "2584"; scans: "8982"	VSELGDYR	R	Q	0.99	35.4	25	31.9	2			469.733	937.452	938.458	2	0.0009381	0.9996	2711	2424570	466	473	TRUE
20190520-PM561-Huiyong	Uncategorized Sample	MCRJ3	MCRJ3 (F026300)	2-succinyl-6-hydroxy-2,4-cyclohexadiene-1-carboxy lic acid synthase/2-oxoglutarate decarboxylase [Haloferax volcanii DS2]	gi|291370293,gi|292655621	HaloferaxB_NCBI_032511.fasta	63348	1	3	3	3	0.000245	0.0599	possibly correct	TRUE	File: "Z:\Organization\Cores\Mass Spectrometry\Customer data\2019\5-May\20190520-PM561-Huiyong\MCRJ3.raw"; SpectrumID: "5713"; scans: "13390"	TFADELAR	R	T	0.99	17.9	25	17.9	2			461.735	921.456	922.463	2	-1.942e-06	-0.002105	3406	535347	13	20	TRUE
20190520-PM561-Huiyong	Uncategorized Sample	MCRJ3	MCRJ3 (F026300)	2-succinyl-6-hydroxy-2,4-cyclohexadiene-1-carboxy lic acid synthase/2-oxoglutarate decarboxylase [Haloferax volcanii DS2]	gi|291370293,gi|292655621	HaloferaxB_NCBI_032511.fasta	63348	1	3	3	3	0.000245	0.0599	possibly correct	TRUE	File: "Z:\Organization\Cores\Mass Spectrometry\Customer data\2019\5-May\20190520-PM561-Huiyong\MCRJ3.raw"; SpectrumID: "6288"; scans: "14247"	TGIDAVcIAPGSR	R	S	0.997	31.4	25	31.4	2	c7: Carbamidomethyl (+57.02)		658.835	1315.66	1316.66	2	-0.0003872	-0.2941	3551	256910	21	33	TRUE
20190520-PM561-Huiyong	Uncategorized Sample	MCRJ3	MCRJ3 (F026300)	2-succinyl-6-hydroxy-2,4-cyclohexadiene-1-carboxy lic acid synthase/2-oxoglutarate decarboxylase [Haloferax volcanii DS2]	gi|291370293,gi|292655621	HaloferaxB_NCBI_032511.fasta	63348	1	3	3	3	0.000245	0.0599	possibly correct	TRUE	File: "Z:\Organization\Cores\Mass Spectrometry\Customer data\2019\5-May\20190520-PM561-Huiyong\MCRJ3.raw"; SpectrumID: "3343"; scans: "10027"	TTAGAPELSDDHLR	K	K	0.976	16.5	25	16.5	2			494.911	1481.71	1482.72	3	0.0002921	0.197	2870	325165	208	221	TRUE
20190520-PM561-Huiyong	Uncategorized Sample	MCRJ3	MCRJ3 (F026300)	cell division control protein 48 [Haloferax volcanii DS2]	gi|291371169,gi|292656819	HaloferaxB_NCBI_032511.fasta	82818	1	10	11	17	0.00139	0.167	possibly correct	TRUE	File: "Z:\Organization\Cores\Mass Spectrometry\Customer data\2019\5-May\20190520-PM561-Huiyong\MCRJ3.raw"; SpectrumID: "1505"; scans: "7411"	AILDVHTR	R	E	0.99	43.3	25	38.8	2			462.767	923.519	924.526	2	-0.0002619	-0.2833	2456	652015	640	647	TRUE
20190520-PM561-Huiyong	Uncategorized Sample	MCRJ3	MCRJ3 (F026300)	cell division control protein 48 [Haloferax volcanii DS2]	gi|291371169,gi|292656819	HaloferaxB_NCBI_032511.fasta	82818	1	10	11	17	0.00139	0.167	possibly correct	TRUE	File: "Z:\Organization\Cores\Mass Spectrometry\Customer data\2019\5-May\20190520-PM561-Huiyong\MCRJ3.raw"; SpectrumID: "6216"; scans: "14138"	EIEIGVPDR	R	D	0.997	24.9	25	17.7	2			514.276	1026.54	1027.54	2	0.002198	2.139	3532	616121	352	360	TRUE
20190520-PM561-Huiyong	Uncategorized Sample	MCRJ3	MCRJ3 (F026300)	cell division control protein 48 [Haloferax volcanii DS2]	gi|291371169,gi|292656819	HaloferaxB_NCBI_032511.fasta	82818	1	10	11	17	0.00139	0.167	possibly correct	TRUE	File: "Z:\Organization\Cores\Mass Spectrometry\Customer data\2019\5-May\20190520-PM561-Huiyong\MCRJ3.raw"; SpectrumID: "4863"; scans: "12193"	EIEIGVPDRDGR	R	K	0.966	10.7	25	10.7	2			452.569	1354.68	1355.69	3	0.0004421	0.3261	3217	604750	352	363	TRUE
20190520-PM561-Huiyong	Uncategorized Sample	MCRJ3	MCRJ3 (F026300)	cell division control protein 48 [Haloferax volcanii DS2]	gi|291371169,gi|292656819	HaloferaxB_NCBI_032511.fasta	82818	1	10	11	17	0.00139	0.167	possibly correct	TRUE	File: "Z:\Organization\Cores\Mass Spectrometry\Customer data\2019\5-May\20190520-PM561-Huiyong\MCRJ3.raw"; SpectrumID: "3352"; scans: "10038"	EKPLADDVNLDK	R	I	0.971	13.2	25	13.2	2			452.905	1355.69	1356.7	3	0.0003221	0.2374	2872	459531	648	659	TRUE
20190520-PM561-Huiyong	Uncategorized Sample	MCRJ3	MCRJ3 (F026300)	cell division control protein 48 [Haloferax volcanii DS2]	gi|291371169,gi|292656819	HaloferaxB_NCBI_032511.fasta	82818	1	10	11	17	0.00139	0.167	possibly correct	TRUE	File: "Z:\Organization\Cores\Mass Spectrometry\Customer data\2019\5-May\20190520-PM561-Huiyong\MCRJ3.raw"; SpectrumID: "3198"; scans: "9831"	EKPLADDVNLDK	R	I	0.997	21.8	25	21.8	2			452.905	1355.69	1356.7	3	5.206e-05	0.03837	2841	1899140	648	659	TRUE
20190520-PM561-Huiyong	Uncategorized Sample	MCRJ3	MCRJ3 (F026300)	cell division control protein 48 [Haloferax volcanii DS2]	gi|291371169,gi|292656819	HaloferaxB_NCBI_032511.fasta	82818	1	10	11	17	0.00139	0.167	possibly correct	TRUE	File: "Z:\Organization\Cores\Mass Spectrometry\Customer data\2019\5-May\20190520-PM561-Huiyong\MCRJ3.raw"; SpectrumID: "3174"; scans: "9800"	EKPLADDVNLDK	R	I	0.997	34.9	25	34.9	2			678.854	1355.69	1356.7	2	-0.0003619	-0.2668	2837	464396	648	659	TRUE
20190520-PM561-Huiyong	Uncategorized Sample	MCRJ3	MCRJ3 (F026300)	cell division control protein 48 [Haloferax volcanii DS2]	gi|291371169,gi|292656819	HaloferaxB_NCBI_032511.fasta	82818	1	10	11	17	0.00139	0.167	possibly correct	TRUE	File: "Z:\Organization\Cores\Mass Spectrometry\Customer data\2019\5-May\20190520-PM561-Huiyong\MCRJ3.raw"; SpectrumID: "3581"; scans: "10353"	GEVVVIGATNR	R	V	0.997	47.4	25	47.4	2			557.815	1113.61	1114.62	2	0.0001981	0.1777	2919	625988	325	335	TRUE
20190520-PM561-Huiyong	Uncategorized Sample	MCRJ3	MCRJ3 (F026300)	cell division control protein 48 [Haloferax volcanii DS2]	gi|291371169,gi|292656819	HaloferaxB_NCBI_032511.fasta	82818	1	10	11	17	0.00139	0.167	possibly correct	TRUE	File: "Z:\Organization\Cores\Mass Spectrometry\Customer data\2019\5-May\20190520-PM561-Huiyong\MCRJ3.raw"; SpectrumID: "2697"; scans: "9140"	GVLLHGPPGTGK	K	T	0.997	28.5	25	28.5	2			378.221	1131.64	1132.65	3	0.0004721	0.4168	2735	3735460	226	237	FALSE
20190520-PM561-Huiyong	Uncategorized Sample	MCRJ3	MCRJ3 (F026300)	cell division control protein 48 [Haloferax volcanii DS2]	gi|291371169,gi|292656819	HaloferaxB_NCBI_032511.fasta	82818	1	10	11	17	0.00139	0.167	possibly correct	TRUE	File: "Z:\Organization\Cores\Mass Spectrometry\Customer data\2019\5-May\20190520-PM561-Huiyong\MCRJ3.raw"; SpectrumID: "2749"; scans: "9217"	GVLLHGPPGTGK	K	T	0.997	38	25	32.5	2			566.827	1131.64	1132.65	2	-0.0003819	-0.3372	2748	456481	226	237	FALSE
20190520-PM561-Huiyong	Uncategorized Sample	MCRJ3	MCRJ3 (F026300)	cell division control protein 48 [Haloferax volcanii DS2]	gi|291371169,gi|292656819	HaloferaxB_NCBI_032511.fasta	82818	1	10	11	17	0.00139	0.167	possibly correct	TRUE	File: "Z:\Organization\Cores\Mass Spectrometry\Customer data\2019\5-May\20190520-PM561-Huiyong\MCRJ3.raw"; SpectrumID: "1961"; scans: "8110"	SIEPSALR	K	E	0.99	28.7	25	28.7	2			436.743	871.472	872.484	2	-0.004842	-5.55	2576	1668400	444	451	TRUE
20190520-PM561-Huiyong	Uncategorized Sample	MCRJ3	MCRJ3 (F026300)	cell division control protein 48 [Haloferax volcanii DS2]	gi|291371169,gi|292656819	HaloferaxB_NCBI_032511.fasta	82818	1	10	11	17	0.00139	0.167	possibly correct	TRUE	File: "Z:\Organization\Cores\Mass Spectrometry\Customer data\2019\5-May\20190520-PM561-Huiyong\MCRJ3.raw"; SpectrumID: "2267"; scans: "8525"	SIEPSALR	K	E	0.99	29.9	25	29.9	2			436.744	871.474	872.484	2	-0.002822	-3.234	2638	497905	444	451	TRUE
20190520-PM561-Huiyong	Uncategorized Sample	MCRJ3	MCRJ3 (F026300)	cell division control protein 48 [Haloferax volcanii DS2]	gi|291371169,gi|292656819	HaloferaxB_NCBI_032511.fasta	82818	1	10	11	17	0.00139	0.167	possibly correct	TRUE	File: "Z:\Organization\Cores\Mass Spectrometry\Customer data\2019\5-May\20190520-PM561-Huiyong\MCRJ3.raw"; SpectrumID: "2112"; scans: "8316"	SIEPSALR	K	E	0.99	39.1	25	39	2			436.745	871.476	872.484	2	-0.0006819	-0.7816	2607	1972460	444	451	TRUE
20190520-PM561-Huiyong	Uncategorized Sample	MCRJ3	MCRJ3 (F026300)	cell division control protein 48 [Haloferax volcanii DS2]	gi|291371169,gi|292656819	HaloferaxB_NCBI_032511.fasta	82818	1	10	11	17	0.00139	0.167	possibly correct	TRUE	File: "Z:\Organization\Cores\Mass Spectrometry\Customer data\2019\5-May\20190520-PM561-Huiyong\MCRJ3.raw"; SpectrumID: "2478"; scans: "8831"	SVQKEEIGESVGNVR	R	V	0.997	29	25	29	2			815.922	1629.83	1630.84	2	-0.001842	-1.129	2688	78851	690	704	TRUE
20190520-PM561-Huiyong	Uncategorized Sample	MCRJ3	MCRJ3 (F026300)	cell division control protein 48 [Haloferax volcanii DS2]	gi|291371169,gi|292656819	HaloferaxB_NCBI_032511.fasta	82818	1	10	11	17	0.00139	0.167	possibly correct	TRUE	File: "Z:\Organization\Cores\Mass Spectrometry\Customer data\2019\5-May\20190520-PM561-Huiyong\MCRJ3.raw"; SpectrumID: "10648"; scans: "21157"	TDGYVGADLEALAR	K	E	0.96	13.9	25	13.9	2			725.862	1449.71	1450.72	2	-0.001082	-0.7458	4801	135866	664	677	TRUE
20190520-PM561-Huiyong	Uncategorized Sample	MCRJ3	MCRJ3 (F026300)	cell division control protein 48 [Haloferax volcanii DS2]	gi|291371169,gi|292656819	HaloferaxB_NCBI_032511.fasta	82818	1	10	11	17	0.00139	0.167	possibly correct	TRUE	File: "Z:\Organization\Cores\Mass Spectrometry\Customer data\2019\5-May\20190520-PM561-Huiyong\MCRJ3.raw"; SpectrumID: "5035"; scans: "12426"	VDAIDNALR	R	R	0.997	26	25	25	2			493.767	985.519	986.527	2	-4.194e-05	-0.04251	3251	896390	336	344	TRUE
20190520-PM561-Huiyong	Uncategorized Sample	MCRJ3	MCRJ3 (F026300)	cell division control protein 48 [Haloferax volcanii DS2]	gi|291371169,gi|292656819	HaloferaxB_NCBI_032511.fasta	82818	1	10	11	17	0.00139	0.167	possibly correct	TRUE	File: "Z:\Organization\Cores\Mass Spectrometry\Customer data\2019\5-May\20190520-PM561-Huiyong\MCRJ3.raw"; SpectrumID: "4862"; scans: "12192"	VDAIDNALR	R	R	0.997	47.3	25	47.3	2			493.767	985.519	986.527	2	-0.0001619	-0.1642	3216	1946020	336	344	TRUE
20190520-PM561-Huiyong	Uncategorized Sample	MCRJ3	MCRJ3 (F026300)	cell division control protein 48 [Haloferax volcanii DS2]	gi|291371169,gi|292656819	HaloferaxB_NCBI_032511.fasta	82818	1	10	11	17	0.00139	0.167	possibly correct	TRUE	File: "Z:\Organization\Cores\Mass Spectrometry\Customer data\2019\5-May\20190520-PM561-Huiyong\MCRJ3.raw"; SpectrumID: "10366"; scans: "20572"	VWPGYPEDQGTGIIR	R	I	0.997	22.4	25	22.4	2			844.427	1686.84	1687.84	2	0.002698	1.599	4669	173152	50	64	TRUE
20190520-PM561-Huiyong	Uncategorized Sample	MCRJ3	MCRJ3 (F026300)	cell division control protein 48 [Haloferax volcanii DS2]	gi|291371169,gi|292656819	HaloferaxB_NCBI_032511.fasta	82818	1	10	11	17	0.00139	0.167	possibly correct	TRUE	File: "Z:\Organization\Cores\Mass Spectrometry\Customer data\2019\5-May\20190520-PM561-Huiyong\MCRJ3.raw"; SpectrumID: "4177"; scans: "11226"	YYGESEEQLR	K	E	0.966	29.9	25	0	2			637.29	1272.56	1273.57	2	0.002398	1.883	3064	357474	264	273	TRUE
20190520-PM561-Huiyong	Uncategorized Sample	MCRJ3	MCRJ3 (F026300)	cell division control protein 48 [Haloferax volcanii DS2]	gi|291371169,gi|292656819	HaloferaxB_NCBI_032511.fasta	82818	1	10	11	17	0.00139	0.167	possibly correct	TRUE	File: "Z:\Organization\Cores\Mass Spectrometry\Customer data\2019\5-May\20190520-PM561-Huiyong\MCRJ3.raw"; SpectrumID: "4319"; scans: "11423"	YYGESEEQLR	K	E	0.975	52.3	25	0	2			637.288	1272.56	1273.57	2	-0.0007819	-0.614	3095	694000	264	273	TRUE
20190520-PM561-Huiyong	Uncategorized Sample	MCRJ3	MCRJ3 (F026300)	molybdopterin biosynthesis protein moeA [Haloferax volcanii DS2]	gi|291372033,gi|292656433	HaloferaxB_NCBI_032511.fasta	66125.4	1	3	3	5	0.000409	0.0536	possibly correct	TRUE	File: "Z:\Organization\Cores\Mass Spectrometry\Customer data\2019\5-May\20190520-PM561-Huiyong\MCRJ3.raw"; SpectrumID: "9637"; scans: "19303"	APALLGVGEDDPALSR	R	V	0.997	26.3	25	26.3	2			790.916	1579.82	1580.83	2	-0.002542	-1.608	4417	175204	416	431	TRUE
20190520-PM561-Huiyong	Uncategorized Sample	MCRJ3	MCRJ3 (F026300)	molybdopterin biosynthesis protein moeA [Haloferax volcanii DS2]	gi|291372033,gi|292656433	HaloferaxB_NCBI_032511.fasta	66125.4	1	3	3	5	0.000409	0.0536	possibly correct	TRUE	File: "Z:\Organization\Cores\Mass Spectrometry\Customer data\2019\5-May\20190520-PM561-Huiyong\MCRJ3.raw"; SpectrumID: "9761"; scans: "19488"	APALLGVGEDDPALSR	R	V	0.997	62	25	62	2			790.918	1579.82	1580.83	2	-0.0003419	-0.2163	4447	713625	416	431	TRUE
20190520-PM561-Huiyong	Uncategorized Sample	MCRJ3	MCRJ3 (F026300)	molybdopterin biosynthesis protein moeA [Haloferax volcanii DS2]	gi|291372033,gi|292656433	HaloferaxB_NCBI_032511.fasta	66125.4	1	3	3	5	0.000409	0.0536	possibly correct	TRUE	File: "Z:\Organization\Cores\Mass Spectrometry\Customer data\2019\5-May\20190520-PM561-Huiyong\MCRJ3.raw"; SpectrumID: "2200"; scans: "8434"	IEKPGVDSLR	R	D	0.966	14.3	25	14.3	2			371.88	1112.62	1113.63	3	-0.0008779	-0.7884	2624	4356030	602	611	TRUE
20190520-PM561-Huiyong	Uncategorized Sample	MCRJ3	MCRJ3 (F026300)	molybdopterin biosynthesis protein moeA [Haloferax volcanii DS2]	gi|291372033,gi|292656433	HaloferaxB_NCBI_032511.fasta	66125.4	1	3	3	5	0.000409	0.0536	possibly correct	TRUE	File: "Z:\Organization\Cores\Mass Spectrometry\Customer data\2019\5-May\20190520-PM561-Huiyong\MCRJ3.raw"; SpectrumID: "3460"; scans: "10188"	TFVAPAVR	R	D	0.973	18.2	25	12.9	2			430.753	859.492	860.499	2	0.0005981	0.695	2895	700682	318	325	TRUE
20190520-PM561-Huiyong	Uncategorized Sample	MCRJ3	MCRJ3 (F026300)	molybdopterin biosynthesis protein moeA [Haloferax volcanii DS2]	gi|291372033,gi|292656433	HaloferaxB_NCBI_032511.fasta	66125.4	1	3	3	5	0.000409	0.0536	possibly correct	TRUE	File: "Z:\Organization\Cores\Mass Spectrometry\Customer data\2019\5-May\20190520-PM561-Huiyong\MCRJ3.raw"; SpectrumID: "3310"; scans: "9984"	TFVAPAVR	R	D	0.987	18.7	25	15	2			430.753	859.492	860.499	2	-2.194e-05	-0.0255	2864	842806	318	325	TRUE
20190520-PM561-Huiyong	Uncategorized Sample	MCRJ3	MCRJ3 (F026300)	A-type ATP synthase subunit B [Haloferax volcanii DS2]	gi|291371653,gi|292654497	HaloferaxB_NCBI_032511.fasta	51934.7	1	4	4	5	0.000409	0.107	possibly correct	TRUE	File: "Z:\Organization\Cores\Mass Spectrometry\Customer data\2019\5-May\20190520-PM561-Huiyong\MCRJ3.raw"; SpectrumID: "7459"; scans: "16044"	DLVNIVGR	R	E	0.99	28.7	25	10.3	2			443.261	884.507	885.515	2	-0.001082	-1.222	3866	656288	387	394	TRUE
20190520-PM561-Huiyong	Uncategorized Sample	MCRJ3	MCRJ3 (F026300)	A-type ATP synthase subunit B [Haloferax volcanii DS2]	gi|291371653,gi|292654497	HaloferaxB_NCBI_032511.fasta	51934.7	1	4	4	5	0.000409	0.107	possibly correct	TRUE	File: "Z:\Organization\Cores\Mass Spectrometry\Customer data\2019\5-May\20190520-PM561-Huiyong\MCRJ3.raw"; SpectrumID: "6376"; scans: "14384"	LmDDGIGEGLTR	R	E	0.992	18.9	25	18.9	2		m2: Oxidation (+15.99)	646.813	1291.61	1292.62	2	0.002623	2.029	3576	319744	354	365	TRUE
20190520-PM561-Huiyong	Uncategorized Sample	MCRJ3	MCRJ3 (F026300)	A-type ATP synthase subunit B [Haloferax volcanii DS2]	gi|291371653,gi|292654497	HaloferaxB_NCBI_032511.fasta	51934.7	1	4	4	5	0.000409	0.107	possibly correct	TRUE	File: "Z:\Organization\Cores\Mass Spectrometry\Customer data\2019\5-May\20190520-PM561-Huiyong\MCRJ3.raw"; SpectrumID: "6238"; scans: "14174"	LmDDGIGEGLTR	R	E	0.997	24.5	25	24.5	2		m2: Oxidation (+15.99)	646.811	1291.61	1292.62	2	6.305e-05	0.04878	3539	375746	354	365	TRUE
20190520-PM561-Huiyong	Uncategorized Sample	MCRJ3	MCRJ3 (F026300)	A-type ATP synthase subunit B [Haloferax volcanii DS2]	gi|291371653,gi|292654497	HaloferaxB_NCBI_032511.fasta	51934.7	1	4	4	5	0.000409	0.107	possibly correct	TRUE	File: "Z:\Organization\Cores\Mass Spectrometry\Customer data\2019\5-May\20190520-PM561-Huiyong\MCRJ3.raw"; SpectrumID: "6524"; scans: "14624"	mPVTEDLLGR	K	V	0.997	45.8	25	45.8	2		m1: Oxidation (+15.99)	573.796	1145.58	1146.58	2	0.002563	2.235	3620	606222	77	86	TRUE
20190520-PM561-Huiyong	Uncategorized Sample	MCRJ3	MCRJ3 (F026300)	A-type ATP synthase subunit B [Haloferax volcanii DS2]	gi|291371653,gi|292654497	HaloferaxB_NCBI_032511.fasta	51934.7	1	4	4	5	0.000409	0.107	possibly correct	TRUE	File: "Z:\Organization\Cores\Mass Spectrometry\Customer data\2019\5-May\20190520-PM561-Huiyong\MCRJ3.raw"; SpectrumID: "8933"; scans: "18196"	VLDGSGqPIDGGPEIVPDER	R	R	0.997	28.9	25	28.9	2		q7: Deamidated (+0.98)	1026.01	2050	2050.99	2	0.01582	7.714	4219	107356	87	106	TRUE
20190520-PM561-Huiyong	Uncategorized Sample	MCRJ3	MCRJ3 (F026300)	aldehyde dehydrogenase [Haloferax volcanii DS2]	gi|2459733,gi|291369232,gi|292494304	HaloferaxB_NCBI_032511.fasta	52499.9	1	8	12	30	0.00245	0.143	possibly correct	TRUE	File: "Z:\Organization\Cores\Mass Spectrometry\Customer data\2019\5-May\20190520-PM561-Huiyong\MCRJ3.raw"; SpectrumID: "88"; scans: "4188"	ETVAHVPR	R	G	0.99	39.8	25	39.8	2			454.75	907.485	908.495	2	-0.002122	-2.336	1688	659320	38	45	TRUE
20190520-PM561-Huiyong	Uncategorized Sample	MCRJ3	MCRJ3 (F026300)	aldehyde dehydrogenase [Haloferax volcanii DS2]	gi|2459733,gi|291369232,gi|292494304	HaloferaxB_NCBI_032511.fasta	52499.9	1	8	12	30	0.00245	0.143	possibly correct	TRUE	File: "Z:\Organization\Cores\Mass Spectrometry\Customer data\2019\5-May\20190520-PM561-Huiyong\MCRJ3.raw"; SpectrumID: "78"; scans: "4100"	ETVAHVPR	R	G	0.99	39.9	25	39.9	2			454.75	907.486	908.495	2	-0.001882	-2.071	1658	105542	38	45	TRUE
20190520-PM561-Huiyong	Uncategorized Sample	MCRJ3	MCRJ3 (F026300)	aldehyde dehydrogenase [Haloferax volcanii DS2]	gi|2459733,gi|291369232,gi|292494304	HaloferaxB_NCBI_032511.fasta	52499.9	1	8	12	30	0.00245	0.143	possibly correct	TRUE	File: "Z:\Organization\Cores\Mass Spectrometry\Customer data\2019\5-May\20190520-PM561-Huiyong\MCRJ3.raw"; SpectrumID: "155"; scans: "4562"	GEHVASNIPGK	R	E	0.997	24.6	25	24.1	2			554.79	1107.57	1108.57	2	-0.002202	-1.986	1809	146954	129	139	TRUE
20190520-PM561-Huiyong	Uncategorized Sample	MCRJ3	MCRJ3 (F026300)	aldehyde dehydrogenase [Haloferax volcanii DS2]	gi|2459733,gi|291369232,gi|292494304	HaloferaxB_NCBI_032511.fasta	52499.9	1	8	12	30	0.00245	0.143	possibly correct	TRUE	File: "Z:\Organization\Cores\Mass Spectrometry\Customer data\2019\5-May\20190520-PM561-Huiyong\MCRJ3.raw"; SpectrumID: "156"; scans: "4565"	GEHVASNIPGK	R	E	0.997	25.9	25	24.9	2			370.195	1107.56	1108.57	3	-0.002788	-2.515	1810	2555070	129	139	TRUE
20190520-PM561-Huiyong	Uncategorized Sample	MCRJ3	MCRJ3 (F026300)	aldehyde dehydrogenase [Haloferax volcanii DS2]	gi|2459733,gi|291369232,gi|292494304	HaloferaxB_NCBI_032511.fasta	52499.9	1	8	12	30	0.00245	0.143	possibly correct	TRUE	File: "Z:\Organization\Cores\Mass Spectrometry\Customer data\2019\5-May\20190520-PM561-Huiyong\MCRJ3.raw"; SpectrumID: "132"; scans: "4463"	GEHVASNIPGK	R	E	0.997	28	25	26.7	2			370.196	1107.57	1108.57	3	-0.001438	-1.297	1780	2304430	129	139	TRUE
20190520-PM561-Huiyong	Uncategorized Sample	MCRJ3	MCRJ3 (F026300)	aldehyde dehydrogenase [Haloferax volcanii DS2]	gi|2459733,gi|291369232,gi|292494304	HaloferaxB_NCBI_032511.fasta	52499.9	1	8	12	30	0.00245	0.143	possibly correct	TRUE	File: "Z:\Organization\Cores\Mass Spectrometry\Customer data\2019\5-May\20190520-PM561-Huiyong\MCRJ3.raw"; SpectrumID: "2298"; scans: "8568"	GEHVASNIPGKENIVQK	R	N	0.997	32.6	25	32.6	2			607.327	1818.96	1819.97	3	0.0001121	0.06157	2644	555839	129	145	TRUE
20190520-PM561-Huiyong	Uncategorized Sample	MCRJ3	MCRJ3 (F026300)	aldehyde dehydrogenase [Haloferax volcanii DS2]	gi|2459733,gi|291369232,gi|292494304	HaloferaxB_NCBI_032511.fasta	52499.9	1	8	12	30	0.00245	0.143	possibly correct	TRUE	File: "Z:\Organization\Cores\Mass Spectrometry\Customer data\2019\5-May\20190520-PM561-Huiyong\MCRJ3.raw"; SpectrumID: "6415"; scans: "14448"	HIVHESVYDEYVEK	R	L	0.997	29.3	25	29.3	2			582.949	1745.83	1746.83	3	-0.0002379	-0.1362	3588	268903	297	310	TRUE
20190520-PM561-Huiyong	Uncategorized Sample	MCRJ3	MCRJ3 (F026300)	aldehyde dehydrogenase [Haloferax volcanii DS2]	gi|2459733,gi|291369232,gi|292494304	HaloferaxB_NCBI_032511.fasta	52499.9	1	8	12	30	0.00245	0.143	possibly correct	TRUE	File: "Z:\Organization\Cores\Mass Spectrometry\Customer data\2019\5-May\20190520-PM561-Huiyong\MCRJ3.raw"; SpectrumID: "6142"; scans: "14021"	HIVHESVYDEYVEK	R	L	0.997	43.4	25	43.4	2			873.92	1745.83	1746.83	2	-0.0007819	-0.4476	3511	192963	297	310	TRUE
20190520-PM561-Huiyong	Uncategorized Sample	MCRJ3	MCRJ3 (F026300)	aldehyde dehydrogenase [Haloferax volcanii DS2]	gi|2459733,gi|291369232,gi|292494304	HaloferaxB_NCBI_032511.fasta	52499.9	1	8	12	30	0.00245	0.143	possibly correct	TRUE	File: "Z:\Organization\Cores\Mass Spectrometry\Customer data\2019\5-May\20190520-PM561-Huiyong\MCRJ3.raw"; SpectrumID: "6198"; scans: "14109"	HIVHESVYDEYVEK	R	L	0.997	43.7	25	43.7	2			582.95	1745.83	1746.83	3	0.002882	1.65	3527	1156010	297	310	TRUE
20190520-PM561-Huiyong	Uncategorized Sample	MCRJ3	MCRJ3 (F026300)	aldehyde dehydrogenase [Haloferax volcanii DS2]	gi|2459733,gi|291369232,gi|292494304	HaloferaxB_NCBI_032511.fasta	52499.9	1	8	12	30	0.00245	0.143	possibly correct	TRUE	File: "Z:\Organization\Cores\Mass Spectrometry\Customer data\2019\5-May\20190520-PM561-Huiyong\MCRJ3.raw"; SpectrumID: "6306"; scans: "14278"	HIVHESVYDEYVEK	R	L	0.997	45	25	45	2			582.95	1745.83	1746.83	3	0.0006621	0.379	3557	698780	297	310	TRUE
20190520-PM561-Huiyong	Uncategorized Sample	MCRJ3	MCRJ3 (F026300)	aldehyde dehydrogenase [Haloferax volcanii DS2]	gi|2459733,gi|291369232,gi|292494304	HaloferaxB_NCBI_032511.fasta	52499.9	1	8	12	30	0.00245	0.143	possibly correct	TRUE	File: "Z:\Organization\Cores\Mass Spectrometry\Customer data\2019\5-May\20190520-PM561-Huiyong\MCRJ3.raw"; SpectrumID: "6094"; scans: "13942"	HIVHESVYDEYVEK	R	L	0.997	49.1	25	49.1	2			582.95	1745.83	1746.83	3	0.0006621	0.379	3496	4364570	297	310	TRUE
20190520-PM561-Huiyong	Uncategorized Sample	MCRJ3	MCRJ3 (F026300)	aldehyde dehydrogenase [Haloferax volcanii DS2]	gi|2459733,gi|291369232,gi|292494304	HaloferaxB_NCBI_032511.fasta	52499.9	1	8	12	30	0.00245	0.143	possibly correct	TRUE	File: "Z:\Organization\Cores\Mass Spectrometry\Customer data\2019\5-May\20190520-PM561-Huiyong\MCRJ3.raw"; SpectrumID: "3730"; scans: "10575"	mRGEHVASNIPGKENIVQK	R	N	0.956	8.8	25	8.8	2		m1: Oxidation (+15.99)	531.532	2122.1	2123.1	4	0.003091	1.456	2957	260435	127	145	TRUE
20190520-PM561-Huiyong	Uncategorized Sample	MCRJ3	MCRJ3 (F026300)	aldehyde dehydrogenase [Haloferax volcanii DS2]	gi|2459733,gi|291369232,gi|292494304	HaloferaxB_NCBI_032511.fasta	52499.9	1	8	12	30	0.00245	0.143	possibly correct	TRUE	File: "Z:\Organization\Cores\Mass Spectrometry\Customer data\2019\5-May\20190520-PM561-Huiyong\MCRJ3.raw"; SpectrumID: "6943"; scans: "15274"	VAGHPESDVVAFTGSTEVGK	R	R	0.962	7.87	25	7.87	2			993.993	1985.97	1986.98	2	0.002198	1.106	3735	59009	222	241	TRUE
20190520-PM561-Huiyong	Uncategorized Sample	MCRJ3	MCRJ3 (F026300)	aldehyde dehydrogenase [Haloferax volcanii DS2]	gi|2459733,gi|291369232,gi|292494304	HaloferaxB_NCBI_032511.fasta	52499.9	1	8	12	30	0.00245	0.143	possibly correct	TRUE	File: "Z:\Organization\Cores\Mass Spectrometry\Customer data\2019\5-May\20190520-PM561-Huiyong\MCRJ3.raw"; SpectrumID: "7083"; scans: "15471"	VAGHPESDVVAFTGSTEVGK	R	R	0.966	15.9	25	15.9	2			993.991	1985.97	1986.98	2	-0.001462	-0.7358	3766	49697	222	241	TRUE
20190520-PM561-Huiyong	Uncategorized Sample	MCRJ3	MCRJ3 (F026300)	aldehyde dehydrogenase [Haloferax volcanii DS2]	gi|2459733,gi|291369232,gi|292494304	HaloferaxB_NCBI_032511.fasta	52499.9	1	8	12	30	0.00245	0.143	possibly correct	TRUE	File: "Z:\Organization\Cores\Mass Spectrometry\Customer data\2019\5-May\20190520-PM561-Huiyong\MCRJ3.raw"; SpectrumID: "7130"; scans: "15536"	VAGHPESDVVAFTGSTEVGK	R	R	0.997	25.5	25	25.5	2			662.996	1985.97	1986.98	3	-0.002948	-1.484	3776	2699130	222	241	TRUE
20190520-PM561-Huiyong	Uncategorized Sample	MCRJ3	MCRJ3 (F026300)	aldehyde dehydrogenase [Haloferax volcanii DS2]	gi|2459733,gi|291369232,gi|292494304	HaloferaxB_NCBI_032511.fasta	52499.9	1	8	12	30	0.00245	0.143	possibly correct	TRUE	File: "Z:\Organization\Cores\Mass Spectrometry\Customer data\2019\5-May\20190520-PM561-Huiyong\MCRJ3.raw"; SpectrumID: "6731"; scans: "14947"	VAGHPESDVVAFTGSTEVGK	R	R	0.997	26.7	25	26.7	2			662.999	1985.98	1986.98	3	0.006232	3.136	3678	185010	222	241	TRUE
20190520-PM561-Huiyong	Uncategorized Sample	MCRJ3	MCRJ3 (F026300)	aldehyde dehydrogenase [Haloferax volcanii DS2]	gi|2459733,gi|291369232,gi|292494304	HaloferaxB_NCBI_032511.fasta	52499.9	1	8	12	30	0.00245	0.143	possibly correct	TRUE	File: "Z:\Organization\Cores\Mass Spectrometry\Customer data\2019\5-May\20190520-PM561-Huiyong\MCRJ3.raw"; SpectrumID: "7473"; scans: "16063"	VAGHPESDVVAFTGSTEVGK	R	R	0.997	37.8	25	37.8	2			662.997	1985.97	1986.98	3	-0.001478	-0.7438	3868	644279	222	241	TRUE
20190520-PM561-Huiyong	Uncategorized Sample	MCRJ3	MCRJ3 (F026300)	aldehyde dehydrogenase [Haloferax volcanii DS2]	gi|2459733,gi|291369232,gi|292494304	HaloferaxB_NCBI_032511.fasta	52499.9	1	8	12	30	0.00245	0.143	possibly correct	TRUE	File: "Z:\Organization\Cores\Mass Spectrometry\Customer data\2019\5-May\20190520-PM561-Huiyong\MCRJ3.raw"; SpectrumID: "7265"; scans: "15728"	VAGHPESDVVAFTGSTEVGK	R	R	0.997	47.4	25	47.4	2			662.997	1985.97	1986.98	3	0.0003521	0.1772	3807	1075980	222	241	TRUE
20190520-PM561-Huiyong	Uncategorized Sample	MCRJ3	MCRJ3 (F026300)	aldehyde dehydrogenase [Haloferax volcanii DS2]	gi|2459733,gi|291369232,gi|292494304	HaloferaxB_NCBI_032511.fasta	52499.9	1	8	12	30	0.00245	0.143	possibly correct	TRUE	File: "Z:\Organization\Cores\Mass Spectrometry\Customer data\2019\5-May\20190520-PM561-Huiyong\MCRJ3.raw"; SpectrumID: "6961"; scans: "15299"	VAGHPESDVVAFTGSTEVGK	R	R	0.997	55.3	25	55.3	2			662.997	1985.97	1986.98	3	-0.001658	-0.8344	3739	2237050	222	241	TRUE
20190520-PM561-Huiyong	Uncategorized Sample	MCRJ3	MCRJ3 (F026300)	aldehyde dehydrogenase [Haloferax volcanii DS2]	gi|2459733,gi|291369232,gi|292494304	HaloferaxB_NCBI_032511.fasta	52499.9	1	8	12	30	0.00245	0.143	possibly correct	TRUE	File: "Z:\Organization\Cores\Mass Spectrometry\Customer data\2019\5-May\20190520-PM561-Huiyong\MCRJ3.raw"; SpectrumID: "7363"; scans: "15890"	VAGHPESDVVAFTGSTEVGK	R	R	0.997	58.9	25	58.9	2			662.997	1985.97	1986.98	3	-0.0005479	-0.2758	3838	784053	222	241	TRUE
20190520-PM561-Huiyong	Uncategorized Sample	MCRJ3	MCRJ3 (F026300)	aldehyde dehydrogenase [Haloferax volcanii DS2]	gi|2459733,gi|291369232,gi|292494304	HaloferaxB_NCBI_032511.fasta	52499.9	1	8	12	30	0.00245	0.143	possibly correct	TRUE	File: "Z:\Organization\Cores\Mass Spectrometry\Customer data\2019\5-May\20190520-PM561-Huiyong\MCRJ3.raw"; SpectrumID: "6844"; scans: "15121"	VAGHPESDVVAFTGSTEVGK	R	R	0.997	67	25	67	2			662.997	1985.97	1986.98	3	-7.942e-06	-0.003997	3709	1978250	222	241	TRUE
20190520-PM561-Huiyong	Uncategorized Sample	MCRJ3	MCRJ3 (F026300)	aldehyde dehydrogenase [Haloferax volcanii DS2]	gi|2459733,gi|291369232,gi|292494304	HaloferaxB_NCBI_032511.fasta	52499.9	1	8	12	30	0.00245	0.143	possibly correct	TRUE	File: "Z:\Organization\Cores\Mass Spectrometry\Customer data\2019\5-May\20190520-PM561-Huiyong\MCRJ3.raw"; SpectrumID: "6204"; scans: "14117"	VAGHPESDVVAFTGSTEVGKR	R	V	0.98	17.3	25	17.3	2			536.526	2142.07	2143.08	4	0.003026	1.412	3528	399310	222	242	TRUE
20190520-PM561-Huiyong	Uncategorized Sample	MCRJ3	MCRJ3 (F026300)	aldehyde dehydrogenase [Haloferax volcanii DS2]	gi|2459733,gi|291369232,gi|292494304	HaloferaxB_NCBI_032511.fasta	52499.9	1	8	12	30	0.00245	0.143	possibly correct	TRUE	File: "Z:\Organization\Cores\Mass Spectrometry\Customer data\2019\5-May\20190520-PM561-Huiyong\MCRJ3.raw"; SpectrumID: "6309"; scans: "14284"	VAGHPESDVVAFTGSTEVGKR	R	V	0.997	20.3	25	20.3	2			536.526	2142.07	2143.08	4	0.002506	1.169	3559	501377	222	242	TRUE
20190520-PM561-Huiyong	Uncategorized Sample	MCRJ3	MCRJ3 (F026300)	aldehyde dehydrogenase [Haloferax volcanii DS2]	gi|2459733,gi|291369232,gi|292494304	HaloferaxB_NCBI_032511.fasta	52499.9	1	8	12	30	0.00245	0.143	possibly correct	TRUE	File: "Z:\Organization\Cores\Mass Spectrometry\Customer data\2019\5-May\20190520-PM561-Huiyong\MCRJ3.raw"; SpectrumID: "5793"; scans: "13503"	VAGHPESDVVAFTGSTEVGKR	R	V	0.997	33.4	25	33.4	2			715.03	2142.07	2143.08	3	-0.001868	-0.8716	3424	186537	222	242	TRUE
20190520-PM561-Huiyong	Uncategorized Sample	MCRJ3	MCRJ3 (F026300)	aldehyde dehydrogenase [Haloferax volcanii DS2]	gi|2459733,gi|291369232,gi|292494304	HaloferaxB_NCBI_032511.fasta	52499.9	1	8	12	30	0.00245	0.143	possibly correct	TRUE	File: "Z:\Organization\Cores\Mass Spectrometry\Customer data\2019\5-May\20190520-PM561-Huiyong\MCRJ3.raw"; SpectrumID: "6307"; scans: "14279"	VAGHPESDVVAFTGSTEVGKR	R	V	0.997	34.5	25	34.5	2			715.031	2142.07	2143.08	3	-0.0005779	-0.2697	3557	302216	222	242	TRUE
20190520-PM561-Huiyong	Uncategorized Sample	MCRJ3	MCRJ3 (F026300)	aldehyde dehydrogenase [Haloferax volcanii DS2]	gi|2459733,gi|291369232,gi|292494304	HaloferaxB_NCBI_032511.fasta	52499.9	1	8	12	30	0.00245	0.143	possibly correct	TRUE	File: "Z:\Organization\Cores\Mass Spectrometry\Customer data\2019\5-May\20190520-PM561-Huiyong\MCRJ3.raw"; SpectrumID: "6101"; scans: "13954"	VAGHPESDVVAFTGSTEVGKR	R	V	0.997	43.7	25	43.7	2			715.031	2142.07	2143.08	3	0.001072	0.5002	3499	546519	222	242	TRUE
20190520-PM561-Huiyong	Uncategorized Sample	MCRJ3	MCRJ3 (F026300)	aldehyde dehydrogenase [Haloferax volcanii DS2]	gi|2459733,gi|291369232,gi|292494304	HaloferaxB_NCBI_032511.fasta	52499.9	1	8	12	30	0.00245	0.143	possibly correct	TRUE	File: "Z:\Organization\Cores\Mass Spectrometry\Customer data\2019\5-May\20190520-PM561-Huiyong\MCRJ3.raw"; SpectrumID: "5983"; scans: "13777"	VAGHPESDVVAFTGSTEVGKR	R	V	0.997	60.5	25	60.5	2			715.031	2142.07	2143.08	3	-3.794e-05	-0.0177	3469	621672	222	242	TRUE
20190520-PM561-Huiyong	Uncategorized Sample	MCRJ3	MCRJ3 (F026300)	aldehyde dehydrogenase [Haloferax volcanii DS2]	gi|2459733,gi|291369232,gi|292494304	HaloferaxB_NCBI_032511.fasta	52499.9	1	8	12	30	0.00245	0.143	possibly correct	TRUE	File: "Z:\Organization\Cores\Mass Spectrometry\Customer data\2019\5-May\20190520-PM561-Huiyong\MCRJ3.raw"; SpectrumID: "4567"; scans: "11765"	WISLQHEPR	K	D	0.997	35.1	25	35.1	2			389.209	1164.6	1165.61	3	0.0002321	0.1991	3147	894212	484	492	TRUE
20190520-PM561-Huiyong	Uncategorized Sample	MCRJ3	MCRJ3 (F026300)	aldehyde dehydrogenase [Haloferax volcanii DS2]	gi|2459733,gi|291369232,gi|292494304	HaloferaxB_NCBI_032511.fasta	52499.9	1	8	12	30	0.00245	0.143	possibly correct	TRUE	File: "Z:\Organization\Cores\Mass Spectrometry\Customer data\2019\5-May\20190520-PM561-Huiyong\MCRJ3.raw"; SpectrumID: "4824"; scans: "12138"	WISLQHEPR	K	D	0.997	39.5	25	39.5	2			389.209	1164.6	1165.61	3	0.0004121	0.3535	3208	3774340	484	492	TRUE
20190520-PM561-Huiyong	Uncategorized Sample	MCRJ3	MCRJ3 (F026300)	aldehyde dehydrogenase [Haloferax volcanii DS2]	gi|2459733,gi|291369232,gi|292494304	HaloferaxB_NCBI_032511.fasta	52499.9	1	8	12	30	0.00245	0.143	possibly correct	TRUE	File: "Z:\Organization\Cores\Mass Spectrometry\Customer data\2019\5-May\20190520-PM561-Huiyong\MCRJ3.raw"; SpectrumID: "4688"; scans: "11945"	WISLQHEPR	K	D	0.997	41.5	25	41.5	2			389.209	1164.6	1165.61	3	0.0005921	0.5079	3177	7713910	484	492	TRUE
20190520-PM561-Huiyong	Uncategorized Sample	MCRJ3	MCRJ3 (F026300)	translation initiation factor aIF-5B [Haloferax volcanii DS2]	gi|291370776,gi|292656092	HaloferaxB_NCBI_032511.fasta	65372.7	1	8	9	13	0.00106	0.198	possibly correct	TRUE	File: "Z:\Organization\Cores\Mass Spectrometry\Customer data\2019\5-May\20190520-PM561-Huiyong\MCRJ3.raw"; SpectrumID: "8769"; scans: "17958"	AGDTVVVGGANDPIVTEVR	R	A	0.997	22.4	25	22.4	2			934.992	1867.97	1868.97	2	0.004678	2.503	4180	213502	268	286	TRUE
20190520-PM561-Huiyong	Uncategorized Sample	MCRJ3	MCRJ3 (F026300)	translation initiation factor aIF-5B [Haloferax volcanii DS2]	gi|291370776,gi|292656092	HaloferaxB_NCBI_032511.fasta	65372.7	1	8	9	13	0.00106	0.198	possibly correct	TRUE	File: "Z:\Organization\Cores\Mass Spectrometry\Customer data\2019\5-May\20190520-PM561-Huiyong\MCRJ3.raw"; SpectrumID: "8651"; scans: "17780"	AGDTVVVGGANDPIVTEVR	R	A	0.997	45.9	25	45.9	2			934.99	1867.96	1868.97	2	0.0006581	0.3521	4150	439067	268	286	TRUE
20190520-PM561-Huiyong	Uncategorized Sample	MCRJ3	MCRJ3 (F026300)	translation initiation factor aIF-5B [Haloferax volcanii DS2]	gi|291370776,gi|292656092	HaloferaxB_NCBI_032511.fasta	65372.7	1	8	9	13	0.00106	0.198	possibly correct	TRUE	File: "Z:\Organization\Cores\Mass Spectrometry\Customer data\2019\5-May\20190520-PM561-Huiyong\MCRJ3.raw"; SpectrumID: "1009"; scans: "6566"	AQQETILDK	R	I	0.98	18	25	18	2			523.28	1044.55	1045.55	2	0.0008781	0.8398	2294	135078	458	466	TRUE
20190520-PM561-Huiyong	Uncategorized Sample	MCRJ3	MCRJ3 (F026300)	translation initiation factor aIF-5B [Haloferax volcanii DS2]	gi|291370776,gi|292656092	HaloferaxB_NCBI_032511.fasta	65372.7	1	8	9	13	0.00106	0.198	possibly correct	TRUE	File: "Z:\Organization\Cores\Mass Spectrometry\Customer data\2019\5-May\20190520-PM561-Huiyong\MCRJ3.raw"; SpectrumID: "7534"; scans: "16157"	IAAPDLEDAmAGAPVR	K	V	0.997	46.2	25	46.2	2		m10: Oxidation (+15.99)	806.901	1611.79	1612.8	2	-0.004937	-3.061	3885	465293	317	332	TRUE
20190520-PM561-Huiyong	Uncategorized Sample	MCRJ3	MCRJ3 (F026300)	translation initiation factor aIF-5B [Haloferax volcanii DS2]	gi|291370776,gi|292656092	HaloferaxB_NCBI_032511.fasta	65372.7	1	8	9	13	0.00106	0.198	possibly correct	TRUE	File: "Z:\Organization\Cores\Mass Spectrometry\Customer data\2019\5-May\20190520-PM561-Huiyong\MCRJ3.raw"; SpectrumID: "7687"; scans: "16363"	IAAPDLEDAmAGAPVR	K	V	0.997	58	25	58	2		m10: Oxidation (+15.99)	806.902	1611.79	1612.8	2	-0.002757	-1.709	3916	779117	317	332	TRUE
20190520-PM561-Huiyong	Uncategorized Sample	MCRJ3	MCRJ3 (F026300)	translation initiation factor aIF-5B [Haloferax volcanii DS2]	gi|291370776,gi|292656092	HaloferaxB_NCBI_032511.fasta	65372.7	1	8	9	13	0.00106	0.198	possibly correct	TRUE	File: "Z:\Organization\Cores\Mass Spectrometry\Customer data\2019\5-May\20190520-PM561-Huiyong\MCRJ3.raw"; SpectrumID: "7999"; scans: "16818"	IDTTPGWNPQEGAPIQK	K	T	0.961	14.2	25	14.2	2			926.465	1850.92	1851.92	2	-0.001282	-0.6922	3990	126245	140	156	TRUE
20190520-PM561-Huiyong	Uncategorized Sample	MCRJ3	MCRJ3 (F026300)	translation initiation factor aIF-5B [Haloferax volcanii DS2]	gi|291370776,gi|292656092	HaloferaxB_NCBI_032511.fasta	65372.7	1	8	9	13	0.00106	0.198	possibly correct	TRUE	File: "Z:\Organization\Cores\Mass Spectrometry\Customer data\2019\5-May\20190520-PM561-Huiyong\MCRJ3.raw"; SpectrumID: "10879"; scans: "21712"	LYEIIGELSDR	K	G	0.997	26.3	25	26.3	2			654.346	1306.68	1307.68	2	0.0001581	0.1209	4938	325771	173	183	TRUE
20190520-PM561-Huiyong	Uncategorized Sample	MCRJ3	MCRJ3 (F026300)	translation initiation factor aIF-5B [Haloferax volcanii DS2]	gi|291370776,gi|292656092	HaloferaxB_NCBI_032511.fasta	65372.7	1	8	9	13	0.00106	0.198	possibly correct	TRUE	File: "Z:\Organization\Cores\Mass Spectrometry\Customer data\2019\5-May\20190520-PM561-Huiyong\MCRJ3.raw"; SpectrumID: "6722"; scans: "14934"	QNNPAVVGVEVmSGTIK	R	N	0.997	24.5	25	24.5	2		m12: Oxidation (+15.99)	879.956	1757.9	1758.91	2	3.05e-06	0.001734	3676	151593	483	499	TRUE
20190520-PM561-Huiyong	Uncategorized Sample	MCRJ3	MCRJ3 (F026300)	translation initiation factor aIF-5B [Haloferax volcanii DS2]	gi|291370776,gi|292656092	HaloferaxB_NCBI_032511.fasta	65372.7	1	8	9	13	0.00106	0.198	possibly correct	TRUE	File: "Z:\Organization\Cores\Mass Spectrometry\Customer data\2019\5-May\20190520-PM561-Huiyong\MCRJ3.raw"; SpectrumID: "6450"; scans: "14502"	VGQLSGIQEnGEDVSSAR	R	A	0.997	52.1	25	21.9	2		n10: Deamidated (+0.98)	923.943	1845.87	1846.88	2	0.0004821	0.261	3597	97944	515	532	TRUE
20190520-PM561-Huiyong	Uncategorized Sample	MCRJ3	MCRJ3 (F026300)	translation initiation factor aIF-5B [Haloferax volcanii DS2]	gi|291370776,gi|292656092	HaloferaxB_NCBI_032511.fasta	65372.7	1	8	9	13	0.00106	0.198	possibly correct	TRUE	File: "Z:\Organization\Cores\Mass Spectrometry\Customer data\2019\5-May\20190520-PM561-Huiyong\MCRJ3.raw"; SpectrumID: "5791"; scans: "13500"	VGQLSGIQEnGEDVSSAR	R	A	0.997	54	25	21.9	2		n10: Deamidated (+0.98)	923.942	1845.87	1846.88	2	-0.002078	-1.125	3424	240058	515	532	TRUE
20190520-PM561-Huiyong	Uncategorized Sample	MCRJ3	MCRJ3 (F026300)	translation initiation factor aIF-5B [Haloferax volcanii DS2]	gi|291370776,gi|292656092	HaloferaxB_NCBI_032511.fasta	65372.7	1	8	9	13	0.00106	0.198	possibly correct	TRUE	File: "Z:\Organization\Cores\Mass Spectrometry\Customer data\2019\5-May\20190520-PM561-Huiyong\MCRJ3.raw"; SpectrumID: "5466"; scans: "13028"	VGQLSGIQENGEDVSSAR	R	A	0.997	60	25	60	2			923.448	1844.88	1845.89	2	-0.004262	-2.309	3347	183893	515	532	TRUE
20190520-PM561-Huiyong	Uncategorized Sample	MCRJ3	MCRJ3 (F026300)	translation initiation factor aIF-5B [Haloferax volcanii DS2]	gi|291370776,gi|292656092	HaloferaxB_NCBI_032511.fasta	65372.7	1	8	9	13	0.00106	0.198	possibly correct	TRUE	File: "Z:\Organization\Cores\Mass Spectrometry\Customer data\2019\5-May\20190520-PM561-Huiyong\MCRJ3.raw"; SpectrumID: "5930"; scans: "13696"	VGQLSGIQEnGEDVSSAR	R	A	0.997	87.1	25	31.9	2		n10: Deamidated (+0.98)	923.94	1845.87	1846.88	2	-0.005258	-2.847	3454	235222	515	532	TRUE
20190520-PM561-Huiyong	Uncategorized Sample	MCRJ3	MCRJ3 (F026300)	translation initiation factor aIF-5B [Haloferax volcanii DS2]	gi|291370776,gi|292656092	HaloferaxB_NCBI_032511.fasta	65372.7	1	8	9	13	0.00106	0.198	possibly correct	TRUE	File: "Z:\Organization\Cores\Mass Spectrometry\Customer data\2019\5-May\20190520-PM561-Huiyong\MCRJ3.raw"; SpectrumID: "4939"; scans: "12294"	VVGDRDLDEVVR	R	E	0.996	19	25	19	2			457.913	1370.72	1371.72	3	0.0004921	0.3587	3231	509781	333	344	TRUE
20190520-PM561-Huiyong	Uncategorized Sample	MCRJ3	MCRJ3 (F026300)	hypothetical protein HVO_1685 [Haloferax volcanii DS2]	gi|291371141,gi|292655833	HaloferaxB_NCBI_032511.fasta	53847	1	2	2	3	0.000245	0.0433	possibly correct	TRUE	File: "Z:\Organization\Cores\Mass Spectrometry\Customer data\2019\5-May\20190520-PM561-Huiyong\MCRJ3.raw"; SpectrumID: "695"; scans: "5883"	LLTSPAGR	R	L	0.99	22	25	22	2			407.743	813.471	814.478	2	0.0001981	0.2432	2135	452573	12	19	TRUE
20190520-PM561-Huiyong	Uncategorized Sample	MCRJ3	MCRJ3 (F026300)	hypothetical protein HVO_1685 [Haloferax volcanii DS2]	gi|291371141,gi|292655833	HaloferaxB_NCBI_032511.fasta	53847	1	2	2	3	0.000245	0.0433	possibly correct	TRUE	File: "Z:\Organization\Cores\Mass Spectrometry\Customer data\2019\5-May\20190520-PM561-Huiyong\MCRJ3.raw"; SpectrumID: "746"; scans: "6006"	LLTSPAGR	R	L	0.99	36	25	36	2			407.743	813.471	814.478	2	-0.0003019	-0.3707	2166	410894	12	19	TRUE
20190520-PM561-Huiyong	Uncategorized Sample	MCRJ3	MCRJ3 (F026300)	hypothetical protein HVO_1685 [Haloferax volcanii DS2]	gi|291371141,gi|292655833	HaloferaxB_NCBI_032511.fasta	53847	1	2	2	3	0.000245	0.0433	possibly correct	TRUE	File: "Z:\Organization\Cores\Mass Spectrometry\Customer data\2019\5-May\20190520-PM561-Huiyong\MCRJ3.raw"; SpectrumID: "7828"; scans: "16572"	VFWGDGESTPDER	R	V	0.997	35.5	25	35.5	2			747.828	1493.64	1494.65	2	-0.001622	-1.085	3950	214228	98	110	TRUE
20190520-PM561-Huiyong	Uncategorized Sample	MCRJ3	MCRJ3 (F026300)	ABC-type transport system periplasmic substrate-binding protein (probable substrate copper) [Haloferax volcanii DS2]	gi|291370765,gi|292655055	HaloferaxB_NCBI_032511.fasta	67096.8	1	3	3	3	0.000245	0.0655	possibly correct	TRUE	File: "Z:\Organization\Cores\Mass Spectrometry\Customer data\2019\5-May\20190520-PM561-Huiyong\MCRJ3.raw"; SpectrumID: "6363"; scans: "14364"	AVVQDSTFIDGR	R	D	0.997	75.8	25	75.8	2			654.333	1306.65	1307.66	2	-0.0005219	-0.3991	3572	462504	389	400	TRUE
20190520-PM561-Huiyong	Uncategorized Sample	MCRJ3	MCRJ3 (F026300)	ABC-type transport system periplasmic substrate-binding protein (probable substrate copper) [Haloferax volcanii DS2]	gi|291370765,gi|292655055	HaloferaxB_NCBI_032511.fasta	67096.8	1	3	3	3	0.000245	0.0655	possibly correct	TRUE	File: "Z:\Organization\Cores\Mass Spectrometry\Customer data\2019\5-May\20190520-PM561-Huiyong\MCRJ3.raw"; SpectrumID: "5772"; scans: "13475"	ESADSVVDGVTVR	R	G	0.997	49.5	25	49.5	2			667.332	1332.65	1333.66	2	-0.002162	-1.621	3420	422158	358	370	TRUE
20190520-PM561-Huiyong	Uncategorized Sample	MCRJ3	MCRJ3 (F026300)	ABC-type transport system periplasmic substrate-binding protein (probable substrate copper) [Haloferax volcanii DS2]	gi|291370765,gi|292655055	HaloferaxB_NCBI_032511.fasta	67096.8	1	3	3	3	0.000245	0.0655	possibly correct	TRUE	File: "Z:\Organization\Cores\Mass Spectrometry\Customer data\2019\5-May\20190520-PM561-Huiyong\MCRJ3.raw"; SpectrumID: "10011"; scans: "19951"	VPSGPIAVPFSDAAAAR	R	S	0.947	11.7	25	11.7	2			813.435	1624.86	1625.86	2	-0.0009419	-0.5793	4545	107693	148	164	TRUE
20190520-PM561-Huiyong	Uncategorized Sample	MCRJ3	MCRJ3 (F026300)	methylmalonyl-CoA mutase subunit A [Haloferax volcanii DS2]	gi|291372015,gi|292655056	HaloferaxB_NCBI_032511.fasta	63154.5	1	3	3	3	0.000245	0.0618	possibly correct	TRUE	File: "Z:\Organization\Cores\Mass Spectrometry\Customer data\2019\5-May\20190520-PM561-Huiyong\MCRJ3.raw"; SpectrumID: "7579"; scans: "16218"	DGGNVmPVLVDAVK	R	E	0.997	26.5	25	26.5	2		m6: Oxidation (+15.99)	715.372	1428.73	1429.74	2	0.000123	0.08606	3894	95278	527	540	TRUE
20190520-PM561-Huiyong	Uncategorized Sample	MCRJ3	MCRJ3 (F026300)	methylmalonyl-CoA mutase subunit A [Haloferax volcanii DS2]	gi|291372015,gi|292655056	HaloferaxB_NCBI_032511.fasta	63154.5	1	3	3	3	0.000245	0.0618	possibly correct	TRUE	File: "Z:\Organization\Cores\Mass Spectrometry\Customer data\2019\5-May\20190520-PM561-Huiyong\MCRJ3.raw"; SpectrumID: "4465"; scans: "11622"	EISEASYEYQSR	R	V	0.962	13.6	25	13.6	2			731.328	1460.64	1461.65	2	-0.001402	-0.9592	3125	174790	452	463	TRUE
20190520-PM561-Huiyong	Uncategorized Sample	MCRJ3	MCRJ3 (F026300)	methylmalonyl-CoA mutase subunit A [Haloferax volcanii DS2]	gi|291372015,gi|292655056	HaloferaxB_NCBI_032511.fasta	63154.5	1	3	3	3	0.000245	0.0618	possibly correct	TRUE	File: "Z:\Organization\Cores\Mass Spectrometry\Customer data\2019\5-May\20190520-PM561-Huiyong\MCRJ3.raw"; SpectrumID: "4232"; scans: "11305"	QFAGFGTAK	R	E	0.969	16.1	25	16.1	2			463.741	925.467	926.473	2	0.0008381	0.9046	3077	619544	88	96	TRUE
20190520-PM561-Huiyong	Uncategorized Sample	MCRJ3	MCRJ3 (F026300)	succinate dehydrogenase subunit A (flavoprotein) [Haloferax volcanii DS2]	gi|291371633,gi|292656923	HaloferaxB_NCBI_032511.fasta	67641	1	2	2	2	0.000164	0.0374	possibly correct	TRUE	File: "Z:\Organization\Cores\Mass Spectrometry\Customer data\2019\5-May\20190520-PM561-Huiyong\MCRJ3.raw"; SpectrumID: "1295"; scans: "7054"	AELTEVNEGR	R	G	0.997	21.9	25	21.9	2			559.277	1116.54	1117.55	2	-0.001042	-0.9323	2388	169178	287	296	TRUE
20190520-PM561-Huiyong	Uncategorized Sample	MCRJ3	MCRJ3 (F026300)	succinate dehydrogenase subunit A (flavoprotein) [Haloferax volcanii DS2]	gi|291371633,gi|292656923	HaloferaxB_NCBI_032511.fasta	67641	1	2	2	2	0.000164	0.0374	possibly correct	TRUE	File: "Z:\Organization\Cores\Mass Spectrometry\Customer data\2019\5-May\20190520-PM561-Huiyong\MCRJ3.raw"; SpectrumID: "5154"; scans: "12590"	GEGGILYNEnGER	R	F	0.977	19.8	25	8.63	2		n10: Deamidated (+0.98)	704.821	1407.63	1408.63	2	0.001482	1.052	3277	161100	252	264	TRUE
20190520-PM561-Huiyong	Uncategorized Sample	MCRJ3	MCRJ3 (F026300)	phytoene dehydrogenase [Haloferax volcanii DS2]	gi|291371132,gi|292656649	HaloferaxB_NCBI_032511.fasta	55875.3	1	2	2	2	0.000164	0.04	possibly correct	TRUE	File: "Z:\Organization\Cores\Mass Spectrometry\Customer data\2019\5-May\20190520-PM561-Huiyong\MCRJ3.raw"; SpectrumID: "7339"; scans: "15853"	QYDADYWDSR	R	T	0.997	23.6	25	23.6	2			659.77	1317.52	1318.53	2	-0.001642	-1.245	3831	298239	302	311	TRUE
20190520-PM561-Huiyong	Uncategorized Sample	MCRJ3	MCRJ3 (F026300)	phytoene dehydrogenase [Haloferax volcanii DS2]	gi|291371132,gi|292656649	HaloferaxB_NCBI_032511.fasta	55875.3	1	2	2	2	0.000164	0.04	possibly correct	TRUE	File: "Z:\Organization\Cores\Mass Spectrometry\Customer data\2019\5-May\20190520-PM561-Huiyong\MCRJ3.raw"; SpectrumID: "5250"; scans: "12718"	RPEDYYELTR	K	L	0.997	30.9	25	30.9	2			671.325	1340.64	1341.64	2	0.0001581	0.1178	3295	250186	84	93	TRUE
20190520-PM561-Huiyong	Uncategorized Sample	MCRJ3	MCRJ3 (F026300)	replication factor C large subunit [Haloferax volcanii DS2]	gi|291372005,gi|292656553	HaloferaxB_NCBI_032511.fasta	53443.5	0.973	1	1	1	8.18e-05	0.0287	possibly correct	TRUE	File: "Z:\Organization\Cores\Mass Spectrometry\Customer data\2019\5-May\20190520-PM561-Huiyong\MCRJ3.raw"; SpectrumID: "5922"; scans: "13684"	YATDNLAAGVAASR	R	D	0.997	29.7	25	29.7	2			690.348	1378.68	1379.69	2	-0.002202	-1.596	3453	163273	306	319	TRUE
20190520-PM561-Huiyong	Uncategorized Sample	MCRJ3	MCRJ3 (F026300)	oligoendopeptidase F [Haloferax volcanii DS2]	gi|291372003,gi|292655982	HaloferaxB_NCBI_032511.fasta	68544	1	1	1	1	8.18e-05	0.0217	possibly correct	TRUE	File: "Z:\Organization\Cores\Mass Spectrometry\Customer data\2019\5-May\20190520-PM561-Huiyong\MCRJ3.raw"; SpectrumID: "1179"; scans: "6850"	IREEGESAAADYR	R	E	0.997	32.6	25	32.6	2			489.567	1465.68	1466.69	3	-0.001918	-1.308	2348	507057	538	550	TRUE
20190520-PM561-Huiyong	Uncategorized Sample	MCRJ3	MCRJ3 (F026300)	nadh oxidase [Haloferax volcanii DS2]	gi|291372897,gi|292656473	HaloferaxB_NCBI_032511.fasta	45797.5	1	2	2	3	0.000245	0.063	possibly correct	TRUE	File: "Z:\Organization\Cores\Mass Spectrometry\Customer data\2019\5-May\20190520-PM561-Huiyong\MCRJ3.raw"; SpectrumID: "10736"; scans: "21337"	IVGGVLIGDLSPQTK	K	Y	0.974	15.6	25	15.6	2			748.938	1495.86	1496.87	2	0.0002981	0.1991	4841	184233	364	378	TRUE
20190520-PM561-Huiyong	Uncategorized Sample	MCRJ3	MCRJ3 (F026300)	nadh oxidase [Haloferax volcanii DS2]	gi|291372897,gi|292656473	HaloferaxB_NCBI_032511.fasta	45797.5	1	2	2	3	0.000245	0.063	possibly correct	TRUE	File: "Z:\Organization\Cores\Mass Spectrometry\Customer data\2019\5-May\20190520-PM561-Huiyong\MCRJ3.raw"; SpectrumID: "10785"; scans: "21458"	IVGGVLIGDLSPQTK	K	Y	0.997	38.4	25	38.4	2			748.939	1495.86	1496.87	2	0.002138	1.428	4872	143290	364	378	TRUE
20190520-PM561-Huiyong	Uncategorized Sample	MCRJ3	MCRJ3 (F026300)	nadh oxidase [Haloferax volcanii DS2]	gi|291372897,gi|292656473	HaloferaxB_NCBI_032511.fasta	45797.5	1	2	2	3	0.000245	0.063	possibly correct	TRUE	File: "Z:\Organization\Cores\Mass Spectrometry\Customer data\2019\5-May\20190520-PM561-Huiyong\MCRJ3.raw"; SpectrumID: "5281"; scans: "12758"	NmVDYGSEEFR	K	W	0.95	6.54	25	6.54	2		m2: Oxidation (+15.99)	681.785	1361.56	1362.56	2	-1.695e-05	-0.01244	3301	494310	308	318	TRUE
20190520-PM561-Huiyong	Uncategorized Sample	MCRJ3	MCRJ3 (F026300)	FeS assembly protein SufB [Haloferax volcanii DS2]	gi|291372896,gi|292655023	HaloferaxB_NCBI_032511.fasta	53247.2	1	8	8	11	0.000899	0.206	possibly correct	TRUE	File: "Z:\Organization\Cores\Mass Spectrometry\Customer data\2019\5-May\20190520-PM561-Huiyong\MCRJ3.raw"; SpectrumID: "10022"; scans: "19974"	DLPDDIKDTFDK	R	L	0.997	46.4	25	46.4	2			711.344	1420.67	1421.68	2	3.806e-05	0.02677	4550	460889	104	115	TRUE
20190520-PM561-Huiyong	Uncategorized Sample	MCRJ3	MCRJ3 (F026300)	FeS assembly protein SufB [Haloferax volcanii DS2]	gi|291372896,gi|292655023	HaloferaxB_NCBI_032511.fasta	53247.2	1	8	8	11	0.000899	0.206	possibly correct	TRUE	File: "Z:\Organization\Cores\Mass Spectrometry\Customer data\2019\5-May\20190520-PM561-Huiyong\MCRJ3.raw"; SpectrumID: "2021"; scans: "8194"	GLTEETIR	K	V	0.958	16.1	25	16.1	2			459.748	917.481	918.489	2	-0.001462	-1.592	2589	1535200	32	39	TRUE
20190520-PM561-Huiyong	Uncategorized Sample	MCRJ3	MCRJ3 (F026300)	FeS assembly protein SufB [Haloferax volcanii DS2]	gi|291372896,gi|292655023	HaloferaxB_NCBI_032511.fasta	53247.2	1	8	8	11	0.000899	0.206	possibly correct	TRUE	File: "Z:\Organization\Cores\Mass Spectrometry\Customer data\2019\5-May\20190520-PM561-Huiyong\MCRJ3.raw"; SpectrumID: "1125"; scans: "6764"	GLVHIAnGAK	R	N	0.997	28.9	25	28.9	2		n7: Deamidated (+0.98)	490.779	979.544	980.552	2	-0.001138	-1.161	2333	731888	369	378	TRUE
20190520-PM561-Huiyong	Uncategorized Sample	MCRJ3	MCRJ3 (F026300)	FeS assembly protein SufB [Haloferax volcanii DS2]	gi|291372896,gi|292655023	HaloferaxB_NCBI_032511.fasta	53247.2	1	8	8	11	0.000899	0.206	possibly correct	TRUE	File: "Z:\Organization\Cores\Mass Spectrometry\Customer data\2019\5-May\20190520-PM561-Huiyong\MCRJ3.raw"; SpectrumID: "2676"; scans: "9105"	GSEVHYIEGcSAPK	K	Y	0.994	18.5	25	18.5	2	c10: Carbamidomethyl (+57.02)		767.354	1532.69	1533.7	2	-0.0005472	-0.3568	2729	82782	233	246	TRUE
20190520-PM561-Huiyong	Uncategorized Sample	MCRJ3	MCRJ3 (F026300)	FeS assembly protein SufB [Haloferax volcanii DS2]	gi|291372896,gi|292655023	HaloferaxB_NCBI_032511.fasta	53247.2	1	8	8	11	0.000899	0.206	possibly correct	TRUE	File: "Z:\Organization\Cores\Mass Spectrometry\Customer data\2019\5-May\20190520-PM561-Huiyong\MCRJ3.raw"; SpectrumID: "6884"; scans: "15182"	GVVFmNmDQAVQEHEDIVK	K	E	0.997	33.5	25	33.5	2		m5: Oxidation (+15.99), m7: Oxidation (+15.99)	741.012	2220.02	2221.03	3	-0.003958	-1.782	3719	350212	150	168	TRUE
20190520-PM561-Huiyong	Uncategorized Sample	MCRJ3	MCRJ3 (F026300)	FeS assembly protein SufB [Haloferax volcanii DS2]	gi|291372896,gi|292655023	HaloferaxB_NCBI_032511.fasta	53247.2	1	8	8	11	0.000899	0.206	possibly correct	TRUE	File: "Z:\Organization\Cores\Mass Spectrometry\Customer data\2019\5-May\20190520-PM561-Huiyong\MCRJ3.raw"; SpectrumID: "10814"; scans: "21537"	IGDEDIFYLQSR	K	G	0.997	44.7	25	44.7	2			728.36	1454.7	1455.71	2	0.0005581	0.3834	4893	110707	421	432	TRUE
20190520-PM561-Huiyong	Uncategorized Sample	MCRJ3	MCRJ3 (F026300)	FeS assembly protein SufB [Haloferax volcanii DS2]	gi|291372896,gi|292655023	HaloferaxB_NCBI_032511.fasta	53247.2	1	8	8	11	0.000899	0.206	possibly correct	TRUE	File: "Z:\Organization\Cores\Mass Spectrometry\Customer data\2019\5-May\20190520-PM561-Huiyong\MCRJ3.raw"; SpectrumID: "10856"; scans: "21653"	IGDEDIFYLQSR	K	G	0.997	53	25	53	2			728.36	1454.71	1455.71	2	0.001418	0.9741	4923	345993	421	432	TRUE
20190520-PM561-Huiyong	Uncategorized Sample	MCRJ3	MCRJ3 (F026300)	FeS assembly protein SufB [Haloferax volcanii DS2]	gi|291372896,gi|292655023	HaloferaxB_NCBI_032511.fasta	53247.2	1	8	8	11	0.000899	0.206	possibly correct	TRUE	File: "Z:\Organization\Cores\Mass Spectrometry\Customer data\2019\5-May\20190520-PM561-Huiyong\MCRJ3.raw"; SpectrumID: "2564"; scans: "8952"	LGIPEAEK	K	N	0.972	13.6	25	13.6	2			428.743	855.471	856.478	2	0.0001781	0.2079	2706	706736	116	123	TRUE
20190520-PM561-Huiyong	Uncategorized Sample	MCRJ3	MCRJ3 (F026300)	FeS assembly protein SufB [Haloferax volcanii DS2]	gi|291372896,gi|292655023	HaloferaxB_NCBI_032511.fasta	53247.2	1	8	8	11	0.000899	0.206	possibly correct	TRUE	File: "Z:\Organization\Cores\Mass Spectrometry\Customer data\2019\5-May\20190520-PM561-Huiyong\MCRJ3.raw"; SpectrumID: "2699"; scans: "9144"	LGIPEAEK	K	N	0.99	33.7	25	33.7	2			428.743	855.471	856.478	2	0.0006781	0.7917	2736	2102200	116	123	TRUE
20190520-PM561-Huiyong	Uncategorized Sample	MCRJ3	MCRJ3 (F026300)	FeS assembly protein SufB [Haloferax volcanii DS2]	gi|291372896,gi|292655023	HaloferaxB_NCBI_032511.fasta	53247.2	1	8	8	11	0.000899	0.206	possibly correct	TRUE	File: "Z:\Organization\Cores\Mass Spectrometry\Customer data\2019\5-May\20190520-PM561-Huiyong\MCRJ3.raw"; SpectrumID: "6828"; scans: "15096"	VISEDKDEPEWmLER	R	R	0.997	19.4	25	19.4	2		m12: Oxidation (+15.99)	631.297	1890.87	1891.87	3	0.002527	1.336	3705	1157630	40	54	TRUE
20190520-PM561-Huiyong	Uncategorized Sample	MCRJ3	MCRJ3 (F026300)	FeS assembly protein SufB [Haloferax volcanii DS2]	gi|291372896,gi|292655023	HaloferaxB_NCBI_032511.fasta	53247.2	1	8	8	11	0.000899	0.206	possibly correct	TRUE	File: "Z:\Organization\Cores\Mass Spectrometry\Customer data\2019\5-May\20190520-PM561-Huiyong\MCRJ3.raw"; SpectrumID: "6942"; scans: "15273"	VISEDKDEPEWmLER	R	R	0.997	27.7	25	27.7	2		m12: Oxidation (+15.99)	631.296	1890.87	1891.87	3	-0.002063	-1.09	3735	898541	40	54	TRUE
20190520-PM561-Huiyong	Uncategorized Sample	MCRJ3	MCRJ3 (F026300)	adenylosuccinate synthetase [Haloferax volcanii DS2]	gi|291370743,gi|292655290	HaloferaxB_NCBI_032511.fasta	48230.3	1	2	2	2	0.000164	0.0564	possibly correct	TRUE	File: "Z:\Organization\Cores\Mass Spectrometry\Customer data\2019\5-May\20190520-PM561-Huiyong\MCRJ3.raw"; SpectrumID: "6034"; scans: "13853"	TVTIVGSQLGDEGK	M	G	0.996	20.5	25	20.5	1			702.375	1402.73	1403.74	2	0.003798	2.706	3481	457650	2	15	TRUE
20190520-PM561-Huiyong	Uncategorized Sample	MCRJ3	MCRJ3 (F026300)	adenylosuccinate synthetase [Haloferax volcanii DS2]	gi|291370743,gi|292655290	HaloferaxB_NCBI_032511.fasta	48230.3	1	2	2	2	0.000164	0.0564	possibly correct	TRUE	File: "Z:\Organization\Cores\Mass Spectrometry\Customer data\2019\5-May\20190520-PM561-Huiyong\MCRJ3.raw"; SpectrumID: "10605"; scans: "21050"	VGDLLDPDVLR	R	Q	0.959	12.8	25	12.8	2			606.335	1210.65	1211.66	2	-0.001302	-1.075	4774	126415	146	156	TRUE
20190520-PM561-Huiyong	Uncategorized Sample	MCRJ3	MCRJ3 (F026300)	putative nuclease [Haloferax volcanii DS2]	gi|291370734,gi|292657002	HaloferaxB_NCBI_032511.fasta	79158.4	1	10	10	16	0.00131	0.169	possibly correct	TRUE	File: "Z:\Organization\Cores\Mass Spectrometry\Customer data\2019\5-May\20190520-PM561-Huiyong\MCRJ3.raw"; SpectrumID: "4555"; scans: "11747"	APAAGLAAAGIR	K	E	0.997	44.8	25	44.8	2			519.807	1037.6	1038.61	2	0.0005781	0.5566	3144	1614690	692	703	TRUE
20190520-PM561-Huiyong	Uncategorized Sample	MCRJ3	MCRJ3 (F026300)	putative nuclease [Haloferax volcanii DS2]	gi|291370734,gi|292657002	HaloferaxB_NCBI_032511.fasta	79158.4	1	10	10	16	0.00131	0.169	possibly correct	TRUE	File: "Z:\Organization\Cores\Mass Spectrometry\Customer data\2019\5-May\20190520-PM561-Huiyong\MCRJ3.raw"; SpectrumID: "1872"; scans: "7995"	ATGDLDLR	R	A	0.99	47.5	25	47.5	2			430.727	859.44	860.447	2	-0.0001419	-0.165	2561	1065130	675	682	TRUE
20190520-PM561-Huiyong	Uncategorized Sample	MCRJ3	MCRJ3 (F026300)	putative nuclease [Haloferax volcanii DS2]	gi|291370734,gi|292657002	HaloferaxB_NCBI_032511.fasta	79158.4	1	10	10	16	0.00131	0.169	possibly correct	TRUE	File: "Z:\Organization\Cores\Mass Spectrometry\Customer data\2019\5-May\20190520-PM561-Huiyong\MCRJ3.raw"; SpectrumID: "9155"; scans: "18520"	AYPEVEVGDYVR	R	I	0.994	22.3	25	22.3	2			698.845	1395.68	1396.67	2	0.008938	6.399	4272	2667580	286	297	TRUE
20190520-PM561-Huiyong	Uncategorized Sample	MCRJ3	MCRJ3 (F026300)	putative nuclease [Haloferax volcanii DS2]	gi|291370734,gi|292657002	HaloferaxB_NCBI_032511.fasta	79158.4	1	10	10	16	0.00131	0.169	possibly correct	TRUE	File: "Z:\Organization\Cores\Mass Spectrometry\Customer data\2019\5-May\20190520-PM561-Huiyong\MCRJ3.raw"; SpectrumID: "9243"; scans: "18673"	AYPEVEVGDYVR	R	I	0.997	25.3	25	25.3	2			698.845	1395.67	1396.67	2	0.007838	5.612	4302	377060	286	297	TRUE
20190520-PM561-Huiyong	Uncategorized Sample	MCRJ3	MCRJ3 (F026300)	putative nuclease [Haloferax volcanii DS2]	gi|291370734,gi|292657002	HaloferaxB_NCBI_032511.fasta	79158.4	1	10	10	16	0.00131	0.169	possibly correct	TRUE	File: "Z:\Organization\Cores\Mass Spectrometry\Customer data\2019\5-May\20190520-PM561-Huiyong\MCRJ3.raw"; SpectrumID: "9131"; scans: "18485"	EVGAISAAVLDSDAYSHR	R	F	0.997	27.8	25	27.8	2			620.974	1859.9	1860.91	3	-0.0002979	-0.1601	4266	856392	621	638	TRUE
20190520-PM561-Huiyong	Uncategorized Sample	MCRJ3	MCRJ3 (F026300)	putative nuclease [Haloferax volcanii DS2]	gi|291370734,gi|292657002	HaloferaxB_NCBI_032511.fasta	79158.4	1	10	10	16	0.00131	0.169	possibly correct	TRUE	File: "Z:\Organization\Cores\Mass Spectrometry\Customer data\2019\5-May\20190520-PM561-Huiyong\MCRJ3.raw"; SpectrumID: "9225"; scans: "18644"	EVGAISAAVLDSDAYSHR	R	F	0.997	35.2	25	35.2	2			620.974	1859.9	1860.91	3	0.0002721	0.1462	4296	908455	621	638	TRUE
20190520-PM561-Huiyong	Uncategorized Sample	MCRJ3	MCRJ3 (F026300)	putative nuclease [Haloferax volcanii DS2]	gi|291370734,gi|292657002	HaloferaxB_NCBI_032511.fasta	79158.4	1	10	10	16	0.00131	0.169	possibly correct	TRUE	File: "Z:\Organization\Cores\Mass Spectrometry\Customer data\2019\5-May\20190520-PM561-Huiyong\MCRJ3.raw"; SpectrumID: "2802"; scans: "9288"	HTATADGYVAGAAVER	R	A	0.997	22	25	22	2			530.263	1587.77	1588.77	3	0.001892	1.191	2759	535534	381	396	TRUE
20190520-PM561-Huiyong	Uncategorized Sample	MCRJ3	MCRJ3 (F026300)	putative nuclease [Haloferax volcanii DS2]	gi|291370734,gi|292657002	HaloferaxB_NCBI_032511.fasta	79158.4	1	10	10	16	0.00131	0.169	possibly correct	TRUE	File: "Z:\Organization\Cores\Mass Spectrometry\Customer data\2019\5-May\20190520-PM561-Huiyong\MCRJ3.raw"; SpectrumID: "2672"; scans: "9100"	HTATADGYVAGAAVER	R	A	0.997	23.3	25	23.3	2			530.263	1587.77	1588.77	3	0.001532	0.9643	2728	1442780	381	396	TRUE
20190520-PM561-Huiyong	Uncategorized Sample	MCRJ3	MCRJ3 (F026300)	putative nuclease [Haloferax volcanii DS2]	gi|291370734,gi|292657002	HaloferaxB_NCBI_032511.fasta	79158.4	1	10	10	16	0.00131	0.169	possibly correct	TRUE	File: "Z:\Organization\Cores\Mass Spectrometry\Customer data\2019\5-May\20190520-PM561-Huiyong\MCRJ3.raw"; SpectrumID: "6728"; scans: "14944"	IEFLTGAR	R	D	0.99	32.3	25	32.3	2			453.756	905.498	906.504	2	0.0008581	0.9466	3678	806527	707	714	TRUE
20190520-PM561-Huiyong	Uncategorized Sample	MCRJ3	MCRJ3 (F026300)	putative nuclease [Haloferax volcanii DS2]	gi|291370734,gi|292657002	HaloferaxB_NCBI_032511.fasta	79158.4	1	10	10	16	0.00131	0.169	possibly correct	TRUE	File: "Z:\Organization\Cores\Mass Spectrometry\Customer data\2019\5-May\20190520-PM561-Huiyong\MCRJ3.raw"; SpectrumID: "7747"; scans: "16451"	QTGGPTVFELR	R	D	0.997	45.7	25	45.7	2			602.822	1203.63	1204.63	2	0.003658	3.037	3930	1498430	258	268	TRUE
20190520-PM561-Huiyong	Uncategorized Sample	MCRJ3	MCRJ3 (F026300)	putative nuclease [Haloferax volcanii DS2]	gi|291370734,gi|292657002	HaloferaxB_NCBI_032511.fasta	79158.4	1	10	10	16	0.00131	0.169	possibly correct	TRUE	File: "Z:\Organization\Cores\Mass Spectrometry\Customer data\2019\5-May\20190520-PM561-Huiyong\MCRJ3.raw"; SpectrumID: "6526"; scans: "14627"	RPLEEAVYGmDAATNDVTR	R	M	0.954	14.3	25	14.3	2		m10: Oxidation (+15.99)	708.674	2123	2124	3	0.004537	2.136	3621	315529	419	437	TRUE
20190520-PM561-Huiyong	Uncategorized Sample	MCRJ3	MCRJ3 (F026300)	putative nuclease [Haloferax volcanii DS2]	gi|291370734,gi|292657002	HaloferaxB_NCBI_032511.fasta	79158.4	1	10	10	16	0.00131	0.169	possibly correct	TRUE	File: "Z:\Organization\Cores\Mass Spectrometry\Customer data\2019\5-May\20190520-PM561-Huiyong\MCRJ3.raw"; SpectrumID: "6313"; scans: "14290"	RPLEEAVYGmDAATNDVTR	R	M	0.997	40.8	25	40.8	2		m10: Oxidation (+15.99)	708.672	2122.99	2124	3	-0.001883	-0.8865	3560	1111040	419	437	TRUE
20190520-PM561-Huiyong	Uncategorized Sample	MCRJ3	MCRJ3 (F026300)	putative nuclease [Haloferax volcanii DS2]	gi|291370734,gi|292657002	HaloferaxB_NCBI_032511.fasta	79158.4	1	10	10	16	0.00131	0.169	possibly correct	TRUE	File: "Z:\Organization\Cores\Mass Spectrometry\Customer data\2019\5-May\20190520-PM561-Huiyong\MCRJ3.raw"; SpectrumID: "6425"; scans: "14463"	RPLEEAVYGmDAATNDVTR	R	M	0.997	61.7	25	61.7	2		m10: Oxidation (+15.99)	708.672	2123	2124	3	-5.295e-05	-0.02493	3590	1571600	419	437	TRUE
20190520-PM561-Huiyong	Uncategorized Sample	MCRJ3	MCRJ3 (F026300)	putative nuclease [Haloferax volcanii DS2]	gi|291370734,gi|292657002	HaloferaxB_NCBI_032511.fasta	79158.4	1	10	10	16	0.00131	0.169	possibly correct	TRUE	File: "Z:\Organization\Cores\Mass Spectrometry\Customer data\2019\5-May\20190520-PM561-Huiyong\MCRJ3.raw"; SpectrumID: "10063"; scans: "20044"	SLLDAAEAIR	K	R	0.997	26.8	25	26.8	2			529.796	1057.58	1058.58	2	0.0006181	0.5839	4564	1242780	359	368	TRUE
20190520-PM561-Huiyong	Uncategorized Sample	MCRJ3	MCRJ3 (F026300)	putative nuclease [Haloferax volcanii DS2]	gi|291370734,gi|292657002	HaloferaxB_NCBI_032511.fasta	79158.4	1	10	10	16	0.00131	0.169	possibly correct	TRUE	File: "Z:\Organization\Cores\Mass Spectrometry\Customer data\2019\5-May\20190520-PM561-Huiyong\MCRJ3.raw"; SpectrumID: "1285"; scans: "7037"	VEGEIASVR	R	Q	0.997	19.6	25	19.6	2			480.261	958.507	959.516	2	-0.001262	-1.315	2385	666256	249	257	TRUE
20190520-PM561-Huiyong	Uncategorized Sample	MCRJ3	MCRJ3 (F026300)	putative nuclease [Haloferax volcanii DS2]	gi|291370734,gi|292657002	HaloferaxB_NCBI_032511.fasta	79158.4	1	10	10	16	0.00131	0.169	correct	TRUE	File: "Z:\Organization\Cores\Mass Spectrometry\Customer data\2019\5-May\20190520-PM561-Huiyong\MCRJ3.raw"; SpectrumID: "1386"; scans: "7203"	VEGEIASVR	R	Q	0.997	29.8	25	24.9	2			480.262	958.509	959.516	2	0.0008781	0.9151	2415	1703600	249	257	TRUE
20190520-PM561-Huiyong	Uncategorized Sample	MCRJ3	MCRJ3 (F026300)	peptidyl-prolyl cis-trans isomerase [Haloferax volcanii DS2]	gi|291370237,gi|292655787	HaloferaxB_NCBI_032511.fasta	33783.3	1	2	2	4	0.000327	0.0588	possibly correct	TRUE	File: "Z:\Organization\Cores\Mass Spectrometry\Customer data\2019\5-May\20190520-PM561-Huiyong\MCRJ3.raw"; SpectrumID: "4100"; scans: "11119"	LETIIGGR	R	A	0.99	23.9	25	16.8	2			429.756	857.497	858.505	2	-0.0003419	-0.3983	3048	683010	136	143	TRUE
20190520-PM561-Huiyong	Uncategorized Sample	MCRJ3	MCRJ3 (F026300)	peptidyl-prolyl cis-trans isomerase [Haloferax volcanii DS2]	gi|291370237,gi|292655787	HaloferaxB_NCBI_032511.fasta	33783.3	1	2	2	4	0.000327	0.0588	possibly correct	TRUE	File: "Z:\Organization\Cores\Mass Spectrometry\Customer data\2019\5-May\20190520-PM561-Huiyong\MCRJ3.raw"; SpectrumID: "3931"; scans: "10880"	LETIIGGR	R	A	0.99	54	25	43.5	2			429.756	857.498	858.505	2	0.0003181	0.3705	3010	2574590	136	143	TRUE
20190520-PM561-Huiyong	Uncategorized Sample	MCRJ3	MCRJ3 (F026300)	peptidyl-prolyl cis-trans isomerase [Haloferax volcanii DS2]	gi|291370237,gi|292655787	HaloferaxB_NCBI_032511.fasta	33783.3	1	2	2	4	0.000327	0.0588	possibly correct	TRUE	File: "Z:\Organization\Cores\Mass Spectrometry\Customer data\2019\5-May\20190520-PM561-Huiyong\MCRJ3.raw"; SpectrumID: "1987"; scans: "8143"	QQIAQDImQR	K	L	0.997	34.3	25	34.3	2		m8: Oxidation (+15.99)	623.815	1245.62	1246.62	2	0.001783	1.43	2581	567249	243	252	TRUE
20190520-PM561-Huiyong	Uncategorized Sample	MCRJ3	MCRJ3 (F026300)	peptidyl-prolyl cis-trans isomerase [Haloferax volcanii DS2]	gi|291370237,gi|292655787	HaloferaxB_NCBI_032511.fasta	33783.3	1	2	2	4	0.000327	0.0588	possibly correct	TRUE	File: "Z:\Organization\Cores\Mass Spectrometry\Customer data\2019\5-May\20190520-PM561-Huiyong\MCRJ3.raw"; SpectrumID: "2139"; scans: "8350"	QQIAQDImQR	K	L	0.997	38.4	25	38.4	2		m8: Oxidation (+15.99)	623.814	1245.61	1246.62	2	0.000203	0.1629	2611	893441	243	252	TRUE
20190520-PM561-Huiyong	Uncategorized Sample	MCRJ3	MCRJ3 (F026300)	chlorite dismutase family protein [Haloferax volcanii DS2]	gi|291371600,gi|292656006	HaloferaxB_NCBI_032511.fasta	56088.4	1	3	3	4	0.000327	0.0758	possibly correct	TRUE	File: "Z:\Organization\Cores\Mass Spectrometry\Customer data\2019\5-May\20190520-PM561-Huiyong\MCRJ3.raw"; SpectrumID: "8250"; scans: "17179"	AGEGSGFGTmGmFYTVK	R	S	0.981	18	25	18	2		m10: Oxidation (+15.99), m12: Oxidation (+15.99)	886.388	1770.76	1771.77	2	0.001208	0.6818	4047	201048	404	420	TRUE
20190520-PM561-Huiyong	Uncategorized Sample	MCRJ3	MCRJ3 (F026300)	chlorite dismutase family protein [Haloferax volcanii DS2]	gi|291371600,gi|292656006	HaloferaxB_NCBI_032511.fasta	56088.4	1	3	3	4	0.000327	0.0758	possibly correct	TRUE	File: "Z:\Organization\Cores\Mass Spectrometry\Customer data\2019\5-May\20190520-PM561-Huiyong\MCRJ3.raw"; SpectrumID: "8376"; scans: "17362"	AGEGSGFGTmGmFYTVK	R	S	0.997	32.9	25	32.9	2		m10: Oxidation (+15.99), m12: Oxidation (+15.99)	886.387	1770.76	1771.77	2	0.000728	0.4109	4078	74279	404	420	TRUE
20190520-PM561-Huiyong	Uncategorized Sample	MCRJ3	MCRJ3 (F026300)	chlorite dismutase family protein [Haloferax volcanii DS2]	gi|291371600,gi|292656006	HaloferaxB_NCBI_032511.fasta	56088.4	1	3	3	4	0.000327	0.0758	possibly correct	TRUE	File: "Z:\Organization\Cores\Mass Spectrometry\Customer data\2019\5-May\20190520-PM561-Huiyong\MCRJ3.raw"; SpectrumID: "1454"; scans: "7328"	GNFDHYPTHVK	R	T	0.979	15.9	25	15.9	2			438.879	1313.62	1314.62	3	0.0007021	0.534	2441	1509960	353	363	TRUE
20190520-PM561-Huiyong	Uncategorized Sample	MCRJ3	MCRJ3 (F026300)	chlorite dismutase family protein [Haloferax volcanii DS2]	gi|291371600,gi|292656006	HaloferaxB_NCBI_032511.fasta	56088.4	1	3	3	4	0.000327	0.0758	possibly correct	TRUE	File: "Z:\Organization\Cores\Mass Spectrometry\Customer data\2019\5-May\20190520-PM561-Huiyong\MCRJ3.raw"; SpectrumID: "7206"; scans: "15640"	SQDDAmEFFR	R	S	0.997	45.3	25	45.3	2		m6: Oxidation (+15.99)	631.262	1260.51	1261.52	2	0.001183	0.9378	3792	1045130	467	476	TRUE
20190520-PM561-Huiyong	Uncategorized Sample	MCRJ3	MCRJ3 (F026300)	aspartyl-tRNA synthetase [Haloferax volcanii DS2]	gi|291371103,gi|292654841	HaloferaxB_NCBI_032511.fasta	48726.6	1	6	6	12	0.000981	0.171	possibly correct	TRUE	File: "Z:\Organization\Cores\Mass Spectrometry\Customer data\2019\5-May\20190520-PM561-Huiyong\MCRJ3.raw"; SpectrumID: "7297"; scans: "15780"	FEKDEmDDDLVETGLGVHR	K	E	0.997	36.2	25	36.2	2		m6: Oxidation (+15.99)	741.008	2220	2221.01	3	0.002727	1.228	3817	119476	47	65	TRUE
20190520-PM561-Huiyong	Uncategorized Sample	MCRJ3	MCRJ3 (F026300)	aspartyl-tRNA synthetase [Haloferax volcanii DS2]	gi|291371103,gi|292654841	HaloferaxB_NCBI_032511.fasta	48726.6	1	6	6	12	0.000981	0.171	possibly correct	TRUE	File: "Z:\Organization\Cores\Mass Spectrometry\Customer data\2019\5-May\20190520-PM561-Huiyong\MCRJ3.raw"; SpectrumID: "7186"; scans: "15608"	FEKDEmDDDLVETGLGVHR	K	E	0.997	36.8	25	36.8	2		m6: Oxidation (+15.99)	741.009	2220	2221.01	3	0.003837	1.728	3786	165993	47	65	TRUE
20190520-PM561-Huiyong	Uncategorized Sample	MCRJ3	MCRJ3 (F026300)	aspartyl-tRNA synthetase [Haloferax volcanii DS2]	gi|291371103,gi|292654841	HaloferaxB_NCBI_032511.fasta	48726.6	1	6	6	12	0.000981	0.171	possibly correct	TRUE	File: "Z:\Organization\Cores\Mass Spectrometry\Customer data\2019\5-May\20190520-PM561-Huiyong\MCRJ3.raw"; SpectrumID: "9405"; scans: "18961"	LImTmLGLENIR	R	E	0.997	19.2	25	19.2	2		m3: Oxidation (+15.99), m5: Oxidation (+15.99)	718.387	1434.76	1435.76	2	0.001428	0.9946	4360	197783	409	420	TRUE
20190520-PM561-Huiyong	Uncategorized Sample	MCRJ3	MCRJ3 (F026300)	aspartyl-tRNA synthetase [Haloferax volcanii DS2]	gi|291371103,gi|292654841	HaloferaxB_NCBI_032511.fasta	48726.6	1	6	6	12	0.000981	0.171	possibly correct	TRUE	File: "Z:\Organization\Cores\Mass Spectrometry\Customer data\2019\5-May\20190520-PM561-Huiyong\MCRJ3.raw"; SpectrumID: "9520"; scans: "19138"	LImTmLGLENIR	R	E	0.997	46.6	25	46.6	2		m3: Oxidation (+15.99), m5: Oxidation (+15.99)	718.386	1434.76	1435.76	2	-0.000152	-0.1058	4391	825574	409	420	TRUE
20190520-PM561-Huiyong	Uncategorized Sample	MCRJ3	MCRJ3 (F026300)	aspartyl-tRNA synthetase [Haloferax volcanii DS2]	gi|291371103,gi|292654841	HaloferaxB_NCBI_032511.fasta	48726.6	1	6	6	12	0.000981	0.171	possibly correct	TRUE	File: "Z:\Organization\Cores\Mass Spectrometry\Customer data\2019\5-May\20190520-PM561-Huiyong\MCRJ3.raw"; SpectrumID: "6183"; scans: "14081"	LTYEEAIER	R	I	0.997	34.1	25	33	2			562.285	1122.56	1123.56	2	-1.942e-06	-0.001728	3521	283127	281	289	TRUE
20190520-PM561-Huiyong	Uncategorized Sample	MCRJ3	MCRJ3 (F026300)	aspartyl-tRNA synthetase [Haloferax volcanii DS2]	gi|291371103,gi|292654841	HaloferaxB_NCBI_032511.fasta	48726.6	1	6	6	12	0.000981	0.171	possibly correct	TRUE	File: "Z:\Organization\Cores\Mass Spectrometry\Customer data\2019\5-May\20190520-PM561-Huiyong\MCRJ3.raw"; SpectrumID: "5953"; scans: "13730"	LTYEEAIER	R	I	0.997	41.9	25	38.5	2			562.285	1122.56	1123.56	2	-0.0001219	-0.1085	3460	353916	281	289	TRUE
20190520-PM561-Huiyong	Uncategorized Sample	MCRJ3	MCRJ3 (F026300)	aspartyl-tRNA synthetase [Haloferax volcanii DS2]	gi|291371103,gi|292654841	HaloferaxB_NCBI_032511.fasta	48726.6	1	6	6	12	0.000981	0.171	possibly correct	TRUE	File: "Z:\Organization\Cores\Mass Spectrometry\Customer data\2019\5-May\20190520-PM561-Huiyong\MCRJ3.raw"; SpectrumID: "6078"; scans: "13914"	LTYEEAIER	R	I	0.997	56.2	25	52.1	2			562.285	1122.56	1123.56	2	0.0002381	0.2119	3491	1647090	281	289	TRUE
20190520-PM561-Huiyong	Uncategorized Sample	MCRJ3	MCRJ3 (F026300)	aspartyl-tRNA synthetase [Haloferax volcanii DS2]	gi|291371103,gi|292654841	HaloferaxB_NCBI_032511.fasta	48726.6	1	6	6	12	0.000981	0.171	possibly correct	TRUE	File: "Z:\Organization\Cores\Mass Spectrometry\Customer data\2019\5-May\20190520-PM561-Huiyong\MCRJ3.raw"; SpectrumID: "3830"; scans: "10728"	QLmVGSGLER	K	V	0.997	52.2	25	52.2	2		m3: Oxidation (+15.99)	553.287	1104.56	1105.57	2	0.000263	0.2379	2984	1075680	193	202	TRUE
20190520-PM561-Huiyong	Uncategorized Sample	MCRJ3	MCRJ3 (F026300)	aspartyl-tRNA synthetase [Haloferax volcanii DS2]	gi|291371103,gi|292654841	HaloferaxB_NCBI_032511.fasta	48726.6	1	6	6	12	0.000981	0.171	possibly correct	TRUE	File: "Z:\Organization\Cores\Mass Spectrometry\Customer data\2019\5-May\20190520-PM561-Huiyong\MCRJ3.raw"; SpectrumID: "10811"; scans: "21531"	VFEVGPIFR	R	A	0.951	8.43	25	8.43	2			532.301	1062.59	1063.59	2	0.0007381	0.6939	4892	417962	203	211	TRUE
20190520-PM561-Huiyong	Uncategorized Sample	MCRJ3	MCRJ3 (F026300)	aspartyl-tRNA synthetase [Haloferax volcanii DS2]	gi|291371103,gi|292654841	HaloferaxB_NCBI_032511.fasta	48726.6	1	6	6	12	0.000981	0.171	possibly correct	TRUE	File: "Z:\Organization\Cores\Mass Spectrometry\Customer data\2019\5-May\20190520-PM561-Huiyong\MCRJ3.raw"; SpectrumID: "10768"; scans: "21415"	VFEVGPIFR	R	A	0.976	15.5	25	15.5	2			532.301	1062.59	1063.59	2	0.001478	1.39	4861	865450	203	211	TRUE
20190520-PM561-Huiyong	Uncategorized Sample	MCRJ3	MCRJ3 (F026300)	aspartyl-tRNA synthetase [Haloferax volcanii DS2]	gi|291371103,gi|292654841	HaloferaxB_NCBI_032511.fasta	48726.6	1	6	6	12	0.000981	0.171	possibly correct	TRUE	File: "Z:\Organization\Cores\Mass Spectrometry\Customer data\2019\5-May\20190520-PM561-Huiyong\MCRJ3.raw"; SpectrumID: "5372"; scans: "12889"	YGmPPHAGFGLGGER	K	L	0.997	36.9	25	36.9	2		m3: Oxidation (+15.99)	521.246	1560.72	1561.72	3	0.002037	1.304	3322	760440	394	408	TRUE
20190520-PM561-Huiyong	Uncategorized Sample	MCRJ3	MCRJ3 (F026300)	aspartyl-tRNA synthetase [Haloferax volcanii DS2]	gi|291371103,gi|292654841	HaloferaxB_NCBI_032511.fasta	48726.6	1	6	6	12	0.000981	0.171	possibly correct	TRUE	File: "Z:\Organization\Cores\Mass Spectrometry\Customer data\2019\5-May\20190520-PM561-Huiyong\MCRJ3.raw"; SpectrumID: "5500"; scans: "13072"	YGmPPHAGFGLGGER	K	L	0.997	47.8	25	47.8	2		m3: Oxidation (+15.99)	521.246	1560.72	1561.72	3	0.001677	1.074	3353	698509	394	408	TRUE
20190520-PM561-Huiyong	Uncategorized Sample	MCRJ3	MCRJ3 (F026300)	translation initiation factor aIF-2 gamma subunit [Haloferax volcanii DS2]	gi|291371993,gi|292656034	HaloferaxB_NCBI_032511.fasta	43940.3	1	1	1	1	8.18e-05	0.0219	possibly correct	TRUE	File: "Z:\Organization\Cores\Mass Spectrometry\Customer data\2019\5-May\20190520-PM561-Huiyong\MCRJ3.raw"; SpectrumID: "6462"; scans: "14522"	LGYADATFR	R	Q	0.997	33.3	25	33.3	2			507.258	1012.5	1013.51	2	0.002838	2.8	3601	711042	50	58	TRUE
20190520-PM561-Huiyong	Uncategorized Sample	MCRJ3	MCRJ3 (F026300)	molybdopterin biosynthesis protein moeA [Haloferax volcanii DS2]	gi|291372366,gi|292656432	HaloferaxB_NCBI_032511.fasta	43151.3	1	2	2	2	0.000164	0.0714	possibly correct	TRUE	File: "Z:\Organization\Cores\Mass Spectrometry\Customer data\2019\5-May\20190520-PM561-Huiyong\MCRJ3.raw"; SpectrumID: "2675"; scans: "9104"	IVDGPVEPGTAAR	R	V	0.997	30.3	25	30.3	2			641.344	1280.67	1281.68	2	0.0003981	0.3106	2729	970339	88	100	TRUE
20190520-PM561-Huiyong	Uncategorized Sample	MCRJ3	MCRJ3 (F026300)	molybdopterin biosynthesis protein moeA [Haloferax volcanii DS2]	gi|291372366,gi|292656432	HaloferaxB_NCBI_032511.fasta	43151.3	1	2	2	2	0.000164	0.0714	possibly correct	TRUE	File: "Z:\Organization\Cores\Mass Spectrometry\Customer data\2019\5-May\20190520-PM561-Huiyong\MCRJ3.raw"; SpectrumID: "2145"; scans: "8360"	VKLDPSGDESTAEPTR	R	T	0.997	26.2	25	26.2	2			567.948	1700.82	1701.83	3	0.0005621	0.3303	2613	326308	350	365	TRUE
20190520-PM561-Huiyong	Uncategorized Sample	MCRJ3	MCRJ3 (F026300)	ribonuclease R [Haloferax volcanii DS2]	gi|291371987,gi|292654565	HaloferaxB_NCBI_032511.fasta	50358	1	5	5	6	0.000491	0.112	possibly correct	TRUE	File: "Z:\Organization\Cores\Mass Spectrometry\Customer data\2019\5-May\20190520-PM561-Huiyong\MCRJ3.raw"; SpectrumID: "1453"; scans: "7325"	AVNDALESANSR	K	T	0.997	28.7	25	28.7	2			623.805	1245.6	1246.6	2	0.0009381	0.7525	2440	379804	307	318	TRUE
20190520-PM561-Huiyong	Uncategorized Sample	MCRJ3	MCRJ3 (F026300)	ribonuclease R [Haloferax volcanii DS2]	gi|291371987,gi|292654565	HaloferaxB_NCBI_032511.fasta	50358	1	5	5	6	0.000491	0.112	possibly correct	TRUE	File: "Z:\Organization\Cores\Mass Spectrometry\Customer data\2019\5-May\20190520-PM561-Huiyong\MCRJ3.raw"; SpectrumID: "9398"; scans: "18952"	DAFPPEVLSEAR	R	A	0.994	18.7	25	18.7	2			665.836	1329.66	1330.66	2	0.0009981	0.75	4359	773245	43	54	TRUE
20190520-PM561-Huiyong	Uncategorized Sample	MCRJ3	MCRJ3 (F026300)	ribonuclease R [Haloferax volcanii DS2]	gi|291371987,gi|292654565	HaloferaxB_NCBI_032511.fasta	50358	1	5	5	6	0.000491	0.112	possibly correct	TRUE	File: "Z:\Organization\Cores\Mass Spectrometry\Customer data\2019\5-May\20190520-PM561-Huiyong\MCRJ3.raw"; SpectrumID: "833"; scans: "6202"	KAVNDALESANSR	R	T	0.997	35.5	25	35.5	2			687.853	1373.69	1374.7	2	0.002118	1.541	2212	86224	306	318	TRUE
20190520-PM561-Huiyong	Uncategorized Sample	MCRJ3	MCRJ3 (F026300)	ribonuclease R [Haloferax volcanii DS2]	gi|291371987,gi|292654565	HaloferaxB_NCBI_032511.fasta	50358	1	5	5	6	0.000491	0.112	possibly correct	TRUE	File: "Z:\Organization\Cores\Mass Spectrometry\Customer data\2019\5-May\20190520-PM561-Huiyong\MCRJ3.raw"; SpectrumID: "2332"; scans: "8615"	KEDGSLVLNPSR	R	D	0.969	12.6	25	12.6	2			438.906	1313.69	1314.7	3	0.0006621	0.5036	2651	512981	227	238	TRUE
20190520-PM561-Huiyong	Uncategorized Sample	MCRJ3	MCRJ3 (F026300)	ribonuclease R [Haloferax volcanii DS2]	gi|291371987,gi|292654565	HaloferaxB_NCBI_032511.fasta	50358	1	5	5	6	0.000491	0.112	possibly correct	TRUE	File: "Z:\Organization\Cores\Mass Spectrometry\Customer data\2019\5-May\20190520-PM561-Huiyong\MCRJ3.raw"; SpectrumID: "2452"; scans: "8795"	KEDGSLVLNPSR	R	D	0.997	22.8	25	22.8	2			438.906	1313.7	1314.7	3	0.001022	0.7774	2682	368954	227	238	TRUE
20190520-PM561-Huiyong	Uncategorized Sample	MCRJ3	MCRJ3 (F026300)	ribonuclease R [Haloferax volcanii DS2]	gi|291371987,gi|292654565	HaloferaxB_NCBI_032511.fasta	50358	1	5	5	6	0.000491	0.112	possibly correct	TRUE	File: "Z:\Organization\Cores\Mass Spectrometry\Customer data\2019\5-May\20190520-PM561-Huiyong\MCRJ3.raw"; SpectrumID: "2657"; scans: "9080"	VHPQPTPDQWDK	R	A	0.97	12.6	25	12.6	2			483.237	1446.69	1447.7	3	0.0009021	0.6231	2725	712871	272	283	TRUE
20190520-PM561-Huiyong	Uncategorized Sample	MCRJ3	MCRJ3 (F026300)	DNA topoisomerase VI subunit B [Haloferax volcanii DS2]	gi|291371984,gi|292655721	HaloferaxB_NCBI_032511.fasta	87438.1	1	2	2	3	0.000245	0.0338	possibly correct	TRUE	File: "Z:\Organization\Cores\Mass Spectrometry\Customer data\2019\5-May\20190520-PM561-Huiyong\MCRJ3.raw"; SpectrumID: "5488"; scans: "13055"	LVIEDNGPGITK	R	E	0.98	17.2	25	17.2	2			628.349	1254.68	1255.69	2	0.0004381	0.3489	3350	665939	84	95	TRUE
20190520-PM561-Huiyong	Uncategorized Sample	MCRJ3	MCRJ3 (F026300)	DNA topoisomerase VI subunit B [Haloferax volcanii DS2]	gi|291371984,gi|292655721	HaloferaxB_NCBI_032511.fasta	87438.1	1	2	2	3	0.000245	0.0338	possibly correct	TRUE	File: "Z:\Organization\Cores\Mass Spectrometry\Customer data\2019\5-May\20190520-PM561-Huiyong\MCRJ3.raw"; SpectrumID: "7379"; scans: "15917"	SIATQFAETTGPADR	R	A	0.997	24.7	25	24.7	2			782.881	1563.75	1564.76	2	-0.004922	-3.146	3843	129008	414	428	TRUE
20190520-PM561-Huiyong	Uncategorized Sample	MCRJ3	MCRJ3 (F026300)	DNA topoisomerase VI subunit B [Haloferax volcanii DS2]	gi|291371984,gi|292655721	HaloferaxB_NCBI_032511.fasta	87438.1	1	2	2	3	0.000245	0.0338	possibly correct	TRUE	File: "Z:\Organization\Cores\Mass Spectrometry\Customer data\2019\5-May\20190520-PM561-Huiyong\MCRJ3.raw"; SpectrumID: "7493"; scans: "16093"	SIATQFAETTGPADR	R	A	0.997	65.6	25	65.6	2			782.883	1563.75	1564.76	2	-0.002602	-1.663	3874	737000	414	428	TRUE
20190520-PM561-Huiyong	Uncategorized Sample	MCRJ3	MCRJ3 (F026300)	tryptophanase [Haloferax volcanii DS2]	gi|291372858,gi|292654187	HaloferaxB_NCBI_032511.fasta	48542.7	1	9	13	18	0.00147	0.268	possibly correct	TRUE	File: "Z:\Organization\Cores\Mass Spectrometry\Customer data\2019\5-May\20190520-PM561-Huiyong\MCRJ3.raw"; SpectrumID: "7702"; scans: "16385"	AGYNAFNLDAR	R	D	0.997	31.3	25	31.3	2			606.294	1210.57	1211.58	2	0.0007581	0.6257	3919	1090150	27	37	TRUE
20190520-PM561-Huiyong	Uncategorized Sample	MCRJ3	MCRJ3 (F026300)	tryptophanase [Haloferax volcanii DS2]	gi|291372858,gi|292654187	HaloferaxB_NCBI_032511.fasta	48542.7	1	9	13	18	0.00147	0.268	possibly correct	TRUE	File: "Z:\Organization\Cores\Mass Spectrometry\Customer data\2019\5-May\20190520-PM561-Huiyong\MCRJ3.raw"; SpectrumID: "7825"; scans: "16568"	AGYNAFNLDAR	R	D	0.997	35.8	25	35.8	2			606.294	1210.57	1211.58	2	0.0009981	0.8238	3950	1254720	27	37	TRUE
20190520-PM561-Huiyong	Uncategorized Sample	MCRJ3	MCRJ3 (F026300)	tryptophanase [Haloferax volcanii DS2]	gi|291372858,gi|292654187	HaloferaxB_NCBI_032511.fasta	48542.7	1	9	13	18	0.00147	0.268	possibly correct	TRUE	File: "Z:\Organization\Cores\Mass Spectrometry\Customer data\2019\5-May\20190520-PM561-Huiyong\MCRJ3.raw"; SpectrumID: "1785"; scans: "7871"	AHVVNQGAEPVDcPSPAAR	R	D	0.997	53.6	25	53.6	2	c13: Carbamidomethyl (+57.02)		658.987	1973.94	1974.95	3	0.001157	0.5857	2541	293789	124	142	TRUE
20190520-PM561-Huiyong	Uncategorized Sample	MCRJ3	MCRJ3 (F026300)	tryptophanase [Haloferax volcanii DS2]	gi|291372858,gi|292654187	HaloferaxB_NCBI_032511.fasta	48542.7	1	9	13	18	0.00147	0.268	possibly correct	TRUE	File: "Z:\Organization\Cores\Mass Spectrometry\Customer data\2019\5-May\20190520-PM561-Huiyong\MCRJ3.raw"; SpectrumID: "2655"; scans: "9077"	AQFEHADAITmSGK	R	K	0.967	12.7	25	12.7	2		m11: Oxidation (+15.99)	761.354	1520.69	1521.7	2	-0.000237	-0.1557	2725	130835	239	252	TRUE
20190520-PM561-Huiyong	Uncategorized Sample	MCRJ3	MCRJ3 (F026300)	tryptophanase [Haloferax volcanii DS2]	gi|291372858,gi|292654187	HaloferaxB_NCBI_032511.fasta	48542.7	1	9	13	18	0.00147	0.268	possibly correct	TRUE	File: "Z:\Organization\Cores\Mass Spectrometry\Customer data\2019\5-May\20190520-PM561-Huiyong\MCRJ3.raw"; SpectrumID: "2674"; scans: "9103"	AQFEHADAITmSGK	R	K	0.997	22.8	25	22.8	2		m11: Oxidation (+15.99)	507.906	1520.7	1521.7	3	0.002187	1.437	2729	1321910	239	252	TRUE
20190520-PM561-Huiyong	Uncategorized Sample	MCRJ3	MCRJ3 (F026300)	tryptophanase [Haloferax volcanii DS2]	gi|291372858,gi|292654187	HaloferaxB_NCBI_032511.fasta	48542.7	1	9	13	18	0.00147	0.268	possibly correct	TRUE	File: "Z:\Organization\Cores\Mass Spectrometry\Customer data\2019\5-May\20190520-PM561-Huiyong\MCRJ3.raw"; SpectrumID: "2786"; scans: "9266"	AQFEHADAITmSGK	R	K	0.997	55.8	25	55.8	2		m11: Oxidation (+15.99)	761.352	1520.69	1521.7	2	-0.003297	-2.167	2755	178434	239	252	TRUE
20190520-PM561-Huiyong	Uncategorized Sample	MCRJ3	MCRJ3 (F026300)	tryptophanase [Haloferax volcanii DS2]	gi|291372858,gi|292654187	HaloferaxB_NCBI_032511.fasta	48542.7	1	9	13	18	0.00147	0.268	possibly correct	TRUE	File: "Z:\Organization\Cores\Mass Spectrometry\Customer data\2019\5-May\20190520-PM561-Huiyong\MCRJ3.raw"; SpectrumID: "4553"; scans: "11745"	DVmGFEHVVPTHQGR	R	G	0.997	28.5	25	28.5	2		m3: Oxidation (+15.99)	431.96	1723.81	1724.82	4	0.001551	0.8993	3144	1272200	82	96	TRUE
20190520-PM561-Huiyong	Uncategorized Sample	MCRJ3	MCRJ3 (F026300)	tryptophanase [Haloferax volcanii DS2]	gi|291372858,gi|292654187	HaloferaxB_NCBI_032511.fasta	48542.7	1	9	13	18	0.00147	0.268	possibly correct	TRUE	File: "Z:\Organization\Cores\Mass Spectrometry\Customer data\2019\5-May\20190520-PM561-Huiyong\MCRJ3.raw"; SpectrumID: "4548"; scans: "11738"	DVmGFEHVVPTHQGR	R	G	0.997	37.8	25	37.8	2		m3: Oxidation (+15.99)	575.612	1723.81	1724.82	3	0.002517	1.459	3143	885313	82	96	TRUE
20190520-PM561-Huiyong	Uncategorized Sample	MCRJ3	MCRJ3 (F026300)	tryptophanase [Haloferax volcanii DS2]	gi|291372858,gi|292654187	HaloferaxB_NCBI_032511.fasta	48542.7	1	9	13	18	0.00147	0.268	possibly correct	TRUE	File: "Z:\Organization\Cores\Mass Spectrometry\Customer data\2019\5-May\20190520-PM561-Huiyong\MCRJ3.raw"; SpectrumID: "4943"; scans: "12299"	EAVTPPYVTDR	R	V	0.956	9.17	25	9.17	2			624.317	1246.62	1247.63	2	0.0004981	0.3992	3232	316768	304	314	TRUE
20190520-PM561-Huiyong	Uncategorized Sample	MCRJ3	MCRJ3 (F026300)	tryptophanase [Haloferax volcanii DS2]	gi|291372858,gi|292654187	HaloferaxB_NCBI_032511.fasta	48542.7	1	9	13	18	0.00147	0.268	possibly correct	TRUE	File: "Z:\Organization\Cores\Mass Spectrometry\Customer data\2019\5-May\20190520-PM561-Huiyong\MCRJ3.raw"; SpectrumID: "5104"; scans: "12517"	EAVTPPYVTDR	R	V	0.997	19.6	25	19.6	2			624.316	1246.62	1247.63	2	-0.001822	-1.46	3265	579405	304	314	TRUE
20190520-PM561-Huiyong	Uncategorized Sample	MCRJ3	MCRJ3 (F026300)	tryptophanase [Haloferax volcanii DS2]	gi|291372858,gi|292654187	HaloferaxB_NCBI_032511.fasta	48542.7	1	9	13	18	0.00147	0.268	possibly correct	TRUE	File: "Z:\Organization\Cores\Mass Spectrometry\Customer data\2019\5-May\20190520-PM561-Huiyong\MCRJ3.raw"; SpectrumID: "1231"; scans: "6947"	EHLEHVAETAAK	R	V	0.971	14.2	25	14.2	2			445.562	1333.66	1334.67	3	0.001712	1.283	2368	1843830	403	414	TRUE
20190520-PM561-Huiyong	Uncategorized Sample	MCRJ3	MCRJ3 (F026300)	tryptophanase [Haloferax volcanii DS2]	gi|291372858,gi|292654187	HaloferaxB_NCBI_032511.fasta	48542.7	1	9	13	18	0.00147	0.268	possibly correct	TRUE	File: "Z:\Organization\Cores\Mass Spectrometry\Customer data\2019\5-May\20190520-PM561-Huiyong\MCRJ3.raw"; SpectrumID: "1331"; scans: "7113"	EHLEHVAETAAK	R	V	0.997	28.9	25	28.9	2			445.562	1333.66	1334.67	3	0.0003321	0.2488	2399	3325610	403	414	TRUE
20190520-PM561-Huiyong	Uncategorized Sample	MCRJ3	MCRJ3 (F026300)	tryptophanase [Haloferax volcanii DS2]	gi|291372858,gi|292654187	HaloferaxB_NCBI_032511.fasta	48542.7	1	9	13	18	0.00147	0.268	possibly correct	TRUE	File: "Z:\Organization\Cores\Mass Spectrometry\Customer data\2019\5-May\20190520-PM561-Huiyong\MCRJ3.raw"; SpectrumID: "1335"; scans: "7119"	EHLEHVAETAAK	R	V	0.997	44.5	25	44.5	2			667.839	1333.66	1334.67	2	0.001498	1.122	2400	371972	403	414	TRUE
20190520-PM561-Huiyong	Uncategorized Sample	MCRJ3	MCRJ3 (F026300)	tryptophanase [Haloferax volcanii DS2]	gi|291372858,gi|292654187	HaloferaxB_NCBI_032511.fasta	48542.7	1	9	13	18	0.00147	0.268	possibly correct	TRUE	File: "Z:\Organization\Cores\Mass Spectrometry\Customer data\2019\5-May\20190520-PM561-Huiyong\MCRJ3.raw"; SpectrumID: "3699"; scans: "10521"	FAENAHFIK	R	T	0.997	30.6	25	30.6	2			359.523	1075.55	1076.55	3	0.0006621	0.615	2947	3260410	214	222	TRUE
20190520-PM561-Huiyong	Uncategorized Sample	MCRJ3	MCRJ3 (F026300)	tryptophanase [Haloferax volcanii DS2]	gi|291372858,gi|292654187	HaloferaxB_NCBI_032511.fasta	48542.7	1	9	13	18	0.00147	0.268	possibly correct	TRUE	File: "Z:\Organization\Cores\Mass Spectrometry\Customer data\2019\5-May\20190520-PM561-Huiyong\MCRJ3.raw"; SpectrumID: "4565"; scans: "11763"	GDEAYAGSESFAR	R	L	0.997	42	25	42	2			680.294	1358.57	1359.58	2	0.0004381	0.3222	3147	2131920	63	75	TRUE
20190520-PM561-Huiyong	Uncategorized Sample	MCRJ3	MCRJ3 (F026300)	tryptophanase [Haloferax volcanii DS2]	gi|291372858,gi|292654187	HaloferaxB_NCBI_032511.fasta	48542.7	1	9	13	18	0.00147	0.268	possibly correct	TRUE	File: "Z:\Organization\Cores\Mass Spectrometry\Customer data\2019\5-May\20190520-PM561-Huiyong\MCRJ3.raw"; SpectrumID: "2094"; scans: "8292"	THEAGYENHSVAEIAR	K	A	0.995	21.3	25	21.3	2			595.282	1782.82	1783.84	3	-0.005438	-3.048	2604	352085	223	238	TRUE
20190520-PM561-Huiyong	Uncategorized Sample	MCRJ3	MCRJ3 (F026300)	tryptophanase [Haloferax volcanii DS2]	gi|291372858,gi|292654187	HaloferaxB_NCBI_032511.fasta	48542.7	1	9	13	18	0.00147	0.268	possibly correct	TRUE	File: "Z:\Organization\Cores\Mass Spectrometry\Customer data\2019\5-May\20190520-PM561-Huiyong\MCRJ3.raw"; SpectrumID: "2118"; scans: "8323"	THEAGYENHSVAEIAR	K	A	0.997	31	25	31	2			446.715	1782.83	1783.84	4	0.0007061	0.3958	2608	913301	223	238	TRUE
20190520-PM561-Huiyong	Uncategorized Sample	MCRJ3	MCRJ3 (F026300)	tryptophanase [Haloferax volcanii DS2]	gi|291372858,gi|292654187	HaloferaxB_NCBI_032511.fasta	48542.7	1	9	13	18	0.00147	0.268	possibly correct	TRUE	File: "Z:\Organization\Cores\Mass Spectrometry\Customer data\2019\5-May\20190520-PM561-Huiyong\MCRJ3.raw"; SpectrumID: "2250"; scans: "8502"	THEAGYENHSVAEIAR	K	A	0.997	55	25	55	2			595.283	1782.83	1783.84	3	5.206e-05	0.02918	2634	533825	223	238	TRUE
20190520-PM561-Huiyong	Uncategorized Sample	MCRJ3	MCRJ3 (F026300)	glutamyl-tRNA(Gln) amidotransferase subunit D [Haloferax volcanii DS2]	gi|291371486,gi|292656632	HaloferaxB_NCBI_032511.fasta	44453.9	0.999	1	1	1	8.18e-05	0.0193	possibly correct	TRUE	File: "Z:\Organization\Cores\Mass Spectrometry\Customer data\2019\5-May\20190520-PM561-Huiyong\MCRJ3.raw"; SpectrumID: "1668"; scans: "7694"	AVPDLAGR	R	A	0.99	19.7	25	19.7	2			399.727	797.439	798.447	2	-0.001162	-1.455	2511	648905	112	119	TRUE
20190520-PM561-Huiyong	Uncategorized Sample	MCRJ3	MCRJ3 (F026300)	probable yjeF family carbohydrate kinase [Haloferax volcanii DS2]	gi|291371484,gi|292655502	HaloferaxB_NCBI_032511.fasta	48837.5	1	3	3	4	0.000327	0.0837	possibly correct	TRUE	File: "Z:\Organization\Cores\Mass Spectrometry\Customer data\2019\5-May\20190520-PM561-Huiyong\MCRJ3.raw"; SpectrumID: "8448"; scans: "17474"	DLADPGASVAVVAGR	R	S	0.982	17	25	17	2			699.374	1396.73	1397.74	2	0.001598	1.143	4097	225788	38	52	TRUE
20190520-PM561-Huiyong	Uncategorized Sample	MCRJ3	MCRJ3 (F026300)	probable yjeF family carbohydrate kinase [Haloferax volcanii DS2]	gi|291371484,gi|292655502	HaloferaxB_NCBI_032511.fasta	48837.5	1	3	3	4	0.000327	0.0837	possibly correct	TRUE	File: "Z:\Organization\Cores\Mass Spectrometry\Customer data\2019\5-May\20190520-PM561-Huiyong\MCRJ3.raw"; SpectrumID: "7336"; scans: "15846"	EVQGYSENLIVR	R	G	0.997	37.3	25	37.3	2			703.868	1405.72	1406.73	2	0.0008781	0.6242	3829	417813	267	278	TRUE
20190520-PM561-Huiyong	Uncategorized Sample	MCRJ3	MCRJ3 (F026300)	probable yjeF family carbohydrate kinase [Haloferax volcanii DS2]	gi|291371484,gi|292655502	HaloferaxB_NCBI_032511.fasta	48837.5	1	3	3	4	0.000327	0.0837	possibly correct	TRUE	File: "Z:\Organization\Cores\Mass Spectrometry\Customer data\2019\5-May\20190520-PM561-Huiyong\MCRJ3.raw"; SpectrumID: "5668"; scans: "13319"	GAYDVVSDGDAVR	K	V	0.997	25.5	25	25.5	2			662.312	1322.61	1323.62	2	-0.0009019	-0.6814	3394	327940	391	403	TRUE
20190520-PM561-Huiyong	Uncategorized Sample	MCRJ3	MCRJ3 (F026300)	probable yjeF family carbohydrate kinase [Haloferax volcanii DS2]	gi|291371484,gi|292655502	HaloferaxB_NCBI_032511.fasta	48837.5	1	3	3	4	0.000327	0.0837	possibly correct	TRUE	File: "Z:\Organization\Cores\Mass Spectrometry\Customer data\2019\5-May\20190520-PM561-Huiyong\MCRJ3.raw"; SpectrumID: "5795"; scans: "13505"	GAYDVVSDGDAVR	K	V	0.997	30.6	25	30.6	2			662.312	1322.61	1323.62	2	-0.001142	-0.8627	3425	252651	391	403	TRUE
20190520-PM561-Huiyong	Uncategorized Sample	MCRJ3	MCRJ3 (F026300)	arginyl-tRNA synthetase [Haloferax volcanii DS2]	gi|291371974,gi|292654504	HaloferaxB_NCBI_032511.fasta	65034.4	1	4	4	5	0.000409	0.063	possibly correct	TRUE	File: "Z:\Organization\Cores\Mass Spectrometry\Customer data\2019\5-May\20190520-PM561-Huiyong\MCRJ3.raw"; SpectrumID: "9277"; scans: "18739"	DLLATIAR	R	F	0.99	26	25	18.6	2			436.764	871.514	872.52	2	0.0009581	1.098	4316	652406	506	513	TRUE
20190520-PM561-Huiyong	Uncategorized Sample	MCRJ3	MCRJ3 (F026300)	arginyl-tRNA synthetase [Haloferax volcanii DS2]	gi|291371974,gi|292654504	HaloferaxB_NCBI_032511.fasta	65034.4	1	4	4	5	0.000409	0.063	possibly correct	TRUE	File: "Z:\Organization\Cores\Mass Spectrometry\Customer data\2019\5-May\20190520-PM561-Huiyong\MCRJ3.raw"; SpectrumID: "2213"; scans: "8451"	LAGVVGAPPPK	R	I	0.997	29.8	25	29.8	2			503.308	1004.6	1005.61	2	-0.0005419	-0.5389	2627	432538	48	58	TRUE
20190520-PM561-Huiyong	Uncategorized Sample	MCRJ3	MCRJ3 (F026300)	arginyl-tRNA synthetase [Haloferax volcanii DS2]	gi|291371974,gi|292654504	HaloferaxB_NCBI_032511.fasta	65034.4	1	4	4	5	0.000409	0.063	possibly correct	TRUE	File: "Z:\Organization\Cores\Mass Spectrometry\Customer data\2019\5-May\20190520-PM561-Huiyong\MCRJ3.raw"; SpectrumID: "2860"; scans: "9375"	LALVEASR	R	N	0.99	32.9	25	24.1	2			429.756	857.498	858.504	2	0.0008981	1.046	2773	1187720	562	569	TRUE
20190520-PM561-Huiyong	Uncategorized Sample	MCRJ3	MCRJ3 (F026300)	arginyl-tRNA synthetase [Haloferax volcanii DS2]	gi|291371974,gi|292654504	HaloferaxB_NCBI_032511.fasta	65034.4	1	4	4	5	0.000409	0.063	possibly correct	TRUE	File: "Z:\Organization\Cores\Mass Spectrometry\Customer data\2019\5-May\20190520-PM561-Huiyong\MCRJ3.raw"; SpectrumID: "3000"; scans: "9571"	LALVEASR	R	N	0.99	33.3	25	22.8	2			429.756	857.498	858.504	2	0.0008981	1.046	2804	671740	562	569	TRUE
20190520-PM561-Huiyong	Uncategorized Sample	MCRJ3	MCRJ3 (F026300)	arginyl-tRNA synthetase [Haloferax volcanii DS2]	gi|291371974,gi|292654504	HaloferaxB_NCBI_032511.fasta	65034.4	1	4	4	5	0.000409	0.063	possibly correct	TRUE	File: "Z:\Organization\Cores\Mass Spectrometry\Customer data\2019\5-May\20190520-PM561-Huiyong\MCRJ3.raw"; SpectrumID: "2492"; scans: "8850"	SDDTSLYTTR	R	D	0.997	27.1	25	27.1	2			579.764	1157.51	1158.53	2	-0.006522	-5.63	2690	195549	315	324	TRUE
20190520-PM561-Huiyong	Uncategorized Sample	MCRJ3	MCRJ3 (F026300)	urocanate hydratase [Haloferax volcanii DS2]	gi|291369493,gi|292654104	HaloferaxB_NCBI_032511.fasta	67982.1	1	4	5	6	0.000491	0.0839	possibly correct	TRUE	File: "Z:\Organization\Cores\Mass Spectrometry\Customer data\2019\5-May\20190520-PM561-Huiyong\MCRJ3.raw"; SpectrumID: "4019"; scans: "11004"	DHLDAGSVASPYR	R	E	0.997	33.7	25	33.7	2			694.333	1386.65	1387.66	2	-0.001902	-1.371	3030	1198760	463	475	TRUE
20190520-PM561-Huiyong	Uncategorized Sample	MCRJ3	MCRJ3 (F026300)	urocanate hydratase [Haloferax volcanii DS2]	gi|291369493,gi|292654104	HaloferaxB_NCBI_032511.fasta	67982.1	1	4	5	6	0.000491	0.0839	possibly correct	TRUE	File: "Z:\Organization\Cores\Mass Spectrometry\Customer data\2019\5-May\20190520-PM561-Huiyong\MCRJ3.raw"; SpectrumID: "6197"; scans: "14107"	HADAGYEDALDEATR	R	S	0.959	15.6	25	15.6	2			817.36	1632.71	1633.71	2	0.004138	2.533	3527	92018	553	567	TRUE
20190520-PM561-Huiyong	Uncategorized Sample	MCRJ3	MCRJ3 (F026300)	urocanate hydratase [Haloferax volcanii DS2]	gi|291369493,gi|292654104	HaloferaxB_NCBI_032511.fasta	67982.1	1	4	5	6	0.000491	0.0839	possibly correct	TRUE	File: "Z:\Organization\Cores\Mass Spectrometry\Customer data\2019\5-May\20190520-PM561-Huiyong\MCRJ3.raw"; SpectrumID: "6708"; scans: "14910"	WAALSGDPADIHR	R	T	0.997	29.3	25	29.3	2			470.237	1407.69	1408.7	3	0.0007921	0.5623	3671	640729	376	388	TRUE
20190520-PM561-Huiyong	Uncategorized Sample	MCRJ3	MCRJ3 (F026300)	urocanate hydratase [Haloferax volcanii DS2]	gi|291369493,gi|292654104	HaloferaxB_NCBI_032511.fasta	67982.1	1	4	5	6	0.000491	0.0839	possibly correct	TRUE	File: "Z:\Organization\Cores\Mass Spectrometry\Customer data\2019\5-May\20190520-PM561-Huiyong\MCRJ3.raw"; SpectrumID: "3601"; scans: "10383"	YVDASLDTmER	K	H	0.997	22.4	25	22.4	2		m9: Oxidation (+15.99)	658.294	1314.57	1315.58	2	-0.002817	-2.141	2924	303966	307	317	TRUE
20190520-PM561-Huiyong	Uncategorized Sample	MCRJ3	MCRJ3 (F026300)	urocanate hydratase [Haloferax volcanii DS2]	gi|291369493,gi|292654104	HaloferaxB_NCBI_032511.fasta	67982.1	1	4	5	6	0.000491	0.0839	possibly correct	TRUE	File: "Z:\Organization\Cores\Mass Spectrometry\Customer data\2019\5-May\20190520-PM561-Huiyong\MCRJ3.raw"; SpectrumID: "3457"; scans: "10183"	YVDASLDTmER	K	H	0.997	20.2	25	20.2	2		m9: Oxidation (+15.99)	658.295	1314.57	1315.58	2	-0.001477	-1.123	2894	226643	307	317	TRUE
20190520-PM561-Huiyong	Uncategorized Sample	MCRJ3	MCRJ3 (F026300)	urocanate hydratase [Haloferax volcanii DS2]	gi|291369493,gi|292654104	HaloferaxB_NCBI_032511.fasta	67982.1	1	4	5	6	0.000491	0.0839	possibly correct	TRUE	File: "Z:\Organization\Cores\Mass Spectrometry\Customer data\2019\5-May\20190520-PM561-Huiyong\MCRJ3.raw"; SpectrumID: "6287"; scans: "14246"	YVDASLDTMER	K	H	0.997	26.2	25	26.2	2			650.298	1298.58	1299.59	2	0.0009981	0.768	3551	314558	307	317	TRUE
20190520-PM561-Huiyong	Uncategorized Sample	MCRJ3	MCRJ3 (F026300)	glutamine synthetase [Haloferax volcanii DS2]	gi|291371469,gi|292654419,gi|300669643	HaloferaxB_NCBI_032511.fasta	50523.1	1	2	2	2	0.000164	0.0482	possibly correct	TRUE	File: "Z:\Organization\Cores\Mass Spectrometry\Customer data\2019\5-May\20190520-PM561-Huiyong\MCRJ3.raw"; SpectrumID: "1119"; scans: "6756"	NVSIPASQAEK	K	A	0.997	22.4	25	22.4	2			572.303	1142.59	1143.6	2	-0.0007819	-0.6838	2332	789894	44	54	TRUE
20190520-PM561-Huiyong	Uncategorized Sample	MCRJ3	MCRJ3 (F026300)	glutamine synthetase [Haloferax volcanii DS2]	gi|291371469,gi|292654419,gi|300669643	HaloferaxB_NCBI_032511.fasta	50523.1	1	2	2	2	0.000164	0.0482	possibly correct	TRUE	File: "Z:\Organization\Cores\Mass Spectrometry\Customer data\2019\5-May\20190520-PM561-Huiyong\MCRJ3.raw"; SpectrumID: "5431"; scans: "12980"	REEYGIETLPK	K	D	0.997	30.3	25	30.3	2			667.852	1333.69	1334.7	2	0.001578	1.182	3339	403046	392	402	TRUE
20190520-PM561-Huiyong	Uncategorized Sample	MCRJ3	MCRJ3 (F026300)	NADH dehydrogenase-like complex subunit CD [Haloferax volcanii DS2]	gi|291371958,gi|292655140,gi|302425122	HaloferaxB_NCBI_032511.fasta	63484.2	1	6	7	18	0.00147	0.203	possibly correct	TRUE	File: "Z:\Organization\Cores\Mass Spectrometry\Customer data\2019\5-May\20190520-PM561-Huiyong\MCRJ3.raw"; SpectrumID: "6793"; scans: "15038"	DNPVSQSAEPVFR	K	T	0.997	69.5	25	69.5	2			723.355	1444.7	1445.7	2	0.0004981	0.3445	3694	1003810	104	116	TRUE
20190520-PM561-Huiyong	Uncategorized Sample	MCRJ3	MCRJ3 (F026300)	NADH dehydrogenase-like complex subunit CD [Haloferax volcanii DS2]	gi|291371958,gi|292655140,gi|302425122	HaloferaxB_NCBI_032511.fasta	63484.2	1	6	7	18	0.00147	0.203	possibly correct	TRUE	File: "Z:\Organization\Cores\Mass Spectrometry\Customer data\2019\5-May\20190520-PM561-Huiyong\MCRJ3.raw"; SpectrumID: "6681"; scans: "14866"	DNPVSQSAEPVFR	K	T	0.997	77.4	25	77.4	2			723.355	1444.7	1445.7	2	0.0003781	0.2615	3663	2544290	104	116	TRUE
20190520-PM561-Huiyong	Uncategorized Sample	MCRJ3	MCRJ3 (F026300)	NADH dehydrogenase-like complex subunit CD [Haloferax volcanii DS2]	gi|291371958,gi|292655140,gi|302425122	HaloferaxB_NCBI_032511.fasta	63484.2	1	6	7	18	0.00147	0.203	possibly correct	TRUE	File: "Z:\Organization\Cores\Mass Spectrometry\Customer data\2019\5-May\20190520-PM561-Huiyong\MCRJ3.raw"; SpectrumID: "228"; scans: "4821"	EHANPLEEDHR	R	A	0.997	31.1	25	31.1	2			449.54	1345.6	1346.61	3	-0.003418	-2.538	1884	646425	169	179	TRUE
20190520-PM561-Huiyong	Uncategorized Sample	MCRJ3	MCRJ3 (F026300)	NADH dehydrogenase-like complex subunit CD [Haloferax volcanii DS2]	gi|291371958,gi|292655140,gi|302425122	HaloferaxB_NCBI_032511.fasta	63484.2	1	6	7	18	0.00147	0.203	possibly correct	TRUE	File: "Z:\Organization\Cores\Mass Spectrometry\Customer data\2019\5-May\20190520-PM561-Huiyong\MCRJ3.raw"; SpectrumID: "6691"; scans: "14881"	FDDRTDEVSVVVPTSK	K	D	0.972	13.5	25	13.5	2			897.45	1792.89	1793.89	2	0.0006381	0.3557	3666	112695	88	103	TRUE
20190520-PM561-Huiyong	Uncategorized Sample	MCRJ3	MCRJ3 (F026300)	NADH dehydrogenase-like complex subunit CD [Haloferax volcanii DS2]	gi|291371958,gi|292655140,gi|302425122	HaloferaxB_NCBI_032511.fasta	63484.2	1	6	7	18	0.00147	0.203	possibly correct	TRUE	File: "Z:\Organization\Cores\Mass Spectrometry\Customer data\2019\5-May\20190520-PM561-Huiyong\MCRJ3.raw"; SpectrumID: "6686"; scans: "14875"	FDDRTDEVSVVVPTSK	K	D	0.997	28	25	28	2			598.636	1792.89	1793.89	3	0.002572	1.434	3665	682111	88	103	TRUE
20190520-PM561-Huiyong	Uncategorized Sample	MCRJ3	MCRJ3 (F026300)	NADH dehydrogenase-like complex subunit CD [Haloferax volcanii DS2]	gi|291371958,gi|292655140,gi|302425122	HaloferaxB_NCBI_032511.fasta	63484.2	1	6	7	18	0.00147	0.203	possibly correct	TRUE	File: "Z:\Organization\Cores\Mass Spectrometry\Customer data\2019\5-May\20190520-PM561-Huiyong\MCRJ3.raw"; SpectrumID: "7681"; scans: "16354"	GELGIYIR	K	A	0.99	18.5	25	18.5	2			460.764	919.513	920.52	2	-0.0003219	-0.3497	3914	944579	499	506	FALSE
20190520-PM561-Huiyong	Uncategorized Sample	MCRJ3	MCRJ3 (F026300)	NADH dehydrogenase-like complex subunit CD [Haloferax volcanii DS2]	gi|291371958,gi|292655140,gi|302425122	HaloferaxB_NCBI_032511.fasta	63484.2	1	6	7	18	0.00147	0.203	possibly correct	TRUE	File: "Z:\Organization\Cores\Mass Spectrometry\Customer data\2019\5-May\20190520-PM561-Huiyong\MCRJ3.raw"; SpectrumID: "7803"; scans: "16536"	GELGIYIR	K	A	0.99	46.7	25	46.7	2			460.764	919.513	920.52	2	0.0001581	0.1717	3944	1342980	499	506	FALSE
20190520-PM561-Huiyong	Uncategorized Sample	MCRJ3	MCRJ3 (F026300)	NADH dehydrogenase-like complex subunit CD [Haloferax volcanii DS2]	gi|291371958,gi|292655140,gi|302425122	HaloferaxB_NCBI_032511.fasta	63484.2	1	6	7	18	0.00147	0.203	possibly correct	TRUE	File: "Z:\Organization\Cores\Mass Spectrometry\Customer data\2019\5-May\20190520-PM561-Huiyong\MCRJ3.raw"; SpectrumID: "5167"; scans: "12608"	GSGIDYDLR	R	R	0.997	47.4	25	47.4	2			498.243	994.472	995.479	2	-0.0004619	-0.464	3279	3166450	408	416	FALSE
20190520-PM561-Huiyong	Uncategorized Sample	MCRJ3	MCRJ3 (F026300)	NADH dehydrogenase-like complex subunit CD [Haloferax volcanii DS2]	gi|291371958,gi|292655140,gi|302425122	HaloferaxB_NCBI_032511.fasta	63484.2	1	6	7	18	0.00147	0.203	possibly correct	TRUE	File: "Z:\Organization\Cores\Mass Spectrometry\Customer data\2019\5-May\20190520-PM561-Huiyong\MCRJ3.raw"; SpectrumID: "530"; scans: "5541"	HQImPYPDR	R	W	0.953	14.6	25	14.6	2		m4: Oxidation (+15.99)	391.522	1171.54	1172.55	3	-0.001883	-1.606	2060	734276	237	245	FALSE
20190520-PM561-Huiyong	Uncategorized Sample	MCRJ3	MCRJ3 (F026300)	NADH dehydrogenase-like complex subunit CD [Haloferax volcanii DS2]	gi|291371958,gi|292655140,gi|302425122	HaloferaxB_NCBI_032511.fasta	63484.2	1	6	7	18	0.00147	0.203	possibly correct	TRUE	File: "Z:\Organization\Cores\Mass Spectrometry\Customer data\2019\5-May\20190520-PM561-Huiyong\MCRJ3.raw"; SpectrumID: "545"; scans: "5571"	HQImPYPDR	R	W	0.997	30.8	25	30.8	2		m4: Oxidation (+15.99)	586.778	1171.54	1172.55	2	-0.002977	-2.539	2066	123414	237	245	FALSE
20190520-PM561-Huiyong	Uncategorized Sample	MCRJ3	MCRJ3 (F026300)	NADH dehydrogenase-like complex subunit CD [Haloferax volcanii DS2]	gi|291371958,gi|292655140,gi|302425122	HaloferaxB_NCBI_032511.fasta	63484.2	1	6	7	18	0.00147	0.203	possibly correct	TRUE	File: "Z:\Organization\Cores\Mass Spectrometry\Customer data\2019\5-May\20190520-PM561-Huiyong\MCRJ3.raw"; SpectrumID: "11036"; scans: "22118"	LGGVVWDLPEPR	R	E	0.997	41	25	41	2			669.365	1336.71	1337.72	2	0.0006581	0.4919	5042	772039	339	350	FALSE
20190520-PM561-Huiyong	Uncategorized Sample	MCRJ3	MCRJ3 (F026300)	NADH dehydrogenase-like complex subunit CD [Haloferax volcanii DS2]	gi|291371958,gi|292655140,gi|302425122	HaloferaxB_NCBI_032511.fasta	63484.2	1	6	7	18	0.00147	0.203	possibly correct	TRUE	File: "Z:\Organization\Cores\Mass Spectrometry\Customer data\2019\5-May\20190520-PM561-Huiyong\MCRJ3.raw"; SpectrumID: "631"; scans: "5744"	SYGATGPVAR	K	G	0.997	27.9	25	27.9	2			489.753	977.491	978.5	2	-0.002302	-2.353	2104	1751300	398	407	TRUE
20190520-PM561-Huiyong	Uncategorized Sample	MCRJ3	MCRJ3 (F026300)	NADH dehydrogenase-like complex subunit CD [Haloferax volcanii DS2]	gi|291371958,gi|292655140,gi|302425122	HaloferaxB_NCBI_032511.fasta	63484.2	1	6	7	18	0.00147	0.203	possibly correct	TRUE	File: "Z:\Organization\Cores\Mass Spectrometry\Customer data\2019\5-May\20190520-PM561-Huiyong\MCRJ3.raw"; SpectrumID: "3665"; scans: "10471"	TLKPDEDTEIYR	R	A	0.958	9.07	25	9.07	2			493.916	1478.73	1479.73	3	0.0008421	0.5691	2938	419273	481	492	TRUE
20190520-PM561-Huiyong	Uncategorized Sample	MCRJ3	MCRJ3 (F026300)	NADH dehydrogenase-like complex subunit CD [Haloferax volcanii DS2]	gi|291371958,gi|292655140,gi|302425122	HaloferaxB_NCBI_032511.fasta	63484.2	1	6	7	18	0.00147	0.203	possibly correct	TRUE	File: "Z:\Organization\Cores\Mass Spectrometry\Customer data\2019\5-May\20190520-PM561-Huiyong\MCRJ3.raw"; SpectrumID: "3883"; scans: "10813"	TLKPDEDTEIYR	R	A	0.974	14.5	25	14.5	2			493.916	1478.73	1479.73	3	0.002012	1.36	2999	322578	481	492	TRUE
20190520-PM561-Huiyong	Uncategorized Sample	MCRJ3	MCRJ3 (F026300)	NADH dehydrogenase-like complex subunit CD [Haloferax volcanii DS2]	gi|291371958,gi|292655140,gi|302425122	HaloferaxB_NCBI_032511.fasta	63484.2	1	6	7	18	0.00147	0.203	possibly correct	TRUE	File: "Z:\Organization\Cores\Mass Spectrometry\Customer data\2019\5-May\20190520-PM561-Huiyong\MCRJ3.raw"; SpectrumID: "3778"; scans: "10645"	TLKPDEDTEIYR	R	A	0.997	46.5	25	46.5	2			493.916	1478.73	1479.73	3	0.001382	0.934	2969	1404110	481	492	TRUE
20190520-PM561-Huiyong	Uncategorized Sample	MCRJ3	MCRJ3 (F026300)	NADH dehydrogenase-like complex subunit CD [Haloferax volcanii DS2]	gi|291371958,gi|292655140,gi|302425122	HaloferaxB_NCBI_032511.fasta	63484.2	1	6	7	18	0.00147	0.203	possibly correct	TRUE	File: "Z:\Organization\Cores\Mass Spectrometry\Customer data\2019\5-May\20190520-PM561-Huiyong\MCRJ3.raw"; SpectrumID: "5396"; scans: "12927"	TVGTGVLSPEVAK	R	S	0.997	38.5	25	38.5	2			629.356	1256.7	1257.71	2	0.0003181	0.2529	3330	762844	385	397	TRUE
20190520-PM561-Huiyong	Uncategorized Sample	MCRJ3	MCRJ3 (F026300)	NADH dehydrogenase-like complex subunit CD [Haloferax volcanii DS2]	gi|291371958,gi|292655140,gi|302425122	HaloferaxB_NCBI_032511.fasta	63484.2	1	6	7	18	0.00147	0.203	possibly correct	TRUE	File: "Z:\Organization\Cores\Mass Spectrometry\Customer data\2019\5-May\20190520-PM561-Huiyong\MCRJ3.raw"; SpectrumID: "5117"; scans: "12538"	TVGTGVLSPEVAK	R	S	0.997	47.3	25	47.3	2			629.356	1256.7	1257.71	2	-0.0001619	-0.1288	3269	3838570	385	397	TRUE
20190520-PM561-Huiyong	Uncategorized Sample	MCRJ3	MCRJ3 (F026300)	NADH dehydrogenase-like complex subunit CD [Haloferax volcanii DS2]	gi|291371958,gi|292655140,gi|302425122	HaloferaxB_NCBI_032511.fasta	63484.2	1	6	7	18	0.00147	0.203	possibly correct	TRUE	File: "Z:\Organization\Cores\Mass Spectrometry\Customer data\2019\5-May\20190520-PM561-Huiyong\MCRJ3.raw"; SpectrumID: "5272"; scans: "12746"	TVGTGVLSPEVAK	R	S	0.997	49.8	25	49.8	2			629.356	1256.7	1257.71	2	0.0003181	0.2529	3299	3785120	385	397	TRUE
20190520-PM561-Huiyong	Uncategorized Sample	MCRJ3	MCRJ3 (F026300)	aconitate hydratase, putative [Haloferax volcanii DS2]	gi|291370588,gi|292656084	HaloferaxB_NCBI_032511.fasta	70406.9	1	3	3	4	0.000327	0.0428	possibly correct	TRUE	File: "Z:\Organization\Cores\Mass Spectrometry\Customer data\2019\5-May\20190520-PM561-Huiyong\MCRJ3.raw"; SpectrumID: "8400"; scans: "17397"	LEGELPEWSSAK	R	D	0.95	14	25	14	2			673.334	1344.65	1345.66	2	-0.002002	-1.488	4083	510754	161	172	TRUE
20190520-PM561-Huiyong	Uncategorized Sample	MCRJ3	MCRJ3 (F026300)	aconitate hydratase, putative [Haloferax volcanii DS2]	gi|291370588,gi|292656084	HaloferaxB_NCBI_032511.fasta	70406.9	1	3	3	4	0.000327	0.0428	possibly correct	TRUE	File: "Z:\Organization\Cores\Mass Spectrometry\Customer data\2019\5-May\20190520-PM561-Huiyong\MCRJ3.raw"; SpectrumID: "5978"; scans: "13768"	LSDFTLSR	R	V	0.99	30.7	25	30.7	2			469.751	937.487	938.494	2	0.0003781	0.4028	3467	1091680	503	510	TRUE
20190520-PM561-Huiyong	Uncategorized Sample	MCRJ3	MCRJ3 (F026300)	aconitate hydratase, putative [Haloferax volcanii DS2]	gi|291370588,gi|292656084	HaloferaxB_NCBI_032511.fasta	70406.9	1	3	3	4	0.000327	0.0428	possibly correct	TRUE	File: "Z:\Organization\Cores\Mass Spectrometry\Customer data\2019\5-May\20190520-PM561-Huiyong\MCRJ3.raw"; SpectrumID: "1238"; scans: "6961"	VDETFAQR	R	A	0.99	22.8	25	22.8	2			483.237	964.46	965.469	2	-0.001342	-1.39	2371	272752	511	518	TRUE
20190520-PM561-Huiyong	Uncategorized Sample	MCRJ3	MCRJ3 (F026300)	aconitate hydratase, putative [Haloferax volcanii DS2]	gi|291370588,gi|292656084	HaloferaxB_NCBI_032511.fasta	70406.9	1	3	3	4	0.000327	0.0428	possibly correct	TRUE	File: "Z:\Organization\Cores\Mass Spectrometry\Customer data\2019\5-May\20190520-PM561-Huiyong\MCRJ3.raw"; SpectrumID: "1343"; scans: "7130"	VDETFAQR	R	A	0.99	27.2	25	27.2	2			483.238	964.461	965.469	2	-1.942e-06	-0.002011	2401	443363	511	518	TRUE
20190520-PM561-Huiyong	Uncategorized Sample	MCRJ3	MCRJ3 (F026300)	isocitrate dehydrogenase (NADP+) [Haloferax volcanii DS2]	gi|291370583,gi|292656707	HaloferaxB_NCBI_032511.fasta	45810.7	1	8	9	18	0.00147	0.243	possibly correct	TRUE	File: "Z:\Organization\Cores\Mass Spectrometry\Customer data\2019\5-May\20190520-PM561-Huiyong\MCRJ3.raw"; SpectrumID: "8289"; scans: "17235"	DKYDENLPEDTVSAIR	R	N	0.968	11.8	25	11.8	2			932.95	1863.89	1864.89	2	0.001058	0.5674	4057	103933	76	91	TRUE
20190520-PM561-Huiyong	Uncategorized Sample	MCRJ3	MCRJ3 (F026300)	isocitrate dehydrogenase (NADP+) [Haloferax volcanii DS2]	gi|291370583,gi|292656707	HaloferaxB_NCBI_032511.fasta	45810.7	1	8	9	18	0.00147	0.243	possibly correct	TRUE	File: "Z:\Organization\Cores\Mass Spectrometry\Customer data\2019\5-May\20190520-PM561-Huiyong\MCRJ3.raw"; SpectrumID: "8294"; scans: "17241"	DKYDENLPEDTVSAIR	R	N	0.997	35	25	35	2			622.303	1863.89	1864.89	3	0.001482	0.7947	4057	1415180	76	91	TRUE
20190520-PM561-Huiyong	Uncategorized Sample	MCRJ3	MCRJ3 (F026300)	isocitrate dehydrogenase (NADP+) [Haloferax volcanii DS2]	gi|291370583,gi|292656707	HaloferaxB_NCBI_032511.fasta	45810.7	1	8	9	18	0.00147	0.243	possibly correct	TRUE	File: "Z:\Organization\Cores\Mass Spectrometry\Customer data\2019\5-May\20190520-PM561-Huiyong\MCRJ3.raw"; SpectrumID: "10585"; scans: "21009"	IADNmLQQLLTR	R	T	0.997	79.3	25	79.3	2		m5: Oxidation (+15.99)	716.385	1430.75	1431.76	2	-0.000397	-0.2772	4765	98931	280	291	TRUE
20190520-PM561-Huiyong	Uncategorized Sample	MCRJ3	MCRJ3 (F026300)	isocitrate dehydrogenase (NADP+) [Haloferax volcanii DS2]	gi|291370583,gi|292656707	HaloferaxB_NCBI_032511.fasta	45810.7	1	8	9	18	0.00147	0.243	possibly correct	TRUE	File: "Z:\Organization\Cores\Mass Spectrometry\Customer data\2019\5-May\20190520-PM561-Huiyong\MCRJ3.raw"; SpectrumID: "10453"; scans: "20739"	IADNmLQQLLTR	R	T	0.997	30	25	30	2		m5: Oxidation (+15.99)	716.385	1430.75	1431.76	2	-0.000897	-0.6265	4704	183918	280	291	TRUE
20190520-PM561-Huiyong	Uncategorized Sample	MCRJ3	MCRJ3 (F026300)	isocitrate dehydrogenase (NADP+) [Haloferax volcanii DS2]	gi|291370583,gi|292656707	HaloferaxB_NCBI_032511.fasta	45810.7	1	8	9	18	0.00147	0.243	possibly correct	TRUE	File: "Z:\Organization\Cores\Mass Spectrometry\Customer data\2019\5-May\20190520-PM561-Huiyong\MCRJ3.raw"; SpectrumID: "10520"; scans: "20874"	IADNmLQQLLTR	R	T	0.997	69.5	25	69.5	2		m5: Oxidation (+15.99)	716.385	1430.76	1431.76	2	0.000683	0.4771	4734	1261420	280	291	TRUE
20190520-PM561-Huiyong	Uncategorized Sample	MCRJ3	MCRJ3 (F026300)	isocitrate dehydrogenase (NADP+) [Haloferax volcanii DS2]	gi|291370583,gi|292656707	HaloferaxB_NCBI_032511.fasta	45810.7	1	8	9	18	0.00147	0.243	possibly correct	TRUE	File: "Z:\Organization\Cores\Mass Spectrometry\Customer data\2019\5-May\20190520-PM561-Huiyong\MCRJ3.raw"; SpectrumID: "412"; scans: "5301"	LATSEYADK	K	V	0.997	49.1	25	48.2	2			499.245	996.475	997.484	2	-0.001162	-1.165	2006	154760	402	410	TRUE
20190520-PM561-Huiyong	Uncategorized Sample	MCRJ3	MCRJ3 (F026300)	isocitrate dehydrogenase (NADP+) [Haloferax volcanii DS2]	gi|291370583,gi|292656707	HaloferaxB_NCBI_032511.fasta	45810.7	1	8	9	18	0.00147	0.243	possibly correct	TRUE	File: "Z:\Organization\Cores\Mass Spectrometry\Customer data\2019\5-May\20190520-PM561-Huiyong\MCRJ3.raw"; SpectrumID: "3425"; scans: "10140"	NPSAmDmVTFR	K	E	0.997	21.5	25	21.5	2		m5: Oxidation (+15.99), m7: Oxidation (+15.99)	650.787	1299.56	1300.57	2	0.001348	1.037	2888	267930	141	151	TRUE
20190520-PM561-Huiyong	Uncategorized Sample	MCRJ3	MCRJ3 (F026300)	isocitrate dehydrogenase (NADP+) [Haloferax volcanii DS2]	gi|291370583,gi|292656707	HaloferaxB_NCBI_032511.fasta	45810.7	1	8	9	18	0.00147	0.243	possibly correct	TRUE	File: "Z:\Organization\Cores\Mass Spectrometry\Customer data\2019\5-May\20190520-PM561-Huiyong\MCRJ3.raw"; SpectrumID: "3707"; scans: "10533"	NPSAmDmVTFR	K	E	0.997	39.5	25	39.5	2		m5: Oxidation (+15.99), m7: Oxidation (+15.99)	650.787	1299.56	1300.57	2	0.000988	0.7597	2949	442013	141	151	TRUE
20190520-PM561-Huiyong	Uncategorized Sample	MCRJ3	MCRJ3 (F026300)	isocitrate dehydrogenase (NADP+) [Haloferax volcanii DS2]	gi|291370583,gi|292656707	HaloferaxB_NCBI_032511.fasta	45810.7	1	8	9	18	0.00147	0.243	possibly correct	TRUE	File: "Z:\Organization\Cores\Mass Spectrometry\Customer data\2019\5-May\20190520-PM561-Huiyong\MCRJ3.raw"; SpectrumID: "3575"; scans: "10345"	NPSAmDmVTFR	K	E	0.997	61.1	25	61.1	2		m5: Oxidation (+15.99), m7: Oxidation (+15.99)	650.787	1299.56	1300.57	2	-0.000352	-0.2706	2918	1460290	141	151	TRUE
20190520-PM561-Huiyong	Uncategorized Sample	MCRJ3	MCRJ3 (F026300)	isocitrate dehydrogenase (NADP+) [Haloferax volcanii DS2]	gi|291370583,gi|292656707	HaloferaxB_NCBI_032511.fasta	45810.7	1	8	9	18	0.00147	0.243	possibly correct	TRUE	File: "Z:\Organization\Cores\Mass Spectrometry\Customer data\2019\5-May\20190520-PM561-Huiyong\MCRJ3.raw"; SpectrumID: "6270"; scans: "14223"	SYDQIEVPDDGEK	M	I	0.997	25.6	25	25.6	1			747.831	1493.65	1494.66	2	-0.004782	-3.199	3548	127070	2	14	TRUE
20190520-PM561-Huiyong	Uncategorized Sample	MCRJ3	MCRJ3 (F026300)	isocitrate dehydrogenase (NADP+) [Haloferax volcanii DS2]	gi|291370583,gi|292656707	HaloferaxB_NCBI_032511.fasta	45810.7	1	8	9	18	0.00147	0.243	possibly correct	TRUE	File: "Z:\Organization\Cores\Mass Spectrometry\Customer data\2019\5-May\20190520-PM561-Huiyong\MCRJ3.raw"; SpectrumID: "6386"; scans: "14400"	SYDQIEVPDDGEK	M	I	0.997	40.9	25	40.9	1			747.834	1493.65	1494.66	2	0.001198	0.8016	3578	164859	2	14	TRUE
20190520-PM561-Huiyong	Uncategorized Sample	MCRJ3	MCRJ3 (F026300)	isocitrate dehydrogenase (NADP+) [Haloferax volcanii DS2]	gi|291370583,gi|292656707	HaloferaxB_NCBI_032511.fasta	45810.7	1	8	9	18	0.00147	0.243	possibly correct	TRUE	File: "Z:\Organization\Cores\Mass Spectrometry\Customer data\2019\5-May\20190520-PM561-Huiyong\MCRJ3.raw"; SpectrumID: "7380"; scans: "15918"	TISDGDVTYDLER	K	Q	0.993	20.1	25	20.1	2			742.352	1482.69	1483.69	2	0.004998	3.369	3843	138231	382	394	TRUE
20190520-PM561-Huiyong	Uncategorized Sample	MCRJ3	MCRJ3 (F026300)	isocitrate dehydrogenase (NADP+) [Haloferax volcanii DS2]	gi|291370583,gi|292656707	HaloferaxB_NCBI_032511.fasta	45810.7	1	8	9	18	0.00147	0.243	possibly correct	TRUE	File: "Z:\Organization\Cores\Mass Spectrometry\Customer data\2019\5-May\20190520-PM561-Huiyong\MCRJ3.raw"; SpectrumID: "7792"; scans: "16521"	TISDGDVTYDLER	K	Q	0.997	92.2	25	92.2	2			742.349	1482.68	1483.69	2	-0.0006219	-0.4192	3942	1163360	382	394	TRUE
20190520-PM561-Huiyong	Uncategorized Sample	MCRJ3	MCRJ3 (F026300)	isocitrate dehydrogenase (NADP+) [Haloferax volcanii DS2]	gi|291370583,gi|292656707	HaloferaxB_NCBI_032511.fasta	45810.7	1	8	9	18	0.00147	0.243	possibly correct	TRUE	File: "Z:\Organization\Cores\Mass Spectrometry\Customer data\2019\5-May\20190520-PM561-Huiyong\MCRJ3.raw"; SpectrumID: "7922"; scans: "16709"	TISDGDVTYDLER	K	Q	0.997	43.2	25	43.2	2			742.351	1482.69	1483.69	2	0.003398	2.29	3973	255001	382	394	TRUE
20190520-PM561-Huiyong	Uncategorized Sample	MCRJ3	MCRJ3 (F026300)	isocitrate dehydrogenase (NADP+) [Haloferax volcanii DS2]	gi|291370583,gi|292656707	HaloferaxB_NCBI_032511.fasta	45810.7	1	8	9	18	0.00147	0.243	possibly correct	TRUE	File: "Z:\Organization\Cores\Mass Spectrometry\Customer data\2019\5-May\20190520-PM561-Huiyong\MCRJ3.raw"; SpectrumID: "7669"; scans: "16338"	TISDGDVTYDLER	K	Q	0.997	53.5	25	53.5	2			742.349	1482.68	1483.69	2	-0.0007419	-0.5001	3912	282921	382	394	TRUE
20190520-PM561-Huiyong	Uncategorized Sample	MCRJ3	MCRJ3 (F026300)	isocitrate dehydrogenase (NADP+) [Haloferax volcanii DS2]	gi|291370583,gi|292656707	HaloferaxB_NCBI_032511.fasta	45810.7	1	8	9	18	0.00147	0.243	possibly correct	TRUE	File: "Z:\Organization\Cores\Mass Spectrometry\Customer data\2019\5-May\20190520-PM561-Huiyong\MCRJ3.raw"; SpectrumID: "2237"; scans: "8484"	VLDAAAEATGR	K	S	0.997	42.7	25	42.7	2			537.284	1072.55	1073.56	2	0.001338	1.246	2632	2676240	51	61	TRUE
20190520-PM561-Huiyong	Uncategorized Sample	MCRJ3	MCRJ3 (F026300)	isocitrate dehydrogenase (NADP+) [Haloferax volcanii DS2]	gi|291370583,gi|292656707	HaloferaxB_NCBI_032511.fasta	45810.7	1	8	9	18	0.00147	0.243	possibly correct	TRUE	File: "Z:\Organization\Cores\Mass Spectrometry\Customer data\2019\5-May\20190520-PM561-Huiyong\MCRJ3.raw"; SpectrumID: "2381"; scans: "8684"	VLDAAAEATGR	K	S	0.997	55.4	25	55.4	2			537.284	1072.55	1073.56	2	0.002078	1.936	2662	2673100	51	61	TRUE
20190520-PM561-Huiyong	Uncategorized Sample	MCRJ3	MCRJ3 (F026300)	isocitrate dehydrogenase (NADP+) [Haloferax volcanii DS2]	gi|291370583,gi|292656707	HaloferaxB_NCBI_032511.fasta	45810.7	1	8	9	18	0.00147	0.243	possibly correct	TRUE	File: "Z:\Organization\Cores\Mass Spectrometry\Customer data\2019\5-May\20190520-PM561-Huiyong\MCRJ3.raw"; SpectrumID: "6730"; scans: "14946"	YAGEDKVNPTAmILSGR	K	L	0.997	24.3	25	24.3	2		m12: Oxidation (+15.99)	613.312	1836.91	1837.91	3	0.01038	5.646	3678	604420	344	360	TRUE
20190520-PM561-Huiyong	Uncategorized Sample	MCRJ3	MCRJ3 (F026300)	hypothetical protein (TBD) [Haloferax volcanii DS2]	gi|291370082,gi|292656478	HaloferaxB_NCBI_032511.fasta	58852.2	1	3	3	3	0.000245	0.0707	possibly correct	TRUE	File: "Z:\Organization\Cores\Mass Spectrometry\Customer data\2019\5-May\20190520-PM561-Huiyong\MCRJ3.raw"; SpectrumID: "9654"; scans: "19329"	EWGPDAFAEAR	R	A	0.997	30.3	25	30.3	2			624.786	1247.56	1248.56	2	0.0001781	0.1426	4421	387364	11	21	TRUE
20190520-PM561-Huiyong	Uncategorized Sample	MCRJ3	MCRJ3 (F026300)	hypothetical protein (TBD) [Haloferax volcanii DS2]	gi|291370082,gi|292656478	HaloferaxB_NCBI_032511.fasta	58852.2	1	3	3	3	0.000245	0.0707	possibly correct	TRUE	File: "Z:\Organization\Cores\Mass Spectrometry\Customer data\2019\5-May\20190520-PM561-Huiyong\MCRJ3.raw"; SpectrumID: "8394"; scans: "17390"	SGGDAGEDLLLEDQAR	R	V	0.959	16.2	25	16.2	2			823.386	1644.76	1645.77	2	-0.002542	-1.545	4083	98038	349	364	TRUE
20190520-PM561-Huiyong	Uncategorized Sample	MCRJ3	MCRJ3 (F026300)	hypothetical protein (TBD) [Haloferax volcanii DS2]	gi|291370082,gi|292656478	HaloferaxB_NCBI_032511.fasta	58852.2	1	3	3	3	0.000245	0.0707	possibly correct	TRUE	File: "Z:\Organization\Cores\Mass Spectrometry\Customer data\2019\5-May\20190520-PM561-Huiyong\MCRJ3.raw"; SpectrumID: "2411"; scans: "8730"	YADDAAWSKPNR	R	E	0.996	20.5	25	20.5	2			465.223	1392.65	1393.65	3	0.004422	3.173	2670	505451	209	220	TRUE
20190520-PM561-Huiyong	Uncategorized Sample	MCRJ3	MCRJ3 (F026300)	N-methylhydantoinase (ATP-hydrolyzing) B [Haloferax volcanii DS2]	gi|291369474,gi|292653927	HaloferaxB_NCBI_032511.fasta	64261	1	12	13	16	0.00131	0.234	possibly correct	TRUE	File: "Z:\Organization\Cores\Mass Spectrometry\Customer data\2019\5-May\20190520-PM561-Huiyong\MCRJ3.raw"; SpectrumID: "9219"; scans: "18631"	EDVLDGYVTPEAAR	R	E	0.997	28	25	28	2			767.872	1533.73	1534.74	2	-0.001682	-1.096	4293	173265	554	567	TRUE
20190520-PM561-Huiyong	Uncategorized Sample	MCRJ3	MCRJ3 (F026300)	N-methylhydantoinase (ATP-hydrolyzing) B [Haloferax volcanii DS2]	gi|291369474,gi|292653927	HaloferaxB_NCBI_032511.fasta	64261	1	12	13	16	0.00131	0.234	possibly correct	TRUE	File: "Z:\Organization\Cores\Mass Spectrometry\Customer data\2019\5-May\20190520-PM561-Huiyong\MCRJ3.raw"; SpectrumID: "2022"; scans: "8195"	EQYGVVVSK	R	D	0.997	32.1	25	32.1	2			504.772	1007.53	1008.54	2	0.001058	1.049	2589	1581380	568	576	TRUE
20190520-PM561-Huiyong	Uncategorized Sample	MCRJ3	MCRJ3 (F026300)	N-methylhydantoinase (ATP-hydrolyzing) B [Haloferax volcanii DS2]	gi|291369474,gi|292653927	HaloferaxB_NCBI_032511.fasta	64261	1	12	13	16	0.00131	0.234	possibly correct	TRUE	File: "Z:\Organization\Cores\Mass Spectrometry\Customer data\2019\5-May\20190520-PM561-Huiyong\MCRJ3.raw"; SpectrumID: "3229"; scans: "9870"	GNFKPGEVISNR	R	T	0.997	20.6	25	20.6	2			439.902	1316.68	1317.69	3	-0.0001379	-0.1047	2846	3264570	523	534	TRUE
20190520-PM561-Huiyong	Uncategorized Sample	MCRJ3	MCRJ3 (F026300)	N-methylhydantoinase (ATP-hydrolyzing) B [Haloferax volcanii DS2]	gi|291369474,gi|292653927	HaloferaxB_NCBI_032511.fasta	64261	1	12	13	16	0.00131	0.234	possibly correct	TRUE	File: "Z:\Organization\Cores\Mass Spectrometry\Customer data\2019\5-May\20190520-PM561-Huiyong\MCRJ3.raw"; SpectrumID: "3145"; scans: "9764"	GNFKPGEVISNR	R	T	0.997	32.3	25	32.3	2			659.349	1316.68	1317.69	2	0.0005381	0.4083	2832	586738	523	534	TRUE
20190520-PM561-Huiyong	Uncategorized Sample	MCRJ3	MCRJ3 (F026300)	N-methylhydantoinase (ATP-hydrolyzing) B [Haloferax volcanii DS2]	gi|291369474,gi|292653927	HaloferaxB_NCBI_032511.fasta	64261	1	12	13	16	0.00131	0.234	possibly correct	TRUE	File: "Z:\Organization\Cores\Mass Spectrometry\Customer data\2019\5-May\20190520-PM561-Huiyong\MCRJ3.raw"; SpectrumID: "65"; scans: "4018"	ILEHGEETSR	K	S	0.997	40.1	25	38.7	2			390.862	1169.56	1170.58	3	-0.003058	-2.612	1632	1205920	218	227	TRUE
20190520-PM561-Huiyong	Uncategorized Sample	MCRJ3	MCRJ3 (F026300)	N-methylhydantoinase (ATP-hydrolyzing) B [Haloferax volcanii DS2]	gi|291369474,gi|292653927	HaloferaxB_NCBI_032511.fasta	64261	1	12	13	16	0.00131	0.234	possibly correct	TRUE	File: "Z:\Organization\Cores\Mass Spectrometry\Customer data\2019\5-May\20190520-PM561-Huiyong\MCRJ3.raw"; SpectrumID: "10286"; scans: "20435"	mLEPVGALSIIQK	R	T	0.997	25	25	25	2		m1: Oxidation (+15.99)	707.903	1413.79	1414.8	2	0.000723	0.5111	4642	211850	456	468	TRUE
20190520-PM561-Huiyong	Uncategorized Sample	MCRJ3	MCRJ3 (F026300)	N-methylhydantoinase (ATP-hydrolyzing) B [Haloferax volcanii DS2]	gi|291369474,gi|292653927	HaloferaxB_NCBI_032511.fasta	64261	1	12	13	16	0.00131	0.234	possibly correct	TRUE	File: "Z:\Organization\Cores\Mass Spectrometry\Customer data\2019\5-May\20190520-PM561-Huiyong\MCRJ3.raw"; SpectrumID: "10379"; scans: "20592"	mLEPVGALSIIQK	R	T	0.997	58.8	25	58.8	2		m1: Oxidation (+15.99)	707.903	1413.79	1414.8	2	0.000243	0.1718	4672	979839	456	468	TRUE
20190520-PM561-Huiyong	Uncategorized Sample	MCRJ3	MCRJ3 (F026300)	N-methylhydantoinase (ATP-hydrolyzing) B [Haloferax volcanii DS2]	gi|291369474,gi|292653927	HaloferaxB_NCBI_032511.fasta	64261	1	12	13	16	0.00131	0.234	possibly correct	TRUE	File: "Z:\Organization\Cores\Mass Spectrometry\Customer data\2019\5-May\20190520-PM561-Huiyong\MCRJ3.raw"; SpectrumID: "5693"; scans: "13363"	mPDKVTGDLNAQVAAVR	R	T	0.962	14.9	25	14.9	2		m1: Oxidation (+15.99)	900.966	1799.92	1800.93	2	-0.002357	-1.309	3402	89575	177	193	TRUE
20190520-PM561-Huiyong	Uncategorized Sample	MCRJ3	MCRJ3 (F026300)	N-methylhydantoinase (ATP-hydrolyzing) B [Haloferax volcanii DS2]	gi|291369474,gi|292653927	HaloferaxB_NCBI_032511.fasta	64261	1	12	13	16	0.00131	0.234	possibly correct	TRUE	File: "Z:\Organization\Cores\Mass Spectrometry\Customer data\2019\5-May\20190520-PM561-Huiyong\MCRJ3.raw"; SpectrumID: "7990"; scans: "16807"	NIPVEVFENK	R	A	0.997	22.4	25	22.4	2			594.817	1187.62	1188.63	2	0.001778	1.496	3988	1711350	415	424	TRUE
20190520-PM561-Huiyong	Uncategorized Sample	MCRJ3	MCRJ3 (F026300)	N-methylhydantoinase (ATP-hydrolyzing) B [Haloferax volcanii DS2]	gi|291369474,gi|292653927	HaloferaxB_NCBI_032511.fasta	64261	1	12	13	16	0.00131	0.234	possibly correct	TRUE	File: "Z:\Organization\Cores\Mass Spectrometry\Customer data\2019\5-May\20190520-PM561-Huiyong\MCRJ3.raw"; SpectrumID: "8513"; scans: "17570"	NVVALDSDEDDFDER	K	I	0.997	59.2	25	59.2	2			869.874	1737.73	1738.74	2	-0.0005219	-0.3002	4113	251508	485	499	TRUE
20190520-PM561-Huiyong	Uncategorized Sample	MCRJ3	MCRJ3 (F026300)	N-methylhydantoinase (ATP-hydrolyzing) B [Haloferax volcanii DS2]	gi|291369474,gi|292653927	HaloferaxB_NCBI_032511.fasta	64261	1	12	13	16	0.00131	0.234	possibly correct	TRUE	File: "Z:\Organization\Cores\Mass Spectrometry\Customer data\2019\5-May\20190520-PM561-Huiyong\MCRJ3.raw"; SpectrumID: "4864"; scans: "12194"	NYLTSAATEmQR	R	T	0.997	50.2	25	50.2	2		m10: Oxidation (+15.99)	700.827	1399.64	1400.65	2	-0.001057	-0.7546	3217	535651	16	27	TRUE
20190520-PM561-Huiyong	Uncategorized Sample	MCRJ3	MCRJ3 (F026300)	N-methylhydantoinase (ATP-hydrolyzing) B [Haloferax volcanii DS2]	gi|291369474,gi|292653927	HaloferaxB_NCBI_032511.fasta	64261	1	12	13	16	0.00131	0.234	possibly correct	TRUE	File: "Z:\Organization\Cores\Mass Spectrometry\Customer data\2019\5-May\20190520-PM561-Huiyong\MCRJ3.raw"; SpectrumID: "4723"; scans: "11997"	NYLTSAATEmQR	R	T	0.997	61.8	25	61.8	2		m10: Oxidation (+15.99)	700.827	1399.64	1400.65	2	-0.000437	-0.312	3186	1675570	16	27	TRUE
20190520-PM561-Huiyong	Uncategorized Sample	MCRJ3	MCRJ3 (F026300)	N-methylhydantoinase (ATP-hydrolyzing) B [Haloferax volcanii DS2]	gi|291369474,gi|292653927	HaloferaxB_NCBI_032511.fasta	64261	1	12	13	16	0.00131	0.234	possibly correct	TRUE	File: "Z:\Organization\Cores\Mass Spectrometry\Customer data\2019\5-May\20190520-PM561-Huiyong\MCRJ3.raw"; SpectrumID: "6362"; scans: "14363"	TENWGLDGGEPGAK	R	N	0.997	25.7	25	25.7	2			715.829	1429.64	1430.65	2	-0.004502	-3.147	3572	681063	471	484	TRUE
20190520-PM561-Huiyong	Uncategorized Sample	MCRJ3	MCRJ3 (F026300)	N-methylhydantoinase (ATP-hydrolyzing) B [Haloferax volcanii DS2]	gi|291369474,gi|292653927	HaloferaxB_NCBI_032511.fasta	64261	1	12	13	16	0.00131	0.234	possibly correct	TRUE	File: "Z:\Organization\Cores\Mass Spectrometry\Customer data\2019\5-May\20190520-PM561-Huiyong\MCRJ3.raw"; SpectrumID: "5277"; scans: "12752"	VTGDLNAQVAAVR	K	T	0.997	93.6	25	93.6	2			657.362	1312.71	1313.72	2	0.0004581	0.3487	3300	691366	181	193	TRUE
20190520-PM561-Huiyong	Uncategorized Sample	MCRJ3	MCRJ3 (F026300)	N-methylhydantoinase (ATP-hydrolyzing) B [Haloferax volcanii DS2]	gi|291369474,gi|292653927	HaloferaxB_NCBI_032511.fasta	64261	1	12	13	16	0.00131	0.234	possibly correct	TRUE	File: "Z:\Organization\Cores\Mass Spectrometry\Customer data\2019\5-May\20190520-PM561-Huiyong\MCRJ3.raw"; SpectrumID: "5121"; scans: "12544"	VTGDLNAQVAAVR	K	T	0.997	84.9	25	84.9	2			657.363	1312.71	1313.72	2	0.001058	0.8054	3270	793206	181	193	TRUE
20190520-PM561-Huiyong	Uncategorized Sample	MCRJ3	MCRJ3 (F026300)	N-methylhydantoinase (ATP-hydrolyzing) B [Haloferax volcanii DS2]	gi|291369474,gi|292653927	HaloferaxB_NCBI_032511.fasta	64261	1	12	13	16	0.00131	0.234	possibly correct	TRUE	File: "Z:\Organization\Cores\Mass Spectrometry\Customer data\2019\5-May\20190520-PM561-Huiyong\MCRJ3.raw"; SpectrumID: "7844"; scans: "16598"	YGGATVEAAIDK	K	I	0.997	60.4	25	60.4	2			597.804	1193.59	1194.6	2	-0.0002219	-0.1858	3955	1962790	206	217	TRUE
20190520-PM561-Huiyong	Uncategorized Sample	MCRJ3	MCRJ3 (F026300)	cystathionine gamma-synthase [Haloferax volcanii DS2]	gi|291372819,gi|292657054	HaloferaxB_NCBI_032511.fasta	43142.4	0.973	1	1	1	8.18e-05	0.0299	possibly correct	TRUE	File: "Z:\Organization\Cores\Mass Spectrometry\Customer data\2019\5-May\20190520-PM561-Huiyong\MCRJ3.raw"; SpectrumID: "6016"; scans: "13828"	LSVGVEHVDDLR	R	S	0.997	28.7	25	28.7	2			446.906	1337.69	1338.7	3	0.0008421	0.629	3477	837957	380	391	TRUE
20190520-PM561-Huiyong	Uncategorized Sample	MCRJ3	MCRJ3 (F026300)	thermosome subunit 3 [Haloferax volcanii DS2]	gi|291371446,gi|292654941	HaloferaxB_NCBI_032511.fasta	55241.5	1	8	11	20	0.00164	0.223	possibly correct	TRUE	File: "Z:\Organization\Cores\Mass Spectrometry\Customer data\2019\5-May\20190520-PM561-Huiyong\MCRJ3.raw"; SpectrumID: "2076"; scans: "8268"	AVQmVHEDDnGVFHR	K	D	0.946	11.7	25	11.2	2		m4: Oxidation (+15.99), n10: Deamidated (+0.98)	590.935	1769.78	1770.79	3	0.003041	1.717	2600	231493	181	195	TRUE
20190520-PM561-Huiyong	Uncategorized Sample	MCRJ3	MCRJ3 (F026300)	thermosome subunit 3 [Haloferax volcanii DS2]	gi|291371446,gi|292654941	HaloferaxB_NCBI_032511.fasta	55241.5	1	8	11	20	0.00164	0.223	possibly correct	TRUE	File: "Z:\Organization\Cores\Mass Spectrometry\Customer data\2019\5-May\20190520-PM561-Huiyong\MCRJ3.raw"; SpectrumID: "1828"; scans: "7933"	AVQmVHEDDNGVFHR	K	D	0.972	9.01	25	9.01	2		m4: Oxidation (+15.99)	443.206	1768.8	1769.8	4	7.105e-05	0.04015	2551	2045460	181	195	TRUE
20190520-PM561-Huiyong	Uncategorized Sample	MCRJ3	MCRJ3 (F026300)	thermosome subunit 3 [Haloferax volcanii DS2]	gi|291371446,gi|292654941	HaloferaxB_NCBI_032511.fasta	55241.5	1	8	11	20	0.00164	0.223	possibly correct	TRUE	File: "Z:\Organization\Cores\Mass Spectrometry\Customer data\2019\5-May\20190520-PM561-Huiyong\MCRJ3.raw"; SpectrumID: "2164"; scans: "8386"	AVQmVHEDDnGVFHR	K	D	0.997	38.9	25	31.4	2		m4: Oxidation (+15.99), n10: Deamidated (+0.98)	443.452	1769.78	1770.79	4	-0.000705	-0.3981	2617	1401210	181	195	TRUE
20190520-PM561-Huiyong	Uncategorized Sample	MCRJ3	MCRJ3 (F026300)	thermosome subunit 3 [Haloferax volcanii DS2]	gi|291371446,gi|292654941	HaloferaxB_NCBI_032511.fasta	55241.5	1	8	11	20	0.00164	0.223	possibly correct	TRUE	File: "Z:\Organization\Cores\Mass Spectrometry\Customer data\2019\5-May\20190520-PM561-Huiyong\MCRJ3.raw"; SpectrumID: "9533"; scans: "19157"	EAIESATEAATmIVR	R	I	0.997	35.7	25	35.7	2		m12: Oxidation (+15.99)	804.4	1606.79	1607.79	2	-0.001797	-1.118	4394	189141	502	516	TRUE
20190520-PM561-Huiyong	Uncategorized Sample	MCRJ3	MCRJ3 (F026300)	thermosome subunit 3 [Haloferax volcanii DS2]	gi|291371446,gi|292654941	HaloferaxB_NCBI_032511.fasta	55241.5	1	8	11	20	0.00164	0.223	possibly correct	TRUE	File: "Z:\Organization\Cores\Mass Spectrometry\Customer data\2019\5-May\20190520-PM561-Huiyong\MCRJ3.raw"; SpectrumID: "4175"; scans: "11222"	GGTEHVVDELER	R	A	0.969	15.9	25	15.9	2			670.825	1339.64	1340.64	2	-0.001622	-1.21	3063	413870	376	387	FALSE
20190520-PM561-Huiyong	Uncategorized Sample	MCRJ3	MCRJ3 (F026300)	thermosome subunit 3 [Haloferax volcanii DS2]	gi|291371446,gi|292654941	HaloferaxB_NCBI_032511.fasta	55241.5	1	8	11	20	0.00164	0.223	possibly correct	TRUE	File: "Z:\Organization\Cores\Mass Spectrometry\Customer data\2019\5-May\20190520-PM561-Huiyong\MCRJ3.raw"; SpectrumID: "3885"; scans: "10816"	GGTEHVVDELER	R	A	0.973	16.9	25	16.9	2			447.553	1339.64	1340.64	3	-0.001148	-0.8563	3000	508218	376	387	FALSE
20190520-PM561-Huiyong	Uncategorized Sample	MCRJ3	MCRJ3 (F026300)	thermosome subunit 3 [Haloferax volcanii DS2]	gi|291371446,gi|292654941	HaloferaxB_NCBI_032511.fasta	55241.5	1	8	11	20	0.00164	0.223	possibly correct	TRUE	File: "Z:\Organization\Cores\Mass Spectrometry\Customer data\2019\5-May\20190520-PM561-Huiyong\MCRJ3.raw"; SpectrumID: "4111"; scans: "11136"	GGTEHVVDELER	R	A	0.997	27.2	25	27.2	2			670.824	1339.63	1340.64	2	-0.002602	-1.941	3051	712317	376	387	FALSE
20190520-PM561-Huiyong	Uncategorized Sample	MCRJ3	MCRJ3 (F026300)	thermosome subunit 3 [Haloferax volcanii DS2]	gi|291371446,gi|292654941	HaloferaxB_NCBI_032511.fasta	55241.5	1	8	11	20	0.00164	0.223	possibly correct	TRUE	File: "Z:\Organization\Cores\Mass Spectrometry\Customer data\2019\5-May\20190520-PM561-Huiyong\MCRJ3.raw"; SpectrumID: "4161"; scans: "11204"	GGTEHVVDELER	R	A	0.997	28.3	25	28.3	2			447.552	1339.64	1340.64	3	-0.001958	-1.46	3061	1002140	376	387	FALSE
20190520-PM561-Huiyong	Uncategorized Sample	MCRJ3	MCRJ3 (F026300)	thermosome subunit 3 [Haloferax volcanii DS2]	gi|291371446,gi|292654941	HaloferaxB_NCBI_032511.fasta	55241.5	1	8	11	20	0.00164	0.223	possibly correct	TRUE	File: "Z:\Organization\Cores\Mass Spectrometry\Customer data\2019\5-May\20190520-PM561-Huiyong\MCRJ3.raw"; SpectrumID: "4031"; scans: "11022"	GGTEHVVDELER	R	A	0.997	40.5	25	40.5	2			670.824	1339.63	1340.64	2	-0.002602	-1.941	3032	3053490	376	387	FALSE
20190520-PM561-Huiyong	Uncategorized Sample	MCRJ3	MCRJ3 (F026300)	thermosome subunit 3 [Haloferax volcanii DS2]	gi|291371446,gi|292654941	HaloferaxB_NCBI_032511.fasta	55241.5	1	8	11	20	0.00164	0.223	possibly correct	TRUE	File: "Z:\Organization\Cores\Mass Spectrometry\Customer data\2019\5-May\20190520-PM561-Huiyong\MCRJ3.raw"; SpectrumID: "4022"; scans: "11009"	GGTEHVVDELER	R	A	0.997	68.3	25	66.9	2			447.552	1339.64	1340.64	3	-0.001418	-1.058	3030	4476920	376	387	FALSE
20190520-PM561-Huiyong	Uncategorized Sample	MCRJ3	MCRJ3 (F026300)	thermosome subunit 3 [Haloferax volcanii DS2]	gi|291371446,gi|292654941	HaloferaxB_NCBI_032511.fasta	55241.5	1	8	11	20	0.00164	0.223	possibly correct	TRUE	File: "Z:\Organization\Cores\Mass Spectrometry\Customer data\2019\5-May\20190520-PM561-Huiyong\MCRJ3.raw"; SpectrumID: "4894"; scans: "12232"	GTGDVTADVLAK	K	H	0.997	66.1	25	66.1	2			573.804	1145.59	1146.6	2	-0.0004419	-0.3854	3222	1606400	165	176	TRUE
20190520-PM561-Huiyong	Uncategorized Sample	MCRJ3	MCRJ3 (F026300)	thermosome subunit 3 [Haloferax volcanii DS2]	gi|291371446,gi|292654941	HaloferaxB_NCBI_032511.fasta	55241.5	1	8	11	20	0.00164	0.223	possibly correct	TRUE	File: "Z:\Organization\Cores\Mass Spectrometry\Customer data\2019\5-May\20190520-PM561-Huiyong\MCRJ3.raw"; SpectrumID: "1564"; scans: "7498"	IDDVIAAK	R	-	0.99	54.2	25	43	2			422.742	843.47	844.478	2	-0.0002419	-0.2865	2470	2081090	517	524	TRUE
20190520-PM561-Huiyong	Uncategorized Sample	MCRJ3	MCRJ3 (F026300)	thermosome subunit 3 [Haloferax volcanii DS2]	gi|291371446,gi|292654941	HaloferaxB_NCBI_032511.fasta	55241.5	1	8	11	20	0.00164	0.223	possibly correct	TRUE	File: "Z:\Organization\Cores\Mass Spectrometry\Customer data\2019\5-May\20190520-PM561-Huiyong\MCRJ3.raw"; SpectrumID: "9492"; scans: "19094"	LGSLSDLDESDLGR	R	V	0.997	72.4	25	72.4	2			738.862	1475.71	1476.72	2	-0.001962	-1.329	4383	1874530	331	344	TRUE
20190520-PM561-Huiyong	Uncategorized Sample	MCRJ3	MCRJ3 (F026300)	thermosome subunit 3 [Haloferax volcanii DS2]	gi|291371446,gi|292654941	HaloferaxB_NCBI_032511.fasta	55241.5	1	8	11	20	0.00164	0.223	possibly correct	TRUE	File: "Z:\Organization\Cores\Mass Spectrometry\Customer data\2019\5-May\20190520-PM561-Huiyong\MCRJ3.raw"; SpectrumID: "9817"; scans: "19584"	mQQPLYILAEGTNR	R	T	0.986	18.4	25	18.4	2		m1: Oxidation (+15.99)	825.419	1648.82	1649.83	2	-0.001017	-0.6164	4466	172216	5	18	TRUE
20190520-PM561-Huiyong	Uncategorized Sample	MCRJ3	MCRJ3 (F026300)	thermosome subunit 3 [Haloferax volcanii DS2]	gi|291371446,gi|292654941	HaloferaxB_NCBI_032511.fasta	55241.5	1	8	11	20	0.00164	0.223	possibly correct	TRUE	File: "Z:\Organization\Cores\Mass Spectrometry\Customer data\2019\5-May\20190520-PM561-Huiyong\MCRJ3.raw"; SpectrumID: "9580"; scans: "19222"	SVSDATVAVLDMK	R	L	0.994	18.6	25	18.6	2			668.346	1334.68	1335.68	2	0.001338	1.002	4404	559749	231	243	TRUE
20190520-PM561-Huiyong	Uncategorized Sample	MCRJ3	MCRJ3 (F026300)	thermosome subunit 3 [Haloferax volcanii DS2]	gi|291371446,gi|292654941	HaloferaxB_NCBI_032511.fasta	55241.5	1	8	11	20	0.00164	0.223	possibly correct	TRUE	File: "Z:\Organization\Cores\Mass Spectrometry\Customer data\2019\5-May\20190520-PM561-Huiyong\MCRJ3.raw"; SpectrumID: "7182"; scans: "15601"	SVSDATVAVLDmK	R	L	0.997	83.1	25	83.1	2		m12: Oxidation (+15.99)	676.343	1350.67	1351.68	2	0.000923	0.6829	3785	961600	231	243	TRUE
20190520-PM561-Huiyong	Uncategorized Sample	MCRJ3	MCRJ3 (F026300)	thermosome subunit 3 [Haloferax volcanii DS2]	gi|291371446,gi|292654941	HaloferaxB_NCBI_032511.fasta	55241.5	1	8	11	20	0.00164	0.223	possibly correct	TRUE	File: "Z:\Organization\Cores\Mass Spectrometry\Customer data\2019\5-May\20190520-PM561-Huiyong\MCRJ3.raw"; SpectrumID: "7035"; scans: "15398"	SVSDATVAVLDmK	R	L	0.997	46.8	25	46.8	2		m12: Oxidation (+15.99)	676.34	1350.67	1351.68	2	-0.004677	-3.46	3754	554809	231	243	TRUE
20190520-PM561-Huiyong	Uncategorized Sample	MCRJ3	MCRJ3 (F026300)	thermosome subunit 3 [Haloferax volcanii DS2]	gi|291371446,gi|292654941	HaloferaxB_NCBI_032511.fasta	55241.5	1	8	11	20	0.00164	0.223	possibly correct	TRUE	File: "Z:\Organization\Cores\Mass Spectrometry\Customer data\2019\5-May\20190520-PM561-Huiyong\MCRJ3.raw"; SpectrumID: "9517"; scans: "19133"	SVSDATVAVLDMK	R	L	0.997	54	25	54	2			668.343	1334.67	1335.68	2	-0.004642	-3.475	4390	771193	231	243	TRUE
20190520-PM561-Huiyong	Uncategorized Sample	MCRJ3	MCRJ3 (F026300)	thermosome subunit 3 [Haloferax volcanii DS2]	gi|291371446,gi|292654941	HaloferaxB_NCBI_032511.fasta	55241.5	1	8	11	20	0.00164	0.223	possibly correct	TRUE	File: "Z:\Organization\Cores\Mass Spectrometry\Customer data\2019\5-May\20190520-PM561-Huiyong\MCRJ3.raw"; SpectrumID: "10056"; scans: "20033"	YETEGLAGIISSGR	R	S	0.997	22.7	25	22.7	2			726.871	1451.73	1452.73	2	0.001738	1.196	4562	393618	468	481	TRUE
20190520-PM561-Huiyong	Uncategorized Sample	MCRJ3	MCRJ3 (F026300)	thermosome subunit 3 [Haloferax volcanii DS2]	gi|291371446,gi|292654941	HaloferaxB_NCBI_032511.fasta	55241.5	1	8	11	20	0.00164	0.223	possibly correct	TRUE	File: "Z:\Organization\Cores\Mass Spectrometry\Customer data\2019\5-May\20190520-PM561-Huiyong\MCRJ3.raw"; SpectrumID: "10152"; scans: "20194"	YETEGLAGIISSGR	R	S	0.997	58.9	25	58.9	2			726.869	1451.72	1452.73	2	-0.001422	-0.9788	4593	1334730	468	481	TRUE
20190520-PM561-Huiyong	Uncategorized Sample	MCRJ3	MCRJ3 (F026300)	translation elongation factor aEF-1 alpha subunit [Haloferax volcanii DS2]	gi|291371442,gi|292654537	HaloferaxB_NCBI_032511.fasta	45758	1	4	7	14	0.00114	0.166	possibly correct	TRUE	File: "Z:\Organization\Cores\Mass Spectrometry\Customer data\2019\5-May\20190520-PM561-Huiyong\MCRJ3.raw"; SpectrumID: "8930"; scans: "18193"	LDPASGEVAEENPDFIK	K	S	0.997	90.7	25	90.7	2			915.941	1829.87	1830.88	2	-0.001402	-0.7657	4218	2080950	356	372	TRUE
20190520-PM561-Huiyong	Uncategorized Sample	MCRJ3	MCRJ3 (F026300)	translation elongation factor aEF-1 alpha subunit [Haloferax volcanii DS2]	gi|291371442,gi|292654537	HaloferaxB_NCBI_032511.fasta	45758	1	4	7	14	0.00114	0.166	possibly correct	TRUE	File: "Z:\Organization\Cores\Mass Spectrometry\Customer data\2019\5-May\20190520-PM561-Huiyong\MCRJ3.raw"; SpectrumID: "9061"; scans: "18382"	LDPASGEVAEENPDFIK	K	S	0.997	52.5	25	52.5	2			915.941	1829.87	1830.88	2	-0.0009219	-0.5036	4249	226929	356	372	TRUE
20190520-PM561-Huiyong	Uncategorized Sample	MCRJ3	MCRJ3 (F026300)	translation elongation factor aEF-1 alpha subunit [Haloferax volcanii DS2]	gi|291371442,gi|292654537	HaloferaxB_NCBI_032511.fasta	45758	1	4	7	14	0.00114	0.166	possibly correct	TRUE	File: "Z:\Organization\Cores\Mass Spectrometry\Customer data\2019\5-May\20190520-PM561-Huiyong\MCRJ3.raw"; SpectrumID: "3724"; scans: "10565"	mDVVDYSEDKYK	K	D	0.964	9.22	25	9.22	2		m1: Oxidation (+15.99)	754.335	1506.65	1507.66	2	-0.000357	-0.2368	2955	95336	147	158	TRUE
20190520-PM561-Huiyong	Uncategorized Sample	MCRJ3	MCRJ3 (F026300)	translation elongation factor aEF-1 alpha subunit [Haloferax volcanii DS2]	gi|291371442,gi|292654537	HaloferaxB_NCBI_032511.fasta	45758	1	4	7	14	0.00114	0.166	possibly correct	TRUE	File: "Z:\Organization\Cores\Mass Spectrometry\Customer data\2019\5-May\20190520-PM561-Huiyong\MCRJ3.raw"; SpectrumID: "3838"; scans: "10742"	mDVVDYSEDKYK	K	D	0.997	24.3	25	24.3	2		m1: Oxidation (+15.99)	503.226	1506.66	1507.66	3	0.001037	0.6879	2987	975640	147	158	TRUE
20190520-PM561-Huiyong	Uncategorized Sample	MCRJ3	MCRJ3 (F026300)	translation elongation factor aEF-1 alpha subunit [Haloferax volcanii DS2]	gi|291371442,gi|292654537	HaloferaxB_NCBI_032511.fasta	45758	1	4	7	14	0.00114	0.166	possibly correct	TRUE	File: "Z:\Organization\Cores\Mass Spectrometry\Customer data\2019\5-May\20190520-PM561-Huiyong\MCRJ3.raw"; SpectrumID: "3840"; scans: "10744"	mDVVDYSEDKYK	K	D	0.997	34.9	25	34.9	2		m1: Oxidation (+15.99)	754.335	1506.66	1507.66	2	0.000383	0.2541	2987	167532	147	158	TRUE
20190520-PM561-Huiyong	Uncategorized Sample	MCRJ3	MCRJ3 (F026300)	translation elongation factor aEF-1 alpha subunit [Haloferax volcanii DS2]	gi|291371442,gi|292654537	HaloferaxB_NCBI_032511.fasta	45758	1	4	7	14	0.00114	0.166	possibly correct	TRUE	File: "Z:\Organization\Cores\Mass Spectrometry\Customer data\2019\5-May\20190520-PM561-Huiyong\MCRJ3.raw"; SpectrumID: "3210"; scans: "9847"	SDKPHQNLAIIGHVDHGK	M	S	0.945	7.55	25	7.55	1			394.011	1965.02	1966.03	5	0.0014	0.7121	2843	865162	2	19	TRUE
20190520-PM561-Huiyong	Uncategorized Sample	MCRJ3	MCRJ3 (F026300)	translation elongation factor aEF-1 alpha subunit [Haloferax volcanii DS2]	gi|291371442,gi|292654537	HaloferaxB_NCBI_032511.fasta	45758	1	4	7	14	0.00114	0.166	possibly correct	TRUE	File: "Z:\Organization\Cores\Mass Spectrometry\Customer data\2019\5-May\20190520-PM561-Huiyong\MCRJ3.raw"; SpectrumID: "3073"; scans: "9666"	SDKPHQNLAIIGHVDHGK	M	S	0.951	7.13	25	7.13	1			492.262	1965.02	1966.03	4	-0.0004739	-0.2411	2817	282760	2	19	TRUE
20190520-PM561-Huiyong	Uncategorized Sample	MCRJ3	MCRJ3 (F026300)	translation elongation factor aEF-1 alpha subunit [Haloferax volcanii DS2]	gi|291371442,gi|292654537	HaloferaxB_NCBI_032511.fasta	45758	1	4	7	14	0.00114	0.166	possibly correct	TRUE	File: "Z:\Organization\Cores\Mass Spectrometry\Customer data\2019\5-May\20190520-PM561-Huiyong\MCRJ3.raw"; SpectrumID: "2660"; scans: "9084"	SDKPHQNLAIIGHVDHGK	M	S	0.976	15.3	25	15.3	1			492.262	1965.02	1966.03	4	0.001006	0.5117	2726	225192	2	19	TRUE
20190520-PM561-Huiyong	Uncategorized Sample	MCRJ3	MCRJ3 (F026300)	translation elongation factor aEF-1 alpha subunit [Haloferax volcanii DS2]	gi|291371442,gi|292654537	HaloferaxB_NCBI_032511.fasta	45758	1	4	7	14	0.00114	0.166	possibly correct	TRUE	File: "Z:\Organization\Cores\Mass Spectrometry\Customer data\2019\5-May\20190520-PM561-Huiyong\MCRJ3.raw"; SpectrumID: "2792"; scans: "9274"	SDKPHQNLAIIGHVDHGK	M	S	0.997	19.5	25	19.5	1			492.261	1965.02	1966.03	4	-0.002434	-1.238	2756	260755	2	19	TRUE
20190520-PM561-Huiyong	Uncategorized Sample	MCRJ3	MCRJ3 (F026300)	translation elongation factor aEF-1 alpha subunit [Haloferax volcanii DS2]	gi|291371442,gi|292654537	HaloferaxB_NCBI_032511.fasta	45758	1	4	7	14	0.00114	0.166	possibly correct	TRUE	File: "Z:\Organization\Cores\Mass Spectrometry\Customer data\2019\5-May\20190520-PM561-Huiyong\MCRJ3.raw"; SpectrumID: "2925"; scans: "9464"	SDKPHQNLAIIGHVDHGK	M	S	0.997	30.4	25	30.4	1			492.262	1965.02	1966.03	4	0.001486	0.7559	2787	237663	2	19	TRUE
20190520-PM561-Huiyong	Uncategorized Sample	MCRJ3	MCRJ3 (F026300)	translation elongation factor aEF-1 alpha subunit [Haloferax volcanii DS2]	gi|291371442,gi|292654537	HaloferaxB_NCBI_032511.fasta	45758	1	4	7	14	0.00114	0.166	possibly correct	TRUE	File: "Z:\Organization\Cores\Mass Spectrometry\Customer data\2019\5-May\20190520-PM561-Huiyong\MCRJ3.raw"; SpectrumID: "5350"; scans: "12857"	TVEmHHEEVDQAGPGDNVGFNVR	K	G	0.997	26.8	25	26.8	2		m4: Oxidation (+15.99)	639.041	2552.13	2553.14	4	-0.001209	-0.4735	3317	795913	269	291	TRUE
20190520-PM561-Huiyong	Uncategorized Sample	MCRJ3	MCRJ3 (F026300)	translation elongation factor aEF-1 alpha subunit [Haloferax volcanii DS2]	gi|291371442,gi|292654537	HaloferaxB_NCBI_032511.fasta	45758	1	4	7	14	0.00114	0.166	possibly correct	TRUE	File: "Z:\Organization\Cores\Mass Spectrometry\Customer data\2019\5-May\20190520-PM561-Huiyong\MCRJ3.raw"; SpectrumID: "5079"; scans: "12483"	TVEmHHEEVDQAGPGDNVGFNVR	K	G	0.997	39.3	25	39.3	2		m4: Oxidation (+15.99)	851.719	2552.13	2553.14	3	-0.000763	-0.2988	3259	141649	269	291	TRUE
20190520-PM561-Huiyong	Uncategorized Sample	MCRJ3	MCRJ3 (F026300)	translation elongation factor aEF-1 alpha subunit [Haloferax volcanii DS2]	gi|291371442,gi|292654537	HaloferaxB_NCBI_032511.fasta	45758	1	4	7	14	0.00114	0.166	possibly correct	TRUE	File: "Z:\Organization\Cores\Mass Spectrometry\Customer data\2019\5-May\20190520-PM561-Huiyong\MCRJ3.raw"; SpectrumID: "5206"; scans: "12659"	TVEmHHEEVDQAGPGDNVGFNVR	K	G	0.997	55.6	25	55.6	2		m4: Oxidation (+15.99)	639.041	2552.14	2553.14	4	0.000271	0.1062	3287	2539080	269	291	TRUE
20190520-PM561-Huiyong	Uncategorized Sample	MCRJ3	MCRJ3 (F026300)	translation elongation factor aEF-1 alpha subunit [Haloferax volcanii DS2]	gi|291371442,gi|292654537	HaloferaxB_NCBI_032511.fasta	45758	1	4	7	14	0.00114	0.166	possibly correct	TRUE	File: "Z:\Organization\Cores\Mass Spectrometry\Customer data\2019\5-May\20190520-PM561-Huiyong\MCRJ3.raw"; SpectrumID: "5224"; scans: "12683"	TVEmHHEEVDQAGPGDNVGFNVR	K	G	0.997	62.5	25	62.5	2		m4: Oxidation (+15.99)	851.719	2552.14	2553.14	3	0.001427	0.5589	3290	404894	269	291	TRUE
20190520-PM561-Huiyong	Uncategorized Sample	MCRJ3	MCRJ3 (F026300)	catalase/peroxidase HPI [Haloferax volcanii DS2]	gi|291371440,gi|292655918	HaloferaxB_NCBI_032511.fasta	80006.1	1	2	2	3	0.000245	0.0279	possibly correct	TRUE	File: "Z:\Organization\Cores\Mass Spectrometry\Customer data\2019\5-May\20190520-PM561-Huiyong\MCRJ3.raw"; SpectrumID: "4259"; scans: "11340"	ImSHDRFDLE	K	-	0.997	20.1	25	20.1	2		m2: Oxidation (+15.99)	639.792	1277.57	1278.58	2	-0.002117	-1.656	3082	320492	709	718	TRUE
20190520-PM561-Huiyong	Uncategorized Sample	MCRJ3	MCRJ3 (F026300)	catalase/peroxidase HPI [Haloferax volcanii DS2]	gi|291371440,gi|292655918	HaloferaxB_NCBI_032511.fasta	80006.1	1	2	2	3	0.000245	0.0279	possibly correct	TRUE	File: "Z:\Organization\Cores\Mass Spectrometry\Customer data\2019\5-May\20190520-PM561-Huiyong\MCRJ3.raw"; SpectrumID: "4788"; scans: "12088"	TAWASASTYR	K	D	0.959	9.68	25	9.68	2			557.27	1112.53	1113.53	2	0.0005181	0.4652	3200	610784	453	462	TRUE
20190520-PM561-Huiyong	Uncategorized Sample	MCRJ3	MCRJ3 (F026300)	catalase/peroxidase HPI [Haloferax volcanii DS2]	gi|291371440,gi|292655918	HaloferaxB_NCBI_032511.fasta	80006.1	1	2	2	3	0.000245	0.0279	possibly correct	TRUE	File: "Z:\Organization\Cores\Mass Spectrometry\Customer data\2019\5-May\20190520-PM561-Huiyong\MCRJ3.raw"; SpectrumID: "4932"; scans: "12286"	TAWASASTYR	K	D	0.968	15.8	25	15.8	2			557.269	1112.52	1113.53	2	-0.001182	-1.061	3230	590321	453	462	TRUE
20190520-PM561-Huiyong	Uncategorized Sample	MCRJ3	MCRJ3 (F026300)	FeS assembly protein SufD [Haloferax volcanii DS2]	gi|291371934,gi|292655024	HaloferaxB_NCBI_032511.fasta	44684.8	1	3	3	3	0.000245	0.097	possibly correct	TRUE	File: "Z:\Organization\Cores\Mass Spectrometry\Customer data\2019\5-May\20190520-PM561-Huiyong\MCRJ3.raw"; SpectrumID: "1843"; scans: "7955"	AENTTADLVTR	K	G	0.969	16.8	25	16.8	2			595.804	1189.59	1190.6	2	-0.0008619	-0.724	2554	382119	275	285	TRUE
20190520-PM561-Huiyong	Uncategorized Sample	MCRJ3	MCRJ3 (F026300)	FeS assembly protein SufD [Haloferax volcanii DS2]	gi|291371934,gi|292655024	HaloferaxB_NCBI_032511.fasta	44684.8	1	3	3	3	0.000245	0.097	possibly correct	TRUE	File: "Z:\Organization\Cores\Mass Spectrometry\Customer data\2019\5-May\20190520-PM561-Huiyong\MCRJ3.raw"; SpectrumID: "5080"; scans: "12486"	ENTLmLSDQSEADASPK	R	L	0.997	27.7	25	27.7	2		m5: Oxidation (+15.99)	926.418	1850.82	1851.83	2	0.001403	0.7577	3260	126076	315	331	TRUE
20190520-PM561-Huiyong	Uncategorized Sample	MCRJ3	MCRJ3 (F026300)	FeS assembly protein SufD [Haloferax volcanii DS2]	gi|291371934,gi|292655024	HaloferaxB_NCBI_032511.fasta	44684.8	1	3	3	3	0.000245	0.097	possibly correct	TRUE	File: "Z:\Organization\Cores\Mass Spectrometry\Customer data\2019\5-May\20190520-PM561-Huiyong\MCRJ3.raw"; SpectrumID: "4363"; scans: "11484"	SVYEGVQDVGR	R	D	0.997	34.8	25	34.8	2			604.799	1207.58	1208.59	2	-0.0005019	-0.4153	3104	1306310	294	304	TRUE
20190520-PM561-Huiyong	Uncategorized Sample	MCRJ3	MCRJ3 (F026300)	biotin carboxylase [Haloferax volcanii DS2]	gi|291372804,gi|292656608	HaloferaxB_NCBI_032511.fasta	65344.5	1	6	6	7	0.000572	0.137	possibly correct	TRUE	File: "Z:\Organization\Cores\Mass Spectrometry\Customer data\2019\5-May\20190520-PM561-Huiyong\MCRJ3.raw"; SpectrumID: "10046"; scans: "20019"	AVADEFGYPVAIK	K	A	0.997	51.8	25	51.8	2			690.365	1378.71	1379.72	2	0.001578	1.144	4560	687611	146	158	TRUE
20190520-PM561-Huiyong	Uncategorized Sample	MCRJ3	MCRJ3 (F026300)	biotin carboxylase [Haloferax volcanii DS2]	gi|291372804,gi|292656608	HaloferaxB_NCBI_032511.fasta	65344.5	1	6	6	7	0.000572	0.137	possibly correct	TRUE	File: "Z:\Organization\Cores\Mass Spectrometry\Customer data\2019\5-May\20190520-PM561-Huiyong\MCRJ3.raw"; SpectrumID: "4554"; scans: "11746"	GAPAIPVGDASTGGSNSSGPR	R	K	0.972	14.8	25	14.8	2			927.951	1853.89	1854.89	2	0.0003381	0.1823	3144	141214	492	512	TRUE
20190520-PM561-Huiyong	Uncategorized Sample	MCRJ3	MCRJ3 (F026300)	biotin carboxylase [Haloferax volcanii DS2]	gi|291372804,gi|292656608	HaloferaxB_NCBI_032511.fasta	65344.5	1	6	6	7	0.000572	0.137	possibly correct	TRUE	File: "Z:\Organization\Cores\Mass Spectrometry\Customer data\2019\5-May\20190520-PM561-Huiyong\MCRJ3.raw"; SpectrumID: "8685"; scans: "17835"	KVEESEFTWVGPSADAmER	R	L	0.977	17	25	17	2		m17: Oxidation (+15.99)	728.669	2182.99	2183.99	3	0.001557	0.7129	4160	140571	94	112	TRUE
20190520-PM561-Huiyong	Uncategorized Sample	MCRJ3	MCRJ3 (F026300)	biotin carboxylase [Haloferax volcanii DS2]	gi|291372804,gi|292656608	HaloferaxB_NCBI_032511.fasta	65344.5	1	6	6	7	0.000572	0.137	possibly correct	TRUE	File: "Z:\Organization\Cores\Mass Spectrometry\Customer data\2019\5-May\20190520-PM561-Huiyong\MCRJ3.raw"; SpectrumID: "4349"; scans: "11465"	VVHSEDEVDEQFETAK	K	R	0.997	24	25	24	2			621.288	1860.84	1861.85	3	0.003642	1.956	3101	179386	170	185	TRUE
20190520-PM561-Huiyong	Uncategorized Sample	MCRJ3	MCRJ3 (F026300)	biotin carboxylase [Haloferax volcanii DS2]	gi|291372804,gi|292656608	HaloferaxB_NCBI_032511.fasta	65344.5	1	6	6	7	0.000572	0.137	possibly correct	TRUE	File: "Z:\Organization\Cores\Mass Spectrometry\Customer data\2019\5-May\20190520-PM561-Huiyong\MCRJ3.raw"; SpectrumID: "3444"; scans: "10165"	VVHSEDEVDEQFETAKR	K	E	0.997	21.1	25	21.1	2			673.321	2016.94	2017.95	3	0.003252	1.612	2891	147999	170	186	TRUE
20190520-PM561-Huiyong	Uncategorized Sample	MCRJ3	MCRJ3 (F026300)	biotin carboxylase [Haloferax volcanii DS2]	gi|291372804,gi|292656608	HaloferaxB_NCBI_032511.fasta	65344.5	1	6	6	7	0.000572	0.137	possibly correct	TRUE	File: "Z:\Organization\Cores\Mass Spectrometry\Customer data\2019\5-May\20190520-PM561-Huiyong\MCRJ3.raw"; SpectrumID: "5655"; scans: "13300"	YADEAYNIGPAR	R	A	0.997	53.7	25	53.7	2			670.316	1338.62	1339.63	2	-0.002462	-1.838	3391	201321	44	55	TRUE
20190520-PM561-Huiyong	Uncategorized Sample	MCRJ3	MCRJ3 (F026300)	biotin carboxylase [Haloferax volcanii DS2]	gi|291372804,gi|292656608	HaloferaxB_NCBI_032511.fasta	65344.5	1	6	6	7	0.000572	0.137	possibly correct	TRUE	File: "Z:\Organization\Cores\Mass Spectrometry\Customer data\2019\5-May\20190520-PM561-Huiyong\MCRJ3.raw"; SpectrumID: "5778"; scans: "13483"	YADEAYNIGPAR	R	A	0.997	66.2	25	66.2	2			670.317	1338.62	1339.63	2	-0.0006219	-0.4643	3421	495490	44	55	TRUE
20190520-PM561-Huiyong	Uncategorized Sample	MCRJ3	MCRJ3 (F026300)	ABC-type transport system periplasmic substrate-binding protein (probable substrate sugar) [Haloferax volcanii DS2]	gi|291372303,gi|292656814	HaloferaxB_NCBI_032511.fasta	55422.7	1	5	7	13	0.00106	0.15	possibly correct	TRUE	File: "Z:\Organization\Cores\Mass Spectrometry\Customer data\2019\5-May\20190520-PM561-Huiyong\MCRJ3.raw"; SpectrumID: "748"; scans: "6015"	KPFTGGDAImHR	R	N	0.997	51.8	25	51.8	2		m10: Oxidation (+15.99)	449.228	1344.66	1345.67	3	6.705e-05	0.04983	2168	4189600	333	344	TRUE
20190520-PM561-Huiyong	Uncategorized Sample	MCRJ3	MCRJ3 (F026300)	ABC-type transport system periplasmic substrate-binding protein (probable substrate sugar) [Haloferax volcanii DS2]	gi|291372303,gi|292656814	HaloferaxB_NCBI_032511.fasta	55422.7	1	5	7	13	0.00106	0.15	possibly correct	TRUE	File: "Z:\Organization\Cores\Mass Spectrometry\Customer data\2019\5-May\20190520-PM561-Huiyong\MCRJ3.raw"; SpectrumID: "824"; scans: "6186"	KPFTGGDAImHR	R	N	0.997	53.1	25	53.1	2		m10: Oxidation (+15.99)	449.227	1344.66	1345.67	3	-0.000923	-0.6859	2209	936005	333	344	TRUE
20190520-PM561-Huiyong	Uncategorized Sample	MCRJ3	MCRJ3 (F026300)	ABC-type transport system periplasmic substrate-binding protein (probable substrate sugar) [Haloferax volcanii DS2]	gi|291372303,gi|292656814	HaloferaxB_NCBI_032511.fasta	55422.7	1	5	7	13	0.00106	0.15	possibly correct	TRUE	File: "Z:\Organization\Cores\Mass Spectrometry\Customer data\2019\5-May\20190520-PM561-Huiyong\MCRJ3.raw"; SpectrumID: "2638"; scans: "9055"	KPFTGGDAIMHR	R	N	0.997	57.2	25	57.2	2			443.896	1328.67	1329.67	3	0.0001821	0.1369	2722	750282	333	344	TRUE
20190520-PM561-Huiyong	Uncategorized Sample	MCRJ3	MCRJ3 (F026300)	ABC-type transport system periplasmic substrate-binding protein (probable substrate sugar) [Haloferax volcanii DS2]	gi|291372303,gi|292656814	HaloferaxB_NCBI_032511.fasta	55422.7	1	5	7	13	0.00106	0.15	possibly correct	TRUE	File: "Z:\Organization\Cores\Mass Spectrometry\Customer data\2019\5-May\20190520-PM561-Huiyong\MCRJ3.raw"; SpectrumID: "761"; scans: "6053"	KPFTGGDAImHR	R	N	0.997	66.1	25	66.1	2		m10: Oxidation (+15.99)	449.228	1344.66	1345.67	3	-0.000203	-0.1508	2179	3389160	333	344	TRUE
20190520-PM561-Huiyong	Uncategorized Sample	MCRJ3	MCRJ3 (F026300)	ABC-type transport system periplasmic substrate-binding protein (probable substrate sugar) [Haloferax volcanii DS2]	gi|291372303,gi|292656814	HaloferaxB_NCBI_032511.fasta	55422.7	1	5	7	13	0.00106	0.15	possibly correct	TRUE	File: "Z:\Organization\Cores\Mass Spectrometry\Customer data\2019\5-May\20190520-PM561-Huiyong\MCRJ3.raw"; SpectrumID: "1093"; scans: "6718"	mADNSDAIVQSmR	R	D	0.997	21.9	25	21.9	2		m1: Oxidation (+15.99), m12: Oxidation (+15.99)	735.32	1468.63	1469.64	2	-0.003612	-2.458	2326	105149	81	93	TRUE
20190520-PM561-Huiyong	Uncategorized Sample	MCRJ3	MCRJ3 (F026300)	ABC-type transport system periplasmic substrate-binding protein (probable substrate sugar) [Haloferax volcanii DS2]	gi|291372303,gi|292656814	HaloferaxB_NCBI_032511.fasta	55422.7	1	5	7	13	0.00106	0.15	possibly correct	TRUE	File: "Z:\Organization\Cores\Mass Spectrometry\Customer data\2019\5-May\20190520-PM561-Huiyong\MCRJ3.raw"; SpectrumID: "2480"; scans: "8835"	MADNSDAIVQSmR	R	D	0.997	47.9	25	47.9	2		m12: Oxidation (+15.99)	727.323	1452.63	1453.64	2	-0.002577	-1.773	2688	114499	81	93	TRUE
20190520-PM561-Huiyong	Uncategorized Sample	MCRJ3	MCRJ3 (F026300)	ABC-type transport system periplasmic substrate-binding protein (probable substrate sugar) [Haloferax volcanii DS2]	gi|291372303,gi|292656814	HaloferaxB_NCBI_032511.fasta	55422.7	1	5	7	13	0.00106	0.15	possibly correct	TRUE	File: "Z:\Organization\Cores\Mass Spectrometry\Customer data\2019\5-May\20190520-PM561-Huiyong\MCRJ3.raw"; SpectrumID: "5244"; scans: "12709"	mADNSDAIVQSMR	R	D	0.997	51.4	25	51.4	2		m1: Oxidation (+15.99)	727.322	1452.63	1453.64	2	-0.004177	-2.873	3294	101285	81	93	TRUE
20190520-PM561-Huiyong	Uncategorized Sample	MCRJ3	MCRJ3 (F026300)	ABC-type transport system periplasmic substrate-binding protein (probable substrate sugar) [Haloferax volcanii DS2]	gi|291372303,gi|292656814	HaloferaxB_NCBI_032511.fasta	55422.7	1	5	7	13	0.00106	0.15	possibly correct	TRUE	File: "Z:\Organization\Cores\Mass Spectrometry\Customer data\2019\5-May\20190520-PM561-Huiyong\MCRJ3.raw"; SpectrumID: "1203"; scans: "6892"	mADNSDAIVQSmR	R	D	0.997	64.2	25	64.2	2		m1: Oxidation (+15.99), m12: Oxidation (+15.99)	735.322	1468.63	1469.64	2	0.001408	0.9581	2356	339096	81	93	TRUE
20190520-PM561-Huiyong	Uncategorized Sample	MCRJ3	MCRJ3 (F026300)	ABC-type transport system periplasmic substrate-binding protein (probable substrate sugar) [Haloferax volcanii DS2]	gi|291372303,gi|292656814	HaloferaxB_NCBI_032511.fasta	55422.7	1	5	7	13	0.00106	0.15	possibly correct	TRUE	File: "Z:\Organization\Cores\Mass Spectrometry\Customer data\2019\5-May\20190520-PM561-Huiyong\MCRJ3.raw"; SpectrumID: "8100"; scans: "16965"	QAQYQQWLGGGR	R	E	0.997	24.7	25	24.7	2			696.345	1390.68	1391.68	2	0.001018	0.7315	4013	527822	116	127	TRUE
20190520-PM561-Huiyong	Uncategorized Sample	MCRJ3	MCRJ3 (F026300)	ABC-type transport system periplasmic substrate-binding protein (probable substrate sugar) [Haloferax volcanii DS2]	gi|291372303,gi|292656814	HaloferaxB_NCBI_032511.fasta	55422.7	1	5	7	13	0.00106	0.15	possibly correct	TRUE	File: "Z:\Organization\Cores\Mass Spectrometry\Customer data\2019\5-May\20190520-PM561-Huiyong\MCRJ3.raw"; SpectrumID: "2036"; scans: "8213"	VAQEVnNAYAQEK	K	T	0.995	52.5	25	11.2	2		n6: Deamidated (+0.98)	732.849	1463.68	1464.7	2	-0.004878	-3.33	2592	333201	479	491	TRUE
20190520-PM561-Huiyong	Uncategorized Sample	MCRJ3	MCRJ3 (F026300)	ABC-type transport system periplasmic substrate-binding protein (probable substrate sugar) [Haloferax volcanii DS2]	gi|291372303,gi|292656814	HaloferaxB_NCBI_032511.fasta	55422.7	1	5	7	13	0.00106	0.15	possibly correct	TRUE	File: "Z:\Organization\Cores\Mass Spectrometry\Customer data\2019\5-May\20190520-PM561-Huiyong\MCRJ3.raw"; SpectrumID: "1360"; scans: "7161"	VAQEVNNAYAQEK	K	T	0.997	22.8	25	22.8	2			732.36	1462.71	1463.71	2	0.0007381	0.5042	2408	70038	479	491	TRUE
20190520-PM561-Huiyong	Uncategorized Sample	MCRJ3	MCRJ3 (F026300)	ABC-type transport system periplasmic substrate-binding protein (probable substrate sugar) [Haloferax volcanii DS2]	gi|291372303,gi|292656814	HaloferaxB_NCBI_032511.fasta	55422.7	1	5	7	13	0.00106	0.15	possibly correct	TRUE	File: "Z:\Organization\Cores\Mass Spectrometry\Customer data\2019\5-May\20190520-PM561-Huiyong\MCRJ3.raw"; SpectrumID: "1446"; scans: "7314"	VAQEVNNAYAQEK	K	T	0.997	81.2	25	81.2	2			732.36	1462.71	1463.71	2	0.0008581	0.5862	2438	3517680	479	491	TRUE
20190520-PM561-Huiyong	Uncategorized Sample	MCRJ3	MCRJ3 (F026300)	ABC-type transport system periplasmic substrate-binding protein (probable substrate sugar) [Haloferax volcanii DS2]	gi|291372303,gi|292656814	HaloferaxB_NCBI_032511.fasta	55422.7	1	5	7	13	0.00106	0.15	possibly correct	TRUE	File: "Z:\Organization\Cores\Mass Spectrometry\Customer data\2019\5-May\20190520-PM561-Huiyong\MCRJ3.raw"; SpectrumID: "8120"; scans: "16991"	YEGTGGPVAALGGWHmTmNPNAPQQQK	K	Q	0.969	7.73	25	7.73	2		m16: Oxidation (+15.99), m18: Oxidation (+15.99)	958.11	2871.31	2872.31	3	1.204e-05	0.004192	4017	160961	379	405	TRUE
20190520-PM561-Huiyong	Uncategorized Sample	MCRJ3	MCRJ3 (F026300)	DNA-directed RNA polymerase subunit B [Haloferax volcanii DS2]	gi|291370551,gi|292654526	HaloferaxB_NCBI_032511.fasta	67761.5	1	5	6	6	0.000491	0.126	possibly correct	TRUE	File: "Z:\Organization\Cores\Mass Spectrometry\Customer data\2019\5-May\20190520-PM561-Huiyong\MCRJ3.raw"; SpectrumID: "6829"; scans: "15097"	DTVIGHGAAmVLQER	R	L	0.956	7.61	25	7.61	2		m10: Oxidation (+15.99)	806.91	1611.81	1612.81	2	0.001303	0.8079	3705	105142	524	538	TRUE
20190520-PM561-Huiyong	Uncategorized Sample	MCRJ3	MCRJ3 (F026300)	DNA-directed RNA polymerase subunit B [Haloferax volcanii DS2]	gi|291370551,gi|292654526	HaloferaxB_NCBI_032511.fasta	67761.5	1	5	6	6	0.000491	0.126	possibly correct	TRUE	File: "Z:\Organization\Cores\Mass Spectrometry\Customer data\2019\5-May\20190520-PM561-Huiyong\MCRJ3.raw"; SpectrumID: "6811"; scans: "15069"	DTVIGHGAAmVLQER	R	L	0.957	12.2	25	12.2	2		m10: Oxidation (+15.99)	538.275	1611.8	1612.81	3	-0.000853	-0.5289	3700	352480	524	538	TRUE
20190520-PM561-Huiyong	Uncategorized Sample	MCRJ3	MCRJ3 (F026300)	DNA-directed RNA polymerase subunit B [Haloferax volcanii DS2]	gi|291370551,gi|292654526	HaloferaxB_NCBI_032511.fasta	67761.5	1	5	6	6	0.000491	0.126	possibly correct	TRUE	File: "Z:\Organization\Cores\Mass Spectrometry\Customer data\2019\5-May\20190520-PM561-Huiyong\MCRJ3.raw"; SpectrumID: "6899"; scans: "15208"	FLEEPDDmAGLSPQK	R	R	0.982	17.2	25	17.2	2		m8: Oxidation (+15.99)	846.893	1691.77	1692.78	2	-0.000617	-0.3645	3724	254526	307	321	TRUE
20190520-PM561-Huiyong	Uncategorized Sample	MCRJ3	MCRJ3 (F026300)	DNA-directed RNA polymerase subunit B [Haloferax volcanii DS2]	gi|291370551,gi|292654526	HaloferaxB_NCBI_032511.fasta	67761.5	1	5	6	6	0.000491	0.126	possibly correct	TRUE	File: "Z:\Organization\Cores\Mass Spectrometry\Customer data\2019\5-May\20190520-PM561-Huiyong\MCRJ3.raw"; SpectrumID: "6601"; scans: "14739"	mTVGHVLEmLGGK	R	V	0.997	20.3	25	20.3	2		m1: Oxidation (+15.99), m9: Oxidation (+15.99)	468.573	1402.7	1403.7	3	0.001982	1.412	3640	494069	409	421	TRUE
20190520-PM561-Huiyong	Uncategorized Sample	MCRJ3	MCRJ3 (F026300)	DNA-directed RNA polymerase subunit B [Haloferax volcanii DS2]	gi|291370551,gi|292654526	HaloferaxB_NCBI_032511.fasta	67761.5	1	5	6	6	0.000491	0.126	possibly correct	TRUE	File: "Z:\Organization\Cores\Mass Spectrometry\Customer data\2019\5-May\20190520-PM561-Huiyong\MCRJ3.raw"; SpectrumID: "4832"; scans: "12149"	RVDGTAFQGENEEELR	R	S	0.997	27.3	25	27.3	2			617.295	1848.86	1849.87	3	0.004212	2.277	3210	464823	429	444	TRUE
20190520-PM561-Huiyong	Uncategorized Sample	MCRJ3	MCRJ3 (F026300)	DNA-directed RNA polymerase subunit B [Haloferax volcanii DS2]	gi|291370551,gi|292654526	HaloferaxB_NCBI_032511.fasta	67761.5	1	5	6	6	0.000491	0.126	possibly correct	TRUE	File: "Z:\Organization\Cores\Mass Spectrometry\Customer data\2019\5-May\20190520-PM561-Huiyong\MCRJ3.raw"; SpectrumID: "6648"; scans: "14818"	RYPGGQEDRFEIPSQDVR	R	G	0.955	12.2	25	12.2	2			538.017	2148.04	2149.04	4	0.001986	0.9242	3655	319882	252	269	TRUE
20190520-PM561-Huiyong	Uncategorized Sample	MCRJ3	MCRJ3 (F026300)	PQQ repeat protein [Haloferax volcanii DS2]	gi|291370054,gi|292656725	HaloferaxB_NCBI_032511.fasta	46918.6	1	2	2	2	0.000164	0.0366	possibly correct	TRUE	File: "Z:\Organization\Cores\Mass Spectrometry\Customer data\2019\5-May\20190520-PM561-Huiyong\MCRJ3.raw"; SpectrumID: "3613"; scans: "10400"	GDLVALNR	R	T	0.951	12.1	25	12.1	2			429.246	856.478	857.484	2	0.001418	1.654	2927	471826	363	370	TRUE
20190520-PM561-Huiyong	Uncategorized Sample	MCRJ3	MCRJ3 (F026300)	PQQ repeat protein [Haloferax volcanii DS2]	gi|291370054,gi|292656725	HaloferaxB_NCBI_032511.fasta	46918.6	1	2	2	2	0.000164	0.0366	possibly correct	TRUE	File: "Z:\Organization\Cores\Mass Spectrometry\Customer data\2019\5-May\20190520-PM561-Huiyong\MCRJ3.raw"; SpectrumID: "7448"; scans: "16028"	VYIAGWDR	R	I	0.965	11.9	25	10.1	2			490.254	978.493	979.5	2	0.0005181	0.5289	3863	479802	282	289	TRUE
20190520-PM561-Huiyong	Uncategorized Sample	MCRJ3	MCRJ3 (F026300)	2,3-bisphosphoglycerate-independent phosphoglycerate mutase [Haloferax volcanii DS2]	gi|291371918,gi|292656637	HaloferaxB_NCBI_032511.fasta	57234.7	1	5	5	7	0.000572	0.124	possibly correct	TRUE	File: "Z:\Organization\Cores\Mass Spectrometry\Customer data\2019\5-May\20190520-PM561-Huiyong\MCRJ3.raw"; SpectrumID: "1551"; scans: "7475"	AADTPNFDR	K	Y	0.997	33	25	33	2			503.734	1005.45	1006.46	2	0.001238	1.23	2466	497693	24	32	TRUE
20190520-PM561-Huiyong	Uncategorized Sample	MCRJ3	MCRJ3 (F026300)	2,3-bisphosphoglycerate-independent phosphoglycerate mutase [Haloferax volcanii DS2]	gi|291371918,gi|292656637	HaloferaxB_NCBI_032511.fasta	57234.7	1	5	5	7	0.000572	0.124	possibly correct	TRUE	File: "Z:\Organization\Cores\Mass Spectrometry\Customer data\2019\5-May\20190520-PM561-Huiyong\MCRJ3.raw"; SpectrumID: "3046"; scans: "9632"	AYDAIVER	R	E	0.99	29.4	25	20.4	2			468.743	935.472	936.479	2	0.0003781	0.4037	2813	539138	197	204	TRUE
20190520-PM561-Huiyong	Uncategorized Sample	MCRJ3	MCRJ3 (F026300)	2,3-bisphosphoglycerate-independent phosphoglycerate mutase [Haloferax volcanii DS2]	gi|291371918,gi|292656637	HaloferaxB_NCBI_032511.fasta	57234.7	1	5	5	7	0.000572	0.124	possibly correct	TRUE	File: "Z:\Organization\Cores\Mass Spectrometry\Customer data\2019\5-May\20190520-PM561-Huiyong\MCRJ3.raw"; SpectrumID: "2907"; scans: "9437"	AYDAIVER	R	E	0.99	32.6	25	23.6	2			468.743	935.472	936.479	2	0.0004981	0.5318	2782	635180	197	204	TRUE
20190520-PM561-Huiyong	Uncategorized Sample	MCRJ3	MCRJ3 (F026300)	2,3-bisphosphoglycerate-independent phosphoglycerate mutase [Haloferax volcanii DS2]	gi|291371918,gi|292656637	HaloferaxB_NCBI_032511.fasta	57234.7	1	5	5	7	0.000572	0.124	possibly correct	TRUE	File: "Z:\Organization\Cores\Mass Spectrometry\Customer data\2019\5-May\20190520-PM561-Huiyong\MCRJ3.raw"; SpectrumID: "10763"; scans: "21408"	DAGAFGTLIVDGR	R	R	0.997	21.9	25	21.9	2			646.336	1290.66	1291.66	2	0.001358	1.051	4860	292465	35	47	TRUE
20190520-PM561-Huiyong	Uncategorized Sample	MCRJ3	MCRJ3 (F026300)	2,3-bisphosphoglycerate-independent phosphoglycerate mutase [Haloferax volcanii DS2]	gi|291371918,gi|292656637	HaloferaxB_NCBI_032511.fasta	57234.7	1	5	5	7	0.000572	0.124	possibly correct	TRUE	File: "Z:\Organization\Cores\Mass Spectrometry\Customer data\2019\5-May\20190520-PM561-Huiyong\MCRJ3.raw"; SpectrumID: "6045"; scans: "13867"	GVEAVTHAFTDGR	R	D	0.997	28.8	25	28.8	2			453.893	1358.66	1359.67	3	4.206e-05	0.03093	3483	1073240	137	149	TRUE
20190520-PM561-Huiyong	Uncategorized Sample	MCRJ3	MCRJ3 (F026300)	2,3-bisphosphoglycerate-independent phosphoglycerate mutase [Haloferax volcanii DS2]	gi|291371918,gi|292656637	HaloferaxB_NCBI_032511.fasta	57234.7	1	5	5	7	0.000572	0.124	possibly correct	TRUE	File: "Z:\Organization\Cores\Mass Spectrometry\Customer data\2019\5-May\20190520-PM561-Huiyong\MCRJ3.raw"; SpectrumID: "6155"; scans: "14039"	GVEAVTHAFTDGR	R	D	0.997	32.6	25	32.6	2			453.894	1358.66	1359.67	3	0.001152	0.8473	3514	763627	137	149	TRUE
20190520-PM561-Huiyong	Uncategorized Sample	MCRJ3	MCRJ3 (F026300)	2,3-bisphosphoglycerate-independent phosphoglycerate mutase [Haloferax volcanii DS2]	gi|291371918,gi|292656637	HaloferaxB_NCBI_032511.fasta	57234.7	1	5	5	7	0.000572	0.124	possibly correct	TRUE	File: "Z:\Organization\Cores\Mass Spectrometry\Customer data\2019\5-May\20190520-PM561-Huiyong\MCRJ3.raw"; SpectrumID: "7372"; scans: "15906"	VGLPDGQmGNSEVGHLNIGAGR	R	V	0.981	16.8	25	16.8	2		m8: Oxidation (+15.99)	732.027	2193.06	2194.07	3	-0.000873	-0.3979	3841	71645	49	70	TRUE
20190520-PM561-Huiyong	Uncategorized Sample	MCRJ3	MCRJ3 (F026300)	adenosylhomocysteinase [Haloferax volcanii DS2]	gi|291370548,gi|292654346	HaloferaxB_NCBI_032511.fasta	46623.6	1	3	3	5	0.000409	0.107	possibly correct	TRUE	File: "Z:\Organization\Cores\Mass Spectrometry\Customer data\2019\5-May\20190520-PM561-Huiyong\MCRJ3.raw"; SpectrumID: "6839"; scans: "15115"	ASGQNANVIVTEVDPR	K	R	0.997	39.8	25	39.8	2			835.43	1668.85	1669.85	2	0.002878	1.724	3708	287416	234	249	TRUE
20190520-PM561-Huiyong	Uncategorized Sample	MCRJ3	MCRJ3 (F026300)	adenosylhomocysteinase [Haloferax volcanii DS2]	gi|291370548,gi|292654346	HaloferaxB_NCBI_032511.fasta	46623.6	1	3	3	5	0.000409	0.107	possibly correct	TRUE	File: "Z:\Organization\Cores\Mass Spectrometry\Customer data\2019\5-May\20190520-PM561-Huiyong\MCRJ3.raw"; SpectrumID: "5251"; scans: "12719"	SEHYAPVSEHLDDVEAAR	M	T	0.997	46.5	25	46.5	1			675.647	2023.92	2024.93	3	-0.003198	-1.579	3296	343490	2	19	TRUE
20190520-PM561-Huiyong	Uncategorized Sample	MCRJ3	MCRJ3 (F026300)	adenosylhomocysteinase [Haloferax volcanii DS2]	gi|291370548,gi|292654346	HaloferaxB_NCBI_032511.fasta	46623.6	1	3	3	5	0.000409	0.107	possibly correct	TRUE	File: "Z:\Organization\Cores\Mass Spectrometry\Customer data\2019\5-May\20190520-PM561-Huiyong\MCRJ3.raw"; SpectrumID: "6541"; scans: "14651"	VGDVFITTTGNR	K	D	0.997	23.1	25	23.1	2			640.337	1278.66	1279.66	2	0.002178	1.702	3625	259434	270	281	TRUE
20190520-PM561-Huiyong	Uncategorized Sample	MCRJ3	MCRJ3 (F026300)	adenosylhomocysteinase [Haloferax volcanii DS2]	gi|291370548,gi|292654346	HaloferaxB_NCBI_032511.fasta	46623.6	1	3	3	5	0.000409	0.107	possibly correct	TRUE	File: "Z:\Organization\Cores\Mass Spectrometry\Customer data\2019\5-May\20190520-PM561-Huiyong\MCRJ3.raw"; SpectrumID: "6441"; scans: "14487"	VGDVFITTTGNR	K	D	0.997	42.5	25	42.5	2			640.336	1278.66	1279.66	2	0.0009581	0.7487	3594	900257	270	281	TRUE
20190520-PM561-Huiyong	Uncategorized Sample	MCRJ3	MCRJ3 (F026300)	adenosylhomocysteinase [Haloferax volcanii DS2]	gi|291370548,gi|292654346	HaloferaxB_NCBI_032511.fasta	46623.6	1	3	3	5	0.000409	0.107	possibly correct	TRUE	File: "Z:\Organization\Cores\Mass Spectrometry\Customer data\2019\5-May\20190520-PM561-Huiyong\MCRJ3.raw"; SpectrumID: "6331"; scans: "14315"	VGDVFITTTGNR	K	D	0.997	51.5	25	51.5	2			640.336	1278.66	1279.66	2	0.0005981	0.4674	3564	575063	270	281	TRUE
20190520-PM561-Huiyong	Uncategorized Sample	MCRJ3	MCRJ3 (F026300)	hydroxymethylglutaryl-CoA synthase [Haloferax volcanii DS2]	gi|291371901,gi|292656545	HaloferaxB_NCBI_032511.fasta	50104.3	1	5	5	6	0.000491	0.108	possibly correct	TRUE	File: "Z:\Organization\Cores\Mass Spectrometry\Customer data\2019\5-May\20190520-PM561-Huiyong\MCRJ3.raw"; SpectrumID: "6981"; scans: "15327"	EALEDYESVAGR	R	T	0.997	47.9	25	47.9	2			669.812	1337.61	1338.62	2	-0.001482	-1.107	3744	365234	221	232	TRUE
20190520-PM561-Huiyong	Uncategorized Sample	MCRJ3	MCRJ3 (F026300)	hydroxymethylglutaryl-CoA synthase [Haloferax volcanii DS2]	gi|291371901,gi|292656545	HaloferaxB_NCBI_032511.fasta	50104.3	1	5	5	6	0.000491	0.108	possibly correct	TRUE	File: "Z:\Organization\Cores\Mass Spectrometry\Customer data\2019\5-May\20190520-PM561-Huiyong\MCRJ3.raw"; SpectrumID: "4178"; scans: "11227"	GLTPADIGR	K	I	0.946	7.27	25	7.27	2			450.251	898.488	899.495	2	0.0005381	0.5982	3064	1097340	69	77	TRUE
20190520-PM561-Huiyong	Uncategorized Sample	MCRJ3	MCRJ3 (F026300)	hydroxymethylglutaryl-CoA synthase [Haloferax volcanii DS2]	gi|291371901,gi|292656545	HaloferaxB_NCBI_032511.fasta	50104.3	1	5	5	6	0.000491	0.108	possibly correct	TRUE	File: "Z:\Organization\Cores\Mass Spectrometry\Customer data\2019\5-May\20190520-PM561-Huiyong\MCRJ3.raw"; SpectrumID: "4728"; scans: "12003"	KAALLGFR	R	H	0.99	19.6	25	19.6	2			438.277	874.539	875.546	2	-0.0001819	-0.2078	3187	516707	253	260	TRUE
20190520-PM561-Huiyong	Uncategorized Sample	MCRJ3	MCRJ3 (F026300)	hydroxymethylglutaryl-CoA synthase [Haloferax volcanii DS2]	gi|291371901,gi|292656545	HaloferaxB_NCBI_032511.fasta	50104.3	1	5	5	6	0.000491	0.108	possibly correct	TRUE	File: "Z:\Organization\Cores\Mass Spectrometry\Customer data\2019\5-May\20190520-PM561-Huiyong\MCRJ3.raw"; SpectrumID: "1555"; scans: "7480"	SmQVYLAR	R	M	0.99	21.1	25	21.1	2		m2: Oxidation (+15.99)	492.253	982.491	983.498	2	0.000603	0.6132	2466	668321	211	218	TRUE
20190520-PM561-Huiyong	Uncategorized Sample	MCRJ3	MCRJ3 (F026300)	hydroxymethylglutaryl-CoA synthase [Haloferax volcanii DS2]	gi|291371901,gi|292656545	HaloferaxB_NCBI_032511.fasta	50104.3	1	5	5	6	0.000491	0.108	possibly correct	TRUE	File: "Z:\Organization\Cores\Mass Spectrometry\Customer data\2019\5-May\20190520-PM561-Huiyong\MCRJ3.raw"; SpectrumID: "7381"; scans: "15921"	VIEPTLDISSR	R	V	0.997	61.6	25	61.6	2			615.341	1228.67	1229.67	2	0.0001381	0.1123	3844	1235500	315	325	TRUE
20190520-PM561-Huiyong	Uncategorized Sample	MCRJ3	MCRJ3 (F026300)	hydroxymethylglutaryl-CoA synthase [Haloferax volcanii DS2]	gi|291371901,gi|292656545	HaloferaxB_NCBI_032511.fasta	50104.3	1	5	5	6	0.000491	0.108	possibly correct	TRUE	File: "Z:\Organization\Cores\Mass Spectrometry\Customer data\2019\5-May\20190520-PM561-Huiyong\MCRJ3.raw"; SpectrumID: "7497"; scans: "16100"	VIEPTLDISSR	R	V	0.997	65.7	25	65.7	2			615.342	1228.67	1229.67	2	0.003678	2.991	3875	1004380	315	325	TRUE
20190520-PM561-Huiyong	Uncategorized Sample	MCRJ3	MCRJ3 (F026300)	coiled-coil protein [Haloferax volcanii DS2]	gi|291372672,gi|292655043	HaloferaxB_NCBI_032511.fasta	36337.1	1	2	2	2	0.000164	0.111	possibly correct	TRUE	File: "Z:\Organization\Cores\Mass Spectrometry\Customer data\2019\5-May\20190520-PM561-Huiyong\MCRJ3.raw"; SpectrumID: "5246"; scans: "12713"	NIDLPDEKLESGSK	R	G	0.959	6.99	25	6.99	2			772.894	1543.77	1544.78	2	1.806e-05	0.01169	3295	115196	21	34	TRUE
20190520-PM561-Huiyong	Uncategorized Sample	MCRJ3	MCRJ3 (F026300)	coiled-coil protein [Haloferax volcanii DS2]	gi|291372672,gi|292655043	HaloferaxB_NCBI_032511.fasta	36337.1	1	2	2	2	0.000164	0.111	possibly correct	TRUE	File: "Z:\Organization\Cores\Mass Spectrometry\Customer data\2019\5-May\20190520-PM561-Huiyong\MCRJ3.raw"; SpectrumID: "4129"; scans: "11162"	VTELADDAQEHHNQmIEAYR	K	E	0.965	10.1	25	10.1	2		m15: Oxidation (+15.99)	796.029	2385.07	2386.07	3	0.000747	0.3131	3055	220694	198	217	TRUE
20190520-PM561-Huiyong	Uncategorized Sample	MCRJ3	MCRJ3 (F026300)	cysteinyl-tRNA synthetase [Haloferax volcanii DS2]	gi|291370540,gi|292655283	HaloferaxB_NCBI_032511.fasta	55217	1	3	3	4	0.000327	0.0709	possibly correct	TRUE	File: "Z:\Organization\Cores\Mass Spectrometry\Customer data\2019\5-May\20190520-PM561-Huiyong\MCRJ3.raw"; SpectrumID: "5646"; scans: "13286"	AYEAAVDAVDSPDAR	R	T	0.997	25	25	25	2			775.36	1548.71	1549.71	2	-0.0006219	-0.4013	3388	138440	342	356	TRUE
20190520-PM561-Huiyong	Uncategorized Sample	MCRJ3	MCRJ3 (F026300)	cysteinyl-tRNA synthetase [Haloferax volcanii DS2]	gi|291370540,gi|292655283	HaloferaxB_NCBI_032511.fasta	55217	1	3	3	4	0.000327	0.0709	possibly correct	TRUE	File: "Z:\Organization\Cores\Mass Spectrometry\Customer data\2019\5-May\20190520-PM561-Huiyong\MCRJ3.raw"; SpectrumID: "5761"; scans: "13462"	AYEAAVDAVDSPDAR	R	T	0.997	55.2	25	55.2	2			775.36	1548.71	1549.71	2	0.0005981	0.3859	3419	257546	342	356	TRUE
20190520-PM561-Huiyong	Uncategorized Sample	MCRJ3	MCRJ3 (F026300)	cysteinyl-tRNA synthetase [Haloferax volcanii DS2]	gi|291370540,gi|292655283	HaloferaxB_NCBI_032511.fasta	55217	1	3	3	4	0.000327	0.0709	possibly correct	TRUE	File: "Z:\Organization\Cores\Mass Spectrometry\Customer data\2019\5-May\20190520-PM561-Huiyong\MCRJ3.raw"; SpectrumID: "1506"; scans: "7412"	HVENFTDVNEK	R	I	0.997	33	25	33	2			666.315	1330.62	1331.62	2	0.0009381	0.7044	2456	225163	63	73	TRUE
20190520-PM561-Huiyong	Uncategorized Sample	MCRJ3	MCRJ3 (F026300)	cysteinyl-tRNA synthetase [Haloferax volcanii DS2]	gi|291370540,gi|292655283	HaloferaxB_NCBI_032511.fasta	55217	1	3	3	4	0.000327	0.0709	possibly correct	TRUE	File: "Z:\Organization\Cores\Mass Spectrometry\Customer data\2019\5-May\20190520-PM561-Huiyong\MCRJ3.raw"; SpectrumID: "159"; scans: "4581"	TKVEATDLR	R	D	0.997	21.3	25	20.9	2			516.789	1031.56	1032.57	2	0.001318	1.276	1815	89795	357	365	TRUE
20190520-PM561-Huiyong	Uncategorized Sample	MCRJ3	MCRJ3 (F026300)	histidinol dehydrogenase [Haloferax volcanii DS2]	gi|291372175,gi|292656794	HaloferaxB_NCBI_032511.fasta	45432.2	0.843	1	1	1	8.18e-05	0.0257	possibly correct	TRUE	File: "Z:\Organization\Cores\Mass Spectrometry\Customer data\2019\5-May\20190520-PM561-Huiyong\MCRJ3.raw"; SpectrumID: "3649"; scans: "10448"	EAIEAAAANVR	R	E	0.982	17.8	25	17.8	2			557.797	1113.58	1114.59	2	0.001438	1.29	2934	568316	82	92	TRUE
20190520-PM561-Huiyong	Uncategorized Sample	MCRJ3	MCRJ3 (F026300)	glycerol kinase [Haloferax volcanii DS2]	gi|291372173,gi|292655691	HaloferaxB_NCBI_032511.fasta	56737.8	1	6	6	8	0.000654	0.145	possibly correct	TRUE	File: "Z:\Organization\Cores\Mass Spectrometry\Customer data\2019\5-May\20190520-PM561-Huiyong\MCRJ3.raw"; SpectrumID: "10717"; scans: "21291"	AEWLLDNSDPIK	K	L	0.997	29.3	25	29.3	2			700.857	1399.7	1400.71	2	-0.0001019	-0.07278	4830	485576	142	153	TRUE
20190520-PM561-Huiyong	Uncategorized Sample	MCRJ3	MCRJ3 (F026300)	glycerol kinase [Haloferax volcanii DS2]	gi|291372173,gi|292655691	HaloferaxB_NCBI_032511.fasta	56737.8	1	6	6	8	0.000654	0.145	possibly correct	TRUE	File: "Z:\Organization\Cores\Mass Spectrometry\Customer data\2019\5-May\20190520-PM561-Huiyong\MCRJ3.raw"; SpectrumID: "9089"; scans: "18421"	ATLESIAFQTR	R	D	0.997	39.9	25	39.9	2			618.832	1235.65	1236.66	2	-0.0008219	-0.6646	4255	1707530	390	400	TRUE
20190520-PM561-Huiyong	Uncategorized Sample	MCRJ3	MCRJ3 (F026300)	glycerol kinase [Haloferax volcanii DS2]	gi|291372173,gi|292655691	HaloferaxB_NCBI_032511.fasta	56737.8	1	6	6	8	0.000654	0.145	possibly correct	TRUE	File: "Z:\Organization\Cores\Mass Spectrometry\Customer data\2019\5-May\20190520-PM561-Huiyong\MCRJ3.raw"; SpectrumID: "6766"; scans: "15001"	ETTLVWDR	R	E	0.951	7.44	25	7.44	2			510.261	1018.51	1019.52	2	-8.194e-05	-0.08037	3688	861856	85	92	TRUE
20190520-PM561-Huiyong	Uncategorized Sample	MCRJ3	MCRJ3 (F026300)	glycerol kinase [Haloferax volcanii DS2]	gi|291372173,gi|292655691	HaloferaxB_NCBI_032511.fasta	56737.8	1	6	6	8	0.000654	0.145	possibly correct	TRUE	File: "Z:\Organization\Cores\Mass Spectrometry\Customer data\2019\5-May\20190520-PM561-Huiyong\MCRJ3.raw"; SpectrumID: "5888"; scans: "13634"	SGETYVGAIDQGTTGTR	M	F	0.997	23.2	25	23.2	1			856.907	1711.8	1712.81	2	-0.002642	-1.542	3444	163814	2	18	TRUE
20190520-PM561-Huiyong	Uncategorized Sample	MCRJ3	MCRJ3 (F026300)	glycerol kinase [Haloferax volcanii DS2]	gi|291372173,gi|292655691	HaloferaxB_NCBI_032511.fasta	56737.8	1	6	6	8	0.000654	0.145	possibly correct	TRUE	File: "Z:\Organization\Cores\Mass Spectrometry\Customer data\2019\5-May\20190520-PM561-Huiyong\MCRJ3.raw"; SpectrumID: "6002"; scans: "13810"	SGETYVGAIDQGTTGTR	M	F	0.997	32.7	25	32.7	1			856.907	1711.8	1712.81	2	-0.002882	-1.683	3475	213036	2	18	TRUE
20190520-PM561-Huiyong	Uncategorized Sample	MCRJ3	MCRJ3 (F026300)	glycerol kinase [Haloferax volcanii DS2]	gi|291372173,gi|292655691	HaloferaxB_NCBI_032511.fasta	56737.8	1	6	6	8	0.000654	0.145	possibly correct	TRUE	File: "Z:\Organization\Cores\Mass Spectrometry\Customer data\2019\5-May\20190520-PM561-Huiyong\MCRJ3.raw"; SpectrumID: "8847"; scans: "18076"	TGLEPDAYFSATK	K	A	0.967	15	25	15	2			700.34	1398.67	1399.67	2	-0.0006419	-0.4586	4200	693037	129	141	TRUE
20190520-PM561-Huiyong	Uncategorized Sample	MCRJ3	MCRJ3 (F026300)	glycerol kinase [Haloferax volcanii DS2]	gi|291372173,gi|292655691	HaloferaxB_NCBI_032511.fasta	56737.8	1	6	6	8	0.000654	0.145	possibly correct	TRUE	File: "Z:\Organization\Cores\Mass Spectrometry\Customer data\2019\5-May\20190520-PM561-Huiyong\MCRJ3.raw"; SpectrumID: "8982"; scans: "18268"	TGLEPDAYFSATK	K	A	0.997	37	25	37	2			700.342	1398.67	1399.67	2	0.002898	2.071	4230	611370	129	141	TRUE
20190520-PM561-Huiyong	Uncategorized Sample	MCRJ3	MCRJ3 (F026300)	glycerol kinase [Haloferax volcanii DS2]	gi|291372173,gi|292655691	HaloferaxB_NCBI_032511.fasta	56737.8	1	6	6	8	0.000654	0.145	possibly correct	TRUE	File: "Z:\Organization\Cores\Mass Spectrometry\Customer data\2019\5-May\20190520-PM561-Huiyong\MCRJ3.raw"; SpectrumID: "3515"; scans: "10263"	TTDRIETLEAEGK	R	T	0.957	14.2	25	14.2	2			731.874	1461.73	1462.74	2	0.002738	1.872	2906	142182	109	121	TRUE
20190520-PM561-Huiyong	Uncategorized Sample	MCRJ3	MCRJ3 (F026300)	Fumarate hydratase class II [Haloferax volcanii DS2]	gi|291371792,gi|292657013	HaloferaxB_NCBI_032511.fasta	50091.9	1	10	13	24	0.00196	0.286	possibly correct	TRUE	File: "Z:\Organization\Cores\Mass Spectrometry\Customer data\2019\5-May\20190520-PM561-Huiyong\MCRJ3.raw"; SpectrumID: "2204"; scans: "8439"	AAEImGEGIGDR	R	V	0.997	28.2	25	28.2	2		m5: Oxidation (+15.99)	617.79	1233.56	1234.57	2	-0.001637	-1.326	2625	307753	116	127	TRUE
20190520-PM561-Huiyong	Uncategorized Sample	MCRJ3	MCRJ3 (F026300)	Fumarate hydratase class II [Haloferax volcanii DS2]	gi|291371792,gi|292657013	HaloferaxB_NCBI_032511.fasta	50091.9	1	10	13	24	0.00196	0.286	possibly correct	TRUE	File: "Z:\Organization\Cores\Mass Spectrometry\Customer data\2019\5-May\20190520-PM561-Huiyong\MCRJ3.raw"; SpectrumID: "2471"; scans: "8820"	AAEImGEGIGDR	R	V	0.997	33.6	25	33.6	2		m5: Oxidation (+15.99)	617.789	1233.56	1234.57	2	-0.002377	-1.925	2686	369984	116	127	TRUE
20190520-PM561-Huiyong	Uncategorized Sample	MCRJ3	MCRJ3 (F026300)	Fumarate hydratase class II [Haloferax volcanii DS2]	gi|291371792,gi|292657013	HaloferaxB_NCBI_032511.fasta	50091.9	1	10	13	24	0.00196	0.286	possibly correct	TRUE	File: "Z:\Organization\Cores\Mass Spectrometry\Customer data\2019\5-May\20190520-PM561-Huiyong\MCRJ3.raw"; SpectrumID: "2346"; scans: "8637"	AAEImGEGIGDR	R	V	0.997	55.9	25	55.9	2		m5: Oxidation (+15.99)	617.791	1233.57	1234.57	2	0.000803	0.6505	2655	2240590	116	127	TRUE
20190520-PM561-Huiyong	Uncategorized Sample	MCRJ3	MCRJ3 (F026300)	Fumarate hydratase class II [Haloferax volcanii DS2]	gi|291371792,gi|292657013	HaloferaxB_NCBI_032511.fasta	50091.9	1	10	13	24	0.00196	0.286	possibly correct	TRUE	File: "Z:\Organization\Cores\Mass Spectrometry\Customer data\2019\5-May\20190520-PM561-Huiyong\MCRJ3.raw"; SpectrumID: "6564"; scans: "14684"	AAEYmTEETGVEFR	K	E	0.997	80.1	25	80.1	2		m5: Oxidation (+15.99)	824.862	1647.71	1648.72	2	-0.000217	-0.1316	3630	653597	247	260	TRUE
20190520-PM561-Huiyong	Uncategorized Sample	MCRJ3	MCRJ3 (F026300)	Fumarate hydratase class II [Haloferax volcanii DS2]	gi|291371792,gi|292657013	HaloferaxB_NCBI_032511.fasta	50091.9	1	10	13	24	0.00196	0.286	possibly correct	TRUE	File: "Z:\Organization\Cores\Mass Spectrometry\Customer data\2019\5-May\20190520-PM561-Huiyong\MCRJ3.raw"; SpectrumID: "6461"; scans: "14518"	AAEYmTEETGVEFR	K	E	0.997	76.5	25	76.5	2		m5: Oxidation (+15.99)	824.863	1647.71	1648.72	2	0.002843	1.724	3600	174143	247	260	TRUE
20190520-PM561-Huiyong	Uncategorized Sample	MCRJ3	MCRJ3 (F026300)	Fumarate hydratase class II [Haloferax volcanii DS2]	gi|291371792,gi|292657013	HaloferaxB_NCBI_032511.fasta	50091.9	1	10	13	24	0.00196	0.286	possibly correct	TRUE	File: "Z:\Organization\Cores\Mass Spectrometry\Customer data\2019\5-May\20190520-PM561-Huiyong\MCRJ3.raw"; SpectrumID: "11174"; scans: "22670"	AVENFPISGITFGR	R	R	0.997	21.5	25	21.5	2			754.399	1506.78	1507.79	2	-0.0002419	-0.1605	5204	243186	31	44	TRUE
20190520-PM561-Huiyong	Uncategorized Sample	MCRJ3	MCRJ3 (F026300)	Fumarate hydratase class II [Haloferax volcanii DS2]	gi|291371792,gi|292657013	HaloferaxB_NCBI_032511.fasta	50091.9	1	10	13	24	0.00196	0.286	possibly correct	TRUE	File: "Z:\Organization\Cores\Mass Spectrometry\Customer data\2019\5-May\20190520-PM561-Huiyong\MCRJ3.raw"; SpectrumID: "11202"; scans: "22774"	AVENFPISGITFGR	R	R	0.997	25.4	25	25.4	2			754.399	1506.78	1507.79	2	0.0006181	0.4099	5234	299594	31	44	TRUE
20190520-PM561-Huiyong	Uncategorized Sample	MCRJ3	MCRJ3 (F026300)	Fumarate hydratase class II [Haloferax volcanii DS2]	gi|291371792,gi|292657013	HaloferaxB_NCBI_032511.fasta	50091.9	1	10	13	24	0.00196	0.286	possibly correct	TRUE	File: "Z:\Organization\Cores\Mass Spectrometry\Customer data\2019\5-May\20190520-PM561-Huiyong\MCRJ3.raw"; SpectrumID: "3978"; scans: "10948"	EAEFDGVVK	K	T	0.997	30.2	25	30.2	2			497.248	992.481	993.489	2	-0.0001419	-0.1429	3021	490281	176	184	TRUE
20190520-PM561-Huiyong	Uncategorized Sample	MCRJ3	MCRJ3 (F026300)	Fumarate hydratase class II [Haloferax volcanii DS2]	gi|291371792,gi|292657013	HaloferaxB_NCBI_032511.fasta	50091.9	1	10	13	24	0.00196	0.286	possibly correct	TRUE	File: "Z:\Organization\Cores\Mass Spectrometry\Customer data\2019\5-May\20190520-PM561-Huiyong\MCRJ3.raw"; SpectrumID: "7226"; scans: "15671"	INPVVAEAVNQVHK	K	Q	0.96	14.2	25	14.2	2			506.62	1516.84	1517.84	3	0.002542	1.675	3798	918937	326	339	TRUE
20190520-PM561-Huiyong	Uncategorized Sample	MCRJ3	MCRJ3 (F026300)	Fumarate hydratase class II [Haloferax volcanii DS2]	gi|291371792,gi|292657013	HaloferaxB_NCBI_032511.fasta	50091.9	1	10	13	24	0.00196	0.286	possibly correct	TRUE	File: "Z:\Organization\Cores\Mass Spectrometry\Customer data\2019\5-May\20190520-PM561-Huiyong\MCRJ3.raw"; SpectrumID: "7310"; scans: "15801"	INPVVAEAVNQVHK	K	Q	0.997	30.2	25	30.2	2			759.426	1516.84	1517.84	2	0.0009581	0.6312	3821	349898	326	339	TRUE
20190520-PM561-Huiyong	Uncategorized Sample	MCRJ3	MCRJ3 (F026300)	Fumarate hydratase class II [Haloferax volcanii DS2]	gi|291371792,gi|292657013	HaloferaxB_NCBI_032511.fasta	50091.9	1	10	13	24	0.00196	0.286	possibly correct	TRUE	File: "Z:\Organization\Cores\Mass Spectrometry\Customer data\2019\5-May\20190520-PM561-Huiyong\MCRJ3.raw"; SpectrumID: "5460"; scans: "13021"	LGQEFGGYR	R	T	0.997	23	25	23	2			513.754	1025.49	1026.5	2	0.0006981	0.68	3346	280687	198	206	TRUE
20190520-PM561-Huiyong	Uncategorized Sample	MCRJ3	MCRJ3 (F026300)	Fumarate hydratase class II [Haloferax volcanii DS2]	gi|291371792,gi|292657013	HaloferaxB_NCBI_032511.fasta	50091.9	1	10	13	24	0.00196	0.286	possibly correct	TRUE	File: "Z:\Organization\Cores\Mass Spectrometry\Customer data\2019\5-May\20190520-PM561-Huiyong\MCRJ3.raw"; SpectrumID: "5295"; scans: "12778"	LGQEFGGYR	R	T	0.997	37.1	25	37.1	2			513.754	1025.49	1026.5	2	-2.194e-05	-0.02138	3304	396191	198	206	TRUE
20190520-PM561-Huiyong	Uncategorized Sample	MCRJ3	MCRJ3 (F026300)	Fumarate hydratase class II [Haloferax volcanii DS2]	gi|291371792,gi|292657013	HaloferaxB_NCBI_032511.fasta	50091.9	1	10	13	24	0.00196	0.286	possibly correct	TRUE	File: "Z:\Organization\Cores\Mass Spectrometry\Customer data\2019\5-May\20190520-PM561-Huiyong\MCRJ3.raw"; SpectrumID: "4990"; scans: "12366"	LGQEFGGYR	R	T	0.997	40.2	25	40.2	2			513.753	1025.49	1026.5	2	-0.002102	-2.048	3243	556272	198	206	TRUE
20190520-PM561-Huiyong	Uncategorized Sample	MCRJ3	MCRJ3 (F026300)	Fumarate hydratase class II [Haloferax volcanii DS2]	gi|291371792,gi|292657013	HaloferaxB_NCBI_032511.fasta	50091.9	1	10	13	24	0.00196	0.286	possibly correct	TRUE	File: "Z:\Organization\Cores\Mass Spectrometry\Customer data\2019\5-May\20190520-PM561-Huiyong\MCRJ3.raw"; SpectrumID: "5140"; scans: "12571"	LGQEFGGYR	R	T	0.997	45.7	25	45.7	2			513.754	1025.49	1026.5	2	9.806e-05	0.09553	3274	2216270	198	206	TRUE
20190520-PM561-Huiyong	Uncategorized Sample	MCRJ3	MCRJ3 (F026300)	Fumarate hydratase class II [Haloferax volcanii DS2]	gi|291371792,gi|292657013	HaloferaxB_NCBI_032511.fasta	50091.9	1	10	13	24	0.00196	0.286	possibly correct	TRUE	File: "Z:\Organization\Cores\Mass Spectrometry\Customer data\2019\5-May\20190520-PM561-Huiyong\MCRJ3.raw"; SpectrumID: "8611"; scans: "17720"	LLAnSSEVFAER	K	F	0.968	13.1	25	13.1	2		n4: Deamidated (+0.98)	668.842	1335.67	1336.67	2	0.001802	1.348	4139	315327	376	387	TRUE
20190520-PM561-Huiyong	Uncategorized Sample	MCRJ3	MCRJ3 (F026300)	Fumarate hydratase class II [Haloferax volcanii DS2]	gi|291371792,gi|292657013	HaloferaxB_NCBI_032511.fasta	50091.9	1	10	13	24	0.00196	0.286	possibly correct	TRUE	File: "Z:\Organization\Cores\Mass Spectrometry\Customer data\2019\5-May\20190520-PM561-Huiyong\MCRJ3.raw"; SpectrumID: "7431"; scans: "15998"	LLANSSEVFAER	K	F	0.997	93.2	25	93.2	2			668.349	1334.68	1335.69	2	-2.194e-05	-0.01643	3857	4304160	376	387	TRUE
20190520-PM561-Huiyong	Uncategorized Sample	MCRJ3	MCRJ3 (F026300)	Fumarate hydratase class II [Haloferax volcanii DS2]	gi|291371792,gi|292657013	HaloferaxB_NCBI_032511.fasta	50091.9	1	10	13	24	0.00196	0.286	possibly correct	TRUE	File: "Z:\Organization\Cores\Mass Spectrometry\Customer data\2019\5-May\20190520-PM561-Huiyong\MCRJ3.raw"; SpectrumID: "7329"; scans: "15832"	LLANSSEVFAER	K	F	0.997	28.6	25	28.6	2			668.348	1334.68	1335.69	2	-0.001102	-0.825	3827	1056770	376	387	TRUE
20190520-PM561-Huiyong	Uncategorized Sample	MCRJ3	MCRJ3 (F026300)	Fumarate hydratase class II [Haloferax volcanii DS2]	gi|291371792,gi|292657013	HaloferaxB_NCBI_032511.fasta	50091.9	1	10	13	24	0.00196	0.286	possibly correct	TRUE	File: "Z:\Organization\Cores\Mass Spectrometry\Customer data\2019\5-May\20190520-PM561-Huiyong\MCRJ3.raw"; SpectrumID: "8727"; scans: "17898"	LLAnSSEVFAER	K	F	0.997	41.1	25	41.1	2		n4: Deamidated (+0.98)	668.84	1335.67	1336.67	2	-0.001858	-1.39	4171	423994	376	387	TRUE
20190520-PM561-Huiyong	Uncategorized Sample	MCRJ3	MCRJ3 (F026300)	Fumarate hydratase class II [Haloferax volcanii DS2]	gi|291371792,gi|292657013	HaloferaxB_NCBI_032511.fasta	50091.9	1	10	13	24	0.00196	0.286	possibly correct	TRUE	File: "Z:\Organization\Cores\Mass Spectrometry\Customer data\2019\5-May\20190520-PM561-Huiyong\MCRJ3.raw"; SpectrumID: "7633"; scans: "16289"	NGLGELEQPENQPGSSImPGK	R	I	0.973	18.8	25	18.8	2		m18: Oxidation (+15.99)	1099.52	2197.02	2198.04	2	-0.0109	-4.958	3904	64579	305	325	TRUE
20190520-PM561-Huiyong	Uncategorized Sample	MCRJ3	MCRJ3 (F026300)	Fumarate hydratase class II [Haloferax volcanii DS2]	gi|291371792,gi|292657013	HaloferaxB_NCBI_032511.fasta	50091.9	1	10	13	24	0.00196	0.286	possibly correct	TRUE	File: "Z:\Organization\Cores\Mass Spectrometry\Customer data\2019\5-May\20190520-PM561-Huiyong\MCRJ3.raw"; SpectrumID: "417"; scans: "5310"	THLQDATPVR	R	L	0.968	17	25	17	2			569.303	1136.59	1137.6	2	-0.001582	-1.391	2008	53721	188	197	TRUE
20190520-PM561-Huiyong	Uncategorized Sample	MCRJ3	MCRJ3 (F026300)	Fumarate hydratase class II [Haloferax volcanii DS2]	gi|291371792,gi|292657013	HaloferaxB_NCBI_032511.fasta	50091.9	1	10	13	24	0.00196	0.286	possibly correct	TRUE	File: "Z:\Organization\Cores\Mass Spectrometry\Customer data\2019\5-May\20190520-PM561-Huiyong\MCRJ3.raw"; SpectrumID: "423"; scans: "5321"	THLQDATPVR	R	L	0.996	20.1	25	20.1	2			379.871	1136.59	1137.6	3	-0.002798	-2.46	2010	235507	188	197	TRUE
20190520-PM561-Huiyong	Uncategorized Sample	MCRJ3	MCRJ3 (F026300)	Fumarate hydratase class II [Haloferax volcanii DS2]	gi|291371792,gi|292657013	HaloferaxB_NCBI_032511.fasta	50091.9	1	10	13	24	0.00196	0.286	possibly correct	TRUE	File: "Z:\Organization\Cores\Mass Spectrometry\Customer data\2019\5-May\20190520-PM561-Huiyong\MCRJ3.raw"; SpectrumID: "474"; scans: "5443"	THLQDATPVR	R	L	0.997	38.9	25	38.9	2			379.872	1136.59	1137.6	3	-0.0009679	-0.8509	2040	1315670	188	197	TRUE
20190520-PM561-Huiyong	Uncategorized Sample	MCRJ3	MCRJ3 (F026300)	Fumarate hydratase class II [Haloferax volcanii DS2]	gi|291371792,gi|292657013	HaloferaxB_NCBI_032511.fasta	50091.9	1	10	13	24	0.00196	0.286	possibly correct	TRUE	File: "Z:\Organization\Cores\Mass Spectrometry\Customer data\2019\5-May\20190520-PM561-Huiyong\MCRJ3.raw"; SpectrumID: "470"; scans: "5434"	THLQDATPVR	R	L	0.997	42.1	25	42.1	2			569.304	1136.59	1137.6	2	-0.0008619	-0.7577	2038	725445	188	197	TRUE
20190520-PM561-Huiyong	Uncategorized Sample	MCRJ3	MCRJ3 (F026300)	Fumarate hydratase class II [Haloferax volcanii DS2]	gi|291371792,gi|292657013	HaloferaxB_NCBI_032511.fasta	50091.9	1	10	13	24	0.00196	0.286	possibly correct	TRUE	File: "Z:\Organization\Cores\Mass Spectrometry\Customer data\2019\5-May\20190520-PM561-Huiyong\MCRJ3.raw"; SpectrumID: "10217"; scans: "20302"	VEQSmALATALNPAIGYDK	R	A	0.979	17.8	25	17.8	2		m5: Oxidation (+15.99)	1004.51	2007	2008.01	2	-0.001677	-0.8351	4613	77389	403	421	TRUE
20190520-PM561-Huiyong	Uncategorized Sample	MCRJ3	MCRJ3 (F026300)	queuine/archaeosine tRNA-ribosyltransferase [Haloferax volcanii DS2]	gi|291372663,gi|292656136	HaloferaxB_NCBI_032511.fasta	64970.7	0.818	1	1	1	8.18e-05	0.0137	possibly correct	TRUE	File: "Z:\Organization\Cores\Mass Spectrometry\Customer data\2019\5-May\20190520-PM561-Huiyong\MCRJ3.raw"; SpectrumID: "8744"; scans: "17923"	SFVAEVLR	K	R	0.978	14.4	25	14.4	2			460.763	919.512	920.52	2	-0.0002419	-0.2628	4175	649750	369	376	TRUE
20190520-PM561-Huiyong	Uncategorized Sample	MCRJ3	MCRJ3 (F026300)	Glutamate dehydrogenase [Haloferax volcanii DS2]	gi|291372165,gi|292655605	HaloferaxB_NCBI_032511.fasta	45729.4	1	1	1	2	0.000164	0.0288	possibly correct	TRUE	File: "Z:\Organization\Cores\Mass Spectrometry\Customer data\2019\5-May\20190520-PM561-Huiyong\MCRJ3.raw"; SpectrumID: "4334"; scans: "11444"	DIPAPDVNTGQR	R	E	0.964	11.4	25	11.4	2			641.824	1281.63	1282.64	2	0.001818	1.417	3098	370042	141	152	TRUE
20190520-PM561-Huiyong	Uncategorized Sample	MCRJ3	MCRJ3 (F026300)	Glutamate dehydrogenase [Haloferax volcanii DS2]	gi|291372165,gi|292655605	HaloferaxB_NCBI_032511.fasta	45729.4	1	1	1	2	0.000164	0.0288	possibly correct	TRUE	File: "Z:\Organization\Cores\Mass Spectrometry\Customer data\2019\5-May\20190520-PM561-Huiyong\MCRJ3.raw"; SpectrumID: "4195"; scans: "11250"	DIPAPDVNTGQR	R	E	0.997	31	25	31	2			641.823	1281.63	1282.64	2	-0.0002419	-0.1886	3068	901215	141	152	TRUE
20190520-PM561-Huiyong	Uncategorized Sample	MCRJ3	MCRJ3 (F026300)	ribonucleoside-diphosphate reductase, adenosylcobalamin-dependent [Haloferax volcanii DS2]	gi|291372162,gi|292656576	HaloferaxB_NCBI_032511.fasta	114376	1	2	2	2	0.000164	0.0165	possibly correct	TRUE	File: "Z:\Organization\Cores\Mass Spectrometry\Customer data\2019\5-May\20190520-PM561-Huiyong\MCRJ3.raw"; SpectrumID: "5798"; scans: "13509"	FVDALDEAR	K	E	0.992	18.3	25	18.3	2			518.259	1034.5	1035.51	2	0.0001381	0.1333	3425	306407	296	304	TRUE
20190520-PM561-Huiyong	Uncategorized Sample	MCRJ3	MCRJ3 (F026300)	ribonucleoside-diphosphate reductase, adenosylcobalamin-dependent [Haloferax volcanii DS2]	gi|291372162,gi|292656576	HaloferaxB_NCBI_032511.fasta	114376	1	2	2	2	0.000164	0.0165	possibly correct	TRUE	File: "Z:\Organization\Cores\Mass Spectrometry\Customer data\2019\5-May\20190520-PM561-Huiyong\MCRJ3.raw"; SpectrumID: "2080"; scans: "8273"	YANPTEYR	K	E	0.99	22.1	25	22.1	2			507.238	1012.46	1013.47	2	-0.0007019	-0.6926	2601	343905	590	597	TRUE
20190520-PM561-Huiyong	Uncategorized Sample	MCRJ3	MCRJ3 (F026300)	ABC-type transport system periplasmic substrate-binding protein (probable substrate dipeptides/oligopeptides) [Haloferax volcanii DS2]	gi|291373038,gi|292657190	HaloferaxB_NCBI_032511.fasta	61292.7	0.999	1	1	1	8.18e-05	0.0161	possibly correct	TRUE	File: "Z:\Organization\Cores\Mass Spectrometry\Customer data\2019\5-May\20190520-PM561-Huiyong\MCRJ3.raw"; SpectrumID: "4724"; scans: "11998"	ISQITIPEK	R	S	0.951	8.26	25	8.26	2			514.803	1027.59	1028.6	2	0.0001981	0.1926	3186	1424550	260	268	TRUE
20190520-PM561-Huiyong	Uncategorized Sample	MCRJ3	MCRJ3 (F026300)	phosphomannomutase [Haloferax volcanii DS2]	gi|291372657,gi|292657097	HaloferaxB_NCBI_032511.fasta	48526.5	0.973	1	1	1	8.18e-05	0.0286	possibly correct	TRUE	File: "Z:\Organization\Cores\Mass Spectrometry\Customer data\2019\5-May\20190520-PM561-Huiyong\MCRJ3.raw"; SpectrumID: "8518"; scans: "17577"	ATELAEDAADALR	R	S	0.997	29.7	25	29.7	2			673.334	1344.65	1345.66	2	0.001518	1.128	4114	285763	436	448	TRUE
20190520-PM561-Huiyong	Uncategorized Sample	MCRJ3	MCRJ3 (F026300)	thermosome subunit 1 [Haloferax volcanii DS2]	gi|291371285,gi|292654311	HaloferaxB_NCBI_032511.fasta	58924.8	1	7	9	25	0.00204	0.17	possibly correct	TRUE	File: "Z:\Organization\Cores\Mass Spectrometry\Customer data\2019\5-May\20190520-PM561-Huiyong\MCRJ3.raw"; SpectrumID: "6353"; scans: "14345"	AIEDSLGVVR	R	T	0.997	42.1	25	36.9	2			529.796	1057.58	1058.58	2	0.0004981	0.4705	3568	2266330	388	397	TRUE
20190520-PM561-Huiyong	Uncategorized Sample	MCRJ3	MCRJ3 (F026300)	thermosome subunit 1 [Haloferax volcanii DS2]	gi|291371285,gi|292654311	HaloferaxB_NCBI_032511.fasta	58924.8	1	7	9	25	0.00204	0.17	possibly correct	TRUE	File: "Z:\Organization\Cores\Mass Spectrometry\Customer data\2019\5-May\20190520-PM561-Huiyong\MCRJ3.raw"; SpectrumID: "6456"; scans: "14511"	AIEDSLGVVR	R	T	0.997	47.7	25	42.6	2			529.796	1057.58	1058.58	2	0.0009781	0.9239	3599	4026890	388	397	TRUE
20190520-PM561-Huiyong	Uncategorized Sample	MCRJ3	MCRJ3 (F026300)	thermosome subunit 1 [Haloferax volcanii DS2]	gi|291371285,gi|292654311	HaloferaxB_NCBI_032511.fasta	58924.8	1	7	9	25	0.00204	0.17	possibly correct	TRUE	File: "Z:\Organization\Cores\Mass Spectrometry\Customer data\2019\5-May\20190520-PM561-Huiyong\MCRJ3.raw"; SpectrumID: "5781"; scans: "13487"	DDDGIDTNNVSIEK	K	V	0.997	69.4	25	69.4	2			767.846	1533.68	1534.69	2	-0.001442	-0.9396	3422	618616	189	202	TRUE
20190520-PM561-Huiyong	Uncategorized Sample	MCRJ3	MCRJ3 (F026300)	thermosome subunit 1 [Haloferax volcanii DS2]	gi|291371285,gi|292654311	HaloferaxB_NCBI_032511.fasta	58924.8	1	7	9	25	0.00204	0.17	possibly correct	TRUE	File: "Z:\Organization\Cores\Mass Spectrometry\Customer data\2019\5-May\20190520-PM561-Huiyong\MCRJ3.raw"; SpectrumID: "1716"; scans: "7771"	EFADSVGGR	R	E	0.958	12.5	25	12.5	2			469.222	936.429	937.437	2	-0.0009419	-1.005	2525	1103480	422	430	TRUE
20190520-PM561-Huiyong	Uncategorized Sample	MCRJ3	MCRJ3 (F026300)	thermosome subunit 1 [Haloferax volcanii DS2]	gi|291371285,gi|292654311	HaloferaxB_NCBI_032511.fasta	58924.8	1	7	9	25	0.00204	0.17	possibly correct	TRUE	File: "Z:\Organization\Cores\Mass Spectrometry\Customer data\2019\5-May\20190520-PM561-Huiyong\MCRJ3.raw"; SpectrumID: "1437"; scans: "7295"	EFADSVGGR	R	E	0.997	24	25	24	2			469.222	936.43	937.437	2	-0.0005019	-0.5354	2434	170836	422	430	TRUE
20190520-PM561-Huiyong	Uncategorized Sample	MCRJ3	MCRJ3 (F026300)	thermosome subunit 1 [Haloferax volcanii DS2]	gi|291371285,gi|292654311	HaloferaxB_NCBI_032511.fasta	58924.8	1	7	9	25	0.00204	0.17	possibly correct	TRUE	File: "Z:\Organization\Cores\Mass Spectrometry\Customer data\2019\5-May\20190520-PM561-Huiyong\MCRJ3.raw"; SpectrumID: "1547"; scans: "7469"	EFADSVGGR	R	E	0.997	43.3	25	35.5	2			469.222	936.43	937.437	2	-0.0001419	-0.1514	2465	3287650	422	430	TRUE
20190520-PM561-Huiyong	Uncategorized Sample	MCRJ3	MCRJ3 (F026300)	thermosome subunit 1 [Haloferax volcanii DS2]	gi|291371285,gi|292654311	HaloferaxB_NCBI_032511.fasta	58924.8	1	7	9	25	0.00204	0.17	possibly correct	TRUE	File: "Z:\Organization\Cores\Mass Spectrometry\Customer data\2019\5-May\20190520-PM561-Huiyong\MCRJ3.raw"; SpectrumID: "4175"; scans: "11222"	GGTEHVVDELER	R	A	0.969	15.9	25	15.9	2			670.825	1339.64	1340.64	2	-0.001622	-1.21	3063	413870	376	387	FALSE
20190520-PM561-Huiyong	Uncategorized Sample	MCRJ3	MCRJ3 (F026300)	thermosome subunit 1 [Haloferax volcanii DS2]	gi|291371285,gi|292654311	HaloferaxB_NCBI_032511.fasta	58924.8	1	7	9	25	0.00204	0.17	possibly correct	TRUE	File: "Z:\Organization\Cores\Mass Spectrometry\Customer data\2019\5-May\20190520-PM561-Huiyong\MCRJ3.raw"; SpectrumID: "3885"; scans: "10816"	GGTEHVVDELER	R	A	0.973	16.9	25	16.9	2			447.553	1339.64	1340.64	3	-0.001148	-0.8563	3000	508218	376	387	FALSE
20190520-PM561-Huiyong	Uncategorized Sample	MCRJ3	MCRJ3 (F026300)	thermosome subunit 1 [Haloferax volcanii DS2]	gi|291371285,gi|292654311	HaloferaxB_NCBI_032511.fasta	58924.8	1	7	9	25	0.00204	0.17	possibly correct	TRUE	File: "Z:\Organization\Cores\Mass Spectrometry\Customer data\2019\5-May\20190520-PM561-Huiyong\MCRJ3.raw"; SpectrumID: "4111"; scans: "11136"	GGTEHVVDELER	R	A	0.997	27.2	25	27.2	2			670.824	1339.63	1340.64	2	-0.002602	-1.941	3051	712317	376	387	FALSE
20190520-PM561-Huiyong	Uncategorized Sample	MCRJ3	MCRJ3 (F026300)	thermosome subunit 1 [Haloferax volcanii DS2]	gi|291371285,gi|292654311	HaloferaxB_NCBI_032511.fasta	58924.8	1	7	9	25	0.00204	0.17	possibly correct	TRUE	File: "Z:\Organization\Cores\Mass Spectrometry\Customer data\2019\5-May\20190520-PM561-Huiyong\MCRJ3.raw"; SpectrumID: "4161"; scans: "11204"	GGTEHVVDELER	R	A	0.997	28.3	25	28.3	2			447.552	1339.64	1340.64	3	-0.001958	-1.46	3061	1002140	376	387	FALSE
20190520-PM561-Huiyong	Uncategorized Sample	MCRJ3	MCRJ3 (F026300)	thermosome subunit 1 [Haloferax volcanii DS2]	gi|291371285,gi|292654311	HaloferaxB_NCBI_032511.fasta	58924.8	1	7	9	25	0.00204	0.17	possibly correct	TRUE	File: "Z:\Organization\Cores\Mass Spectrometry\Customer data\2019\5-May\20190520-PM561-Huiyong\MCRJ3.raw"; SpectrumID: "4031"; scans: "11022"	GGTEHVVDELER	R	A	0.997	40.5	25	40.5	2			670.824	1339.63	1340.64	2	-0.002602	-1.941	3032	3053490	376	387	FALSE
20190520-PM561-Huiyong	Uncategorized Sample	MCRJ3	MCRJ3 (F026300)	thermosome subunit 1 [Haloferax volcanii DS2]	gi|291371285,gi|292654311	HaloferaxB_NCBI_032511.fasta	58924.8	1	7	9	25	0.00204	0.17	possibly correct	TRUE	File: "Z:\Organization\Cores\Mass Spectrometry\Customer data\2019\5-May\20190520-PM561-Huiyong\MCRJ3.raw"; SpectrumID: "4022"; scans: "11009"	GGTEHVVDELER	R	A	0.997	68.3	25	66.9	2			447.552	1339.64	1340.64	3	-0.001418	-1.058	3030	4476920	376	387	FALSE
20190520-PM561-Huiyong	Uncategorized Sample	MCRJ3	MCRJ3 (F026300)	thermosome subunit 1 [Haloferax volcanii DS2]	gi|291371285,gi|292654311	HaloferaxB_NCBI_032511.fasta	58924.8	1	7	9	25	0.00204	0.17	possibly correct	TRUE	File: "Z:\Organization\Cores\Mass Spectrometry\Customer data\2019\5-May\20190520-PM561-Huiyong\MCRJ3.raw"; SpectrumID: "260"; scans: "4908"	IAATAMTGK	K	G	0.997	47.6	25	47.6	2			432.236	862.458	863.466	2	-0.0008219	-0.9519	1907	427228	159	167	TRUE
20190520-PM561-Huiyong	Uncategorized Sample	MCRJ3	MCRJ3 (F026300)	thermosome subunit 1 [Haloferax volcanii DS2]	gi|291371285,gi|292654311	HaloferaxB_NCBI_032511.fasta	58924.8	1	7	9	25	0.00204	0.17	possibly correct	TRUE	File: "Z:\Organization\Cores\Mass Spectrometry\Customer data\2019\5-May\20190520-PM561-Huiyong\MCRJ3.raw"; SpectrumID: "7064"; scans: "15440"	IFVEDVEDAK	R	S	0.997	39.9	25	36	2			582.792	1163.57	1164.58	2	-0.001362	-1.169	3761	430770	359	368	TRUE
20190520-PM561-Huiyong	Uncategorized Sample	MCRJ3	MCRJ3 (F026300)	thermosome subunit 1 [Haloferax volcanii DS2]	gi|291371285,gi|292654311	HaloferaxB_NCBI_032511.fasta	58924.8	1	7	9	25	0.00204	0.17	possibly correct	TRUE	File: "Z:\Organization\Cores\Mass Spectrometry\Customer data\2019\5-May\20190520-PM561-Huiyong\MCRJ3.raw"; SpectrumID: "6652"; scans: "14825"	IFVEDVEDAK	R	S	0.997	57.4	25	53.8	2			582.793	1163.57	1164.58	2	0.001198	1.029	3657	499602	359	368	TRUE
20190520-PM561-Huiyong	Uncategorized Sample	MCRJ3	MCRJ3 (F026300)	thermosome subunit 1 [Haloferax volcanii DS2]	gi|291371285,gi|292654311	HaloferaxB_NCBI_032511.fasta	58924.8	1	7	9	25	0.00204	0.17	possibly correct	TRUE	File: "Z:\Organization\Cores\Mass Spectrometry\Customer data\2019\5-May\20190520-PM561-Huiyong\MCRJ3.raw"; SpectrumID: "6760"; scans: "14994"	IFVEDVEDAK	R	S	0.997	69.9	25	64.7	2			582.793	1163.57	1164.58	2	0.0005781	0.4964	3687	6212900	359	368	TRUE
20190520-PM561-Huiyong	Uncategorized Sample	MCRJ3	MCRJ3 (F026300)	thermosome subunit 1 [Haloferax volcanii DS2]	gi|291371285,gi|292654311	HaloferaxB_NCBI_032511.fasta	58924.8	1	7	9	25	0.00204	0.17	possibly correct	TRUE	File: "Z:\Organization\Cores\Mass Spectrometry\Customer data\2019\5-May\20190520-PM561-Huiyong\MCRJ3.raw"; SpectrumID: "8174"; scans: "17067"	mQQGQPMIILGEDSQR	R	T	0.995	20	25	18.7	2		m1: Oxidation (+15.99)	923.942	1845.87	1846.88	2	-0.001237	-0.6698	4029	113357	5	20	TRUE
20190520-PM561-Huiyong	Uncategorized Sample	MCRJ3	MCRJ3 (F026300)	thermosome subunit 1 [Haloferax volcanii DS2]	gi|291371285,gi|292654311	HaloferaxB_NCBI_032511.fasta	58924.8	1	7	9	25	0.00204	0.17	possibly correct	TRUE	File: "Z:\Organization\Cores\Mass Spectrometry\Customer data\2019\5-May\20190520-PM561-Huiyong\MCRJ3.raw"; SpectrumID: "6092"; scans: "13938"	mQQGQPmIILGEDSQR	R	T	0.997	21.5	25	21.5	2		m1: Oxidation (+15.99), m7: Oxidation (+15.99)	621.63	1861.87	1862.87	3	0.002322	1.246	3496	806844	5	20	TRUE
20190520-PM561-Huiyong	Uncategorized Sample	MCRJ3	MCRJ3 (F026300)	thermosome subunit 1 [Haloferax volcanii DS2]	gi|291371285,gi|292654311	HaloferaxB_NCBI_032511.fasta	58924.8	1	7	9	25	0.00204	0.17	possibly correct	TRUE	File: "Z:\Organization\Cores\Mass Spectrometry\Customer data\2019\5-May\20190520-PM561-Huiyong\MCRJ3.raw"; SpectrumID: "5956"; scans: "13735"	mQQGQPmIILGEDSQR	R	T	0.997	30.6	25	30.6	2		m1: Oxidation (+15.99), m7: Oxidation (+15.99)	931.941	1861.87	1862.87	2	0.000808	0.4338	3461	138116	5	20	TRUE
20190520-PM561-Huiyong	Uncategorized Sample	MCRJ3	MCRJ3 (F026300)	thermosome subunit 1 [Haloferax volcanii DS2]	gi|291371285,gi|292654311	HaloferaxB_NCBI_032511.fasta	58924.8	1	7	9	25	0.00204	0.17	possibly correct	TRUE	File: "Z:\Organization\Cores\Mass Spectrometry\Customer data\2019\5-May\20190520-PM561-Huiyong\MCRJ3.raw"; SpectrumID: "6291"; scans: "14253"	mQQGQPmIILGEDSQR	R	T	0.997	38.8	25	38.8	2		m1: Oxidation (+15.99), m7: Oxidation (+15.99)	931.94	1861.87	1862.87	2	-0.000172	-0.09231	3553	117014	5	20	TRUE
20190520-PM561-Huiyong	Uncategorized Sample	MCRJ3	MCRJ3 (F026300)	thermosome subunit 1 [Haloferax volcanii DS2]	gi|291371285,gi|292654311	HaloferaxB_NCBI_032511.fasta	58924.8	1	7	9	25	0.00204	0.17	possibly correct	TRUE	File: "Z:\Organization\Cores\Mass Spectrometry\Customer data\2019\5-May\20190520-PM561-Huiyong\MCRJ3.raw"; SpectrumID: "6186"; scans: "14086"	mQQGQPmIILGEDSQR	R	T	0.997	59.5	25	59.5	2		m1: Oxidation (+15.99), m7: Oxidation (+15.99)	931.94	1861.87	1862.87	2	-0.000652	-0.35	3522	531844	5	20	TRUE
20190520-PM561-Huiyong	Uncategorized Sample	MCRJ3	MCRJ3 (F026300)	thermosome subunit 1 [Haloferax volcanii DS2]	gi|291371285,gi|292654311	HaloferaxB_NCBI_032511.fasta	58924.8	1	7	9	25	0.00204	0.17	possibly correct	TRUE	File: "Z:\Organization\Cores\Mass Spectrometry\Customer data\2019\5-May\20190520-PM561-Huiyong\MCRJ3.raw"; SpectrumID: "6081"; scans: "13919"	mQQGQPmIILGEDSQR	R	T	0.997	70.7	25	70.7	2		m1: Oxidation (+15.99), m7: Oxidation (+15.99)	931.94	1861.86	1862.87	2	-0.001992	-1.069	3492	1708970	5	20	TRUE
20190520-PM561-Huiyong	Uncategorized Sample	MCRJ3	MCRJ3 (F026300)	thermosome subunit 1 [Haloferax volcanii DS2]	gi|291371285,gi|292654311	HaloferaxB_NCBI_032511.fasta	58924.8	1	7	9	25	0.00204	0.17	possibly correct	TRUE	File: "Z:\Organization\Cores\Mass Spectrometry\Customer data\2019\5-May\20190520-PM561-Huiyong\MCRJ3.raw"; SpectrumID: "222"; scans: "4799"	TSGQDAQSmNITAGK	R	A	0.997	81.8	25	81.8	2		m9: Oxidation (+15.99)	762.85	1523.69	1524.7	2	-0.003377	-2.215	1877	644505	21	35	TRUE
20190520-PM561-Huiyong	Uncategorized Sample	MCRJ3	MCRJ3 (F026300)	thermosome subunit 1 [Haloferax volcanii DS2]	gi|291371285,gi|292654311	HaloferaxB_NCBI_032511.fasta	58924.8	1	7	9	25	0.00204	0.17	possibly correct	TRUE	File: "Z:\Organization\Cores\Mass Spectrometry\Customer data\2019\5-May\20190520-PM561-Huiyong\MCRJ3.raw"; SpectrumID: "184"; scans: "4687"	TSGQDAQSmNITAGK	R	A	0.997	47.3	25	47.3	2		m9: Oxidation (+15.99)	762.851	1523.69	1524.7	2	-0.001917	-1.257	1847	98642	21	35	TRUE
20190520-PM561-Huiyong	Uncategorized Sample	MCRJ3	MCRJ3 (F026300)	thermosome subunit 1 [Haloferax volcanii DS2]	gi|291371285,gi|292654311	HaloferaxB_NCBI_032511.fasta	58924.8	1	7	9	25	0.00204	0.17	possibly correct	TRUE	File: "Z:\Organization\Cores\Mass Spectrometry\Customer data\2019\5-May\20190520-PM561-Huiyong\MCRJ3.raw"; SpectrumID: "2165"; scans: "8387"	TSGQDAQSMNITAGK	R	A	0.997	64.8	25	64.8	2			754.853	1507.69	1508.7	2	-0.002742	-1.817	2617	496636	21	35	TRUE
20190520-PM561-Huiyong	Uncategorized Sample	MCRJ3	MCRJ3 (F026300)	RNA terminal phosphate cyclase operon orfB homolog, UPF0027 family [Haloferax volcanii DS2]	gi|291371279,gi|292656831	HaloferaxB_NCBI_032511.fasta	53433.3	1	5	5	7	0.000572	0.13	possibly correct	TRUE	File: "Z:\Organization\Cores\Mass Spectrometry\Customer data\2019\5-May\20190520-PM561-Huiyong\MCRJ3.raw"; SpectrumID: "4388"; scans: "11519"	AQSGATVAEEAPGVYK	K	D	0.997	20.2	25	20.2	2			789.394	1576.77	1577.78	2	-0.0004419	-0.2801	3110	63901	442	457	TRUE
20190520-PM561-Huiyong	Uncategorized Sample	MCRJ3	MCRJ3 (F026300)	RNA terminal phosphate cyclase operon orfB homolog, UPF0027 family [Haloferax volcanii DS2]	gi|291371279,gi|292656831	HaloferaxB_NCBI_032511.fasta	53433.3	1	5	5	7	0.000572	0.13	possibly correct	TRUE	File: "Z:\Organization\Cores\Mass Spectrometry\Customer data\2019\5-May\20190520-PM561-Huiyong\MCRJ3.raw"; SpectrumID: "4537"; scans: "11722"	AQSGATVAEEAPGVYK	K	D	0.997	22.5	25	22.5	2			789.393	1576.77	1577.78	2	-0.001302	-0.8252	3140	88065	442	457	TRUE
20190520-PM561-Huiyong	Uncategorized Sample	MCRJ3	MCRJ3 (F026300)	RNA terminal phosphate cyclase operon orfB homolog, UPF0027 family [Haloferax volcanii DS2]	gi|291371279,gi|292656831	HaloferaxB_NCBI_032511.fasta	53433.3	1	5	5	7	0.000572	0.13	possibly correct	TRUE	File: "Z:\Organization\Cores\Mass Spectrometry\Customer data\2019\5-May\20190520-PM561-Huiyong\MCRJ3.raw"; SpectrumID: "8159"; scans: "17047"	EFGDIELR	R	R	0.956	12.1	25	12.1	2			489.748	977.481	978.489	2	-0.001102	-1.126	4026	661796	5	12	TRUE
20190520-PM561-Huiyong	Uncategorized Sample	MCRJ3	MCRJ3 (F026300)	RNA terminal phosphate cyclase operon orfB homolog, UPF0027 family [Haloferax volcanii DS2]	gi|291371279,gi|292656831	HaloferaxB_NCBI_032511.fasta	53433.3	1	5	5	7	0.000572	0.13	possibly correct	TRUE	File: "Z:\Organization\Cores\Mass Spectrometry\Customer data\2019\5-May\20190520-PM561-Huiyong\MCRJ3.raw"; SpectrumID: "8287"; scans: "17233"	EFGDIELR	R	R	0.99	25	25	25	2			489.749	977.483	978.489	2	0.0009781	0.9996	4056	419247	5	12	TRUE
20190520-PM561-Huiyong	Uncategorized Sample	MCRJ3	MCRJ3 (F026300)	RNA terminal phosphate cyclase operon orfB homolog, UPF0027 family [Haloferax volcanii DS2]	gi|291371279,gi|292656831	HaloferaxB_NCBI_032511.fasta	53433.3	1	5	5	7	0.000572	0.13	possibly correct	TRUE	File: "Z:\Organization\Cores\Mass Spectrometry\Customer data\2019\5-May\20190520-PM561-Huiyong\MCRJ3.raw"; SpectrumID: "6354"; scans: "14346"	EHVWEIPR	R	E	0.977	16.8	25	16.8	2			355.854	1064.54	1065.55	3	0.0001921	0.1802	3568	839863	16	23	TRUE
20190520-PM561-Huiyong	Uncategorized Sample	MCRJ3	MCRJ3 (F026300)	RNA terminal phosphate cyclase operon orfB homolog, UPF0027 family [Haloferax volcanii DS2]	gi|291371279,gi|292656831	HaloferaxB_NCBI_032511.fasta	53433.3	1	5	5	7	0.000572	0.13	possibly correct	TRUE	File: "Z:\Organization\Cores\Mass Spectrometry\Customer data\2019\5-May\20190520-PM561-Huiyong\MCRJ3.raw"; SpectrumID: "11043"; scans: "22155"	GDAETIEDILAR	K	G	0.997	30.3	25	26.5	2			651.832	1301.65	1302.65	2	0.002078	1.595	5053	267917	144	155	TRUE
20190520-PM561-Huiyong	Uncategorized Sample	MCRJ3	MCRJ3 (F026300)	RNA terminal phosphate cyclase operon orfB homolog, UPF0027 family [Haloferax volcanii DS2]	gi|291371279,gi|292656831	HaloferaxB_NCBI_032511.fasta	53433.3	1	5	5	7	0.000572	0.13	possibly correct	TRUE	File: "Z:\Organization\Cores\Mass Spectrometry\Customer data\2019\5-May\20190520-PM561-Huiyong\MCRJ3.raw"; SpectrumID: "6794"; scans: "15039"	GGDQSLDLTFGSTAHGAGR	R	L	0.997	26.3	25	26.3	2			616.294	1845.86	1846.87	3	-0.0001279	-0.06928	3694	502429	394	412	TRUE
20190520-PM561-Huiyong	Uncategorized Sample	MCRJ3	MCRJ3 (F026300)	acetyl-CoA synthetase [Haloferax volcanii DS2]	gi|291372641,gi|292655160	HaloferaxB_NCBI_032511.fasta	74554.7	1	2	2	2	0.000164	0.0402	possibly correct	TRUE	File: "Z:\Organization\Cores\Mass Spectrometry\Customer data\2019\5-May\20190520-PM561-Huiyong\MCRJ3.raw"; SpectrumID: "10515"; scans: "20856"	DAGIPNYFDPSR	K	A	0.969	12.1	25	12.1	2			676.317	1350.62	1351.63	2	-0.0001219	-0.09022	4729	659968	423	434	TRUE
20190520-PM561-Huiyong	Uncategorized Sample	MCRJ3	MCRJ3 (F026300)	acetyl-CoA synthetase [Haloferax volcanii DS2]	gi|291372641,gi|292655160	HaloferaxB_NCBI_032511.fasta	74554.7	1	2	2	2	0.000164	0.0402	possibly correct	TRUE	File: "Z:\Organization\Cores\Mass Spectrometry\Customer data\2019\5-May\20190520-PM561-Huiyong\MCRJ3.raw"; SpectrumID: "10050"; scans: "20026"	GNDPVDIGGITETIQR	R	L	0.99	18.6	25	18.6	2			842.928	1683.84	1684.85	2	-0.001642	-0.9745	4561	63240	642	657	TRUE
20190520-PM561-Huiyong	Uncategorized Sample	MCRJ3	MCRJ3 (F026300)	mRNA 3-end processing factor homolog [Haloferax volcanii DS2]	gi|291372149,gi|292655037	HaloferaxB_NCBI_032511.fasta	71947.7	1	21	26	50	0.00409	0.363	possibly correct	TRUE	File: "Z:\Organization\Cores\Mass Spectrometry\Customer data\2019\5-May\20190520-PM561-Huiyong\MCRJ3.raw"; SpectrumID: "4289"; scans: "11382"	AEITNELPR	K	D	0.997	32.1	25	32.1	2			521.78	1041.55	1042.55	2	0.0001781	0.1708	3088	1366680	13	21	TRUE
20190520-PM561-Huiyong	Uncategorized Sample	MCRJ3	MCRJ3 (F026300)	mRNA 3-end processing factor homolog [Haloferax volcanii DS2]	gi|291372149,gi|292655037	HaloferaxB_NCBI_032511.fasta	71947.7	1	21	26	50	0.00409	0.363	possibly correct	TRUE	File: "Z:\Organization\Cores\Mass Spectrometry\Customer data\2019\5-May\20190520-PM561-Huiyong\MCRJ3.raw"; SpectrumID: "4439"; scans: "11585"	AEITNELPR	K	D	0.997	37.5	25	37.5	2			521.78	1041.55	1042.55	2	-0.0001819	-0.1745	3119	1477270	13	21	TRUE
20190520-PM561-Huiyong	Uncategorized Sample	MCRJ3	MCRJ3 (F026300)	mRNA 3-end processing factor homolog [Haloferax volcanii DS2]	gi|291372149,gi|292655037	HaloferaxB_NCBI_032511.fasta	71947.7	1	21	26	50	0.00409	0.363	possibly correct	TRUE	File: "Z:\Organization\Cores\Mass Spectrometry\Customer data\2019\5-May\20190520-PM561-Huiyong\MCRJ3.raw"; SpectrumID: "4575"; scans: "11778"	AEITNELPR	K	D	0.997	40.5	25	40.5	2			521.78	1041.55	1042.55	2	0.0004181	0.401	3149	686393	13	21	TRUE
20190520-PM561-Huiyong	Uncategorized Sample	MCRJ3	MCRJ3 (F026300)	mRNA 3-end processing factor homolog [Haloferax volcanii DS2]	gi|291372149,gi|292655037	HaloferaxB_NCBI_032511.fasta	71947.7	1	21	26	50	0.00409	0.363	possibly correct	TRUE	File: "Z:\Organization\Cores\Mass Spectrometry\Customer data\2019\5-May\20190520-PM561-Huiyong\MCRJ3.raw"; SpectrumID: "6000"; scans: "13807"	ASFIVSTPETR	R	I	0.979	17.9	25	17.9	2			604.32	1206.63	1207.63	2	0.0009981	0.8265	3474	587797	196	206	TRUE
20190520-PM561-Huiyong	Uncategorized Sample	MCRJ3	MCRJ3 (F026300)	mRNA 3-end processing factor homolog [Haloferax volcanii DS2]	gi|291372149,gi|292655037	HaloferaxB_NCBI_032511.fasta	71947.7	1	21	26	50	0.00409	0.363	possibly correct	TRUE	File: "Z:\Organization\Cores\Mass Spectrometry\Customer data\2019\5-May\20190520-PM561-Huiyong\MCRJ3.raw"; SpectrumID: "6119"; scans: "13986"	ASFIVSTPETR	R	I	0.997	46.5	25	46.5	2			604.319	1206.62	1207.63	2	-0.0007219	-0.5978	3505	4270490	196	206	TRUE
20190520-PM561-Huiyong	Uncategorized Sample	MCRJ3	MCRJ3 (F026300)	mRNA 3-end processing factor homolog [Haloferax volcanii DS2]	gi|291372149,gi|292655037	HaloferaxB_NCBI_032511.fasta	71947.7	1	21	26	50	0.00409	0.363	possibly correct	TRUE	File: "Z:\Organization\Cores\Mass Spectrometry\Customer data\2019\5-May\20190520-PM561-Huiyong\MCRJ3.raw"; SpectrumID: "6992"; scans: "15341"	EQLSDDEWVR	R	I	0.997	39.7	25	39.7	2			638.793	1275.57	1276.58	2	-0.001642	-1.286	3746	1362840	174	183	TRUE
20190520-PM561-Huiyong	Uncategorized Sample	MCRJ3	MCRJ3 (F026300)	mRNA 3-end processing factor homolog [Haloferax volcanii DS2]	gi|291372149,gi|292655037	HaloferaxB_NCBI_032511.fasta	71947.7	1	21	26	50	0.00409	0.363	possibly correct	TRUE	File: "Z:\Organization\Cores\Mass Spectrometry\Customer data\2019\5-May\20190520-PM561-Huiyong\MCRJ3.raw"; SpectrumID: "7129"; scans: "15535"	EQLSDDEWVR	R	I	0.997	40.3	25	40.3	2			638.792	1275.57	1276.58	2	-0.004562	-3.574	3776	538092	174	183	TRUE
20190520-PM561-Huiyong	Uncategorized Sample	MCRJ3	MCRJ3 (F026300)	mRNA 3-end processing factor homolog [Haloferax volcanii DS2]	gi|291372149,gi|292655037	HaloferaxB_NCBI_032511.fasta	71947.7	1	21	26	50	0.00409	0.363	possibly correct	TRUE	File: "Z:\Organization\Cores\Mass Spectrometry\Customer data\2019\5-May\20190520-PM561-Huiyong\MCRJ3.raw"; SpectrumID: "5101"; scans: "12514"	FAQnGDLIR	K	K	0.997	33.3	25	11.8	2		n4: Deamidated (+0.98)	517.766	1033.52	1034.53	2	-0.002558	-2.473	3264	1345970	45	53	TRUE
20190520-PM561-Huiyong	Uncategorized Sample	MCRJ3	MCRJ3 (F026300)	mRNA 3-end processing factor homolog [Haloferax volcanii DS2]	gi|291372149,gi|292655037	HaloferaxB_NCBI_032511.fasta	71947.7	1	21	26	50	0.00409	0.363	possibly correct	TRUE	File: "Z:\Organization\Cores\Mass Spectrometry\Customer data\2019\5-May\20190520-PM561-Huiyong\MCRJ3.raw"; SpectrumID: "5247"; scans: "12714"	FAQnGDLIR	K	K	0.997	39.9	25	11.5	2		n4: Deamidated (+0.98)	517.767	1033.52	1034.53	2	2.057e-06	0.001988	3295	1735860	45	53	TRUE
20190520-PM561-Huiyong	Uncategorized Sample	MCRJ3	MCRJ3 (F026300)	mRNA 3-end processing factor homolog [Haloferax volcanii DS2]	gi|291372149,gi|292655037	HaloferaxB_NCBI_032511.fasta	71947.7	1	21	26	50	0.00409	0.363	possibly correct	TRUE	File: "Z:\Organization\Cores\Mass Spectrometry\Customer data\2019\5-May\20190520-PM561-Huiyong\MCRJ3.raw"; SpectrumID: "10037"; scans: "20005"	HTIPLEYGDVTDIAPDVK	K	L	0.997	26	25	26	2			661.673	1982	1983.01	3	-0.003888	-1.961	4557	358442	305	322	TRUE
20190520-PM561-Huiyong	Uncategorized Sample	MCRJ3	MCRJ3 (F026300)	mRNA 3-end processing factor homolog [Haloferax volcanii DS2]	gi|291372149,gi|292655037	HaloferaxB_NCBI_032511.fasta	71947.7	1	21	26	50	0.00409	0.363	possibly correct	TRUE	File: "Z:\Organization\Cores\Mass Spectrometry\Customer data\2019\5-May\20190520-PM561-Huiyong\MCRJ3.raw"; SpectrumID: "829"; scans: "6193"	ITTLGccR	R	E	0.99	20.6	25	20.6	2	c6: Carbamidomethyl (+57.02), c7: Carbamidomethyl (+57.02)		490.736	979.457	980.465	2	-0.0009125	-0.9307	2210	289433	184	191	TRUE
20190520-PM561-Huiyong	Uncategorized Sample	MCRJ3	MCRJ3 (F026300)	mRNA 3-end processing factor homolog [Haloferax volcanii DS2]	gi|291372149,gi|292655037	HaloferaxB_NCBI_032511.fasta	71947.7	1	21	26	50	0.00409	0.363	possibly correct	TRUE	File: "Z:\Organization\Cores\Mass Spectrometry\Customer data\2019\5-May\20190520-PM561-Huiyong\MCRJ3.raw"; SpectrumID: "900"; scans: "6334"	ITTLGccR	R	E	0.99	28.3	25	28.3	2	c6: Carbamidomethyl (+57.02), c7: Carbamidomethyl (+57.02)		490.736	979.458	980.465	2	0.0003075	0.3136	2240	564571	184	191	TRUE
20190520-PM561-Huiyong	Uncategorized Sample	MCRJ3	MCRJ3 (F026300)	mRNA 3-end processing factor homolog [Haloferax volcanii DS2]	gi|291372149,gi|292655037	HaloferaxB_NCBI_032511.fasta	71947.7	1	21	26	50	0.00409	0.363	possibly correct	TRUE	File: "Z:\Organization\Cores\Mass Spectrometry\Customer data\2019\5-May\20190520-PM561-Huiyong\MCRJ3.raw"; SpectrumID: "6455"; scans: "14509"	ITVRPDPDVLSDPR	R	E	0.967	12.9	25	10.5	2			790.426	1578.84	1579.84	2	0.0008781	0.5558	3598	310818	63	76	TRUE
20190520-PM561-Huiyong	Uncategorized Sample	MCRJ3	MCRJ3 (F026300)	mRNA 3-end processing factor homolog [Haloferax volcanii DS2]	gi|291372149,gi|292655037	HaloferaxB_NCBI_032511.fasta	71947.7	1	21	26	50	0.00409	0.363	possibly correct	TRUE	File: "Z:\Organization\Cores\Mass Spectrometry\Customer data\2019\5-May\20190520-PM561-Huiyong\MCRJ3.raw"; SpectrumID: "6349"; scans: "14339"	ITVRPDPDVLSDPR	R	E	0.997	21.1	25	21	2			527.287	1578.84	1579.84	3	0.001162	0.7356	3567	731760	63	76	TRUE
20190520-PM561-Huiyong	Uncategorized Sample	MCRJ3	MCRJ3 (F026300)	mRNA 3-end processing factor homolog [Haloferax volcanii DS2]	gi|291372149,gi|292655037	HaloferaxB_NCBI_032511.fasta	71947.7	1	21	26	50	0.00409	0.363	possibly correct	TRUE	File: "Z:\Organization\Cores\Mass Spectrometry\Customer data\2019\5-May\20190520-PM561-Huiyong\MCRJ3.raw"; SpectrumID: "3698"; scans: "10519"	KFAQnGDLIR	K	K	0.966	18.8	25	0	2		n5: Deamidated (+0.98)	388.212	1161.62	1162.62	3	0.0008961	0.7707	2946	279292	44	53	TRUE
20190520-PM561-Huiyong	Uncategorized Sample	MCRJ3	MCRJ3 (F026300)	mRNA 3-end processing factor homolog [Haloferax volcanii DS2]	gi|291372149,gi|292655037	HaloferaxB_NCBI_032511.fasta	71947.7	1	21	26	50	0.00409	0.363	possibly correct	TRUE	File: "Z:\Organization\Cores\Mass Spectrometry\Customer data\2019\5-May\20190520-PM561-Huiyong\MCRJ3.raw"; SpectrumID: "2673"; scans: "9102"	KFAQNGDLIR	K	K	0.976	22.3	25	10.2	2			387.884	1160.63	1161.64	3	0.0005521	0.4752	2729	403543	44	53	TRUE
20190520-PM561-Huiyong	Uncategorized Sample	MCRJ3	MCRJ3 (F026300)	mRNA 3-end processing factor homolog [Haloferax volcanii DS2]	gi|291372149,gi|292655037	HaloferaxB_NCBI_032511.fasta	71947.7	1	21	26	50	0.00409	0.363	possibly correct	TRUE	File: "Z:\Organization\Cores\Mass Spectrometry\Customer data\2019\5-May\20190520-PM561-Huiyong\MCRJ3.raw"; SpectrumID: "3812"; scans: "10694"	KFAQnGDLIR	K	K	0.994	31.7	25	6.7	2		n5: Deamidated (+0.98)	388.212	1161.61	1162.62	3	0.0005361	0.4611	2977	513617	44	53	TRUE
20190520-PM561-Huiyong	Uncategorized Sample	MCRJ3	MCRJ3 (F026300)	mRNA 3-end processing factor homolog [Haloferax volcanii DS2]	gi|291372149,gi|292655037	HaloferaxB_NCBI_032511.fasta	71947.7	1	21	26	50	0.00409	0.363	possibly correct	TRUE	File: "Z:\Organization\Cores\Mass Spectrometry\Customer data\2019\5-May\20190520-PM561-Huiyong\MCRJ3.raw"; SpectrumID: "9325"; scans: "18825"	LFNGAVNDFPR	R	V	0.997	40.3	25	40.3	2			625.32	1248.63	1249.63	2	5.806e-05	0.04646	4334	897886	361	371	TRUE
20190520-PM561-Huiyong	Uncategorized Sample	MCRJ3	MCRJ3 (F026300)	mRNA 3-end processing factor homolog [Haloferax volcanii DS2]	gi|291372149,gi|292655037	HaloferaxB_NCBI_032511.fasta	71947.7	1	21	26	50	0.00409	0.363	possibly correct	TRUE	File: "Z:\Organization\Cores\Mass Spectrometry\Customer data\2019\5-May\20190520-PM561-Huiyong\MCRJ3.raw"; SpectrumID: "9870"; scans: "19679"	LFnGAVNDFPR	R	V	0.997	41.6	25	27.6	2		n3: Deamidated (+0.98)	625.813	1249.61	1250.62	2	0.002242	1.793	4486	1468420	361	371	TRUE
20190520-PM561-Huiyong	Uncategorized Sample	MCRJ3	MCRJ3 (F026300)	mRNA 3-end processing factor homolog [Haloferax volcanii DS2]	gi|291372149,gi|292655037	HaloferaxB_NCBI_032511.fasta	71947.7	1	21	26	50	0.00409	0.363	possibly correct	TRUE	File: "Z:\Organization\Cores\Mass Spectrometry\Customer data\2019\5-May\20190520-PM561-Huiyong\MCRJ3.raw"; SpectrumID: "9781"; scans: "19525"	LFnGAVNDFPR	R	V	0.997	42.6	25	28.9	2		n3: Deamidated (+0.98)	625.813	1249.61	1250.62	2	0.003222	2.576	4455	823259	361	371	TRUE
20190520-PM561-Huiyong	Uncategorized Sample	MCRJ3	MCRJ3 (F026300)	mRNA 3-end processing factor homolog [Haloferax volcanii DS2]	gi|291372149,gi|292655037	HaloferaxB_NCBI_032511.fasta	71947.7	1	21	26	50	0.00409	0.363	possibly correct	TRUE	File: "Z:\Organization\Cores\Mass Spectrometry\Customer data\2019\5-May\20190520-PM561-Huiyong\MCRJ3.raw"; SpectrumID: "8777"; scans: "17968"	LIEVINETYDR	R	G	0.957	16.8	25	16.8	2			682.855	1363.7	1364.71	2	-0.002582	-1.892	4182	291326	398	408	TRUE
20190520-PM561-Huiyong	Uncategorized Sample	MCRJ3	MCRJ3 (F026300)	mRNA 3-end processing factor homolog [Haloferax volcanii DS2]	gi|291372149,gi|292655037	HaloferaxB_NCBI_032511.fasta	71947.7	1	21	26	50	0.00409	0.363	possibly correct	TRUE	File: "Z:\Organization\Cores\Mass Spectrometry\Customer data\2019\5-May\20190520-PM561-Huiyong\MCRJ3.raw"; SpectrumID: "9104"; scans: "18442"	LIEVInETYDR	R	G	0.959	7.8	25	7.8	2		n6: Deamidated (+0.98)	683.349	1364.68	1365.69	2	0.0004621	0.3383	4258	237137	398	408	TRUE
20190520-PM561-Huiyong	Uncategorized Sample	MCRJ3	MCRJ3 (F026300)	mRNA 3-end processing factor homolog [Haloferax volcanii DS2]	gi|291372149,gi|292655037	HaloferaxB_NCBI_032511.fasta	71947.7	1	21	26	50	0.00409	0.363	possibly correct	TRUE	File: "Z:\Organization\Cores\Mass Spectrometry\Customer data\2019\5-May\20190520-PM561-Huiyong\MCRJ3.raw"; SpectrumID: "8259"; scans: "17190"	LIEVINETYDR	R	G	0.997	30.7	25	30.7	2			682.858	1363.7	1364.71	2	0.002678	1.962	4049	758092	398	408	TRUE
20190520-PM561-Huiyong	Uncategorized Sample	MCRJ3	MCRJ3 (F026300)	mRNA 3-end processing factor homolog [Haloferax volcanii DS2]	gi|291372149,gi|292655037	HaloferaxB_NCBI_032511.fasta	71947.7	1	21	26	50	0.00409	0.363	possibly correct	TRUE	File: "Z:\Organization\Cores\Mass Spectrometry\Customer data\2019\5-May\20190520-PM561-Huiyong\MCRJ3.raw"; SpectrumID: "8502"; scans: "17553"	LIEVINETYDR	R	G	0.997	36.9	25	36.9	2			682.856	1363.7	1364.71	2	-0.0001219	-0.08935	4110	990042	398	408	TRUE
20190520-PM561-Huiyong	Uncategorized Sample	MCRJ3	MCRJ3 (F026300)	mRNA 3-end processing factor homolog [Haloferax volcanii DS2]	gi|291372149,gi|292655037	HaloferaxB_NCBI_032511.fasta	71947.7	1	21	26	50	0.00409	0.363	possibly correct	TRUE	File: "Z:\Organization\Cores\Mass Spectrometry\Customer data\2019\5-May\20190520-PM561-Huiyong\MCRJ3.raw"; SpectrumID: "8383"; scans: "17373"	LIEVINETYDR	R	G	0.997	54.5	25	54.5	2			682.857	1363.7	1364.71	2	0.0002381	0.1744	4080	5744080	398	408	TRUE
20190520-PM561-Huiyong	Uncategorized Sample	MCRJ3	MCRJ3 (F026300)	mRNA 3-end processing factor homolog [Haloferax volcanii DS2]	gi|291372149,gi|292655037	HaloferaxB_NCBI_032511.fasta	71947.7	1	21	26	50	0.00409	0.363	possibly correct	TRUE	File: "Z:\Organization\Cores\Mass Spectrometry\Customer data\2019\5-May\20190520-PM561-Huiyong\MCRJ3.raw"; SpectrumID: "4035"; scans: "11028"	LKmDVETVDGFSGHADR	K	Q	0.96	14.3	25	14.3	2		m3: Oxidation (+15.99)	473.975	1891.87	1892.88	4	-0.002509	-1.325	3034	1315350	570	586	TRUE
20190520-PM561-Huiyong	Uncategorized Sample	MCRJ3	MCRJ3 (F026300)	mRNA 3-end processing factor homolog [Haloferax volcanii DS2]	gi|291372149,gi|292655037	HaloferaxB_NCBI_032511.fasta	71947.7	1	21	26	50	0.00409	0.363	possibly correct	TRUE	File: "Z:\Organization\Cores\Mass Spectrometry\Customer data\2019\5-May\20190520-PM561-Huiyong\MCRJ3.raw"; SpectrumID: "3896"; scans: "10834"	LKmDVETVDGFSGHADR	K	Q	0.987	17.3	25	17.3	2		m3: Oxidation (+15.99)	473.976	1891.87	1892.88	4	5.105e-05	0.02697	3003	1614610	570	586	TRUE
20190520-PM561-Huiyong	Uncategorized Sample	MCRJ3	MCRJ3 (F026300)	mRNA 3-end processing factor homolog [Haloferax volcanii DS2]	gi|291372149,gi|292655037	HaloferaxB_NCBI_032511.fasta	71947.7	1	21	26	50	0.00409	0.363	possibly correct	TRUE	File: "Z:\Organization\Cores\Mass Spectrometry\Customer data\2019\5-May\20190520-PM561-Huiyong\MCRJ3.raw"; SpectrumID: "3909"; scans: "10851"	LKmDVETVDGFSGHADR	K	Q	0.997	46.2	25	46.2	2		m3: Oxidation (+15.99)	631.632	1891.87	1892.88	3	-0.000563	-0.2974	3006	527134	570	586	TRUE
20190520-PM561-Huiyong	Uncategorized Sample	MCRJ3	MCRJ3 (F026300)	mRNA 3-end processing factor homolog [Haloferax volcanii DS2]	gi|291372149,gi|292655037	HaloferaxB_NCBI_032511.fasta	71947.7	1	21	26	50	0.00409	0.363	possibly correct	TRUE	File: "Z:\Organization\Cores\Mass Spectrometry\Customer data\2019\5-May\20190520-PM561-Huiyong\MCRJ3.raw"; SpectrumID: "5758"; scans: "13458"	QGLENFVK	R	T	0.99	25.8	25	25.8	2			467.753	933.492	934.499	2	-0.0003419	-0.3659	3418	1527380	587	594	TRUE
20190520-PM561-Huiyong	Uncategorized Sample	MCRJ3	MCRJ3 (F026300)	mRNA 3-end processing factor homolog [Haloferax volcanii DS2]	gi|291372149,gi|292655037	HaloferaxB_NCBI_032511.fasta	71947.7	1	21	26	50	0.00409	0.363	possibly correct	TRUE	File: "Z:\Organization\Cores\Mass Spectrometry\Customer data\2019\5-May\20190520-PM561-Huiyong\MCRJ3.raw"; SpectrumID: "5905"; scans: "13660"	QGLENFVK	R	T	0.99	27.8	25	27.8	2			467.753	933.492	934.499	2	3.806e-05	0.04073	3449	1626860	587	594	TRUE
20190520-PM561-Huiyong	Uncategorized Sample	MCRJ3	MCRJ3 (F026300)	mRNA 3-end processing factor homolog [Haloferax volcanii DS2]	gi|291372149,gi|292655037	HaloferaxB_NCBI_032511.fasta	71947.7	1	21	26	50	0.00409	0.363	possibly correct	TRUE	File: "Z:\Organization\Cores\Mass Spectrometry\Customer data\2019\5-May\20190520-PM561-Huiyong\MCRJ3.raw"; SpectrumID: "9917"; scans: "19774"	SVQDLSSALYHDYNmR	R	T	0.95	8.04	25	8.04	2		m15: Oxidation (+15.99)	638.96	1913.86	1914.87	3	0.000267	0.1395	4507	483180	612	627	TRUE
20190520-PM561-Huiyong	Uncategorized Sample	MCRJ3	MCRJ3 (F026300)	mRNA 3-end processing factor homolog [Haloferax volcanii DS2]	gi|291372149,gi|292655037	HaloferaxB_NCBI_032511.fasta	71947.7	1	21	26	50	0.00409	0.363	possibly correct	TRUE	File: "Z:\Organization\Cores\Mass Spectrometry\Customer data\2019\5-May\20190520-PM561-Huiyong\MCRJ3.raw"; SpectrumID: "3134"; scans: "9750"	TPPIESSTVSNVR	R	N	0.997	26	25	26	2			693.865	1385.72	1386.72	2	0.0007181	0.5178	2830	1457880	138	150	TRUE
20190520-PM561-Huiyong	Uncategorized Sample	MCRJ3	MCRJ3 (F026300)	mRNA 3-end processing factor homolog [Haloferax volcanii DS2]	gi|291372149,gi|292655037	HaloferaxB_NCBI_032511.fasta	71947.7	1	21	26	50	0.00409	0.363	possibly correct	TRUE	File: "Z:\Organization\Cores\Mass Spectrometry\Customer data\2019\5-May\20190520-PM561-Huiyong\MCRJ3.raw"; SpectrumID: "3590"; scans: "10366"	TPPIESSTVSNVR	R	N	0.997	26.9	25	26.9	2			693.865	1385.71	1386.72	2	-0.0003819	-0.2754	2921	555774	138	150	TRUE
20190520-PM561-Huiyong	Uncategorized Sample	MCRJ3	MCRJ3 (F026300)	mRNA 3-end processing factor homolog [Haloferax volcanii DS2]	gi|291372149,gi|292655037	HaloferaxB_NCBI_032511.fasta	71947.7	1	21	26	50	0.00409	0.363	possibly correct	TRUE	File: "Z:\Organization\Cores\Mass Spectrometry\Customer data\2019\5-May\20190520-PM561-Huiyong\MCRJ3.raw"; SpectrumID: "3441"; scans: "10162"	TPPIESSTVSNVR	R	N	0.997	41.7	25	41.7	2			693.865	1385.72	1386.72	2	0.001218	0.8784	2891	1444300	138	150	TRUE
20190520-PM561-Huiyong	Uncategorized Sample	MCRJ3	MCRJ3 (F026300)	mRNA 3-end processing factor homolog [Haloferax volcanii DS2]	gi|291372149,gi|292655037	HaloferaxB_NCBI_032511.fasta	71947.7	1	21	26	50	0.00409	0.363	possibly correct	TRUE	File: "Z:\Organization\Cores\Mass Spectrometry\Customer data\2019\5-May\20190520-PM561-Huiyong\MCRJ3.raw"; SpectrumID: "3288"; scans: "9957"	TPPIESSTVSNVR	R	N	0.997	67	25	67	2			693.865	1385.72	1386.72	2	-1.942e-06	-0.0014	2861	8839360	138	150	TRUE
20190520-PM561-Huiyong	Uncategorized Sample	MCRJ3	MCRJ3 (F026300)	mRNA 3-end processing factor homolog [Haloferax volcanii DS2]	gi|291372149,gi|292655037	HaloferaxB_NCBI_032511.fasta	71947.7	1	21	26	50	0.00409	0.363	possibly correct	TRUE	File: "Z:\Organization\Cores\Mass Spectrometry\Customer data\2019\5-May\20190520-PM561-Huiyong\MCRJ3.raw"; SpectrumID: "1669"; scans: "7695"	TPPYESEmVR	R	E	0.954	9.54	25	9.54	2		m8: Oxidation (+15.99)	612.782	1223.55	1224.56	2	0.000243	0.1985	2511	594677	291	300	TRUE
20190520-PM561-Huiyong	Uncategorized Sample	MCRJ3	MCRJ3 (F026300)	mRNA 3-end processing factor homolog [Haloferax volcanii DS2]	gi|291372149,gi|292655037	HaloferaxB_NCBI_032511.fasta	71947.7	1	21	26	50	0.00409	0.363	possibly correct	TRUE	File: "Z:\Organization\Cores\Mass Spectrometry\Customer data\2019\5-May\20190520-PM561-Huiyong\MCRJ3.raw"; SpectrumID: "1940"; scans: "8083"	TPPYESEmVR	R	E	0.969	13.5	25	13.5	2		m8: Oxidation (+15.99)	612.782	1223.55	1224.56	2	0.000243	0.1985	2572	436693	291	300	TRUE
20190520-PM561-Huiyong	Uncategorized Sample	MCRJ3	MCRJ3 (F026300)	mRNA 3-end processing factor homolog [Haloferax volcanii DS2]	gi|291372149,gi|292655037	HaloferaxB_NCBI_032511.fasta	71947.7	1	21	26	50	0.00409	0.363	possibly correct	TRUE	File: "Z:\Organization\Cores\Mass Spectrometry\Customer data\2019\5-May\20190520-PM561-Huiyong\MCRJ3.raw"; SpectrumID: "1791"; scans: "7879"	TPPYESEmVR	R	E	0.997	32.1	25	32.1	2		m8: Oxidation (+15.99)	612.781	1223.55	1224.56	2	-0.000857	-0.6998	2542	1446000	291	300	TRUE
20190520-PM561-Huiyong	Uncategorized Sample	MCRJ3	MCRJ3 (F026300)	mRNA 3-end processing factor homolog [Haloferax volcanii DS2]	gi|291372149,gi|292655037	HaloferaxB_NCBI_032511.fasta	71947.7	1	21	26	50	0.00409	0.363	possibly correct	TRUE	File: "Z:\Organization\Cores\Mass Spectrometry\Customer data\2019\5-May\20190520-PM561-Huiyong\MCRJ3.raw"; SpectrumID: "8384"; scans: "17374"	VETLVLESTYGGR	R	N	0.997	79.4	25	79.4	2			712.375	1422.74	1423.74	2	0.0002381	0.1672	4080	5065880	372	384	TRUE
20190520-PM561-Huiyong	Uncategorized Sample	MCRJ3	MCRJ3 (F026300)	mRNA 3-end processing factor homolog [Haloferax volcanii DS2]	gi|291372149,gi|292655037	HaloferaxB_NCBI_032511.fasta	71947.7	1	21	26	50	0.00409	0.363	possibly correct	TRUE	File: "Z:\Organization\Cores\Mass Spectrometry\Customer data\2019\5-May\20190520-PM561-Huiyong\MCRJ3.raw"; SpectrumID: "8622"; scans: "17737"	VETLVLESTYGGR	R	N	0.997	26.6	25	26.6	2			712.376	1422.74	1423.74	2	0.002438	1.712	4142	392742	372	384	TRUE
20190520-PM561-Huiyong	Uncategorized Sample	MCRJ3	MCRJ3 (F026300)	mRNA 3-end processing factor homolog [Haloferax volcanii DS2]	gi|291372149,gi|292655037	HaloferaxB_NCBI_032511.fasta	71947.7	1	21	26	50	0.00409	0.363	possibly correct	TRUE	File: "Z:\Organization\Cores\Mass Spectrometry\Customer data\2019\5-May\20190520-PM561-Huiyong\MCRJ3.raw"; SpectrumID: "8503"; scans: "17554"	VETLVLESTYGGR	R	N	0.997	49.3	25	49.3	2			712.375	1422.74	1423.74	2	-1.942e-06	-0.001364	4110	660387	372	384	TRUE
20190520-PM561-Huiyong	Uncategorized Sample	MCRJ3	MCRJ3 (F026300)	mRNA 3-end processing factor homolog [Haloferax volcanii DS2]	gi|291372149,gi|292655037	HaloferaxB_NCBI_032511.fasta	71947.7	1	21	26	50	0.00409	0.363	possibly correct	TRUE	File: "Z:\Organization\Cores\Mass Spectrometry\Customer data\2019\5-May\20190520-PM561-Huiyong\MCRJ3.raw"; SpectrumID: "7122"; scans: "15526"	VGWTPEVVR	K	T	0.974	13	25	13	2			521.788	1041.56	1042.57	2	0.0003581	0.3434	3775	932865	129	137	TRUE
20190520-PM561-Huiyong	Uncategorized Sample	MCRJ3	MCRJ3 (F026300)	mRNA 3-end processing factor homolog [Haloferax volcanii DS2]	gi|291372149,gi|292655037	HaloferaxB_NCBI_032511.fasta	71947.7	1	21	26	50	0.00409	0.363	possibly correct	TRUE	File: "Z:\Organization\Cores\Mass Spectrometry\Customer data\2019\5-May\20190520-PM561-Huiyong\MCRJ3.raw"; SpectrumID: "7257"; scans: "15717"	VGWTPEVVR	K	T	0.997	35.2	25	35.2	2			521.788	1041.56	1042.57	2	0.0003581	0.3434	3805	2098330	129	137	TRUE
20190520-PM561-Huiyong	Uncategorized Sample	MCRJ3	MCRJ3 (F026300)	mRNA 3-end processing factor homolog [Haloferax volcanii DS2]	gi|291372149,gi|292655037	HaloferaxB_NCBI_032511.fasta	71947.7	1	21	26	50	0.00409	0.363	possibly correct	TRUE	File: "Z:\Organization\Cores\Mass Spectrometry\Customer data\2019\5-May\20190520-PM561-Huiyong\MCRJ3.raw"; SpectrumID: "127"; scans: "4452"	VLcVHGDER	K	S	0.997	26.1	25	26.1	2	c3: Carbamidomethyl (+57.02)		362.177	1083.51	1084.52	3	-0.002593	-2.391	1777	223473	603	611	TRUE
20190520-PM561-Huiyong	Uncategorized Sample	MCRJ3	MCRJ3 (F026300)	mRNA 3-end processing factor homolog [Haloferax volcanii DS2]	gi|291372149,gi|292655037	HaloferaxB_NCBI_032511.fasta	71947.7	1	21	26	50	0.00409	0.363	possibly correct	TRUE	File: "Z:\Organization\Cores\Mass Spectrometry\Customer data\2019\5-May\20190520-PM561-Huiyong\MCRJ3.raw"; SpectrumID: "152"; scans: "4554"	VLcVHGDER	K	S	0.997	43.7	25	43.7	2	c3: Carbamidomethyl (+57.02)		362.177	1083.51	1084.52	3	-0.002863	-2.64	1807	809071	603	611	TRUE
20190520-PM561-Huiyong	Uncategorized Sample	MCRJ3	MCRJ3 (F026300)	mRNA 3-end processing factor homolog [Haloferax volcanii DS2]	gi|291372149,gi|292655037	HaloferaxB_NCBI_032511.fasta	71947.7	1	21	26	50	0.00409	0.363	possibly correct	TRUE	File: "Z:\Organization\Cores\Mass Spectrometry\Customer data\2019\5-May\20190520-PM561-Huiyong\MCRJ3.raw"; SpectrumID: "9786"; scans: "19534"	VVIPAFAVGR	K	S	0.997	40.3	25	40.3	2			514.817	1027.62	1028.63	2	0.001738	1.69	4457	2055280	412	421	TRUE
20190520-PM561-Huiyong	Uncategorized Sample	MCRJ3	MCRJ3 (F026300)	mRNA 3-end processing factor homolog [Haloferax volcanii DS2]	gi|291372149,gi|292655037	HaloferaxB_NCBI_032511.fasta	71947.7	1	21	26	50	0.00409	0.363	possibly correct	TRUE	File: "Z:\Organization\Cores\Mass Spectrometry\Customer data\2019\5-May\20190520-PM561-Huiyong\MCRJ3.raw"; SpectrumID: "8688"; scans: "17841"	YEGPELVVYTR	K	D	0.997	26.5	25	26.5	2			663.341	1324.67	1325.67	2	0.001458	1.1	4161	1515840	30	40	TRUE
20190520-PM561-Huiyong	Uncategorized Sample	MCRJ3	MCRJ3 (F026300)	mRNA 3-end processing factor homolog [Haloferax volcanii DS2]	gi|291372149,gi|292655037	HaloferaxB_NCBI_032511.fasta	71947.7	1	21	26	50	0.00409	0.363	possibly correct	TRUE	File: "Z:\Organization\Cores\Mass Spectrometry\Customer data\2019\5-May\20190520-PM561-Huiyong\MCRJ3.raw"; SpectrumID: "8816"; scans: "18028"	YEGPELVVYTR	K	D	0.997	62.7	25	62.7	2			663.341	1324.67	1325.67	2	0.0008381	0.6322	4192	1972410	30	40	TRUE
20190520-PM561-Huiyong	Uncategorized Sample	MCRJ3	MCRJ3 (F026300)	mRNA 3-end processing factor homolog [Haloferax volcanii DS2]	gi|291372149,gi|292655037	HaloferaxB_NCBI_032511.fasta	71947.7	1	21	26	50	0.00409	0.363	possibly correct	TRUE	File: "Z:\Organization\Cores\Mass Spectrometry\Customer data\2019\5-May\20190520-PM561-Huiyong\MCRJ3.raw"; SpectrumID: "8018"; scans: "16845"	YGYDGPIYTTEPTR	K	D	0.997	53	25	53	2			816.881	1631.75	1632.75	2	-0.0001619	-0.09918	3994	1810030	258	271	TRUE
20190520-PM561-Huiyong	Uncategorized Sample	MCRJ3	MCRJ3 (F026300)	mRNA 3-end processing factor homolog [Haloferax volcanii DS2]	gi|291372149,gi|292655037	HaloferaxB_NCBI_032511.fasta	71947.7	1	21	26	50	0.00409	0.363	possibly correct	TRUE	File: "Z:\Organization\Cores\Mass Spectrometry\Customer data\2019\5-May\20190520-PM561-Huiyong\MCRJ3.raw"; SpectrumID: "7884"; scans: "16652"	YGYDGPIYTTEPTR	K	D	0.997	61.5	25	61.5	2			816.881	1631.75	1632.75	2	7.806e-05	0.04781	3963	3616020	258	271	TRUE
20190520-PM561-Huiyong	Uncategorized Sample	MCRJ3	MCRJ3 (F026300)	threonine ammonia-lyase [Haloferax volcanii DS2]	gi|291372635,gi|292654640	HaloferaxB_NCBI_032511.fasta	43680	1	2	2	2	0.000164	0.072	possibly correct	TRUE	File: "Z:\Organization\Cores\Mass Spectrometry\Customer data\2019\5-May\20190520-PM561-Huiyong\MCRJ3.raw"; SpectrumID: "5506"; scans: "13079"	IVmPEYAPISK	K	V	0.997	22.4	25	22.4	2		m3: Oxidation (+15.99)	632.337	1262.66	1263.67	2	0.000603	0.4772	3354	285499	96	106	TRUE
20190520-PM561-Huiyong	Uncategorized Sample	MCRJ3	MCRJ3 (F026300)	threonine ammonia-lyase [Haloferax volcanii DS2]	gi|291372635,gi|292654640	HaloferaxB_NCBI_032511.fasta	43680	1	2	2	2	0.000164	0.072	possibly correct	TRUE	File: "Z:\Organization\Cores\Mass Spectrometry\Customer data\2019\5-May\20190520-PM561-Huiyong\MCRJ3.raw"; SpectrumID: "6659"; scans: "14834"	VIGVQAEQASSAADSLNK	R	G	0.997	55	25	55	2			894.461	1786.91	1787.91	2	0.0006581	0.3681	3658	88400	198	215	TRUE
20190520-PM561-Huiyong	Uncategorized Sample	MCRJ3	MCRJ3 (F026300)	hydantoinase [Haloferax volcanii DS2]	gi|2459727,gi|291369316,gi|292494015	HaloferaxB_NCBI_032511.fasta	54030	0.998	1	1	1	8.18e-05	0.0292	possibly correct	TRUE	File: "Z:\Organization\Cores\Mass Spectrometry\Customer data\2019\5-May\20190520-PM561-Huiyong\MCRJ3.raw"; SpectrumID: "9267"; scans: "18719"	YPIFTVASGPSNSVR	R	G	0.979	15.2	25	15.2	2			797.915	1593.81	1594.82	2	-0.0005219	-0.3273	4312	128783	246	260	TRUE
20190520-PM561-Huiyong	Uncategorized Sample	MCRJ3	MCRJ3 (F026300)	P-hydroxybenzoate hydroxylase [Haloferax volcanii DS2]	gi|291372616,gi|292655551	HaloferaxB_NCBI_032511.fasta	51067.8	1	3	3	3	0.000245	0.0679	possibly correct	TRUE	File: "Z:\Organization\Cores\Mass Spectrometry\Customer data\2019\5-May\20190520-PM561-Huiyong\MCRJ3.raw"; SpectrumID: "6848"; scans: "15127"	GADAFPEAIPK	K	S	0.963	7.2	25	7.2	2			558.29	1114.57	1115.57	2	5.806e-05	0.05204	3710	163498	68	78	TRUE
20190520-PM561-Huiyong	Uncategorized Sample	MCRJ3	MCRJ3 (F026300)	P-hydroxybenzoate hydroxylase [Haloferax volcanii DS2]	gi|291372616,gi|292655551	HaloferaxB_NCBI_032511.fasta	51067.8	1	3	3	3	0.000245	0.0679	possibly correct	TRUE	File: "Z:\Organization\Cores\Mass Spectrometry\Customer data\2019\5-May\20190520-PM561-Huiyong\MCRJ3.raw"; SpectrumID: "2110"; scans: "8313"	LGAALPTR	K	R	0.99	36.1	25	35.5	2			399.745	797.475	798.483	2	-0.0007619	-0.9542	2607	357525	281	288	TRUE
20190520-PM561-Huiyong	Uncategorized Sample	MCRJ3	MCRJ3 (F026300)	P-hydroxybenzoate hydroxylase [Haloferax volcanii DS2]	gi|291372616,gi|292655551	HaloferaxB_NCBI_032511.fasta	51067.8	1	3	3	3	0.000245	0.0679	possibly correct	TRUE	File: "Z:\Organization\Cores\Mass Spectrometry\Customer data\2019\5-May\20190520-PM561-Huiyong\MCRJ3.raw"; SpectrumID: "3851"; scans: "10761"	QDDDGTVTGIVAK	K	H	0.953	15.7	25	15.7	2			659.827	1317.64	1318.65	2	-0.002322	-1.761	2990	277141	146	158	TRUE
20190520-PM561-Huiyong	Uncategorized Sample	MCRJ3	MCRJ3 (F026300)	ABC-type transport system periplasmic substrate-binding protein (probable substrate dipeptides/oligopeptides) [Haloferax volcanii DS2]	gi|291369269,gi|292494021	HaloferaxB_NCBI_032511.fasta	62804.6	1	5	5	9	0.000736	0.0931	possibly correct	TRUE	File: "Z:\Organization\Cores\Mass Spectrometry\Customer data\2019\5-May\20190520-PM561-Huiyong\MCRJ3.raw"; SpectrumID: "7972"; scans: "16782"	EAmAYGFDYETAR	R	N	0.977	13.9	25	13.9	2		m3: Oxidation (+15.99)	770.324	1538.63	1539.64	2	-0.000417	-0.2708	3985	240908	345	357	TRUE
20190520-PM561-Huiyong	Uncategorized Sample	MCRJ3	MCRJ3 (F026300)	ABC-type transport system periplasmic substrate-binding protein (probable substrate dipeptides/oligopeptides) [Haloferax volcanii DS2]	gi|291369269,gi|292494021	HaloferaxB_NCBI_032511.fasta	62804.6	1	5	5	9	0.000736	0.0931	possibly correct	TRUE	File: "Z:\Organization\Cores\Mass Spectrometry\Customer data\2019\5-May\20190520-PM561-Huiyong\MCRJ3.raw"; SpectrumID: "7711"; scans: "16397"	EAmAYGFDYETAR	R	N	0.997	33.3	25	33.3	2		m3: Oxidation (+15.99)	770.322	1538.63	1539.64	2	-0.006157	-3.999	3921	304778	345	357	TRUE
20190520-PM561-Huiyong	Uncategorized Sample	MCRJ3	MCRJ3 (F026300)	ABC-type transport system periplasmic substrate-binding protein (probable substrate dipeptides/oligopeptides) [Haloferax volcanii DS2]	gi|291369269,gi|292494021	HaloferaxB_NCBI_032511.fasta	62804.6	1	5	5	9	0.000736	0.0931	possibly correct	TRUE	File: "Z:\Organization\Cores\Mass Spectrometry\Customer data\2019\5-May\20190520-PM561-Huiyong\MCRJ3.raw"; SpectrumID: "7833"; scans: "16580"	EAmAYGFDYETAR	R	N	0.997	45.7	25	45.7	2		m3: Oxidation (+15.99)	770.325	1538.64	1539.64	2	0.000323	0.2098	3952	1149210	345	357	TRUE
20190520-PM561-Huiyong	Uncategorized Sample	MCRJ3	MCRJ3 (F026300)	ABC-type transport system periplasmic substrate-binding protein (probable substrate dipeptides/oligopeptides) [Haloferax volcanii DS2]	gi|291369269,gi|292494021	HaloferaxB_NCBI_032511.fasta	62804.6	1	5	5	9	0.000736	0.0931	possibly correct	TRUE	File: "Z:\Organization\Cores\Mass Spectrometry\Customer data\2019\5-May\20190520-PM561-Huiyong\MCRJ3.raw"; SpectrumID: "2765"; scans: "9238"	QAQISFSR	R	Y	0.99	21.9	25	21.9	2			468.749	935.483	936.49	2	0.0005981	0.6386	2751	416850	252	259	TRUE
20190520-PM561-Huiyong	Uncategorized Sample	MCRJ3	MCRJ3 (F026300)	ABC-type transport system periplasmic substrate-binding protein (probable substrate dipeptides/oligopeptides) [Haloferax volcanii DS2]	gi|291369269,gi|292494021	HaloferaxB_NCBI_032511.fasta	62804.6	1	5	5	9	0.000736	0.0931	possibly correct	TRUE	File: "Z:\Organization\Cores\Mass Spectrometry\Customer data\2019\5-May\20190520-PM561-Huiyong\MCRJ3.raw"; SpectrumID: "2546"; scans: "8925"	QAQISFSR	R	Y	0.99	24.6	25	24.6	2			468.749	935.483	936.49	2	0.0005381	0.5745	2702	829888	252	259	TRUE
20190520-PM561-Huiyong	Uncategorized Sample	MCRJ3	MCRJ3 (F026300)	ABC-type transport system periplasmic substrate-binding protein (probable substrate dipeptides/oligopeptides) [Haloferax volcanii DS2]	gi|291369269,gi|292494021	HaloferaxB_NCBI_032511.fasta	62804.6	1	5	5	9	0.000736	0.0931	possibly correct	TRUE	File: "Z:\Organization\Cores\Mass Spectrometry\Customer data\2019\5-May\20190520-PM561-Huiyong\MCRJ3.raw"; SpectrumID: "6499"; scans: "14579"	QQVLDNAEDGDFGDR	K	G	0.997	29.5	25	29.5	2			839.868	1677.72	1678.73	2	-0.002322	-1.383	3611	80313	212	226	TRUE
20190520-PM561-Huiyong	Uncategorized Sample	MCRJ3	MCRJ3 (F026300)	ABC-type transport system periplasmic substrate-binding protein (probable substrate dipeptides/oligopeptides) [Haloferax volcanii DS2]	gi|291369269,gi|292494021	HaloferaxB_NCBI_032511.fasta	62804.6	1	5	5	9	0.000736	0.0931	possibly correct	TRUE	File: "Z:\Organization\Cores\Mass Spectrometry\Customer data\2019\5-May\20190520-PM561-Huiyong\MCRJ3.raw"; SpectrumID: "6383"; scans: "14396"	TVSFTLDR	R	V	0.99	28.3	25	22.7	2			469.751	937.487	938.494	2	5.806e-05	0.06186	3578	611716	187	194	TRUE
20190520-PM561-Huiyong	Uncategorized Sample	MCRJ3	MCRJ3 (F026300)	ABC-type transport system periplasmic substrate-binding protein (probable substrate dipeptides/oligopeptides) [Haloferax volcanii DS2]	gi|291369269,gi|292494021	HaloferaxB_NCBI_032511.fasta	62804.6	1	5	5	9	0.000736	0.0931	possibly correct	TRUE	File: "Z:\Organization\Cores\Mass Spectrometry\Customer data\2019\5-May\20190520-PM561-Huiyong\MCRJ3.raw"; SpectrumID: "6266"; scans: "14218"	TVSFTLDR	R	V	0.99	38.2	25	32.2	2			469.751	937.488	938.494	2	0.001038	1.106	3547	2376210	187	194	TRUE
20190520-PM561-Huiyong	Uncategorized Sample	MCRJ3	MCRJ3 (F026300)	ABC-type transport system periplasmic substrate-binding protein (probable substrate dipeptides/oligopeptides) [Haloferax volcanii DS2]	gi|291369269,gi|292494021	HaloferaxB_NCBI_032511.fasta	62804.6	1	5	5	9	0.000736	0.0931	possibly correct	TRUE	File: "Z:\Organization\Cores\Mass Spectrometry\Customer data\2019\5-May\20190520-PM561-Huiyong\MCRJ3.raw"; SpectrumID: "10120"; scans: "20138"	YADYWGSFK	R	D	0.997	39.2	25	39.2	2			568.756	1135.5	1136.5	2	0.0005581	0.491	4582	870828	260	268	TRUE
20190520-PM561-Huiyong	Uncategorized Sample	MCRJ3	MCRJ3 (F026300)	DNA-directed RNA polymerase subunit A [Haloferax volcanii DS2]	gi|291371230,gi|292654527	HaloferaxB_NCBI_032511.fasta	108915	1	5	5	5	0.000409	0.0574	possibly correct	TRUE	File: "Z:\Organization\Cores\Mass Spectrometry\Customer data\2019\5-May\20190520-PM561-Huiyong\MCRJ3.raw"; SpectrumID: "3506"; scans: "10252"	EGLVDTAVR	R	T	0.984	23.6	25	13	2			480.262	958.509	959.516	2	0.0001181	0.123	2904	573712	861	869	TRUE
20190520-PM561-Huiyong	Uncategorized Sample	MCRJ3	MCRJ3 (F026300)	DNA-directed RNA polymerase subunit A [Haloferax volcanii DS2]	gi|291371230,gi|292654527	HaloferaxB_NCBI_032511.fasta	108915	1	5	5	5	0.000409	0.0574	possibly correct	TRUE	File: "Z:\Organization\Cores\Mass Spectrometry\Customer data\2019\5-May\20190520-PM561-Huiyong\MCRJ3.raw"; SpectrumID: "7163"; scans: "15578"	LGVIDPGLQcR	R	T	0.997	20.2	25	19	2	c10: Carbamidomethyl (+57.02)		614.33	1226.64	1227.65	2	0.0003128	0.2548	3782	1060910	52	62	TRUE
20190520-PM561-Huiyong	Uncategorized Sample	MCRJ3	MCRJ3 (F026300)	DNA-directed RNA polymerase subunit A [Haloferax volcanii DS2]	gi|291371230,gi|292654527	HaloferaxB_NCBI_032511.fasta	108915	1	5	5	5	0.000409	0.0574	possibly correct	TRUE	File: "Z:\Organization\Cores\Mass Spectrometry\Customer data\2019\5-May\20190520-PM561-Huiyong\MCRJ3.raw"; SpectrumID: "437"; scans: "5361"	NGPESHPGANYVR	R	R	0.997	19.9	25	19.9	2			466.556	1396.65	1397.66	3	-0.002108	-1.508	2021	693727	439	451	TRUE
20190520-PM561-Huiyong	Uncategorized Sample	MCRJ3	MCRJ3 (F026300)	DNA-directed RNA polymerase subunit A [Haloferax volcanii DS2]	gi|291371230,gi|292654527	HaloferaxB_NCBI_032511.fasta	108915	1	5	5	5	0.000409	0.0574	possibly correct	TRUE	File: "Z:\Organization\Cores\Mass Spectrometry\Customer data\2019\5-May\20190520-PM561-Huiyong\MCRJ3.raw"; SpectrumID: "354"; scans: "5178"	VASEmTQTmNVTER	R	N	0.997	37.4	25	37.4	2		m5: Oxidation (+15.99), m9: Oxidation (+15.99)	814.864	1627.71	1628.73	2	-0.004972	-3.053	1978	106747	415	428	TRUE
20190520-PM561-Huiyong	Uncategorized Sample	MCRJ3	MCRJ3 (F026300)	DNA-directed RNA polymerase subunit A [Haloferax volcanii DS2]	gi|291371230,gi|292654527	HaloferaxB_NCBI_032511.fasta	108915	1	5	5	5	0.000409	0.0574	possibly correct	TRUE	File: "Z:\Organization\Cores\Mass Spectrometry\Customer data\2019\5-May\20190520-PM561-Huiyong\MCRJ3.raw"; SpectrumID: "7950"; scans: "16752"	VELGWEVNR	K	H	0.985	17.7	25	17.7	2			551.288	1100.56	1101.57	2	-0.0003419	-0.3104	3980	1153440	472	480	TRUE
20190520-PM561-Huiyong	Uncategorized Sample	MCRJ3	MCRJ3 (F026300)	ABC-type transport system periplasmic substrate-binding protein (probable substrate dipeptides/oligopeptides) [Haloferax volcanii DS2]	gi|291370359,gi|292656253	HaloferaxB_NCBI_032511.fasta	62950.2	1	3	3	3	0.000245	0.0855	possibly correct	TRUE	File: "Z:\Organization\Cores\Mass Spectrometry\Customer data\2019\5-May\20190520-PM561-Huiyong\MCRJ3.raw"; SpectrumID: "6008"; scans: "13817"	GLEGIVPEGSR	R	G	0.997	33.4	25	33.4	2			557.299	1112.58	1113.59	2	9.806e-05	0.08806	3476	575160	188	198	TRUE
20190520-PM561-Huiyong	Uncategorized Sample	MCRJ3	MCRJ3 (F026300)	ABC-type transport system periplasmic substrate-binding protein (probable substrate dipeptides/oligopeptides) [Haloferax volcanii DS2]	gi|291370359,gi|292656253	HaloferaxB_NCBI_032511.fasta	62950.2	1	3	3	3	0.000245	0.0855	possibly correct	TRUE	File: "Z:\Organization\Cores\Mass Spectrometry\Customer data\2019\5-May\20190520-PM561-Huiyong\MCRJ3.raw"; SpectrumID: "9428"; scans: "18998"	GPSGLATDLTQDPSGAGTGAFK	K	F	0.974	8.69	25	8.69	2			1024.5	2046.99	2047.99	2	-8.194e-05	-0.04001	4367	47746	206	227	TRUE
20190520-PM561-Huiyong	Uncategorized Sample	MCRJ3	MCRJ3 (F026300)	ABC-type transport system periplasmic substrate-binding protein (probable substrate dipeptides/oligopeptides) [Haloferax volcanii DS2]	gi|291370359,gi|292656253	HaloferaxB_NCBI_032511.fasta	62950.2	1	3	3	3	0.000245	0.0855	possibly correct	TRUE	File: "Z:\Organization\Cores\Mass Spectrometry\Customer data\2019\5-May\20190520-PM561-Huiyong\MCRJ3.raw"; SpectrumID: "8951"; scans: "18219"	NTVNDYDVGTFQDNYR	R	F	0.997	40.1	25	40.1	2			960.92	1919.83	1920.84	2	-0.003142	-1.636	4222	85505	552	567	TRUE
20190520-PM561-Huiyong	Uncategorized Sample	MCRJ3	MCRJ3 (F026300)	malate synthase [Haloferax volcanii DS2]	gi|291369250,gi|292494137	HaloferaxB_NCBI_032511.fasta	48369.2	0.999	1	1	1	8.18e-05	0.0206	possibly correct	TRUE	File: "Z:\Organization\Cores\Mass Spectrometry\Customer data\2019\5-May\20190520-PM561-Huiyong\MCRJ3.raw"; SpectrumID: "1105"; scans: "6736"	mLQSAAQLR	K	G	0.984	18.2	25	18.2	2		m1: Oxidation (+15.99)	517.277	1032.54	1033.55	2	0.000963	0.9318	2329	358744	30	38	TRUE
20190520-PM561-Huiyong	Uncategorized Sample	MCRJ3	MCRJ3 (F026300)	mandelate racemase/muconate lactonizing enzyme family protein [Haloferax volcanii DS2]	gi|291372498,gi|292655640	HaloferaxB_NCBI_032511.fasta	45793.4	1	10	12	22	0.0018	0.233	possibly correct	TRUE	File: "Z:\Organization\Cores\Mass Spectrometry\Customer data\2019\5-May\20190520-PM561-Huiyong\MCRJ3.raw"; SpectrumID: "4750"; scans: "12033"	ELSAETMGVTAK	R	R	0.997	44.2	25	44.2	2			618.811	1235.61	1236.61	2	3.806e-05	0.03078	3191	815979	19	30	TRUE
20190520-PM561-Huiyong	Uncategorized Sample	MCRJ3	MCRJ3 (F026300)	mandelate racemase/muconate lactonizing enzyme family protein [Haloferax volcanii DS2]	gi|291372498,gi|292655640	HaloferaxB_NCBI_032511.fasta	45793.4	1	10	12	22	0.0018	0.233	possibly correct	TRUE	File: "Z:\Organization\Cores\Mass Spectrometry\Customer data\2019\5-May\20190520-PM561-Huiyong\MCRJ3.raw"; SpectrumID: "1461"; scans: "7339"	ELSAETmGVTAK	R	R	0.997	48	25	45.2	2		m7: Oxidation (+15.99)	626.808	1251.6	1252.61	2	-0.001337	-1.067	2443	212862	19	30	TRUE
20190520-PM561-Huiyong	Uncategorized Sample	MCRJ3	MCRJ3 (F026300)	mandelate racemase/muconate lactonizing enzyme family protein [Haloferax volcanii DS2]	gi|291372498,gi|292655640	HaloferaxB_NCBI_032511.fasta	45793.4	1	10	12	22	0.0018	0.233	possibly correct	TRUE	File: "Z:\Organization\Cores\Mass Spectrometry\Customer data\2019\5-May\20190520-PM561-Huiyong\MCRJ3.raw"; SpectrumID: "1375"; scans: "7185"	ELSAETmGVTAK	R	R	0.997	49.4	25	49.4	2		m7: Oxidation (+15.99)	626.807	1251.6	1252.61	2	-0.001477	-1.179	2412	981090	19	30	TRUE
20190520-PM561-Huiyong	Uncategorized Sample	MCRJ3	MCRJ3 (F026300)	mandelate racemase/muconate lactonizing enzyme family protein [Haloferax volcanii DS2]	gi|291372498,gi|292655640	HaloferaxB_NCBI_032511.fasta	45793.4	1	10	12	22	0.0018	0.233	possibly correct	TRUE	File: "Z:\Organization\Cores\Mass Spectrometry\Customer data\2019\5-May\20190520-PM561-Huiyong\MCRJ3.raw"; SpectrumID: "1269"; scans: "7015"	ELSAETmGVTAK	R	R	0.997	49.8	25	49.8	2		m7: Oxidation (+15.99)	626.808	1251.6	1252.61	2	-0.000497	-0.3967	2381	1588790	19	30	TRUE
20190520-PM561-Huiyong	Uncategorized Sample	MCRJ3	MCRJ3 (F026300)	mandelate racemase/muconate lactonizing enzyme family protein [Haloferax volcanii DS2]	gi|291372498,gi|292655640	HaloferaxB_NCBI_032511.fasta	45793.4	1	10	12	22	0.0018	0.233	possibly correct	TRUE	File: "Z:\Organization\Cores\Mass Spectrometry\Customer data\2019\5-May\20190520-PM561-Huiyong\MCRJ3.raw"; SpectrumID: "4987"; scans: "12363"	FDLDVPSGHEK	K	D	0.997	22.3	25	22.3	2			622.303	1242.59	1243.6	2	0.003998	3.215	3242	426598	186	196	TRUE
20190520-PM561-Huiyong	Uncategorized Sample	MCRJ3	MCRJ3 (F026300)	mandelate racemase/muconate lactonizing enzyme family protein [Haloferax volcanii DS2]	gi|291372498,gi|292655640	HaloferaxB_NCBI_032511.fasta	45793.4	1	10	12	22	0.0018	0.233	possibly correct	TRUE	File: "Z:\Organization\Cores\Mass Spectrometry\Customer data\2019\5-May\20190520-PM561-Huiyong\MCRJ3.raw"; SpectrumID: "5276"; scans: "12751"	FDLDVPSGHEK	K	D	0.997	22.2	25	22.1	2			415.204	1242.59	1243.6	3	0.0004621	0.3716	3300	1346580	186	196	TRUE
20190520-PM561-Huiyong	Uncategorized Sample	MCRJ3	MCRJ3 (F026300)	mandelate racemase/muconate lactonizing enzyme family protein [Haloferax volcanii DS2]	gi|291372498,gi|292655640	HaloferaxB_NCBI_032511.fasta	45793.4	1	10	12	22	0.0018	0.233	possibly correct	TRUE	File: "Z:\Organization\Cores\Mass Spectrometry\Customer data\2019\5-May\20190520-PM561-Huiyong\MCRJ3.raw"; SpectrumID: "5120"; scans: "12543"	FDLDVPSGHEK	K	D	0.997	28.4	25	26.7	2			415.203	1242.59	1243.6	3	-0.0001679	-0.135	3269	5473960	186	196	TRUE
20190520-PM561-Huiyong	Uncategorized Sample	MCRJ3	MCRJ3 (F026300)	mandelate racemase/muconate lactonizing enzyme family protein [Haloferax volcanii DS2]	gi|291372498,gi|292655640	HaloferaxB_NCBI_032511.fasta	45793.4	1	10	12	22	0.0018	0.233	possibly correct	TRUE	File: "Z:\Organization\Cores\Mass Spectrometry\Customer data\2019\5-May\20190520-PM561-Huiyong\MCRJ3.raw"; SpectrumID: "5135"; scans: "12565"	FDLDVPSGHEK	K	D	0.997	33.9	25	33.9	2			622.302	1242.59	1243.6	2	0.0008181	0.6578	3273	1489610	186	196	TRUE
20190520-PM561-Huiyong	Uncategorized Sample	MCRJ3	MCRJ3 (F026300)	mandelate racemase/muconate lactonizing enzyme family protein [Haloferax volcanii DS2]	gi|291372498,gi|292655640	HaloferaxB_NCBI_032511.fasta	45793.4	1	10	12	22	0.0018	0.233	possibly correct	TRUE	File: "Z:\Organization\Cores\Mass Spectrometry\Customer data\2019\5-May\20190520-PM561-Huiyong\MCRJ3.raw"; SpectrumID: "4023"; scans: "11010"	FDLDVPSGHEKDR	K	A	0.964	8.11	25	8.11	2			505.579	1513.72	1514.72	3	0.0001221	0.08058	3031	357114	186	198	TRUE
20190520-PM561-Huiyong	Uncategorized Sample	MCRJ3	MCRJ3 (F026300)	mandelate racemase/muconate lactonizing enzyme family protein [Haloferax volcanii DS2]	gi|291372498,gi|292655640	HaloferaxB_NCBI_032511.fasta	45793.4	1	10	12	22	0.0018	0.233	possibly correct	TRUE	File: "Z:\Organization\Cores\Mass Spectrometry\Customer data\2019\5-May\20190520-PM561-Huiyong\MCRJ3.raw"; SpectrumID: "817"; scans: "6172"	HLRPGEIR	R	H	0.957	14.3	25	14.3	2			489.287	976.559	977.564	2	0.001858	1.901	2206	165827	202	209	TRUE
20190520-PM561-Huiyong	Uncategorized Sample	MCRJ3	MCRJ3 (F026300)	mandelate racemase/muconate lactonizing enzyme family protein [Haloferax volcanii DS2]	gi|291372498,gi|292655640	HaloferaxB_NCBI_032511.fasta	45793.4	1	10	12	22	0.0018	0.233	possibly correct	TRUE	File: "Z:\Organization\Cores\Mass Spectrometry\Customer data\2019\5-May\20190520-PM561-Huiyong\MCRJ3.raw"; SpectrumID: "8648"; scans: "17775"	LIENQAVDIVAPDmPK	R	V	0.997	25.8	25	25.8	2		m14: Oxidation (+15.99)	884.963	1767.91	1768.92	2	0.003243	1.833	4149	239490	294	309	TRUE
20190520-PM561-Huiyong	Uncategorized Sample	MCRJ3	MCRJ3 (F026300)	mandelate racemase/muconate lactonizing enzyme family protein [Haloferax volcanii DS2]	gi|291372498,gi|292655640	HaloferaxB_NCBI_032511.fasta	45793.4	1	10	12	22	0.0018	0.233	possibly correct	TRUE	File: "Z:\Organization\Cores\Mass Spectrometry\Customer data\2019\5-May\20190520-PM561-Huiyong\MCRJ3.raw"; SpectrumID: "8527"; scans: "17591"	LIENQAVDIVAPDmPK	R	V	0.997	58.3	25	58.3	2		m14: Oxidation (+15.99)	884.961	1767.91	1768.92	2	-0.000177	-0.1	4117	1432490	294	309	TRUE
20190520-PM561-Huiyong	Uncategorized Sample	MCRJ3	MCRJ3 (F026300)	mandelate racemase/muconate lactonizing enzyme family protein [Haloferax volcanii DS2]	gi|291372498,gi|292655640	HaloferaxB_NCBI_032511.fasta	45793.4	1	10	12	22	0.0018	0.233	possibly correct	TRUE	File: "Z:\Organization\Cores\Mass Spectrometry\Customer data\2019\5-May\20190520-PM561-Huiyong\MCRJ3.raw"; SpectrumID: "1679"; scans: "7712"	LYEHLVQK	R	M	0.99	38.9	25	38.9	2			515.29	1028.57	1029.57	2	0.0003181	0.3089	2514	2706100	98	105	TRUE
20190520-PM561-Huiyong	Uncategorized Sample	MCRJ3	MCRJ3 (F026300)	mandelate racemase/muconate lactonizing enzyme family protein [Haloferax volcanii DS2]	gi|291372498,gi|292655640	HaloferaxB_NCBI_032511.fasta	45793.4	1	10	12	22	0.0018	0.233	possibly correct	TRUE	File: "Z:\Organization\Cores\Mass Spectrometry\Customer data\2019\5-May\20190520-PM561-Huiyong\MCRJ3.raw"; SpectrumID: "4846"; scans: "12169"	NYADLHDPNAEYTmR	K	E	0.997	29.8	25	29.8	2		m14: Oxidation (+15.99)	609.265	1824.77	1825.78	3	0.000527	0.2887	3213	517595	4	18	TRUE
20190520-PM561-Huiyong	Uncategorized Sample	MCRJ3	MCRJ3 (F026300)	mandelate racemase/muconate lactonizing enzyme family protein [Haloferax volcanii DS2]	gi|291372498,gi|292655640	HaloferaxB_NCBI_032511.fasta	45793.4	1	10	12	22	0.0018	0.233	possibly correct	TRUE	File: "Z:\Organization\Cores\Mass Spectrometry\Customer data\2019\5-May\20190520-PM561-Huiyong\MCRJ3.raw"; SpectrumID: "7545"; scans: "16173"	RLIENQAVDIVAPDmPK	R	V	0.997	29.2	25	29.2	2		m15: Oxidation (+15.99)	642.346	1924.01	1925.02	3	0.005647	2.933	3888	542973	293	309	TRUE
20190520-PM561-Huiyong	Uncategorized Sample	MCRJ3	MCRJ3 (F026300)	mandelate racemase/muconate lactonizing enzyme family protein [Haloferax volcanii DS2]	gi|291372498,gi|292655640	HaloferaxB_NCBI_032511.fasta	45793.4	1	10	12	22	0.0018	0.233	possibly correct	TRUE	File: "Z:\Organization\Cores\Mass Spectrometry\Customer data\2019\5-May\20190520-PM561-Huiyong\MCRJ3.raw"; SpectrumID: "5981"; scans: "13773"	STLTPITVGENR	K	Y	0.997	22.6	25	22.6	2			644.349	1286.68	1287.69	2	-8.194e-05	-0.06363	3468	512634	274	285	TRUE
20190520-PM561-Huiyong	Uncategorized Sample	MCRJ3	MCRJ3 (F026300)	mandelate racemase/muconate lactonizing enzyme family protein [Haloferax volcanii DS2]	gi|291372498,gi|292655640	HaloferaxB_NCBI_032511.fasta	45793.4	1	10	12	22	0.0018	0.233	possibly correct	TRUE	File: "Z:\Organization\Cores\Mass Spectrometry\Customer data\2019\5-May\20190520-PM561-Huiyong\MCRJ3.raw"; SpectrumID: "5457"; scans: "13018"	STLTPITVGENR	K	Y	0.997	32.3	25	32.3	2			644.349	1286.68	1287.69	2	0.0003981	0.3091	3345	1003440	274	285	TRUE
20190520-PM561-Huiyong	Uncategorized Sample	MCRJ3	MCRJ3 (F026300)	mandelate racemase/muconate lactonizing enzyme family protein [Haloferax volcanii DS2]	gi|291372498,gi|292655640	HaloferaxB_NCBI_032511.fasta	45793.4	1	10	12	22	0.0018	0.233	possibly correct	TRUE	File: "Z:\Organization\Cores\Mass Spectrometry\Customer data\2019\5-May\20190520-PM561-Huiyong\MCRJ3.raw"; SpectrumID: "5592"; scans: "13210"	STLTPITVGENR	K	Y	0.997	50.3	25	50.3	2			644.349	1286.68	1287.69	2	-8.194e-05	-0.06363	3376	6711260	274	285	TRUE
20190520-PM561-Huiyong	Uncategorized Sample	MCRJ3	MCRJ3 (F026300)	mandelate racemase/muconate lactonizing enzyme family protein [Haloferax volcanii DS2]	gi|291372498,gi|292655640	HaloferaxB_NCBI_032511.fasta	45793.4	1	10	12	22	0.0018	0.233	possibly correct	TRUE	File: "Z:\Organization\Cores\Mass Spectrometry\Customer data\2019\5-May\20190520-PM561-Huiyong\MCRJ3.raw"; SpectrumID: "5714"; scans: "13392"	STLTPITVGENR	K	Y	0.997	64.5	25	64.5	2			644.348	1286.68	1287.69	2	-0.0008219	-0.6383	3406	1010940	274	285	TRUE
20190520-PM561-Huiyong	Uncategorized Sample	MCRJ3	MCRJ3 (F026300)	mandelate racemase/muconate lactonizing enzyme family protein [Haloferax volcanii DS2]	gi|291372498,gi|292655640	HaloferaxB_NCBI_032511.fasta	45793.4	1	10	12	22	0.0018	0.233	possibly correct	TRUE	File: "Z:\Organization\Cores\Mass Spectrometry\Customer data\2019\5-May\20190520-PM561-Huiyong\MCRJ3.raw"; SpectrumID: "7971"; scans: "16781"	VVDELGYDALK	R	F	0.948	10.5	25	10.5	2			611.321	1220.63	1221.64	2	-0.0006819	-0.5582	3985	364052	175	185	TRUE
20190520-PM561-Huiyong	Uncategorized Sample	MCRJ3	MCRJ3 (F026300)	mandelate racemase/muconate lactonizing enzyme family protein [Haloferax volcanii DS2]	gi|291372498,gi|292655640	HaloferaxB_NCBI_032511.fasta	45793.4	1	10	12	22	0.0018	0.233	possibly correct	TRUE	File: "Z:\Organization\Cores\Mass Spectrometry\Customer data\2019\5-May\20190520-PM561-Huiyong\MCRJ3.raw"; SpectrumID: "8241"; scans: "17167"	VVDELGYDALK	R	F	0.997	28.6	25	27	2			611.322	1220.63	1221.64	2	0.0004181	0.3422	4046	300620	175	185	TRUE
20190520-PM561-Huiyong	Uncategorized Sample	MCRJ3	MCRJ3 (F026300)	mandelate racemase/muconate lactonizing enzyme family protein [Haloferax volcanii DS2]	gi|291372498,gi|292655640	HaloferaxB_NCBI_032511.fasta	45793.4	1	10	12	22	0.0018	0.233	possibly correct	TRUE	File: "Z:\Organization\Cores\Mass Spectrometry\Customer data\2019\5-May\20190520-PM561-Huiyong\MCRJ3.raw"; SpectrumID: "8110"; scans: "16978"	VVDELGYDALK	R	F	0.997	65.5	25	53.7	2			611.322	1220.63	1221.64	2	-0.0001819	-0.1489	4015	3124620	175	185	TRUE
20190520-PM561-Huiyong	Uncategorized Sample	MCRJ3	MCRJ3 (F026300)	pyruvate kinase [Haloferax volcanii DS2]	gi|291372491,gi|292654969	HaloferaxB_NCBI_032511.fasta	62041.4	1	4	4	4	0.000327	0.0838	possibly correct	TRUE	File: "Z:\Organization\Cores\Mass Spectrometry\Customer data\2019\5-May\20190520-PM561-Huiyong\MCRJ3.raw"; SpectrumID: "1575"; scans: "7519"	GLADAGmSVAR	R	M	0.997	61.2	25	61.2	2		m7: Oxidation (+15.99)	532.265	1062.52	1063.52	2	0.003443	3.237	2475	746200	22	32	TRUE
20190520-PM561-Huiyong	Uncategorized Sample	MCRJ3	MCRJ3 (F026300)	pyruvate kinase [Haloferax volcanii DS2]	gi|291372491,gi|292654969	HaloferaxB_NCBI_032511.fasta	62041.4	1	4	4	4	0.000327	0.0838	possibly correct	TRUE	File: "Z:\Organization\Cores\Mass Spectrometry\Customer data\2019\5-May\20190520-PM561-Huiyong\MCRJ3.raw"; SpectrumID: "8265"; scans: "17197"	IVcTLGPASFDR	K	E	0.997	19.8	25	19.8	2	c3: Carbamidomethyl (+57.02)		668.34	1334.67	1335.67	2	0.0007928	0.5935	4050	568790	6	17	TRUE
20190520-PM561-Huiyong	Uncategorized Sample	MCRJ3	MCRJ3 (F026300)	pyruvate kinase [Haloferax volcanii DS2]	gi|291372491,gi|292654969	HaloferaxB_NCBI_032511.fasta	62041.4	1	4	4	4	0.000327	0.0838	possibly correct	TRUE	File: "Z:\Organization\Cores\Mass Spectrometry\Customer data\2019\5-May\20190520-PM561-Huiyong\MCRJ3.raw"; SpectrumID: "2954"; scans: "9510"	TIAQGATVTLHAER	K	G	0.997	24.6	25	24.6	2			489.935	1466.78	1467.79	3	-0.0001979	-0.1349	2795	409084	556	569	TRUE
20190520-PM561-Huiyong	Uncategorized Sample	MCRJ3	MCRJ3 (F026300)	pyruvate kinase [Haloferax volcanii DS2]	gi|291372491,gi|292654969	HaloferaxB_NCBI_032511.fasta	62041.4	1	4	4	4	0.000327	0.0838	possibly correct	TRUE	File: "Z:\Organization\Cores\Mass Spectrometry\Customer data\2019\5-May\20190520-PM561-Huiyong\MCRJ3.raw"; SpectrumID: "669"; scans: "5814"	VHVAAEPVATGR	K	K	0.997	31.3	25	31.3	2			402.891	1205.65	1206.66	3	-7.794e-05	-0.06459	2118	222489	466	477	TRUE
20190520-PM561-Huiyong	Uncategorized Sample	MCRJ3	MCRJ3 (F026300)	PBS lyase HEAT-like repeat domain protein [Haloferax volcanii DS2]	gi|291371714,gi|292655180	HaloferaxB_NCBI_032511.fasta	45550.4	1	7	7	13	0.00106	0.205	possibly correct	TRUE	File: "Z:\Organization\Cores\Mass Spectrometry\Customer data\2019\5-May\20190520-PM561-Huiyong\MCRJ3.raw"; SpectrumID: "6305"; scans: "14274"	ALGEIGSEEATQPIANK	K	L	0.997	85.9	25	85.9	2			864.443	1726.87	1727.88	2	-0.001802	-1.043	3556	1325080	311	327	TRUE
20190520-PM561-Huiyong	Uncategorized Sample	MCRJ3	MCRJ3 (F026300)	PBS lyase HEAT-like repeat domain protein [Haloferax volcanii DS2]	gi|291371714,gi|292655180	HaloferaxB_NCBI_032511.fasta	45550.4	1	7	7	13	0.00106	0.205	possibly correct	TRUE	File: "Z:\Organization\Cores\Mass Spectrometry\Customer data\2019\5-May\20190520-PM561-Huiyong\MCRJ3.raw"; SpectrumID: "6412"; scans: "14442"	ALGEIGSEEATQPIANK	K	L	0.997	31.7	25	31.7	2			864.443	1726.87	1727.88	2	-0.002422	-1.402	3586	133510	311	327	TRUE
20190520-PM561-Huiyong	Uncategorized Sample	MCRJ3	MCRJ3 (F026300)	PBS lyase HEAT-like repeat domain protein [Haloferax volcanii DS2]	gi|291371714,gi|292655180	HaloferaxB_NCBI_032511.fasta	45550.4	1	7	7	13	0.00106	0.205	possibly correct	TRUE	File: "Z:\Organization\Cores\Mass Spectrometry\Customer data\2019\5-May\20190520-PM561-Huiyong\MCRJ3.raw"; SpectrumID: "6195"; scans: "14103"	ALGEIGSEEATQPIANK	K	L	0.997	38.5	25	38.5	2			864.443	1726.87	1727.88	2	-0.002422	-1.402	3526	126312	311	327	TRUE
20190520-PM561-Huiyong	Uncategorized Sample	MCRJ3	MCRJ3 (F026300)	PBS lyase HEAT-like repeat domain protein [Haloferax volcanii DS2]	gi|291371714,gi|292655180	HaloferaxB_NCBI_032511.fasta	45550.4	1	7	7	13	0.00106	0.205	possibly correct	TRUE	File: "Z:\Organization\Cores\Mass Spectrometry\Customer data\2019\5-May\20190520-PM561-Huiyong\MCRJ3.raw"; SpectrumID: "5753"; scans: "13449"	ALGLIGDTR	R	A	0.98	18	25	18	2			458.266	914.518	915.526	2	-0.0008419	-0.9196	3416	465686	342	350	TRUE
20190520-PM561-Huiyong	Uncategorized Sample	MCRJ3	MCRJ3 (F026300)	PBS lyase HEAT-like repeat domain protein [Haloferax volcanii DS2]	gi|291371714,gi|292655180	HaloferaxB_NCBI_032511.fasta	45550.4	1	7	7	13	0.00106	0.205	possibly correct	TRUE	File: "Z:\Organization\Cores\Mass Spectrometry\Customer data\2019\5-May\20190520-PM561-Huiyong\MCRJ3.raw"; SpectrumID: "6015"; scans: "13827"	ALGLIGDTR	R	A	0.997	22.6	25	18.6	2			458.267	914.519	915.526	2	0.0001781	0.1945	3477	692519	342	350	TRUE
[truncated: 5,611 more rows]

## Sheet: Dataset-S1C
Proteins identified by LC-MS/MS analysis to associate with His6-RecJ3 and aRNase J-StrepII (vs. empty vector) after TAP.
Strains: H. volcanii recJ4+ cells expressing His6-RecJ3 and aRNase J-StrepII (HJ02-pJAM4252) compared to the empty vector control (HJ02-pJAM202c)
HJ02 = H26 ΔrecJ3 nph:pitA
TAP = tandem affinity purification by HisTrap followed by StrepTacin chromatography
[truncated: 386 more rows]

## Sheet: Dataset-S1D
AQUA-based MS/MS analysis of the TAP purified RecJ3/4-aRNase J complex.
[truncated: 41 more rows]

[truncated: 3 more sheets: Dataset-S1E, Dataset-S1F, Dataset-S1G]
