# Supplementary material for: RecJ3/4-aRNase J form a Ubl-associated nuclease complex functioning in survival against DNA damage in Haloferax volcanii
Source: mBio. 2023 Jul 17;14(4):e00852-23. doi: 10.1128/mbio.00852-23 (PMC10470531; doi:10.1128/mbio.00852-23)
Supplement: Data Set S1-H-K — Data associated with the identification and characterization of the Ubl interactome including RecJ3, RecJ4, aRNase J, and Cdc48a. [file mbio.00852-23-s0002.xlsx]

## Sheet: Overview
Dataset S1: Data associated with the identification and characterization of the Ubl interactome including RecJ3, RecJ4, aRNase J and Cdc48a.
Bait/Protein target	Protein network/Description	Evidence
Ubl-beads	Ubl, Cdc48a, RecJ3/4, aRNase J	Dataset S1A
His6-RecJ3	RecJ3/4, aRNase J	Dataset S1B
His6-RecJ3, aRNase J-StrepII	RecJ3/4, aRNase J purified by TAP* from HJ02	Dataset S1C
His6-RecJ3, aRNase J-StrepII	AQUA analysis of TAP purified RecJ3/4-aRNase J complex	Dataset S1D
aRNase J-StrepII	aRNase J purified from HS01 (ΔrecJ3) independent of RecJ3/4	Dataset S1E
aRNase J-StrepII	aRNase J, RecJ3/4, Cdc48a purified from H26	Dataset S1F
RecJ4-StrepII	RecJ3/4, aRNase J, Cdc48a, Cas7 purified from H26	Dataset S1G
His6-Cdc48a	Cdc48a, Other proteins purified from H1209	Dataset S1H
His6-Cdc48a and RecJ4-StrepII	b- and y-ion series to support Ubl modifications on Cdc48a and RecJ4	Dataset S1I
Cdc48a and RecJ4	Multiple alignment to highlight Ubl-modification sites that may be conserved	Dataset S1J and S1K
*TAP, tandem affinity purification

## Sheet: Dataset-S1H
Proteins identified by LC-MS/MS analysis to associate with His6-Cdc48a (vs. empty vector).
Strain: H1209-pJAM1409 (His6-Cdc48a) = Sample-1 (F021945) upper band, Sample-2 (F021946) middle band, and Sample-3 (F021947) lower band
Strain: H1209-pJAM202c (vector) = Control (F021944) pooled bands
372 Proteins at 99.0% Minimum 2 Min # Peptides 0.0% Decoy FDR
20170501-ICBR-PM-189
							Quantitative Value (Normalized Total Spectra)				Minus control
#	Identified Proteins (372)	Protein	Gene Locus	Accession Number	Molecular Weight	Protein Grouping Ambiguity	Control (F021944)	Sample-1 (F021945)	Sample-2 (F021946)	Sample-3 (F021947)	Sample-1 (F021945)	Sample-2 (F021946)	Sample-3 (F021947)
1	cell division control protein 48 [Haloferax volcanii DS2]	Cdc48a	HVO_2380	gi|291371302 (+1)	82 kDa		288.53	3654.8	1914.4	567.86	3366.27	1625.87	279.33
3	conserved hypothetical protein TIGR00299 [Haloferax volcanii DS2]	DUF111	HVO_2381	gi|291370991 (+1)	52 kDa		0	8.9433	155.57	37.333	8.9433	155.57	37.333
12	Deoxyhypusine synthase [Haloferax volcanii DS2]	DHS1	HVO_2297	gi|291371516 (+1)	39 kDa		0	0	2.0116	96.28	0	2.0116	96.28
11	tryptophanase [Haloferax volcanii DS2]	TnaA	HVO_0009	gi|291372858 (+1)	49 kDa		0	0	6.7055	93.333	0	6.7055	93.333
19	ribosomal protein S3 [Haloferax volcanii DS2]	Rps3	HVO_2558	gi|291370935 (+1)	33 kDa		0	0	0	57.965	0	0	57.965
49	nadh-dependent flavin oxidoreductase [Haloferax volcanii DS2]	NamA family	HVO_1022	gi|291370075 (+1)	40 kDa		0	0	0	40.281	0	0	40.281
35	ribosomal protein L3 [Haloferax volcanii DS2]	Rpl3	HVO_2564	gi|291372463 (+1)	37 kDa		0	0	0	37.333	0	0	37.333
50	acyl-CoA dehydrogenase [Haloferax volcanii DS2]	Acd5	HVO_2716	gi|291370945 (+1)	41 kDa		0	0	0	33.403	0	0	33.403
37	2-oxo-3-methylvalerate dehydrogenase E1 component alpha subunit [Haloferax volcanii DS2]	OadhA1	HVO_2958	gi|291370958 (+1)	41 kDa		0	0	0	32.421	0	0	32.421
33	mandelate racemase/muconate lactonizing enzyme family protein [Haloferax volcanii DS2]		HVO_B0111	gi|291369062 (+1)	44 kDa		0	0	0	31.439	0	0	31.439
61	3-ketoacyl-CoA thiolase [Haloferax volcanii DS2]	AcaB3	HVO_1914	gi|291371167 (+1)	40 kDa		0	0	0	30.456	0	0	30.456
63	succinyl-CoA synthase, beta subunit [Haloferax volcanii DS2]	SucC	HVO_2465	gi|291371580 (+1)	41 kDa		0	0	0	30.456	0	0	30.456
74	FeS assembly protein SufD [Haloferax volcanii DS2]	SufD	HVO_0861	gi|291371934 (+1)	45 kDa		0	0	1.3411	26.526	0	1.3411	26.526
70	thioredoxin-disulfide reductase [Haloferax volcanii DS2]	TrxB3	HVO_1123	gi|291371593 (+1)	37 kDa		0	0	0	25.544	0	0	25.544
31	P-loop ATPase of the PilT family [Haloferax volcanii DS2]	PilT-type ATPase	HVO_0421	gi|291370634 (+1)	68 kDa		0	0	24.81	0	0	24.81	0
52	ABC-type transport system periplasmic substrate-binding protein (probable substrate dipeptides/oligopeptides) [Haloferax volcanii DS2]	DppA14	HVO_B0184	gi|291369087 (+1)	58 kDa		0	0	10.058	23.579	0	10.058	23.579
97	thiosulfate sulfurtransferase [Haloferax volcanii DS2]	TssA1	HVO_0025	gi|291372389 (+2)	32 kDa		0	0	0	23.579	0	0	23.579
102	threonine synthase [Haloferax volcanii DS2]	ThrC3	HVO_2969	gi|291371050 (+1)	44 kDa		0	0	0	22.596	0	0	22.596
36	translation initiation factor aIF-5B [Haloferax volcanii DS2]	Tif5B	HVO_1963	gi|291370776 (+1)	65 kDa		0	0	23.469	0	0	23.469	0
107	pyridoxal phosphate-dependent aminotransferase (probable aspartate aminotransferase) [Haloferax volcanii DS2]	AspC3	HVO_0973	gi|291372570 (+1)	41 kDa		0	0	0	20.632	0	0	20.632
38	glutamine synthetase [Haloferax volcanii DS2]	GlnA	HVO_0239	gi|291371469 (+2)	51 kDa		0	0	20.787	3.9298	0	20.787	3.9298
60	cobyrinic acid a,c-diamide synthase [Haloferax volcanii DS2]	CbiA	HVO_A0487	gi|291369441 (+1)	47 kDa		0	0	4.0233	19.649	0	4.0233	19.649
84	cell division protein FtsZ [Haloferax volcanii DS2]	CetZ1	HVO_2204	gi|291372351 (+1)	42 kDa		0	0	0	19.649	0	0	19.649
88	acyl-CoA dehydrogenase [Haloferax volcanii DS2]	Acd3	HVO_1199	gi|291371232 (+1)	41 kDa		0	0	0	18.667	0	0	18.667
85	ABC-type transport system periplasmic substrate-binding protein (probable substrate sugar) [Haloferax volcanii DS2]	TsgA11	HVO_1401	gi|291371029 (+1)	39 kDa		0	0	0	18.667	0	0	18.667
118	SufS L-cystein desulphurase/L-selenocysteine lyase [Haloferax volcanii DS2]	CsdA, SufS1	HVO_0109	gi|270119457	47 kDa		0	0	0	18.667	0	0	18.667
127	succinyl-CoA synthase, alpha subunit [Haloferax volcanii DS2]	SucD	HVO_2464	gi|291372295 (+1)	30 kDa		0	0	0	18.667	0	0	18.667
93	mandelate racemase/muconate lactonizing enzyme family protein [Haloferax volcanii DS2]	DgoD1	HVO_A0331	gi|291369710 (+1)	43 kDa		0	0	0	17.684	0	0	17.684
100	thioredoxin reductase [Haloferax volcanii DS2]	TrxB1	HVO_1031	gi|291370575 (+1)	37 kDa		0	0	0	17.684	0	0	17.684
105	cobyrinic acid ac-diamide synthase [Haloferax volcanii DS2]	DRTGG	HVO_0999	gi|291370671 (+1)	40 kDa		0	0	0	17.684	0	0	17.684
90	folate-binding protein YgfZ [Haloferax volcanii DS2]	GcvT-like	HVO_0397	gi|291372801 (+1)	39 kDa		0	0	0	16.702	0	0	16.702
96	ribonuclease R [Haloferax volcanii DS2]	VacB	HVO_0388	gi|291371987 (+1)	50 kDa		0	0	0	16.702	0	0	16.702
101	histidyl-tRNA synthetase [Haloferax volcanii DS2]	HisS	HVO_1854	gi|291370647 (+1)	47 kDa		0	0	3.3527	16.702	0	3.3527	16.702
109	imidazolonepropionase [Haloferax volcanii DS2]	HutI	HVO_A0560	gi|291369596 (+1)	42 kDa		0	0	0	16.702	0	0	16.702
112	2-oxo-3-methylvalerate dehydrogenase E1 component beta subunit [Haloferax volcanii DS2]	OadhB1	HVO_2959	gi|291371018 (+1)	36 kDa		0	0	0	15.719	0	0	15.719
91	DNA repair and recombination protein RadA [Haloferax volcanii DS2]	RadA	HVO_0104	gi|291370076 (+1)	37 kDa		0	0	0	15.719	0	0	15.719
113	DNA-directed RNA polymerase subunit D [Haloferax volcanii DS2]	RpoD	HVO_2781	gi|291371468 (+1)	28 kDa		0	0	0	15.719	0	0	15.719
125	cell division protein FtsZ [Haloferax volcanii DS2]	CetZ5	HVO_2013	gi|291371286 (+1)	41 kDa		0	0	0	15.719	0	0	15.719
79	molybdopterin biosynthesis protein moeA [Haloferax volcanii DS2]	MoeA1	HVO_2304	gi|291372366 (+1)	43 kDa		0	0	9.3877	14.737	0	9.3877	14.737
75	dihydrolipoyl dehydrogenase [Haloferax volcanii DS2]	LpdA	HVO_2961	gi|291372253 (+2)	50 kDa		0	0	14.752	0	0	14.752	0
131	porphobilinogen deaminase [Haloferax volcanii DS2]	HemC	HVO_0078	gi|291372938 (+1)	39 kDa		0	0	0	14.737	0	0	14.737
121	probable oxidoreductase (aldo-keto reductase family protein) [Haloferax volcanii DS2]		HVO_0585	gi|291371618 (+1)	36 kDa		0	0	0	13.754	0	0	13.754
130	DNA topoisomerase VI subunit A [Haloferax volcanii DS2]	Top6A	HVO_1570	gi|291370288 (+1)	42 kDa		0	0	0	13.754	0	0	13.754
135	cystathionine gamma-synthase [Haloferax volcanii DS2]	MetB2	HVO_2946	gi|291372819 (+1)	43 kDa		0	0	0	13.754	0	0	13.754
159	Cobalt-precorrin-5A hydrolase [Haloferax volcanii DS2]	CbiG	HVO_B0059	gi|291369153 (+1)	35 kDa		0	0	0	13.754	0	0	13.754
142	dioxgenase [Haloferax volcanii DS2]	VOC	HVO_2662	gi|291370754 (+1)	37 kDa		0	0	0	13.754	0	0	13.754
149	FAD-dependent oxidoreductase (Homolog to geranylgeranyl reductase) [Haloferax volcanii DS2]		HVO_2650	gi|291370254 (+1)	51 kDa		0	0	0	13.754	0	0	13.754
116	ribulose bisphosphate carboxylase, type III [Haloferax volcanii DS2]	RbcL	HVO_0970	gi|291371926 (+1)	44 kDa		0	0	0	12.772	0	0	12.772
82	phosphoglucomutase/phosphomannomutase [Haloferax volcanii DS2]	Pmm2	HVO_0199	gi|291372460 (+1)	48 kDa		0	0	13.411	6.8772	0	13.411	6.8772
129	probable oxidoreductase (aldo-keto reductase family protein) [Haloferax volcanii DS2]		HVO_1009	gi|291372540 (+1)	39 kDa		0	0	0	12.772	0	0	12.772
139	phosphoglycerate kinase [Haloferax volcanii DS2]	Pgk	HVO_0480	gi|291370142 (+1)	44 kDa		0	0	0	12.772	0	0	12.772
148	Mandelate racemase / muconate lactonizing enzyme, C-terminal domain protein [Haloferax volcanii DS2]		HVO_B0087	gi|291369057 (+1)	42 kDa		0	0	0	12.772	0	0	12.772
151	tRNA and rRNA cytosine-C5-methylase [Haloferax volcanii DS2]	Can	HVO_1594	gi|291371381 (+1)	35 kDa		0	0	0	12.772	0	0	12.772
161	ornithine cyclodeaminase [Haloferax volcanii DS2]		HVO_2879	gi|291371350 (+1)	35 kDa		0	0	0	12.772	0	0	12.772
128	pyruvate kinase [Haloferax volcanii DS2]	PykA	HVO_0806	gi|291372491 (+1)	62 kDa		0	11.924	0	0	11.924	0	0
122	succinate dehydrogenase subunit A (flavoprotein) [Haloferax volcanii DS2]	SdhA	HVO_2808	gi|291371633 (+1)	68 kDa		0	0	3.3527	11.789	0	3.3527	11.789
66	sulfatase arylsulfatase A-like protein [Haloferax volcanii DS2]		HVO_0743	gi|291372722 (+1)	50 kDa		0	0	12.07	5.8947	0	12.07	5.8947
126	ABC-type transport system ATP-binding protein (probable substrate sugar) [Haloferax volcanii DS2]	TsgD2	HVO_2118	gi|291371374 (+1)	40 kDa		0	0	0	11.789	0	0	11.789
133	multicopper oxidase (MCO) [Haloferax volcanii DS2]	MCO	HVO_2153	gi|291371693 (+1)	42 kDa		0	0	0	11.789	0	0	11.789
136	NADPH:quinone reductase [Haloferax volcanii DS2]	Qor1	HVO_2643	gi|291372927 (+1)	37 kDa		0	0	0	11.789	0	0	11.789
158	2-oxoacid dehydrogenase E1 component alpha subunit [Haloferax volcanii DS2]	OadhA4	HVO_2209	gi|291372962 (+1)	39 kDa		0	0	0	11.789	0	0	11.789
160	3-beta hydroxysteroid dehydrogenase/isomerase family superfamily [Haloferax volcanii DS2]	GalE family	HVO_0868	gi|291370200 (+1)	36 kDa		0	0	0	11.789	0	0	11.789
80	malate dehydrogenase [Haloferax volcanii DS2]	Mdh	HVO_3007	gi|291372748 (+1)	33 kDa		0	0	0	10.807	0	0	10.807
86	aminopeptidase [Haloferax volcanii DS2]	YwaD1	HVO_0836	gi|291371820 (+1)	47 kDa		0	0	3.3527	10.807	0	3.3527	10.807
157	2-D-hydroxyacid dehydrogenase [Haloferax volcanii DS2]	Ddh	HVO_1932	gi|291372906 (+1)	33 kDa		0	0	0	10.807	0	0	10.807
163	putative nadp-dependent oxidoreductase yncb [Haloferax volcanii DS2]	Qor4	HVO_2095	gi|291372486 (+1)	36 kDa		0	0	0	10.807	0	0	10.807
171	citrate synthase [Haloferax volcanii DS2]	CitZ	HVO_0466	gi|291371529 (+1)	42 kDa		0	0	0	10.807	0	0	10.807
141	fructose-1,6-bisphosphate aldolase, class II [Haloferax volcanii DS2]	Fba1	HVO_1494	gi|291370483 (+1)	36 kDa		0	0	0	9.8245	0	0	9.8245
162	glycosyl transferase group 1 [Haloferax volcanii DS2]		HVO_1281	gi|291372243 (+1)	39 kDa		0	0	0	9.8245	0	0	9.8245
177	sugar nucleotidyltransferase [Haloferax volcanii DS2]	Agl11	HVO_2057	gi|291370349 (+1)	38 kDa		0	0	0	9.8245	0	0	9.8245
169	archaeal glycosylation protein M [Haloferax volcanii DS2]	AglM	HVO_1531	gi|229359385 (+2)	46 kDa		0	0	0	9.8245	0	0	9.8245
172	N-acetyl-gamma-glutamyl-phosphate reductase [Haloferax volcanii DS2]	ArgC	HVO_0045	gi|291372193 (+1)	37 kDa		0	0	0	9.8245	0	0	9.8245
103	flavin-containing amine-oxidoreductase [Haloferax volcanii DS2]			gi|291371487 (+1)	46 kDa		0	0	0	8.8421	0	0	8.8421
202	putative zinc-binding dehydrogenase [Haloferax volcanii DS2]			gi|291370581 (+1)	36 kDa		0	0	0	8.8421	0	0	8.8421
205	aldehyde reductase [Haloferax volcanii DS2]			gi|291371058 (+1)	31 kDa		0	0	0	8.8421	0	0	8.8421
166	peptide chain release factor eRF-1 [Haloferax volcanii DS2]			gi|291370674 (+1)	47 kDa		0	0	0	7.8596	0	0	7.8596
170	oxidoreductase [Haloferax volcanii DS2]			gi|291370046 (+1)	41 kDa		0	0	0	7.8596	0	0	7.8596
183	coiled-coil protein [Haloferax volcanii DS2]			gi|291372672 (+1)	36 kDa		0	0	0	7.8596	0	0	7.8596
188	oxidoreductase [Haloferax volcanii DS2]			gi|291369385 (+1)	43 kDa		0	0	0	7.8596	0	0	7.8596
186	L-cyst(e)ine C-S-lyase [Haloferax volcanii DS2]			gi|270119459 (+2)	40 kDa		0	0	0	7.8596	0	0	7.8596
222	aminotransferase class V [Haloferax volcanii DS2]			gi|291372230 (+1)	42 kDa		0	0	0	7.8596	0	0	7.8596
238	mandelate racemase/muconate lactonizing enzyme family protein, putative [Haloferax volcanii DS2]			gi|291369969 (+1)	42 kDa		0	0	0	7.8596	0	0	7.8596
220	CysK1 [Haloferax volcanii DS2]			gi|291371737 (+1)	35 kDa		0	0	0	7.8596	0	0	7.8596
223	dihydropteroate synthase [Haloferax volcanii DS2]			gi|291372269 (+1)	41 kDa		0	0	0	7.8596	0	0	7.8596
185	aminopeptidase II [Haloferax volcanii DS2]			gi|291370249 (+1)	40 kDa		0	0	0	6.8772	0	0	6.8772
175	acetyl-CoA C-acyltransferase [Haloferax volcanii DS2]			gi|291369898 (+1)	39 kDa		0	0	0	6.8772	0	0	6.8772
193	indole-3-acetyl-L-aspartic acid hydrolase [Haloferax volcanii DS2]			gi|291371383 (+1)	45 kDa		0	0	0	6.8772	0	0	6.8772
209	threonine ammonia-lyase [Haloferax volcanii DS2]			gi|291372635 (+1)	44 kDa		0	0	0	6.8772	0	0	6.8772
191	aminotransferase, classes I and II superfamily [Haloferax volcanii DS2]			gi|291370579 (+1)	40 kDa		0	0	0	6.8772	0	0	6.8772
194	short-chain family oxidoreductase [Haloferax volcanii DS2]			gi|291371607 (+1)	30 kDa		0	0	0	6.8772	0	0	6.8772
208	UDP-glucose 4-epimerase [Haloferax volcanii DS2]			gi|291372530 (+1)	35 kDa		0	0	0	6.8772	0	0	6.8772
204	conserved hypothetical protein [Haloferax volcanii DS2]			gi|291371052 (+1)	39 kDa		0	0	0	6.8772	0	0	6.8772
212	ATP-binding protein Mrp [Haloferax volcanii DS2]			gi|291372852 (+1)	37 kDa		0	0	0	6.8772	0	0	6.8772
242	transcription regulator (homolog to phosphate uptake regulator) [Haloferax volcanii DS2]			gi|291371250 (+1)	38 kDa		0	0	0	6.8772	0	0	6.8772
239	potassium channel homolog [Haloferax volcanii DS2]			gi|291370150 (+1)	43 kDa		0	0	0	6.8772	0	0	6.8772
236	hypothetical protein HVO_A0406 [Haloferax volcanii DS2]			gi|291369439 (+1)	42 kDa		0	0	0	6.8772	0	0	6.8772
253	sorbitol dehydrogenase (L-iditol 2-dehydrogenase), putative [Haloferax volcanii DS2]			gi|291369373 (+1)	37 kDa		0	0	0	6.8772	0	0	6.8772
261	threonine aldolase [Haloferax volcanii DS2]			gi|291371136 (+1)	36 kDa		0	0	0	6.8772	0	0	6.8772
265	oxoglutarate--ferredoxin oxidoreductase beta subunit [Haloferax volcanii DS2]			gi|291372326 (+1)	31 kDa		0	0	0	6.8772	0	0	6.8772
210	deoxyribodipyrimidine photolyase [Haloferax volcanii DS2]			gi|291372710 (+1)	54 kDa		0	0	0	5.8947	0	0	5.8947
245	DJ-1/PfpI/ThiJ superfamily protein [Haloferax volcanii DS2]			gi|291372130 (+1)	24 kDa		0	0	0	5.8947	0	0	5.8947
273	PQQ repeat protein [Haloferax volcanii DS2]			gi|291369332 (+1)	44 kDa		0	0	0	5.8947	0	0	5.8947
287	4-hydroxythreonine-4-phosphate dehydrogenase [Haloferax volcanii DS2]			gi|291371495 (+1)	35 kDa		0	0	0	5.8947	0	0	5.8947
264	Xaa-Pro aminopeptidase, M24 family protein [Haloferax volcanii DS2]			gi|291372313 (+1)	40 kDa		0	0	0	5.8947	0	0	5.8947
268	ABC-type transport system periplasmic substrate-binding protein (probable substrate sulfate/tungstate) [Haloferax volcanii DS2]			gi|291372795 (+1)	36 kDa		0	0	0	5.8947	0	0	5.8947
218	heme biosynthesis protein NirGH [Haloferax volcanii DS2]			gi|291370969 (+1)	40 kDa		0	0	0	4.9123	0	0	4.9123
247	unknown conserved protein [Haloferax volcanii DS2]			gi|291369254 (+1)	39 kDa		0	0	0	4.9123	0	0	4.9123
256	nadh dehydrogenase [Haloferax volcanii DS2]			gi|291370594 (+1)	40 kDa		0	0	0	4.9123	0	0	4.9123
260	pyruvate--ferredoxin oxidoreductase beta subunit [Haloferax volcanii DS2]			gi|291371065 (+1)	34 kDa		0	0	0	4.9123	0	0	4.9123
270	precorrin-3B C17-methyltransferase [Haloferax volcanii DS2]			gi|291369037 (+1)	36 kDa		0	0	0	4.9123	0	0	4.9123
280	glycerol-3-phosphate dehydrogenase subunit B [Haloferax volcanii DS2]			gi|291372160 (+1)	44 kDa		0	0	0	4.9123	0	0	4.9123
259	TET aminopeptidase homolog [Haloferax volcanii DS2]			gi|291370763 (+1)	38 kDa		0	0	0	4.9123	0	0	4.9123
272	AP-endonuclease/AP-lyase [Haloferax volcanii DS2]			gi|291370940 (+1)	35 kDa		0	0	0	4.9123	0	0	4.9123
282	O-acetylhomoserine aminocarboxypropyltransferase (methionine synthase) [Haloferax volcanii DS2]			gi|291372631 (+1)	46 kDa		0	0	0	4.9123	0	0	4.9123
285	RecName: Full=Histidinol-phosphate aminotransferase; AltName: Full=Imidazole acetol-phosphate transaminase			gi|123165 (+2)	39 kDa		0	0	0	4.9123	0	0	4.9123
276	NADPH:quinone reductase [Haloferax volcanii DS2]			gi|291370961 (+1)	34 kDa		0	0	0	4.9123	0	0	4.9123
277	UDP-glucose 4-epimerase [Haloferax volcanii DS2]			gi|291371297 (+1)	34 kDa		0	0	0	4.9123	0	0	4.9123
286	Protein of unknown function (DUF917) superfamily [Haloferax volcanii DS2]			gi|291369033 (+1)	38 kDa		0	0	0	4.9123	0	0	4.9123
294	cell division protein FtsZ [Haloferax volcanii DS2]			gi|291370430 (+1)	43 kDa		0	0	0	4.9123	0	0	4.9123
295	ribose-1,5-bisphosphate isomerase (ribulose-bisphosphate forming) [Haloferax volcanii DS2]			gi|291370834 (+2)	35 kDa		0	0	0	4.9123	0	0	4.9123
299	formimidoylglutamase [Haloferax volcanii DS2]			gi|291369673 (+1)	33 kDa		0	0	0	4.9123	0	0	4.9123
211	chorismate synthase [Haloferax volcanii DS2]			gi|291372779 (+1)	42 kDa		0	0	0	3.9298	0	0	3.9298
190	pyridoxal phosphate-dependent aminotransferase (probable aspartate aminotransferase) [Haloferax volcanii DS2]			gi|291370132 (+1)	40 kDa		0	0	0	3.9298	0	0	3.9298
214	electron transfer flavoprotein alpha subunit [Haloferax volcanii DS2]			gi|291371690 (+1)	34 kDa		0	0	2.6822	3.9298	0	2.6822	3.9298
213	aspartokinase [Haloferax volcanii DS2]			gi|291370134 (+1)	42 kDa		0	0	0	3.9298	0	0	3.9298
201	cell division protein FtsZ [Haloferax volcanii DS2]			gi|291370498 (+1)	40 kDa		0	0	0	3.9298	0	0	3.9298
215	ABC-type transport system ATP-binding protein (probable substrate dipeptides/oligopeptides) [Haloferax volcanii DS2]			gi|291369200 (+1)	39 kDa		0	0	0	3.9298	0	0	3.9298
198	ABC-type transport system ATP-binding protein (probable substrate dipeptides/oligopeptides) [Haloferax volcanii DS2]			gi|291369331 (+1)	41 kDa		0	0	0	3.9298	0	0	3.9298
226	nadh dehydrogenase [Haloferax volcanii DS2]			gi|291371455 (+1)	43 kDa		0	0	3.3527	3.9298	0	3.3527	3.9298
230	ABC-type transport system periplasmic substrate-binding protein (probable substrate glutamine) [Haloferax volcanii DS2]			gi|291371439 (+1)	32 kDa		0	0	0	3.9298	0	0	3.9298
246	conserved hypothetical protein [Haloferax volcanii DS2]			gi|291372270 (+1)	44 kDa		0	0	0	3.9298	0	0	3.9298
250	Uncharacterized conserved protein [Haloferax volcanii DS2]			gi|291370842 (+1)	36 kDa		0	0	0	3.9298	0	0	3.9298
258	hydroxymethylglutaryl-CoA reductase (NADPH) [Haloferax volcanii DS2]			gi|291370679 (+1)	41 kDa		0	0	0	3.9298	0	0	3.9298
269	mandelate racemase/muconate lactonizing enzyme family protein [Haloferax volcanii DS2]			gi|291369968 (+1)	43 kDa		0	0	0	3.9298	0	0	3.9298
275	tyrosyl-tRNA synthetase [Haloferax volcanii DS2]			gi|291370444 (+1)	36 kDa		0	0	0	3.9298	0	0	3.9298
279	glucose-6-phosphate isomerase [Haloferax volcanii DS2]			gi|291371784 (+1)	46 kDa		0	0	0	3.9298	0	0	3.9298
290	3-phosphoshikimate 1-carboxyvinyltransferase [Haloferax volcanii DS2]			gi|291372334 (+1)	44 kDa		0	0	0	3.9298	0	0	3.9298
291	GTP-binding protein [Haloferax volcanii DS2]			gi|291370085 (+1)	37 kDa		0	0	0	3.9298	0	0	3.9298
301	Mandelate racemase / muconate lactonizing enzyme, C-terminal domain protein [Haloferax volcanii DS2]			gi|291369376 (+1)	41 kDa		0	0	0	3.9298	0	0	3.9298
326	cysteine synthase [Haloferax volcanii DS2]			gi|291371786 (+1)	32 kDa		0	0	0	3.9298	0	0	3.9298
297	mevalonate kinase [Haloferax volcanii DS2]			gi|291370856 (+1)	38 kDa		0	0	0	3.9298	0	0	3.9298
300	naphthoate synthase [Haloferax volcanii DS2]			gi|291371380 (+1)	34 kDa		0	0	0	3.9298	0	0	3.9298
304	TET aminopeptidase homolog [Haloferax volcanii DS2]			gi|291372482 (+1)	37 kDa		0	0	0	3.9298	0	0	3.9298
309	aldehyde reductase [Haloferax volcanii DS2]			gi|291371283 (+1)	30 kDa		0	0	0	3.9298	0	0	3.9298
310	conserved hypothetical protein TIGR01210 [Haloferax volcanii DS2]			gi|291372848 (+1)	40 kDa		0	0	0	3.9298	0	0	3.9298
313	anthranilate phosphoribosyltransferase [Haloferax volcanii DS2]			gi|291370820 (+1)	40 kDa		0	0	0	3.9298	0	0	3.9298
314	acetylornithine aminotransferase [Haloferax volcanii DS2]			gi|291372306 (+1)	40 kDa		0	0	0	3.9298	0	0	3.9298
316	glyceraldehyde-3-phosphate dehydrogenase, type I [Haloferax volcanii DS2]			gi|291370936 (+1)	38 kDa		0	0	0	3.9298	0	0	3.9298
333	3-beta hydroxysteroid dehydrogenase/isomerase family superfamily [Haloferax volcanii DS2]			gi|291372110 (+1)	37 kDa		0	0	0	3.9298	0	0	3.9298
137	2-oxoacid dehydrogenase E1 component beta subunit [Haloferax volcanii DS2]			gi|291372673 (+1)	36 kDa		0	0	0	2.9474	0	0	2.9474
165	aconitate hydratase 1 [Haloferax volcanii DS2]			gi|291370327 (+1)	102 kDa		0	0	4.6938	2.9474	0	4.6938	2.9474
271	acyl-CoA dehydrogenase [Haloferax volcanii DS2]			gi|291369845 (+1)	42 kDa		0	0	0	2.9474	0	0	2.9474
257	sugar-specific transcriptional regulator TrmB [Haloferax volcanii DS2]			gi|291370598 (+1)	39 kDa		0	0	0	2.9474	0	0	2.9474
274	NAD+ synthetase [Haloferax volcanii DS2]			gi|291370157 (+1)	30 kDa		0	0	0	2.9474	0	0	2.9474
305	cell division protein FtsZ [Haloferax volcanii DS2]			gi|291372638 (+1)	39 kDa		0	0	0	2.9474	0	0	2.9474
296	cell division protein FtsZ [Haloferax volcanii DS2]			gi|291372590 (+1)	37 kDa		0	0	0	2.9474	0	0	2.9474
332	Tat (twin-arginine translocation) pathway signal sequence domain protein [Haloferax volcanii DS2]			gi|291371970 (+1)	47 kDa		0	0	0	2.9474	0	0	2.9474
352	ABC-type transport system ATP-binding protein (probable substrate sugar) [Haloferax volcanii DS2]			gi|291369242 (+1)	43 kDa		0	0	0	2.9474	0	0	2.9474
323	D-xylonate dehydratase [Haloferax volcanii DS2]			gi|291369214 (+1)	46 kDa		0	0	0	2.9474	0	0	2.9474
328	metallo-beta-lactamase superfamily, putative [Haloferax volcanii DS2]			gi|291371544 (+1)	29 kDa		0	0	0	2.9474	0	0	2.9474
331	glycosyltransferase AglG [Haloferax volcanii DS2]			gi|291370060 (+1)	36 kDa		0	0	0	2.9474	0	0	2.9474
337	conserved protein [Haloferax volcanii DS2]			gi|291371816 (+1)	31 kDa		0	0	0	2.9474	0	0	2.9474
338	short-chain family oxidoreductase [Haloferax volcanii DS2]			gi|291369115 (+1)	28 kDa		0	0	0	2.9474	0	0	2.9474
345	S85K small archaeal modifier protein 1			gi|20111215 (+3)	9 kDa		0	0	0	2.9474	0	0	2.9474
346	acetyl-CoA C-acyltransferase [Haloferax volcanii DS2]			gi|291370807 (+1)	41 kDa		0	0	0	2.9474	0	0	2.9474
347	cytochrome bc1 complex Rieske iron-sulfur protein [Haloferax volcanii DS2]			gi|291371632 (+1)	30 kDa		0	0	0	2.9474	0	0	2.9474
354	alpha amylase [Haloferax volcanii DS2]			gi|291372477 (+1)	75 kDa		0	0	0	2.9474	0	0	2.9474
356	cystathionine alpha synthase [Haloferax volcanii DS2]			gi|291370155 (+1)	42 kDa		0	0	0	2.9474	0	0	2.9474
182	ribosomal protein L2 [Haloferax volcanii DS2]			gi|291371842 (+1)	26 kDa		0	0	4.0233	1.9649	0	4.0233	1.9649
311	ABC-type transport system ATP-binding protein (probable substrate dipeptides/oligopeptides) [Haloferax volcanii DS2]			gi|291369030 (+1)	39 kDa		0	0	0	1.9649	0	0	1.9649
237	histidine ammonia-lyase [Haloferax volcanii DS2]			gi|291369844 (+1)	56 kDa		0	0	2.6822	1.9649	0	2.6822	1.9649
306	argK-type transport ATPase [Haloferax volcanii DS2]			gi|291370482 (+1)	40 kDa		0	0	0	1.9649	0	0	1.9649
289	sarcosine oxidase [Haloferax volcanii DS2]			gi|291373042 (+1)	43 kDa		0	0	0	1.9649	0	0	1.9649
312	A-type ATP synthase subunit I [Haloferax volcanii DS2]			gi|291370908 (+1)	80 kDa		0	0	0	1.9649	0	0	1.9649
303	cell division protein FtsZ [Haloferax volcanii DS2]			gi|291372369 (+1)	41 kDa		0	0	0	1.9649	0	0	1.9649
343	aminopeptidase [Haloferax volcanii DS2]			gi|291370756 (+1)	47 kDa		0	0	0	1.9649	0	0	1.9649
355	type I restriction-modification system specificity subunit [Haloferax volcanii DS2]			gi|291371824 (+1)	46 kDa		0	0	0	1.9649	0	0	1.9649
340	centromere-like function with Spo0J involved in forespore [Haloferax volcanii DS2]			gi|291369237 (+1)	32 kDa		0	0	0	1.9649	0	0	1.9649
318	YjmD protein [Haloferax volcanii DS2]			gi|291369390 (+1)	37 kDa		0	0	0	1.9649	0	0	1.9649
321	NADH-dependent dehydrogenase, putative [Haloferax volcanii DS2]			gi|291369215 (+1)	41 kDa		0	0	0	1.9649	0	0	1.9649
368	Orc1-type DNA replication protein [Haloferax volcanii DS2]			gi|291372089 (+1)	42 kDa		0	0	0	1.9649	0	0	1.9649
341	3-isopropylmalate dehydrogenase [Haloferax volcanii DS2]			gi|291372384 (+1)	34 kDa		0	0	0	1.9649	0	0	1.9649
344	alcohol dehydrogenase [Haloferax volcanii DS2]			gi|291372693 (+1)	37 kDa		0	0	0	1.9649	0	0	1.9649
348	aminotransferase class V [Haloferax volcanii DS2]			gi|291369492 (+1)	37 kDa		0	0	0	1.9649	0	0	1.9649
349	conserved hypothetical protein [Haloferax volcanii DS2]			gi|291372622 (+1)	43 kDa		0	0	0	1.9649	0	0	1.9649
350	uspA domain protein [Haloferax volcanii DS2]			gi|291372669 (+1)	32 kDa		0	0	0	1.9649	0	0	1.9649
358	Protein of unknown function (DUF917) superfamily [Haloferax volcanii DS2]			gi|291369085 (+1)	39 kDa		0	0	0	1.9649	0	0	1.9649
362	aspartate carbamoyltransferase [Haloferax volcanii DS2]			gi|291370997 (+1)	34 kDa		0	0	0	1.9649	0	0	1.9649
363	ABC-type transport system ATP-binding protein (probable substrate dipeptides/oligopeptides) [Haloferax volcanii DS2]			gi|291372152 (+1)	39 kDa		0	0	0	1.9649	0	0	1.9649
364	imidazoleglycerol phosphate synthase, cyclase subunit [Haloferax volcanii DS2]			gi|291372809 (+1)	29 kDa		0	0	0	1.9649	0	0	1.9649
365	thioredoxin reductase [Haloferax volcanii DS2]			gi|291372954 (+1)	36 kDa		0	0	0	1.9649	0	0	1.9649
366	arginase [Haloferax volcanii DS2]			gi|291371003 (+1)	31 kDa		0	0	0	1.9649	0	0	1.9649
367	chromosome partitioning protein ParA [Haloferax volcanii DS2]			gi|291372978 (+1)	34 kDa		0	0	0	1.9649	0	0	1.9649
369	Tat (twin-arginine translocation) pathway signal sequence domain protein [Haloferax volcanii DS2]			gi|291370165 (+1)	37 kDa		0	0	0	1.9649	0	0	1.9649
69	threonyl-tRNA synthetase [Haloferax volcanii DS2]			gi|291370664 (+1)	73 kDa		0	8.198	4.6938	0	8.198	4.6938	0
195	2,3-bisphosphoglycerate-independent phosphoglycerate mutase [Haloferax volcanii DS2]			gi|291371918 (+1)	57 kDa		0	5.9622	1.3411	0	5.9622	1.3411	0
240	phenylalanyl-tRNA synthetase beta subunit [Haloferax volcanii DS2]			gi|291370521 (+1)	63 kDa		0	4.4716	0	0	4.4716	0	0
229	ABC-type transport system periplasmic substrate-binding protein (probable substrate dipeptides/oligopeptides) [Haloferax volcanii DS2]			gi|291370359 (+1)	63 kDa		0	2.9811	1.3411	0	2.9811	1.3411	0
288	acyl-CoA synthetase [Haloferax volcanii DS2]			gi|291372084 (+1)	74 kDa		0	2.2358	0	0	2.2358	0	0
145	arginyl-tRNA synthetase [Haloferax volcanii DS2]			gi|291371974 (+1)	65 kDa		0	1.4905	2.6822	0	1.4905	2.6822	0
147	4Fe-S protein [Haloferax volcanii DS2]			gi|291372063 (+1)	80 kDa		0	1.4905	0	0	1.4905	0	0
232	protporphyrin IX magnesium chelatase [Haloferax volcanii DS2]			gi|291369258 (+1)	73 kDa		0	1.4905	0	0	1.4905	0	0
307	thioredoxin domain containing protein [Haloferax volcanii DS2]			gi|291370452 (+1)	77 kDa		0	1.4905	0	0	1.4905	0	0
370	3-hydroxyacyl-CoA dehydrogenase / enoyl-CoA hydratase [Haloferax volcanii DS2]			gi|291369755 (+1)	70 kDa		0	1.4905	0	0	1.4905	0	0
335	oligoendopeptidase F [Haloferax volcanii DS2]			gi|291372003 (+1)	69 kDa		0	1.4905	0	0	1.4905	0	0
298	acetyl-CoA synthetase [Haloferax volcanii DS2]			gi|291372641 (+1)	75 kDa		0	1.4905	0	0	1.4905	0	0
92	propionyl-CoA carboxylase complex B chain [Haloferax volcanii DS2]			gi|291370484 (+1)	57 kDa		0	0	6.7055	0	0	6.7055	0
108	urocanate hydratase [Haloferax volcanii DS2]			gi|291369493 (+1)	68 kDa		0	0	9.3877	0	0	9.3877	0
106	seryl-tRNA synthetase [Haloferax volcanii DS2]			gi|291371684 (+1)	52 kDa		0	0	6.0349	0	0	6.0349	0
120	Betaine aldehyde dehydrogenase [Haloferax volcanii DS2]			gi|291370978 (+1)	56 kDa		0	0	7.376	0	0	7.376	0
132	hydantoinase [Haloferax volcanii DS2]			gi|2459727 (+2)	54 kDa		0	0	8.7171	0	0	8.7171	0
154	methylmalonyl-CoA mutase subunit A [Haloferax volcanii DS2]			gi|291372015 (+1)	63 kDa		0	0	8.0466	0	0	8.0466	0
146	methylmalonyl-CoA mutase subunit A [Haloferax volcanii DS2]			gi|291372772 (+1)	62 kDa		0	0	7.376	0	0	7.376	0
138	iron transport protein C [Haloferax volcanii DS2]			gi|291369224 (+1)	70 kDa		0	0	7.376	0	0	7.376	0
152	inosine-5-monophosphate dehydrogenase [Haloferax volcanii DS2]			gi|291371697 (+1)	53 kDa		0	0	6.7055	0	0	6.7055	0
153	hydroxymethylglutaryl-CoA synthase [Haloferax volcanii DS2]			gi|291371901 (+1)	50 kDa		0	0	7.376	0	0	7.376	0
150	DNA-directed RNA polymerase subunit A [Haloferax volcanii DS2]			gi|291371230 (+1)	109 kDa		0	0	4.6938	0	0	4.6938	0
155	prolyl oligopeptidase family protein [Haloferax volcanii DS2]			gi|291372250 (+1)	67 kDa		0	0	7.376	0	0	7.376	0
164	conserved hypothetical protein [Haloferax volcanii DS2]			gi|291369495 (+1)	79 kDa		0	0	4.6938	0	0	4.6938	0
178	propionyl-CoA carboxylase complex B chain [Haloferax volcanii DS2]			gi|291370405 (+1)	64 kDa		0	0	4.6938	0	0	4.6938	0
197	HTR-like protein [Haloferax volcanii DS2]			gi|291369203 (+1)	66 kDa		0	0	5.3644	0	0	5.3644	0
173	nadh oxidase [Haloferax volcanii DS2]			gi|291372897 (+1)	46 kDa		0	0	6.7055	0	0	6.7055	0
184	ribonucleoside-diphosphate reductase, adenosylcobalamin-dependent [Haloferax volcanii DS2]			gi|291372162 (+1)	114 kDa		0	0	2.0116	0	0	2.0116	0
179	cysteinyl-tRNA synthetase [Haloferax volcanii DS2]			gi|291370540 (+1)	55 kDa		0	0	6.0349	0	0	6.0349	0
180	acyl-CoA synthetase [Haloferax volcanii DS2]			gi|291370890 (+1)	59 kDa		0	0	6.7055	0	0	6.7055	0
181	metal-dependent carboxypeptidase [Haloferax volcanii DS2]			gi|291371571 (+1)	57 kDa		0	0	7.376	0	0	7.376	0
224	conserved hypothetical protein [Haloferax volcanii DS2]			gi|291372057 (+1)	49 kDa		0	0	3.3527	0	0	3.3527	0
200	2-succinyl-6-hydroxy-2,4-cyclohexadiene-1-carboxy lic acid synthase/2-oxoglutarate decarboxylase [Haloferax volcanii DS2]			gi|291370293 (+1)	63 kDa		0	0	5.3644	0	0	5.3644	0
227	translation initiation factor aIF-2 gamma subunit [Haloferax volcanii DS2]			gi|291371993 (+1)	44 kDa		0	0	3.3527	0	0	3.3527	0
216	unknown protein [Haloferax volcanii DS2]			gi|291369252 (+1)	49 kDa		0	0	3.3527	0	0	3.3527	0
241	glutamyl-tRNA synthetase [Haloferax volcanii DS2]			gi|291370715 (+1)	65 kDa		0	0	4.0233	0	0	4.0233	0
217	S-adenosylmethionine synthetase [Haloferax volcanii DS2]			gi|291370898 (+1)	43 kDa		0	0	3.3527	0	0	3.3527	0
203	adenylosuccinate synthetase [Haloferax volcanii DS2]			gi|291370743 (+1)	48 kDa		0	0	5.3644	0	0	5.3644	0
207	ABC-type transport system periplasmic substrate-binding protein (probable substrate sugar) [Haloferax volcanii DS2]			gi|291372303 (+1)	55 kDa		0	0	4.6938	0	0	4.6938	0
199	beta-D-galactosidase [Haloferax volcanii DS2]			gi|291369734 (+1)	77 kDa		0	0	3.3527	0	0	3.3527	0
234	excinuclease ABC subunit A [Haloferax volcanii DS2]			gi|187455580 (+2)	109 kDa		0	0	1.3411	0	0	1.3411	0
233	phosphoenolpyruvate carboxylase [Haloferax volcanii DS2]			gi|291371035 (+1)	102 kDa		0	0	1.3411	0	0	1.3411	0
243	glutamyl-tRNA(Gln) amidotransferase subunit D [Haloferax volcanii DS2]			gi|291371486 (+1)	44 kDa		0	0	2.6822	0	0	2.6822	0
231	nadp-dependent malic enzyme [Haloferax volcanii DS2]			gi|291371778 (+1)	81 kDa		0	0	1.3411	0	0	1.3411	0
249	phosphomannomutase [Haloferax volcanii DS2]			gi|291372657 (+1)	49 kDa		0	0	2.6822	0	0	2.6822	0
225	malate synthase [Haloferax volcanii DS2]			gi|291369250 (+1)	48 kDa		0	0	4.6938	0	0	4.6938	0
252	possible polygalacturonase, putative [Haloferax volcanii DS2]			gi|291369226 (+1)	57 kDa		0	0	1.3411	0	0	1.3411	0
266	queuine/archaeosine tRNA-ribosyltransferase [Haloferax volcanii DS2]			gi|291372663 (+1)	65 kDa		0	0	3.3527	0	0	3.3527	0
219	dihydroxy-acid dehydratase [Haloferax volcanii DS2]			gi|291370986 (+1)	62 kDa		0	0	6.0349	0	0	6.0349	0
221	probable DHH superfamily phosphohydrolase [Haloferax volcanii DS2]			gi|291371952 (+1)	47 kDa		0	0	5.3644	0	0	5.3644	0
292	conserved hypothetical protein [Haloferax volcanii DS2]			gi|291370166 (+1)	41 kDa		0	0	1.3411	0	0	1.3411	0
235	aminotransferase class III (probable 4-aminobutyrate aminotransferase) [Haloferax volcanii DS2]			gi|291369210 (+1)	46 kDa		0	0	4.0233	0	0	4.0233	0
267	chlorohydrolase family protein [Haloferax volcanii DS2]			gi|291372256 (+1)	45 kDa		0	0	3.3527	0	0	3.3527	0
244	Xaa-Pro dipeptidase [Haloferax volcanii DS2]			gi|291371704 (+1)	42 kDa		0	0	3.3527	0	0	3.3527	0
248	ABC-type transport system periplasmic substrate-binding protein (probable substrate dipeptides/oligopeptides) [Haloferax volcanii DS2]			gi|291371535 (+1)	63 kDa		0	0	3.3527	0	0	3.3527	0
322	ABC-type transport system ATP-binding protein [Haloferax volcanii DS2]			gi|291370326 (+1)	67 kDa		0	0	1.3411	0	0	1.3411	0
281	histidinol dehydrogenase [Haloferax volcanii DS2]			gi|291372175 (+1)	45 kDa		0	0	4.0233	0	0	4.0233	0
278	probable yjeF family carbohydrate kinase [Haloferax volcanii DS2]			gi|291371484 (+1)	49 kDa		0	0	2.6822	0	0	2.6822	0
254	acyl-CoA synthetase [Haloferax volcanii DS2]			gi|291369785 (+1)	60 kDa		0	0	3.3527	0	0	3.3527	0
255	conserved hypothetical protein TIGR01213 [Haloferax volcanii DS2]			gi|291370136 (+1)	47 kDa		0	0	4.0233	0	0	4.0233	0
262	prolyl-tRNA synthetase [Haloferax volcanii DS2]			gi|291371489 (+1)	55 kDa		0	0	2.6822	0	0	2.6822	0
263	lysyl-tRNA synthetase [Haloferax volcanii DS2]			gi|291371664 (+1)	62 kDa		0	0	4.0233	0	0	4.0233	0
293	ABC-type transport system periplasmic substrate-binding protein (probable substrate branched-chain amino acids) [Haloferax volcanii DS2]			gi|291369103 (+1)	50 kDa		0	0	2.0116	0	0	2.0116	0
329	P-hydroxybenzoate hydroxylase [Haloferax volcanii DS2]			gi|291372616 (+1)	51 kDa		0	0	2.0116	0	0	2.0116	0
283	4-alpha-glucanotransferase [Haloferax volcanii DS2]			gi|291372776 (+1)	57 kDa		0	0	2.6822	0	0	2.6822	0
284	glycerol-3-phosphate dehydrogenase subunit A [Haloferax volcanii DS2]			gi|291372903 (+1)	63 kDa		0	0	2.6822	0	0	2.6822	0
308	phenylalanyl-tRNA synthetase alpha subunit [Haloferax volcanii DS2]			gi|291371212 (+1)	55 kDa		0	0	1.3411	0	0	1.3411	0
336	Muc19 precursor, putative [Haloferax volcanii DS2]			gi|291372342 (+1)	233 kDa		0	0	1.3411	0	0	1.3411	0
325	acyl-CoA synthetase [Haloferax volcanii DS2]			gi|291370509 (+1)	60 kDa		0	0	2.6822	0	0	2.6822	0
319	phosphoribosylamine--glycine ligase [Haloferax volcanii DS2]			gi|291371359 (+1)	46 kDa		0	0	1.3411	0	0	1.3411	0
317	probable ferredoxin-NAD+ reductase [Haloferax volcanii DS2]			gi|291369491 (+1)	49 kDa		0	0	2.0116	0	0	2.0116	0
357	tRNA pseudouridine synthase D (TruD) superfamily [Haloferax volcanii DS2]			gi|291371265 (+1)	51 kDa		0	0	1.3411	0	0	1.3411	0
315	3-ketosteroid dehydrogenase, putative [Haloferax volcanii DS2]			gi|291369905 (+1)	51 kDa		0	0	2.6822	0	0	2.6822	0
320	Elp3 of HAT (histone acetyltransferase) family [Haloferax volcanii DS2]			gi|291371267 (+1)	63 kDa		0	0	1.3411	0	0	1.3411	0
324	phytoene dehydrogenase [Haloferax volcanii DS2]			gi|291371132 (+1)	56 kDa		0	0	2.0116	0	0	2.0116	0
330	signal recognition particle receptor SRalpha [Haloferax volcanii DS2]			gi|291372798 (+1)	48 kDa		0	0	2.6822	0	0	2.6822	0
339	argininosuccinate lyase [Haloferax volcanii DS2]			gi|291372967 (+1)	51 kDa		0	0	1.3411	0	0	1.3411	0
351	ABC-type transport system periplasmic substrate-binding protein (probable substrate dipeptides/oligopeptides) [Haloferax volcanii DS2]			gi|291373038 (+1)	61 kDa		0	0	1.3411	0	0	1.3411	0
353	tryptophanyl-tRNA synthetase [Haloferax volcanii DS2]			gi|291372325 (+1)	59 kDa		0	0	2.0116	0	0	2.0116	0
359	threonine synthase [Haloferax volcanii DS2]			gi|291371614 (+1)	41 kDa		0	0	2.0116	0	0	2.0116	0
143	4-aminobutyrate aminotransferase [Haloferax volcanii DS2]			gi|291371061 (+1)	49 kDa	TRUE	0	0	0	14.737	0	0	14.737
361	4-aminobutyrate aminotransferase [Haloferax volcanii DS2]			gi|291370248 (+1)	48 kDa	TRUE	0	0	0	5.8947	0	0	5.8947
327	Glutamate dehydrogenase [Haloferax volcanii DS2]			gi|291370251 (+1)	47 kDa	TRUE	0	0	0	4.9123	0	0	4.9123
342	UDP-glucose 4-epimerase [Haloferax volcanii DS2]			gi|291371641 (+1)	34 kDa	TRUE	0	0	0	4.9123	0	0	4.9123
360	UDP-glucose 4-epimerase [Haloferax volcanii DS2]			gi|291371700 (+1)	34 kDa	TRUE	0	0	0	4.9123	0	0	4.9123
98	translation elongation factor aEF-1 alpha subunit [Haloferax volcanii DS2]		HVO_2413	gi|291372920 (+1)	46 kDa	TRUE	0	0	0	15.719	0	0	15.719
251	cell division control protein 48 [Haloferax volcanii DS2]			gi|291370782 (+1)	78 kDa	TRUE	0	2.9811	2.0116	0	2.9811	2.0116	0
42.2	ABC-type transport system periplasmic substrate-binding protein (probable substrate iron-III) [Haloferax volcanii DS2]			gi|291372585 (+1)	45 kDa	TRUE	0	0	0	0	0	0	0
2	cell division control protein 48 [Haloferax volcanii DS2]	Cdc48d	HVO_1907	gi|291370819 (+1)	53 kDa		181.17	5.9622	594.11	127.72	-175.208	412.94	-53.45
4	aldehyde dehydrogenase [Haloferax volcanii DS2]	ALDH-SF	HVO_B0371	gi|2459733 (+2)	52 kDa		33.55	8.9433	156.24	9.8245	-24.6067	122.69	-23.7255
15	CBS domain pair, putative [Haloferax volcanii DS2]	CBS-pair	HVO_2384	gi|291371699 (+1)	43 kDa		26.84	0	0	100.21	-26.84	-26.84	73.37
6	thermosome subunit 2 [Haloferax volcanii DS2]	Ctt2	HVO_0455	gi|291371189 (+1)	59 kDa		67.099	18.632	119.36	6.8772	-48.467	52.261	-60.2218
5	translation elongation factor aEF-1 alpha subunit [Haloferax volcanii DS2]	EF-1-alpha	HVO_0359	gi|291371442 (+1)	46 kDa	TRUE	20.13	0	2.6822	205.33	-20.13	-17.4478	185.2
16	cell division control protein 48 [Haloferax volcanii DS2]	Cdc48b	HVO_2700	gi|291371169 (+1)	83 kDa	TRUE	20.13	55.15	6.0349	3.9298	35.02	-14.0951	-16.2002
43	glycine hydroxymethyltransferase [Haloferax volcanii DS2]			gi|291370984 (+1)	44 kDa		13.42	0	5.3644	29.474	-13.42	-8.0556	16.054
26	glyceraldehyde-3-phosphate dehydrogenase, type II [Haloferax volcanii DS2]			gi|291372664 (+1)	38 kDa		40.26	0	0	45.193	-40.26	-40.26	4.933
41	acyl-CoA dehydrogenase [Haloferax volcanii DS2]			gi|291370626 (+1)	41 kDa		20.13	0	0	39.298	-20.13	-20.13	19.168
55	Glutamate dehydrogenase [Haloferax volcanii DS2]			gi|291372165 (+1)	46 kDa		13.42	0	0	28.491	-13.42	-13.42	15.071
76	oxidoreductase [Haloferax volcanii DS2]			gi|2459734 (+2)	38 kDa		13.42	0	0	28.491	-13.42	-13.42	15.071
56	geranylgeranyl diphosphate synthase [Haloferax volcanii DS2]			gi|291372747 (+1)	38 kDa		13.42	0	0	21.614	-13.42	-13.42	8.194
18	isocitrate dehydrogenase (NADP+) [Haloferax volcanii DS2]			gi|291370583 (+1)	46 kDa		46.969	0	2.6822	55.017	-46.969	-44.2868	8.048
30	dihydroxyacetone kinase, DhaK subunit [Haloferax volcanii DS2]			gi|291372406 (+1)	35 kDa		20.13	0	10.058	30.456	-20.13	-10.072	10.326
44	ABC-type transport system periplasmic substrate-binding protein (probable substrate zinc) [Haloferax volcanii DS2]			gi|291370345 (+1)	40 kDa		33.55	0	0	35.368	-33.55	-33.55	1.818
94	DNA-directed RNA polymerase subunit A [Haloferax volcanii DS2]			gi|291370640 (+1)	46 kDa		20.13	0	0	21.614	-20.13	-20.13	1.484
54	hypothetical protein HVO_1685 [Haloferax volcanii DS2]			gi|291371141 (+1)	54 kDa		20.13	0	2.6822	20.632	-20.13	-17.4478	0.502
32	conserved hypothetical protein [Haloferax volcanii DS2]			gi|291372332 (+1)	38 kDa		40.26	0	0	42.246	-40.26	-40.26	1.986
7	predicted hydrolase [Haloferax volcanii DS2]			gi|291370676 (+1)	50 kDa		140.91	0	19.446	154.25	-140.91	-121.464	13.34
45	acyl-CoA dehydrogenase [Haloferax volcanii DS2]			gi|291371260 (+1)	42 kDa		20.13	0	0	33.403	-20.13	-20.13	13.273
71	alkanal monooxygenase-like protein [Haloferax volcanii DS2]			gi|291369093 (+1)	36 kDa		13.42	0	0	26.526	-13.42	-13.42	13.106
73	phosphomannomutase [Haloferax volcanii DS2]			gi|291371676 (+1)	47 kDa		20.13	0	2.0116	19.649	-20.13	-18.1184	-0.481
87	acyl-CoA dehydrogenase [Haloferax volcanii DS2]			gi|291370788 (+1)	43 kDa		20.13	0	0	16.702	-20.13	-20.13	-3.428
67	uspA domain protein [Haloferax volcanii DS2]			gi|291369418 (+1)	31 kDa		26.84	0	0	22.596	-26.84	-26.84	-4.244
23	phosphopyruvate hydratase [Haloferax volcanii DS2]			gi|291370999 (+1)	42 kDa		53.679	0	0	49.123	-53.679	-53.679	-4.556
156	mandelate racemase/muconate lactonizing enzyme family protein [Haloferax volcanii DS2]			gi|291372498 (+1)	46 kDa		13.42	0	0	8.8421	-13.42	-13.42	-4.5779
115	aminopeptidase homolog [Haloferax volcanii DS2]			gi|291371866 (+1)	39 kDa		20.13	0	0	14.737	-20.13	-20.13	-5.393
59	myo-inositol-1-phosphate synthase [Haloferax volcanii DS2]			gi|291369358 (+1)	43 kDa		33.55	0	0	27.509	-33.55	-33.55	-6.041
20	acetyl-CoA C-acyltransferase [Haloferax volcanii DS2]			gi|291370977 (+1)	40 kDa		60.389	0	0	54.035	-60.389	-60.389	-6.354
51	glutamate dehydrogenase [Haloferax volcanii DS2]			gi|291369071 (+1)	47 kDa	TRUE	26.84	0	3.3527	18.667	-26.84	-23.4873	-8.173
83	FeS assembly protein SufB [Haloferax volcanii DS2]			gi|291372896 (+1)	53 kDa		13.42	0	12.07	4.9123	-13.42	-1.35	-8.5077
72	RNA terminal phosphate cyclase operon orfB homolog, UPF0027 family [Haloferax volcanii DS2]			gi|291371279 (+1)	53 kDa		20.13	0	3.3527	10.807	-20.13	-16.7773	-9.323
189	CRISPR-associated protein, Csh2 family [Haloferax volcanii DS2]			gi|291369627 (+1)	38 kDa		13.42	0	0	3.9298	-13.42	-13.42	-9.4902
68	proteasome-activating nucleotidase A [Haloferax volcanii DS2]			gi|291372419 (+1)	46 kDa		26.84	0	0	16.702	-26.84	-26.84	-10.138
167	ornithine carbamoyltransferase [Haloferax volcanii DS2]			gi|291371507 (+1)	33 kDa		20.13	0	0	9.8245	-20.13	-20.13	-10.3055
13.2	stomatin-prohibitin homolog, transmembrane [Haloferax volcanii DS2]			gi|291371770 (+1)	39 kDa	TRUE	33.55	0	0	22.596	-33.55	-33.55	-10.954
334	conserved hypothetical protein [Haloferax volcanii DS2]			gi|291372172 (+1)	35 kDa		13.42	0	0	1.9649	-13.42	-13.42	-11.4551
110	chaperone protein DnaK [Haloferax volcanii DS2]			gi|291372194 (+2)	67 kDa		13.42	11.179	0	0	-2.241	-13.42	-13.42
134	molybdopterin biosynthesis protein moeA [Haloferax volcanii DS2]			gi|291372033 (+1)	66 kDa		13.42	6.7075	0	0	-6.7125	-13.42	-13.42
104	N-methylhydantoinase A(ATP-hydrolyzing) [Haloferax volcanii DS2]			gi|291369543 (+1)	73 kDa		13.42	3.7264	4.6938	0	-9.6936	-8.7262	-13.42
124	adenosylhomocysteinase [Haloferax volcanii DS2]			gi|291370548 (+1)	47 kDa		13.42	0	8.7171	0	-13.42	-4.7029	-13.42
168	aspartyl-tRNA(Asn) amidotransferase subunit B [Haloferax volcanii DS2]			gi|291372481 (+1)	55 kDa		13.42	0	6.0349	0	-13.42	-7.3851	-13.42
176	hypothetical protein (TBD) [Haloferax volcanii DS2]			gi|291370082 (+1)	59 kDa		13.42	0	4.0233	0	-13.42	-9.3967	-13.42
174	ABC-type transport system periplasmic substrate-binding protein (probable substrate dipeptides/oligopeptides) [Haloferax volcanii DS2]			gi|291369727 (+1)	61 kDa		13.42	0	5.3644	0	-13.42	-8.0556	-13.42
192	FAD dependent oxidoreductase, putative [Haloferax volcanii DS2]			gi|291370944 (+1)	45 kDa		20.13	0	0	4.9123	-20.13	-20.13	-15.2177
95	glutamate-1-semialdehyde 2,1-aminomutase [Haloferax volcanii DS2]			gi|291371048 (+1)	48 kDa		33.55	0	0	15.719	-33.55	-33.55	-17.831
42.1	ABC-type transport system periplasmic substrate-binding protein (probable substrate iron-III) [Haloferax volcanii DS2]			gi|291369091 (+1)	44 kDa	TRUE	40.26	0	4.0233	21.614	-40.26	-36.2367	-18.646
144	acyl-CoA synthetase [Haloferax volcanii DS2]			gi|291371201 (+1)	74 kDa		20.13	8.198	0	0	-11.932	-20.13	-20.13
48	biotin carboxylase [Haloferax volcanii DS2]			gi|291372804 (+1)	65 kDa		20.13	0	18.775	0	-20.13	-1.355	-20.13
53	DNA gyrase subunit B [Haloferax volcanii DS2]			gi|291372625 (+2)	71 kDa		20.13	0	17.434	0	-20.13	-2.696	-20.13
65	aspartyl-tRNA synthetase [Haloferax volcanii DS2]			gi|291371103 (+1)	49 kDa		20.13	0	10.058	0	-20.13	-10.072	-20.13
99	Domain of unknown function domain protein [Haloferax volcanii DS2]			gi|291369996 (+1)	52 kDa		20.13	0	12.74	0	-20.13	-7.39	-20.13
123	glycerol kinase [Haloferax volcanii DS2]			gi|291372173 (+1)	57 kDa		20.13	0	9.3877	0	-20.13	-10.7423	-20.13
140	sialidase [Haloferax volcanii DS2]			gi|291370167 (+1)	58 kDa		20.13	0	4.6938	0	-20.13	-15.4362	-20.13
206	PrkA protein [Haloferax volcanii DS2]			gi|291372263 (+1)	80 kDa		20.13	0	3.3527	0	-20.13	-16.7773	-20.13
302	ABC-type transport system periplasmic substrate-binding protein (probable substrate copper) [Haloferax volcanii DS2]			gi|291370765 (+1)	67 kDa		20.13	0	0	0	-20.13	-20.13	-20.13
187	unknown protein [Haloferax volcanii DS2]			gi|291369377 (+1)	43 kDa		26.84	0	0	1.9649	-26.84	-26.84	-24.8751
64	A-type ATP synthase subunit B [Haloferax volcanii DS2]			gi|291371653 (+1)	52 kDa		33.55	0	12.07	6.8772	-33.55	-21.48	-26.6728
196	DNA topoisomerase VI subunit B [Haloferax volcanii DS2]			gi|291371984 (+1)	87 kDa		26.84	0	0	0	-26.84	-26.84	-26.84
119	putative nuclease [Haloferax volcanii DS2]			gi|291370734 (+1)	79 kDa		33.55	2.2358	1.3411	3.9298	-31.3142	-32.2089	-29.6202
58	hypothetical protein HVO_B0149 [Haloferax volcanii DS2]			gi|291369081 (+1)	60 kDa		33.55	0	16.764	1.9649	-33.55	-16.786	-31.5851
117	A-type ATP synthase subunit A [Haloferax volcanii DS2]			gi|291372438 (+1)	65 kDa		33.55	10.434	0	0	-23.116	-33.55	-33.55
40	conserved protein [Haloferax volcanii DS2]			gi|291370317 (+1)	70 kDa		33.55	8.198	16.093	0	-25.352	-17.457	-33.55
81	D-3-phosphoglycerate dehydrogenase [Haloferax volcanii DS2]			gi|291370333 (+1)	55 kDa		33.55	0	13.411	0	-33.55	-20.139	-33.55
228	phosphoenolpyruvate synthase [Haloferax volcanii DS2]			gi|291371817 (+1)	83 kDa		33.55	0	1.3411	0	-33.55	-32.2089	-33.55
77	phosphoenolpyruvate-protein phosphotransferase [Haloferax volcanii DS2]			gi|291371661 (+1)	60 kDa		40.26	11.179	2.0116	0	-29.081	-38.2484	-40.26
22	oxoglutarate--ferredoxin oxidoreductase alpha subunit [Haloferax volcanii DS2]			gi|291371502 (+1)	64 kDa		40.26	0	35.539	0	-40.26	-4.721	-40.26
89	acyl-CoA synthetase [Haloferax volcanii DS2]			gi|291371892 (+1)	61 kDa		40.26	0	10.058	0	-40.26	-30.202	-40.26
39	translation elongation factor aEF-2 [Haloferax volcanii DS2]			gi|291370268 (+1)	80 kDa		46.969	13.415	2.0116	3.9298	-33.554	-44.9574	-43.0392
27	ATP-dependent protease Lon protease, transmembrane [Haloferax volcanii DS2]			gi|291371034 (+1)	75 kDa		46.969	16.396	2.6822	0	-30.573	-44.2868	-46.969
28	Fumarate hydratase class II [Haloferax volcanii DS2]			gi|291371792 (+1)	50 kDa		46.969	0	26.822	0	-46.969	-20.147	-46.969
57	ABC-type transport system periplasmic substrate-binding protein (probable substrate iron-III) [Haloferax volcanii DS2]			gi|291369083 (+1)	43 kDa		53.679	0	11.399	4.9123	-53.679	-42.28	-48.7667
47	aconitate hydratase, putative [Haloferax volcanii DS2]			gi|291370588 (+1)	70 kDa		60.389	11.924	4.6938	9.8245	-48.465	-55.6952	-50.5645
10	thermosome subunit 1 [Haloferax volcanii DS2]			gi|291371285 (+1)	59 kDa	TRUE	60.389	56.641	23.469	6.8772	-3.748	-36.92	-53.5118
111	ABC-type transport system periplasmic substrate-binding protein (probable substrate dipeptides/oligopeptides) [Haloferax volcanii DS2]			gi|291369581 (+1)	63 kDa		53.679	0	6.0349	0	-53.679	-47.6441	-53.679
114	PBS lyase HEAT-like repeat domain protein [Haloferax volcanii DS2]			gi|291371714 (+1)	46 kDa		53.679	0	6.0349	0	-53.679	-47.6441	-53.679
17	pyruvate--ferredoxin oxidoreductase alpha subunit [Haloferax volcanii DS2]			gi|291370401 (+1)	68 kDa		60.389	52.169	10.058	2.9474	-8.22	-50.331	-57.4416
25	DNA-directed RNA polymerase subunit B [Haloferax volcanii DS2]			gi|291372796 (+1)	59 kDa		73.809	0	21.458	10.807	-73.809	-52.351	-63.002
14	N-methylhydantoinase (ATP-hydrolyzing) B [Haloferax volcanii DS2]			gi|291369474 (+1)	64 kDa		80.519	0	43.586	10.807	-80.519	-36.933	-69.712
9	mRNA 3-end processing factor homolog [Haloferax volcanii DS2]			gi|291372149 (+1)	72 kDa		87.229	4.4716	67.725	8.8421	-82.7574	-19.504	-78.3869
62	NADH dehydrogenase-like complex subunit CD [Haloferax volcanii DS2]			gi|291371958 (+2)	63 kDa		87.229	0	9.3877	2.9474	-87.229	-77.8413	-84.2816
24	3-hydroxyacyl-CoA dehydrogenase / enoyl-CoA hydratase [Haloferax volcanii DS2]			gi|291372716 (+1)	71 kDa		93.939	19.377	12.74	3.9298	-74.562	-81.199	-90.0092
34	ABC-type transport system periplasmic substrate-binding protein (probable substrate dipeptides/oligopeptides) [Haloferax volcanii DS2]			gi|291369269 (+1)	63 kDa		93.939	0	20.787	0	-93.939	-73.152	-93.939
8	thermosome subunit 3 [Haloferax volcanii DS2]			gi|291371446 (+1)	55 kDa	TRUE	120.78	0	79.795	25.544	-120.78	-40.985	-95.236
21	DNA-directed RNA polymerase subunit B [Haloferax volcanii DS2]			gi|291370551 (+1)	68 kDa		107.36	0	20.116	6.8772	-107.36	-87.244	-100.483
29	ABC-type transport system periplasmic substrate-binding protein (probable substrate dipeptides/oligopeptides) [Haloferax volcanii DS2]			gi|291369094 (+1)	69 kDa		107.36	4.4716	11.399	0	-102.888	-95.961	-107.36
46	dihydrolipoamide S-acyltransferase [Haloferax volcanii DS2]			gi|291370375 (+1)	55 kDa		114.07	11.179	0	0	-102.891	-114.07	-114.07
13.1	stomatin-prohibitin homolog, transmembrane [Haloferax volcanii DS2]			gi|291370466 (+1)	46 kDa	TRUE	187.88	0	0	62.877	-187.88	-187.88	-125.003
78	ABC-type transport system periplasmic substrate-binding protein (probable substrate dipeptides/oligopeptides) [Haloferax volcanii DS2]			gi|291372050 (+1)	67 kDa		140.91	5.9622	0	0	-134.948	-140.91	-140.91
Spectrum report of proteins identified by LC-MS/MS analysis to associate with His6-Cdc48a (vs. empty vector).
Experiment name	Biological sample category	Biological sample name	MS/MS sample name	Protein name	Protein accession numbers	Database sources	Protein molecular weight (Da)	Protein identification probability	Exclusive unique peptide count	Exclusive unique spectrum count	Total spectrum count	Percentage of total spectra	Percentage sequence coverage	Manual validation	Assigned	Spectrum name	Peptide sequence	Previous amino acid	Next amino acid	Peptide identification probability	Mascot Ion score	Mascot Identity score	Mascot Delta Ion Score	Number of enzymatic termini	Fixed modifications identified by spectrum	Variable modifications identified by spectrum	Observed m/z	Actual peptide mass (AMU)	Calculated +1H Peptide Mass (AMU)	Spectrum charge	Actual minus calculated peptide mass (AMU)	Actual minus calculated peptide mass (PPM)	Retention Time (sec)	Total Ion Current	Peptide start index	Peptide stop index	Exclusive	Other Proteins
20170501-ICBR-PM-189		Control	Control (F021944)	thermosome subunit 2 [Haloferax volcanii DS2]	gi|291371189,gi|292654632	HaloferaxB_NCBI_032511.fasta	59297.4	1	5	6	10	0.00198	0.088	possibly correct	TRUE	File10776 Spectrum557 scans: 5378	DRDAQEYNIR	K	A	0.997	33.8	25	33.8	2			427.207	1278.6	1279.6	3	0.003802	2.971	2014	255911	23	32	TRUE
20170501-ICBR-PM-189		Control	Control (F021944)	thermosome subunit 2 [Haloferax volcanii DS2]	gi|291371189,gi|292654632	HaloferaxB_NCBI_032511.fasta	59297.4	1	5	6	10	0.00198	0.088	possibly correct	TRUE	File10776 Spectrum3358 scans: 11107	FLDQEEAQLK	K	Q	0.997	58.2	25	58.2	2			610.813	1219.61	1220.62	2	0.003118	2.554	3283	977056	271	280	TRUE
20170501-ICBR-PM-189		Control	Control (F021944)	thermosome subunit 2 [Haloferax volcanii DS2]	gi|291371189,gi|292654632	HaloferaxB_NCBI_032511.fasta	59297.4	1	5	6	10	0.00198	0.088	possibly correct	TRUE	File10776 Spectrum662 scans: 5658	LRNYADSVSGR	R	E	0.997	33.5	25	33.5	2			413.216	1236.63	1237.63	3	0.005012	4.05	2086	363688	423	433	TRUE
20170501-ICBR-PM-189		Control	Control (F021944)	thermosome subunit 2 [Haloferax volcanii DS2]	gi|291371189,gi|292654632	HaloferaxB_NCBI_032511.fasta	59297.4	1	5	6	10	0.00198	0.088	possibly correct	TRUE	File10776 Spectrum1550 scans: 7594	mQQGQPmIImGEDAQR	R	V	0.997	29.4	25	29.4	2		m1: Oxidation (+15.99), m7: Oxidation (+15.99), m10: Oxidation (+15.99)	627.616	1879.83	1880.83	3	0.004537	2.412	2533	186693	5	20	TRUE
20170501-ICBR-PM-189		Control	Control (F021944)	thermosome subunit 2 [Haloferax volcanii DS2]	gi|291371189,gi|292654632	HaloferaxB_NCBI_032511.fasta	59297.4	1	5	6	10	0.00198	0.088	possibly correct	TRUE	File10776 Spectrum1498 scans: 7497	mQQGQPmIImGEDAQR	R	V	0.997	40.9	25	40.9	2		m1: Oxidation (+15.99), m7: Oxidation (+15.99), m10: Oxidation (+15.99)	940.919	1879.82	1880.83	2	0.000693	0.3685	2513	171963	5	20	TRUE
20170501-ICBR-PM-189		Control	Control (F021944)	thermosome subunit 2 [Haloferax volcanii DS2]	gi|291371189,gi|292654632	HaloferaxB_NCBI_032511.fasta	59297.4	1	5	6	10	0.00198	0.088	possibly correct	TRUE	File10776 Spectrum1638 scans: 7777	mQQGQPmIImGEDAQR	R	V	0.997	42.2	25	42.2	2		m1: Oxidation (+15.99), m7: Oxidation (+15.99), m10: Oxidation (+15.99)	940.921	1879.83	1880.83	2	0.003993	2.123	2574	277147	5	20	TRUE
20170501-ICBR-PM-189		Control	Control (F021944)	thermosome subunit 2 [Haloferax volcanii DS2]	gi|291371189,gi|292654632	HaloferaxB_NCBI_032511.fasta	59297.4	1	5	6	10	0.00198	0.088	possibly correct	TRUE	File10776 Spectrum1570 scans: 7638	mQQGQPmIImGEDAQR	R	V	0.997	44.6	25	44.6	2		m1: Oxidation (+15.99), m7: Oxidation (+15.99), m10: Oxidation (+15.99)	940.92	1879.83	1880.83	2	0.003253	1.73	2543	761474	5	20	TRUE
20170501-ICBR-PM-189		Control	Control (F021944)	thermosome subunit 2 [Haloferax volcanii DS2]	gi|291371189,gi|292654632	HaloferaxB_NCBI_032511.fasta	59297.4	1	5	6	10	0.00198	0.088	possibly correct	TRUE	File10776 Spectrum178 scans: 4263	VKDRDAQEYNIR	R	A	0.966	18.2	25	18.2	2			502.928	1505.76	1506.77	3	0.003072	2.039	1719	119645	21	32	TRUE
20170501-ICBR-PM-189		Control	Control (F021944)	thermosome subunit 2 [Haloferax volcanii DS2]	gi|291371189,gi|292654632	HaloferaxB_NCBI_032511.fasta	59297.4	1	5	6	10	0.00198	0.088	possibly correct	TRUE	File10776 Spectrum233 scans: 4475	VKDRDAQEYNIR	R	A	0.995	22.4	25	22.4	2			502.928	1505.76	1506.77	3	0.004242	2.815	1780	102572	21	32	TRUE
20170501-ICBR-PM-189		Control	Control (F021944)	thermosome subunit 2 [Haloferax volcanii DS2]	gi|291371189,gi|292654632	HaloferaxB_NCBI_032511.fasta	59297.4	1	5	6	10	0.00198	0.088	possibly correct	TRUE	File10776 Spectrum204 scans: 4368	VKDRDAQEYNIR	R	A	0.997	25.6	25	25.6	2			502.928	1505.76	1506.77	3	0.004542	3.014	1749	182018	21	32	TRUE
20170501-ICBR-PM-189		Control	Control (F021944)	pyruvate--ferredoxin oxidoreductase alpha subunit [Haloferax volcanii DS2]	gi|291370401,gi|292655460	HaloferaxB_NCBI_032511.fasta	68470.2	1	5	6	9	0.00178	0.128	possibly correct	TRUE	File10776 Spectrum3835 scans: 12149	ELGGYGDQmSSLLK	K	Y	0.997	26.6	25	26.6	2		m9: Oxidation (+15.99)	757.364	1512.71	1513.72	2	0.000923	0.6098	3523	229782	580	593	TRUE
20170501-ICBR-PM-189		Control	Control (F021944)	pyruvate--ferredoxin oxidoreductase alpha subunit [Haloferax volcanii DS2]	gi|291370401,gi|292655460	HaloferaxB_NCBI_032511.fasta	68470.2	1	5	6	9	0.00178	0.128	possibly correct	TRUE	File10776 Spectrum219 scans: 4416	FQHDTEnGVSPR	R	S	0.997	41.1	25	12.6	2		n7: Deamidated (+0.98)	463.214	1386.62	1387.62	3	0.003206	2.31	1762	293491	434	445	TRUE
20170501-ICBR-PM-189		Control	Control (F021944)	pyruvate--ferredoxin oxidoreductase alpha subunit [Haloferax volcanii DS2]	gi|291370401,gi|292655460	HaloferaxB_NCBI_032511.fasta	68470.2	1	5	6	9	0.00178	0.128	possibly correct	TRUE	File10776 Spectrum126 scans: 4020	FQHDTENGVSPR	R	S	0.997	33.2	25	32.4	2			462.885	1385.63	1386.64	3	0.001362	0.9823	1645	109435	434	445	TRUE
20170501-ICBR-PM-189		Control	Control (F021944)	pyruvate--ferredoxin oxidoreductase alpha subunit [Haloferax volcanii DS2]	gi|291370401,gi|292655460	HaloferaxB_NCBI_032511.fasta	68470.2	1	5	6	9	0.00178	0.128	possibly correct	TRUE	File10776 Spectrum104 scans: 3919	FQHDTENGVSPR	R	S	0.997	44	25	43.8	2			462.885	1385.63	1386.64	3	0.001092	0.7876	1615	199044	434	445	TRUE
20170501-ICBR-PM-189		Control	Control (F021944)	pyruvate--ferredoxin oxidoreductase alpha subunit [Haloferax volcanii DS2]	gi|291370401,gi|292655460	HaloferaxB_NCBI_032511.fasta	68470.2	1	5	6	9	0.00178	0.128	possibly correct	TRUE	File10776 Spectrum159 scans: 4169	FQHDTEnGVSPR	R	S	0.997	47.6	25	17	2		n7: Deamidated (+0.98)	463.214	1386.62	1387.62	3	0.002186	1.575	1691	181952	434	445	TRUE
20170501-ICBR-PM-189		Control	Control (F021944)	pyruvate--ferredoxin oxidoreductase alpha subunit [Haloferax volcanii DS2]	gi|291370401,gi|292655460	HaloferaxB_NCBI_032511.fasta	68470.2	1	5	6	9	0.00178	0.128	possibly correct	TRUE	File10776 Spectrum2430 scans: 9356	IAGGSGDGIASTSQNFAK	R	A	0.997	43.7	25	43.7	2			840.913	1679.81	1680.82	2	-0.0006619	-0.3938	2918	152397	10	27	TRUE
20170501-ICBR-PM-189		Control	Control (F021944)	pyruvate--ferredoxin oxidoreductase alpha subunit [Haloferax volcanii DS2]	gi|291370401,gi|292655460	HaloferaxB_NCBI_032511.fasta	68470.2	1	5	6	9	0.00178	0.128	possibly correct	TRUE	File10776 Spectrum2537 scans: 9551	IAGGSGDGIASTSQNFAK	R	A	0.997	57.8	25	57.8	2			840.913	1679.81	1680.82	2	0.0006781	0.4034	2958	238834	10	27	TRUE
20170501-ICBR-PM-189		Control	Control (F021944)	pyruvate--ferredoxin oxidoreductase alpha subunit [Haloferax volcanii DS2]	gi|291370401,gi|292655460	HaloferaxB_NCBI_032511.fasta	68470.2	1	5	6	9	0.00178	0.128	possibly correct	TRUE	File10776 Spectrum4723 scans: 15084	IVFAPGNAAEAYYQTR	R	K	0.997	42.2	25	42.2	2			885.947	1769.88	1770.88	2	0.005818	3.285	4306	202992	355	370	TRUE
20170501-ICBR-PM-189		Control	Control (F021944)	pyruvate--ferredoxin oxidoreductase alpha subunit [Haloferax volcanii DS2]	gi|291370401,gi|292655460	HaloferaxB_NCBI_032511.fasta	68470.2	1	5	6	9	0.00178	0.128	possibly correct	TRUE	File10776 Spectrum889 scans: 6217	YLATGNEHmPAGHISESPENR	R	V	0.997	24.1	25	24.1	2		m9: Oxidation (+15.99)	582.269	2325.05	2326.05	4	0.003811	1.638	2224	623346	455	475	TRUE
20170501-ICBR-PM-189		Control	Control (F021944)	ABC-type transport system periplasmic substrate-binding protein (probable substrate dipeptides/oligopeptides) [Haloferax volcanii DS2]	gi|291372050,gi|292654239	HaloferaxB_NCBI_032511.fasta	67307.4	1	3	5	21	0.00416	0.031	possibly correct	TRUE	File10776 Spectrum4743 scans: 15222	ADFSTLLER	K	G	0.997	31.5	25	31.5	2			526.276	1050.54	1051.54	2	0.003138	2.984	4349	317673	472	480	TRUE
20170501-ICBR-PM-189		Control	Control (F021944)	ABC-type transport system periplasmic substrate-binding protein (probable substrate dipeptides/oligopeptides) [Haloferax volcanii DS2]	gi|291372050,gi|292654239	HaloferaxB_NCBI_032511.fasta	67307.4	1	3	5	21	0.00416	0.031	possibly correct	TRUE	File10776 Spectrum4726 scans: 15111	ADFSTLLER	K	G	0.997	37.5	25	37.5	2			526.276	1050.54	1051.54	2	0.003018	2.87	4315	558640	472	480	TRUE
20170501-ICBR-PM-189		Control	Control (F021944)	ABC-type transport system periplasmic substrate-binding protein (probable substrate dipeptides/oligopeptides) [Haloferax volcanii DS2]	gi|291372050,gi|292654239	HaloferaxB_NCBI_032511.fasta	67307.4	1	3	5	21	0.00416	0.031	possibly correct	TRUE	File10776 Spectrum4773 scans: 15446	ADFSTLLER	K	G	0.997	46.8	25	46.8	2			526.275	1050.54	1051.54	2	0.001078	1.025	4419	145755	472	480	TRUE
20170501-ICBR-PM-189		Control	Control (F021944)	ABC-type transport system periplasmic substrate-binding protein (probable substrate dipeptides/oligopeptides) [Haloferax volcanii DS2]	gi|291372050,gi|292654239	HaloferaxB_NCBI_032511.fasta	67307.4	1	3	5	21	0.00416	0.031	possibly correct	TRUE	File10776 Spectrum4709 scans: 15007	ADFSTLLER	K	G	0.997	50.4	25	50.4	2			526.276	1050.54	1051.54	2	0.002538	2.414	4283	972911	472	480	TRUE
20170501-ICBR-PM-189		Control	Control (F021944)	ABC-type transport system periplasmic substrate-binding protein (probable substrate dipeptides/oligopeptides) [Haloferax volcanii DS2]	gi|291372050,gi|292654239	HaloferaxB_NCBI_032511.fasta	67307.4	1	3	5	21	0.00416	0.031	possibly correct	TRUE	File10776 Spectrum4694 scans: 14907	ADFSTLLER	K	G	0.997	61.3	25	61.3	2			526.276	1050.54	1051.54	2	0.002178	2.071	4253	1436370	472	480	TRUE
20170501-ICBR-PM-189		Control	Control (F021944)	ABC-type transport system periplasmic substrate-binding protein (probable substrate dipeptides/oligopeptides) [Haloferax volcanii DS2]	gi|291372050,gi|292654239	HaloferaxB_NCBI_032511.fasta	67307.4	1	3	5	21	0.00416	0.031	possibly correct	TRUE	File10776 Spectrum4652 scans: 14698	ADFSTLLER	K	G	0.997	63.7	25	59.7	2			526.277	1050.54	1051.54	2	0.003878	3.688	4192	2581690	472	480	TRUE
20170501-ICBR-PM-189		Control	Control (F021944)	ABC-type transport system periplasmic substrate-binding protein (probable substrate dipeptides/oligopeptides) [Haloferax volcanii DS2]	gi|291372050,gi|292654239	HaloferaxB_NCBI_032511.fasta	67307.4	1	3	5	21	0.00416	0.031	possibly correct	TRUE	File10776 Spectrum4675 scans: 14804	ADFSTLLER	K	G	0.997	69.8	25	69.8	2			526.276	1050.54	1051.54	2	0.002778	2.642	4223	3360330	472	480	TRUE
20170501-ICBR-PM-189		Control	Control (F021944)	ABC-type transport system periplasmic substrate-binding protein (probable substrate dipeptides/oligopeptides) [Haloferax volcanii DS2]	gi|291372050,gi|292654239	HaloferaxB_NCBI_032511.fasta	67307.4	1	3	5	21	0.00416	0.031	possibly correct	TRUE	File10776 Spectrum1211 scans: 6943	LNTVTLNR	K	-	0.99	31.5	25	30	2			465.774	929.534	930.537	2	0.004558	4.898	2393	384354	605	612	TRUE
20170501-ICBR-PM-189		Control	Control (F021944)	ABC-type transport system periplasmic substrate-binding protein (probable substrate dipeptides/oligopeptides) [Haloferax volcanii DS2]	gi|291372050,gi|292654239	HaloferaxB_NCBI_032511.fasta	67307.4	1	3	5	21	0.00416	0.031	possibly correct	TRUE	File10776 Spectrum1157 scans: 6814	LNTVTLNR	K	-	0.99	42.7	25	42.7	2			465.774	929.533	930.537	2	0.004018	4.318	2363	874231	605	612	TRUE
20170501-ICBR-PM-189		Control	Control (F021944)	ABC-type transport system periplasmic substrate-binding protein (probable substrate dipeptides/oligopeptides) [Haloferax volcanii DS2]	gi|291372050,gi|292654239	HaloferaxB_NCBI_032511.fasta	67307.4	1	3	5	21	0.00416	0.031	possibly correct	TRUE	File10776 Spectrum1281 scans: 7081	LNTVTLNR	K	-	0.99	46.5	25	42.5	2			465.774	929.533	930.537	2	0.003838	4.125	2423	464361	605	612	TRUE
20170501-ICBR-PM-189		Control	Control (F021944)	ABC-type transport system periplasmic substrate-binding protein (probable substrate dipeptides/oligopeptides) [Haloferax volcanii DS2]	gi|291372050,gi|292654239	HaloferaxB_NCBI_032511.fasta	67307.4	1	3	5	21	0.00416	0.031	possibly correct	TRUE	File10776 Spectrum1105 scans: 6688	LNTVTLNR	K	-	0.99	46.6	25	46.6	2			465.774	929.533	930.537	2	0.003698	3.974	2333	1758310	605	612	TRUE
20170501-ICBR-PM-189		Control	Control (F021944)	ABC-type transport system periplasmic substrate-binding protein (probable substrate dipeptides/oligopeptides) [Haloferax volcanii DS2]	gi|291372050,gi|292654239	HaloferaxB_NCBI_032511.fasta	67307.4	1	3	5	21	0.00416	0.031	possibly correct	TRUE	File10776 Spectrum1049 scans: 6559	LNTVTLNR	K	-	0.99	59.3	25	58	2			465.774	929.533	930.537	2	0.003038	3.265	2302	430931	605	612	TRUE
20170501-ICBR-PM-189		Control	Control (F021944)	ABC-type transport system periplasmic substrate-binding protein (probable substrate dipeptides/oligopeptides) [Haloferax volcanii DS2]	gi|291372050,gi|292654239	HaloferaxB_NCBI_032511.fasta	67307.4	1	3	5	21	0.00416	0.031	possibly correct	TRUE	File10776 Spectrum2418 scans: 9336	qKLNTVTLNR	R	-	0.997	24.7	25	24.7	2		n-term: Gln->pyro-Glu (-17.03)	585.337	1168.66	1169.66	2	0.003006	2.57	2914	349064	603	612	TRUE
20170501-ICBR-PM-189		Control	Control (F021944)	ABC-type transport system periplasmic substrate-binding protein (probable substrate dipeptides/oligopeptides) [Haloferax volcanii DS2]	gi|291372050,gi|292654239	HaloferaxB_NCBI_032511.fasta	67307.4	1	3	5	21	0.00416	0.031	possibly correct	TRUE	File10776 Spectrum650 scans: 5626	QKLNTVTLNR	R	-	0.997	29.6	25	29.6	2			396.236	1185.69	1186.69	3	0.002532	2.134	2078	288290	603	612	TRUE
20170501-ICBR-PM-189		Control	Control (F021944)	ABC-type transport system periplasmic substrate-binding protein (probable substrate dipeptides/oligopeptides) [Haloferax volcanii DS2]	gi|291372050,gi|292654239	HaloferaxB_NCBI_032511.fasta	67307.4	1	3	5	21	0.00416	0.031	possibly correct	TRUE	File10776 Spectrum601 scans: 5503	QKLNTVTLNR	R	-	0.997	31.9	25	31.9	2			396.236	1185.69	1186.69	3	0.003552	2.993	2047	1068650	603	612	TRUE
20170501-ICBR-PM-189		Control	Control (F021944)	ABC-type transport system periplasmic substrate-binding protein (probable substrate dipeptides/oligopeptides) [Haloferax volcanii DS2]	gi|291372050,gi|292654239	HaloferaxB_NCBI_032511.fasta	67307.4	1	3	5	21	0.00416	0.031	possibly correct	TRUE	File10776 Spectrum652 scans: 5631	QKLNTVTLNR	R	-	0.997	32.3	25	32.3	2			593.85	1185.69	1186.69	2	0.002698	2.274	2079	325387	603	612	TRUE
20170501-ICBR-PM-189		Control	Control (F021944)	ABC-type transport system periplasmic substrate-binding protein (probable substrate dipeptides/oligopeptides) [Haloferax volcanii DS2]	gi|291372050,gi|292654239	HaloferaxB_NCBI_032511.fasta	67307.4	1	3	5	21	0.00416	0.031	possibly correct	TRUE	File10776 Spectrum2402 scans: 9309	qKLNTVTLNR	R	-	0.997	40.3	25	40.3	2		n-term: Gln->pyro-Glu (-17.03)	585.337	1168.66	1169.66	2	0.002026	1.732	2909	312859	603	612	TRUE
20170501-ICBR-PM-189		Control	Control (F021944)	ABC-type transport system periplasmic substrate-binding protein (probable substrate dipeptides/oligopeptides) [Haloferax volcanii DS2]	gi|291372050,gi|292654239	HaloferaxB_NCBI_032511.fasta	67307.4	1	3	5	21	0.00416	0.031	possibly correct	TRUE	File10776 Spectrum605 scans: 5511	QKLNTVTLNR	R	-	0.997	42	25	42	2			593.851	1185.69	1186.69	2	0.004518	3.807	2049	666860	603	612	TRUE
20170501-ICBR-PM-189		Control	Control (F021944)	ABC-type transport system periplasmic substrate-binding protein (probable substrate dipeptides/oligopeptides) [Haloferax volcanii DS2]	gi|291372050,gi|292654239	HaloferaxB_NCBI_032511.fasta	67307.4	1	3	5	21	0.00416	0.031	possibly correct	TRUE	File10776 Spectrum565 scans: 5396	QKLNTVTLNR	R	-	0.997	48.6	25	48.6	2			593.851	1185.69	1186.69	2	0.004778	4.026	2019	245128	603	612	TRUE
20170501-ICBR-PM-189		Control	Control (F021944)	ABC-type transport system periplasmic substrate-binding protein (probable substrate dipeptides/oligopeptides) [Haloferax volcanii DS2]	gi|291372050,gi|292654239	HaloferaxB_NCBI_032511.fasta	67307.4	1	3	5	21	0.00416	0.031	possibly correct	TRUE	File10776 Spectrum2347 scans: 9197	qKLNTVTLNR	R	-	0.997	54.6	25	54.6	2		n-term: Gln->pyro-Glu (-17.03)	585.337	1168.66	1169.66	2	0.002266	1.938	2884	385674	603	612	TRUE
20170501-ICBR-PM-189		Control	Control (F021944)	ABC-type transport system periplasmic substrate-binding protein (probable substrate dipeptides/oligopeptides) [Haloferax volcanii DS2]	gi|291372050,gi|292654239	HaloferaxB_NCBI_032511.fasta	67307.4	1	3	5	21	0.00416	0.031	possibly correct	TRUE	File10776 Spectrum2258 scans: 9041	qKLNTVTLNR	R	-	0.997	56.2	25	56.2	2		n-term: Gln->pyro-Glu (-17.03)	585.336	1168.66	1169.66	2	0.0009264	0.7921	2854	1928000	603	612	TRUE
20170501-ICBR-PM-189		Control	Control (F021944)	phosphomannomutase [Haloferax volcanii DS2]	gi|291371676,gi|292655556	HaloferaxB_NCBI_032511.fasta	47498.5	1	2	2	3	0.000594	0.0574	possibly correct	TRUE	File10776 Spectrum2777 scans: 10004	VSDAEDPVVVTTPNASGR	R	I	0.997	38.5	25	38.5	2			907.451	1812.89	1813.89	2	0.002558	1.41	3052	124841	268	285	TRUE
20170501-ICBR-PM-189		Control	Control (F021944)	phosphomannomutase [Haloferax volcanii DS2]	gi|291371676,gi|292655556	HaloferaxB_NCBI_032511.fasta	47498.5	1	2	2	3	0.000594	0.0574	possibly correct	TRUE	File10776 Spectrum2879 scans: 10177	VSDAEDPVVVTTPNASGR	R	I	0.997	45.3	25	45.3	2			907.45	1812.89	1813.89	2	0.0008581	0.473	3086	88914	268	285	TRUE
20170501-ICBR-PM-189		Control	Control (F021944)	phosphomannomutase [Haloferax volcanii DS2]	gi|291371676,gi|292655556	HaloferaxB_NCBI_032511.fasta	47498.5	1	2	2	3	0.000594	0.0574	possibly correct	TRUE	File10776 Spectrum2572 scans: 9624	VTPELALR	R	V	0.963	18.7	25	18.7	2			449.773	897.532	898.536	2	0.003418	3.804	2974	171183	17	24	TRUE
20170501-ICBR-PM-189		Control	Control (F021944)	phosphoenolpyruvate-protein phosphotransferase [Haloferax volcanii DS2]	gi|291371661,gi|292655648	HaloferaxB_NCBI_032511.fasta	60323.5	1	4	4	6	0.00119	0.0796	possibly correct	TRUE	File10776 Spectrum2032 scans: 8593	AAVAETDTADARDLAER	K	V	0.983	20.7	25	20.7	2			592.292	1773.86	1774.86	3	0.005602	3.156	2757	286412	531	547	TRUE
20170501-ICBR-PM-189		Control	Control (F021944)	phosphoenolpyruvate-protein phosphotransferase [Haloferax volcanii DS2]	gi|291371661,gi|292655648	HaloferaxB_NCBI_032511.fasta	60323.5	1	4	4	6	0.00119	0.0796	possibly correct	TRUE	File10776 Spectrum2620 scans: 9729	LTPSDTAQLDPER	R	V	0.997	41	25	36.1	2			721.86	1441.71	1442.71	2	0.0006181	0.4284	2998	73643	165	177	TRUE
20170501-ICBR-PM-189		Control	Control (F021944)	phosphoenolpyruvate-protein phosphotransferase [Haloferax volcanii DS2]	gi|291371661,gi|292655648	HaloferaxB_NCBI_032511.fasta	60323.5	1	4	4	6	0.00119	0.0796	possibly correct	TRUE	File10776 Spectrum4269 scans: 13263	RSLGPDADLFETQVR	R	A	0.96	20.7	25	20.7	2			568.631	1702.87	1703.87	3	0.008512	4.996	3794	245692	355	369	TRUE
20170501-ICBR-PM-189		Control	Control (F021944)	phosphoenolpyruvate-protein phosphotransferase [Haloferax volcanii DS2]	gi|291371661,gi|292655648	HaloferaxB_NCBI_032511.fasta	60323.5	1	4	4	6	0.00119	0.0796	possibly correct	TRUE	File10776 Spectrum4756 scans: 15292	SLGPDADLFETQVR	R	A	0.997	57.5	25	57.5	2			774.391	1546.77	1547.77	2	0.004698	3.035	4370	112015	356	369	TRUE
20170501-ICBR-PM-189		Control	Control (F021944)	phosphoenolpyruvate-protein phosphotransferase [Haloferax volcanii DS2]	gi|291371661,gi|292655648	HaloferaxB_NCBI_032511.fasta	60323.5	1	4	4	6	0.00119	0.0796	possibly correct	TRUE	File10776 Spectrum4780 scans: 15489	SLGPDADLFETQVR	R	A	0.997	61.2	25	61.2	2			774.389	1546.76	1547.77	2	0.0005581	0.3606	4432	111702	356	369	TRUE
20170501-ICBR-PM-189		Control	Control (F021944)	phosphoenolpyruvate-protein phosphotransferase [Haloferax volcanii DS2]	gi|291371661,gi|292655648	HaloferaxB_NCBI_032511.fasta	60323.5	1	4	4	6	0.00119	0.0796	possibly correct	TRUE	File10776 Spectrum4766 scans: 15388	SLGPDADLFETQVR	R	A	0.997	81.9	25	81.9	2			774.391	1546.77	1547.77	2	0.003978	2.57	4401	309909	356	369	TRUE
20170501-ICBR-PM-189		Control	Control (F021944)	cell division control protein 48 [Haloferax volcanii DS2]	gi|291371169,gi|292656819	HaloferaxB_NCBI_032511.fasta	82818	1	2	2	3	0.000594	0.0265	possibly correct	TRUE	File10776 Spectrum2812 scans: 10058	GVLmYGPPGTGK	K	T	0.997	24	25	24	2		m4: Oxidation (+15.99)	596.806	1191.6	1192.6	2	0.001303	1.093	3062	683586	499	510	TRUE
20170501-ICBR-PM-189		Control	Control (F021944)	cell division control protein 48 [Haloferax volcanii DS2]	gi|291371169,gi|292656819	HaloferaxB_NCBI_032511.fasta	82818	1	2	2	3	0.000594	0.0265	possibly correct	TRUE	File10776 Spectrum1166 scans: 6839	SIEPSALR	K	E	0.99	33.8	25	33.8	2			436.747	871.479	872.484	2	0.002978	3.413	2369	319470	444	451	TRUE
20170501-ICBR-PM-189		Control	Control (F021944)	cell division control protein 48 [Haloferax volcanii DS2]	gi|291371169,gi|292656819	HaloferaxB_NCBI_032511.fasta	82818	1	2	2	3	0.000594	0.0265	possibly correct	TRUE	File10776 Spectrum1224 scans: 6974	SIEPSALR	K	E	0.99	35.8	25	30	2			436.747	871.479	872.484	2	0.002858	3.276	2401	282941	444	451	TRUE
20170501-ICBR-PM-189		Control	Control (F021944)	acyl-CoA dehydrogenase [Haloferax volcanii DS2]	gi|291370788,gi|292655527	HaloferaxB_NCBI_032511.fasta	42548.2	1	2	2	3	0.000594	0.0601	possibly correct	TRUE	File10776 Spectrum4232 scans: 13142	IPVIYEGANEIQR	R	N	0.997	26.8	25	26.8	2			751.407	1500.8	1501.8	2	0.006018	4.007	3762	193836	362	374	TRUE
20170501-ICBR-PM-189		Control	Control (F021944)	acyl-CoA dehydrogenase [Haloferax volcanii DS2]	gi|291370788,gi|292655527	HaloferaxB_NCBI_032511.fasta	42548.2	1	2	2	3	0.000594	0.0601	possibly correct	TRUE	File10776 Spectrum4266 scans: 13256	IPVIYEGANEIQR	R	N	0.997	58.5	25	58.5	2			751.406	1500.8	1501.8	2	0.004178	2.782	3792	444256	362	374	TRUE
20170501-ICBR-PM-189		Control	Control (F021944)	acyl-CoA dehydrogenase [Haloferax volcanii DS2]	gi|291370788,gi|292655527	HaloferaxB_NCBI_032511.fasta	42548.2	1	2	2	3	0.000594	0.0601	possibly correct	TRUE	File10776 Spectrum2183 scans: 8894	SVLNEYKISR	R	V	0.953	15.9	25	15.9	2			403.56	1207.66	1208.66	3	0.003182	2.633	2822	347874	346	355	TRUE
20170501-ICBR-PM-189		Control	Control (F021944)	molybdopterin biosynthesis protein moeA [Haloferax volcanii DS2]	gi|291372033,gi|292656433	HaloferaxB_NCBI_032511.fasta	66125.4	1	2	2	2	0.000396	0.0379	possibly correct	TRUE	File10776 Spectrum1005 scans: 6459	ADAGLGLR	R	A	0.99	24.7	25	24.7	2			386.721	771.427	772.431	2	0.002838	3.674	2279	141109	568	575	TRUE
20170501-ICBR-PM-189		Control	Control (F021944)	molybdopterin biosynthesis protein moeA [Haloferax volcanii DS2]	gi|291372033,gi|292656433	HaloferaxB_NCBI_032511.fasta	66125.4	1	2	2	2	0.000396	0.0379	possibly correct	TRUE	File10776 Spectrum4610 scans: 14476	APALLGVGEDDPALSR	R	V	0.997	31	25	31	2			790.921	1579.83	1580.83	2	0.006738	4.262	4126	259987	416	431	TRUE
20170501-ICBR-PM-189		Control	Control (F021944)	hypothetical protein HVO_1685 [Haloferax volcanii DS2]	gi|291371141,gi|292655833	HaloferaxB_NCBI_032511.fasta	53847	1	3	3	3	0.000594	0.0639	possibly correct	TRUE	File10776 Spectrum2012 scans: 8545	ALVPEGYR	R	V	0.99	38.6	25	38.6	2			452.75	903.486	904.489	2	0.004338	4.796	2745	276153	259	266	TRUE
20170501-ICBR-PM-189		Control	Control (F021944)	hypothetical protein HVO_1685 [Haloferax volcanii DS2]	gi|291371141,gi|292655833	HaloferaxB_NCBI_032511.fasta	53847	1	3	3	3	0.000594	0.0639	possibly correct	TRUE	File10776 Spectrum488 scans: 5193	LLTSPAGR	R	L	0.988	21.9	25	21.9	2			407.744	813.473	814.478	2	0.002018	2.478	1968	662271	12	19	TRUE
20170501-ICBR-PM-189		Control	Control (F021944)	hypothetical protein HVO_1685 [Haloferax volcanii DS2]	gi|291371141,gi|292655833	HaloferaxB_NCBI_032511.fasta	53847	1	3	3	3	0.000594	0.0639	possibly correct	TRUE	File10776 Spectrum4144 scans: 12891	SATVRGPGTVEYLLR	R	F	0.95	16.5	25	16.5	2			540.304	1617.89	1618.89	3	0.006082	3.757	3697	149496	185	199	TRUE
20170501-ICBR-PM-189		Control	Control (F021944)	ABC-type transport system periplasmic substrate-binding protein (probable substrate copper) [Haloferax volcanii DS2]	gi|291370765,gi|292655055	HaloferaxB_NCBI_032511.fasta	67096.8	1	3	3	3	0.000594	0.0671	possibly correct	TRUE	File10776 Spectrum3299 scans: 10987	AVVQDSTFIDGR	R	D	0.997	28.5	25	28.5	2			654.336	1306.66	1307.66	2	0.006438	4.923	3257	227706	389	400	TRUE
20170501-ICBR-PM-189		Control	Control (F021944)	ABC-type transport system periplasmic substrate-binding protein (probable substrate copper) [Haloferax volcanii DS2]	gi|291370765,gi|292655055	HaloferaxB_NCBI_032511.fasta	67096.8	1	3	3	3	0.000594	0.0671	possibly correct	TRUE	File10776 Spectrum4281 scans: 13299	GVEIDTPASGIIAR	R	E	0.954	13.9	25	13.9	2			699.885	1397.76	1398.76	2	0.004538	3.244	3804	201653	344	357	TRUE
20170501-ICBR-PM-189		Control	Control (F021944)	ABC-type transport system periplasmic substrate-binding protein (probable substrate copper) [Haloferax volcanii DS2]	gi|291370765,gi|292655055	HaloferaxB_NCBI_032511.fasta	67096.8	1	3	3	3	0.000594	0.0671	possibly correct	TRUE	File10776 Spectrum4693 scans: 14891	VPSGPIAVPFSDAAAAR	R	S	0.969	21.2	25	21.2	2			813.437	1624.86	1625.86	2	0.002598	1.598	4248	119419	148	164	TRUE
20170501-ICBR-PM-189		Control	Control (F021944)	translation elongation factor aEF-2 [Haloferax volcanii DS2]	gi|291370268,gi|292654534	HaloferaxB_NCBI_032511.fasta	80441.4	1	5	5	7	0.00139	0.0674	possibly correct	TRUE	File10776 Spectrum637 scans: 5593	ALIAGQVK	R	L	0.954	18.2	25	18.2	2			400.257	798.498	799.504	2	0.001978	2.474	2070	242462	612	619	TRUE
20170501-ICBR-PM-189		Control	Control (F021944)	translation elongation factor aEF-2 [Haloferax volcanii DS2]	gi|291370268,gi|292654534	HaloferaxB_NCBI_032511.fasta	80441.4	1	5	5	7	0.00139	0.0674	possibly correct	TRUE	File10776 Spectrum2869 scans: 10159	EGVKPALFINKVDR	R	L	0.997	25.8	25	25.8	2			529.308	1584.9	1585.91	3	0.002602	1.641	3082	837116	139	152	TRUE
20170501-ICBR-PM-189		Control	Control (F021944)	translation elongation factor aEF-2 [Haloferax volcanii DS2]	gi|291370268,gi|292654534	HaloferaxB_NCBI_032511.fasta	80441.4	1	5	5	7	0.00139	0.0674	possibly correct	TRUE	File10776 Spectrum466 scans: 5134	IRDNQGIPVR	R	T	0.981	21.2	25	21.2	2			389.892	1166.66	1167.66	3	0.002992	2.562	1953	363844	448	457	TRUE
20170501-ICBR-PM-189		Control	Control (F021944)	translation elongation factor aEF-2 [Haloferax volcanii DS2]	gi|291370268,gi|292654534	HaloferaxB_NCBI_032511.fasta	80441.4	1	5	5	7	0.00139	0.0674	possibly correct	TRUE	File10776 Spectrum413 scans: 5005	IRDNQGIPVR	R	T	0.997	28.2	25	28.2	2			389.892	1166.65	1167.66	3	0.002182	1.869	1921	537750	448	457	TRUE
20170501-ICBR-PM-189		Control	Control (F021944)	translation elongation factor aEF-2 [Haloferax volcanii DS2]	gi|291370268,gi|292654534	HaloferaxB_NCBI_032511.fasta	80441.4	1	5	5	7	0.00139	0.0674	possibly correct	TRUE	File10776 Spectrum3164 scans: 10707	LLEPIQNVR	K	I	0.997	26.4	25	26.4	2			541.324	1080.63	1081.64	2	0.003398	3.142	3194	644237	620	628	TRUE
20170501-ICBR-PM-189		Control	Control (F021944)	translation elongation factor aEF-2 [Haloferax volcanii DS2]	gi|291370268,gi|292654534	HaloferaxB_NCBI_032511.fasta	80441.4	1	5	5	7	0.00139	0.0674	possibly correct	TRUE	File10776 Spectrum3088 scans: 10561	LLEPIQNVR	K	I	0.997	51.1	25	51.1	2			541.323	1080.63	1081.64	2	0.002538	2.346	3163	409273	620	628	TRUE
20170501-ICBR-PM-189		Control	Control (F021944)	translation elongation factor aEF-2 [Haloferax volcanii DS2]	gi|291370268,gi|292654534	HaloferaxB_NCBI_032511.fasta	80441.4	1	5	5	7	0.00139	0.0674	possibly correct	TRUE	File10776 Spectrum764 scans: 5941	VLSDNLQR	R	E	0.99	49.9	25	49.9	2			472.765	943.516	944.516	2	0.007078	7.494	2160	585668	697	704	TRUE
20170501-ICBR-PM-189		Control	Control (F021944)	FeS assembly protein SufB [Haloferax volcanii DS2]	gi|291372896,gi|292655023	HaloferaxB_NCBI_032511.fasta	53247.2	1	2	2	2	0.000396	0.0441	possibly correct	TRUE	File10776 Spectrum4823 scans: 15841	IGDEDIFYLQSR	K	G	0.997	42.2	25	42.2	2			728.361	1454.71	1455.71	2	0.002398	1.647	4543	104722	421	432	TRUE
20170501-ICBR-PM-189		Control	Control (F021944)	FeS assembly protein SufB [Haloferax volcanii DS2]	gi|291372896,gi|292655023	HaloferaxB_NCBI_032511.fasta	53247.2	1	2	2	2	0.000396	0.0441	possibly correct	TRUE	File10776 Spectrum65 scans: 3706	NTYNLNTKR	K	A	0.997	37.1	25	36.5	2			375.201	1122.58	1123.59	3	0.001952	1.737	1548	133917	278	286	TRUE
20170501-ICBR-PM-189		Control	Control (F021944)	putative nuclease [Haloferax volcanii DS2]	gi|291370734,gi|292657002	HaloferaxB_NCBI_032511.fasta	79158.4	1	4	4	5	0.000991	0.112	possibly correct	TRUE	File10776 Spectrum4056 scans: 12636	AVVESAAEKAPAAGLAAAGIR	R	E	0.98	21.5	25	21.5	2			641.694	1922.06	1923.07	3	0.002412	1.254	3633	97594	683	703	TRUE
20170501-ICBR-PM-189		Control	Control (F021944)	putative nuclease [Haloferax volcanii DS2]	gi|291370734,gi|292657002	HaloferaxB_NCBI_032511.fasta	79158.4	1	4	4	5	0.000991	0.112	possibly correct	TRUE	File10776 Spectrum1215 scans: 6953	HTATADGYVAGAAVER	R	A	0.997	31.1	25	31.1	2			530.264	1587.77	1588.77	3	0.005762	3.627	2396	237458	381	396	TRUE
20170501-ICBR-PM-189		Control	Control (F021944)	putative nuclease [Haloferax volcanii DS2]	gi|291370734,gi|292657002	HaloferaxB_NCBI_032511.fasta	79158.4	1	4	4	5	0.000991	0.112	possibly correct	TRUE	File10776 Spectrum1990 scans: 8495	IHDPDGDADGQPVEQDAESGGPTTVK	R	T	0.997	45	25.9	45	2			879.067	2634.18	2635.18	3	0.009172	3.481	2734	116064	103	128	TRUE
20170501-ICBR-PM-189		Control	Control (F021944)	putative nuclease [Haloferax volcanii DS2]	gi|291370734,gi|292657002	HaloferaxB_NCBI_032511.fasta	79158.4	1	4	4	5	0.000991	0.112	possibly correct	TRUE	File10776 Spectrum2044 scans: 8623	IHDPDGDADGQPVEQDAESGGPTTVK	R	T	0.997	65.2	26.1	65.2	2			879.065	2634.17	2635.18	3	0.004582	1.739	2764	252593	103	128	TRUE
20170501-ICBR-PM-189		Control	Control (F021944)	putative nuclease [Haloferax volcanii DS2]	gi|291370734,gi|292657002	HaloferaxB_NCBI_032511.fasta	79158.4	1	4	4	5	0.000991	0.112	possibly correct	TRUE	File10776 Spectrum3141 scans: 10662	RPLEEAVYGmDAATNDVTR	R	M	0.997	35	25	35	2		m10: Oxidation (+15.99)	708.675	2123	2124	3	0.006547	3.082	3185	205330	419	437	TRUE
20170501-ICBR-PM-189		Control	Control (F021944)	aspartyl-tRNA synthetase [Haloferax volcanii DS2]	gi|291371103,gi|292654841	HaloferaxB_NCBI_032511.fasta	48726.6	1	2	2	3	0.000594	0.0438	possibly correct	TRUE	File10776 Spectrum3056 scans: 10498	LTYEEAIER	R	I	0.946	19.4	25	19.4	2			562.288	1122.56	1123.56	2	0.005238	4.662	3150	427372	281	289	TRUE
20170501-ICBR-PM-189		Control	Control (F021944)	aspartyl-tRNA synthetase [Haloferax volcanii DS2]	gi|291371103,gi|292654841	HaloferaxB_NCBI_032511.fasta	48726.6	1	2	2	3	0.000594	0.0438	possibly correct	TRUE	File10776 Spectrum1906 scans: 8319	QLmVGSGLER	K	V	0.989	22.2	25	22.2	2		m3: Oxidation (+15.99)	553.29	1104.57	1105.57	2	0.005403	4.887	2694	398877	193	202	TRUE
20170501-ICBR-PM-189		Control	Control (F021944)	aspartyl-tRNA synthetase [Haloferax volcanii DS2]	gi|291371103,gi|292654841	HaloferaxB_NCBI_032511.fasta	48726.6	1	2	2	3	0.000594	0.0438	possibly correct	TRUE	File10776 Spectrum1970 scans: 8455	QLmVGSGLER	K	V	0.997	29.8	25	29.8	2		m3: Oxidation (+15.99)	553.289	1104.56	1105.57	2	0.004183	3.784	2725	349236	193	202	TRUE
20170501-ICBR-PM-189		Control	Control (F021944)	DNA topoisomerase VI subunit B [Haloferax volcanii DS2]	gi|291371984,gi|292655721	HaloferaxB_NCBI_032511.fasta	87438.1	1	3	3	4	0.000793	0.0526	possibly correct	TRUE	File10776 Spectrum933 scans: 6305	ImNNLTVER	R	A	0.997	39.7	25	39.7	2		m2: Oxidation (+15.99)	553.288	1104.56	1105.57	2	0.002203	1.993	2243	139059	701	709	TRUE
20170501-ICBR-PM-189		Control	Control (F021944)	DNA topoisomerase VI subunit B [Haloferax volcanii DS2]	gi|291371984,gi|292655721	HaloferaxB_NCBI_032511.fasta	87438.1	1	3	3	4	0.000793	0.0526	possibly correct	TRUE	File10776 Spectrum3441 scans: 11267	LSEVTGRPEPNIDGALGR	K	I	0.95	18.6	25	18.6	2			627.669	1879.98	1880.98	3	0.008442	4.488	3317	212465	683	700	TRUE
20170501-ICBR-PM-189		Control	Control (F021944)	DNA topoisomerase VI subunit B [Haloferax volcanii DS2]	gi|291371984,gi|292655721	HaloferaxB_NCBI_032511.fasta	87438.1	1	3	3	4	0.000793	0.0526	possibly correct	TRUE	File10776 Spectrum3924 scans: 12340	SIATQFAETTGPADR	R	A	0.997	38	25	38	2			782.883	1563.75	1564.76	2	-0.0006619	-0.423	3566	108843	414	428	TRUE
20170501-ICBR-PM-189		Control	Control (F021944)	DNA topoisomerase VI subunit B [Haloferax volcanii DS2]	gi|291371984,gi|292655721	HaloferaxB_NCBI_032511.fasta	87438.1	1	3	3	4	0.000793	0.0526	possibly correct	TRUE	File10776 Spectrum3860 scans: 12203	SIATQFAETTGPADR	R	A	0.997	88.2	25	88.2	2			782.885	1563.76	1564.76	2	0.002158	1.379	3535	301017	414	428	TRUE
20170501-ICBR-PM-189		Control	Control (F021944)	Domain of unknown function domain protein [Haloferax volcanii DS2]	gi|291369996,gi|292654066	HaloferaxB_NCBI_032511.fasta	52136.2	1	2	2	3	0.000594	0.0441	possibly correct	TRUE	File10776 Spectrum4683 scans: 14838	LASLLGVDPSVPTR	R	Q	0.997	41.3	25	41.3	2			712.911	1423.81	1424.81	2	0.003198	2.245	4232	138321	97	110	TRUE
20170501-ICBR-PM-189		Control	Control (F021944)	Domain of unknown function domain protein [Haloferax volcanii DS2]	gi|291369996,gi|292654066	HaloferaxB_NCBI_032511.fasta	52136.2	1	2	2	3	0.000594	0.0441	possibly correct	TRUE	File10776 Spectrum1466 scans: 7446	LVVVTDSPR	R	G	0.997	34.5	25	33	2			493.289	984.563	985.568	2	0.002258	2.291	2503	452380	142	150	TRUE
20170501-ICBR-PM-189		Control	Control (F021944)	Domain of unknown function domain protein [Haloferax volcanii DS2]	gi|291369996,gi|292654066	HaloferaxB_NCBI_032511.fasta	52136.2	1	2	2	3	0.000594	0.0441	possibly correct	TRUE	File10776 Spectrum1383 scans: 7288	LVVVTDSPR	R	G	0.997	37.8	25	35	2			493.289	984.564	985.568	2	0.003598	3.651	2469	391536	142	150	TRUE
20170501-ICBR-PM-189		Control	Control (F021944)	conserved hypothetical protein [Haloferax volcanii DS2]	gi|291372332,gi|292656143	HaloferaxB_NCBI_032511.fasta	37757.9	1	2	2	6	0.00119	0.0783	possibly correct	TRUE	File10776 Spectrum3573 scans: 11530	LIIEQVVGSPSRPNER	K	L	0.989	22	25	22	2			598.669	1792.98	1793.99	3	0.004422	2.465	3374	625165	98	113	TRUE
20170501-ICBR-PM-189		Control	Control (F021944)	conserved hypothetical protein [Haloferax volcanii DS2]	gi|291372332,gi|292656143	HaloferaxB_NCBI_032511.fasta	37757.9	1	2	2	6	0.00119	0.0783	possibly correct	TRUE	File10776 Spectrum3624 scans: 11657	LIIEQVVGSPSRPNER	K	L	0.997	29.8	25	28.6	2			598.67	1792.99	1793.99	3	0.007902	4.405	3404	1178380	98	113	TRUE
20170501-ICBR-PM-189		Control	Control (F021944)	conserved hypothetical protein [Haloferax volcanii DS2]	gi|291372332,gi|292656143	HaloferaxB_NCBI_032511.fasta	37757.9	1	2	2	6	0.00119	0.0783	possibly correct	TRUE	File10776 Spectrum2070 scans: 8686	SIDRPLYSVAR	R	G	0.997	30.1	25	30.1	2			426.24	1275.7	1276.7	3	0.003852	3.017	2779	589215	305	315	TRUE
20170501-ICBR-PM-189		Control	Control (F021944)	conserved hypothetical protein [Haloferax volcanii DS2]	gi|291372332,gi|292656143	HaloferaxB_NCBI_032511.fasta	37757.9	1	2	2	6	0.00119	0.0783	possibly correct	TRUE	File10776 Spectrum2149 scans: 8832	SIDRPLYSVAR	R	G	0.997	36.9	25	36.9	2			426.239	1275.7	1276.7	3	0.002832	2.218	2810	1145040	305	315	TRUE
20170501-ICBR-PM-189		Control	Control (F021944)	conserved hypothetical protein [Haloferax volcanii DS2]	gi|291372332,gi|292656143	HaloferaxB_NCBI_032511.fasta	37757.9	1	2	2	6	0.00119	0.0783	possibly correct	TRUE	File10776 Spectrum2226 scans: 8977	SIDRPLYSVAR	R	G	0.997	37.5	25	37.5	2			426.239	1275.7	1276.7	3	0.003012	2.359	2840	424451	305	315	TRUE
20170501-ICBR-PM-189		Control	Control (F021944)	conserved hypothetical protein [Haloferax volcanii DS2]	gi|291372332,gi|292656143	HaloferaxB_NCBI_032511.fasta	37757.9	1	2	2	6	0.00119	0.0783	possibly correct	TRUE	File10776 Spectrum2305 scans: 9124	SIDRPLYSVAR	R	G	0.997	38.8	25	38.8	2			426.238	1275.69	1276.7	3	-0.0006479	-0.5075	2870	138110	305	315	TRUE
20170501-ICBR-PM-189		Control	Control (F021944)	NADH dehydrogenase-like complex subunit CD [Haloferax volcanii DS2]	gi|291371958,gi|292655140,gi|302425122	HaloferaxB_NCBI_032511.fasta	63484.2	1	7	7	13	0.00258	0.118	possibly correct	TRUE	File10776 Spectrum3542 scans: 11467	DNPVSQSAEPVFR	K	T	0.997	28.2	25	28.2	2			723.356	1444.7	1445.7	2	0.001958	1.354	3361	71132	104	116	TRUE
20170501-ICBR-PM-189		Control	Control (F021944)	NADH dehydrogenase-like complex subunit CD [Haloferax volcanii DS2]	gi|291371958,gi|292655140,gi|302425122	HaloferaxB_NCBI_032511.fasta	63484.2	1	7	7	13	0.00258	0.118	possibly correct	TRUE	File10776 Spectrum2575 scans: 9631	GSGIDYDLR	R	R	0.997	36.6	25	36.6	2			498.244	994.473	995.479	2	0.001318	1.324	2976	362408	408	416	TRUE
20170501-ICBR-PM-189		Control	Control (F021944)	NADH dehydrogenase-like complex subunit CD [Haloferax volcanii DS2]	gi|291371958,gi|292655140,gi|302425122	HaloferaxB_NCBI_032511.fasta	63484.2	1	7	7	13	0.00258	0.118	possibly correct	TRUE	File10776 Spectrum1431 scans: 7381	GSGIDYDLRR	R	D	0.971	21.2	25	19.7	2			384.533	1150.58	1151.58	3	0.002852	2.477	2489	186957	408	417	TRUE
20170501-ICBR-PM-189		Control	Control (F021944)	NADH dehydrogenase-like complex subunit CD [Haloferax volcanii DS2]	gi|291371958,gi|292655140,gi|302425122	HaloferaxB_NCBI_032511.fasta	63484.2	1	7	7	13	0.00258	0.118	possibly correct	TRUE	File10776 Spectrum613 scans: 5539	NIQANVPR	R	T	0.99	31.6	25	31.6	2			456.258	910.502	911.506	2	0.003218	3.53	2057	291638	473	480	TRUE
20170501-ICBR-PM-189		Control	Control (F021944)	NADH dehydrogenase-like complex subunit CD [Haloferax volcanii DS2]	gi|291371958,gi|292655140,gi|302425122	HaloferaxB_NCBI_032511.fasta	63484.2	1	7	7	13	0.00258	0.118	possibly correct	TRUE	File10776 Spectrum469 scans: 5139	SYGATGPVAR	K	G	0.969	20	25	20	2			489.755	977.496	978.5	2	0.002458	2.512	1954	235490	398	407	TRUE
20170501-ICBR-PM-189		Control	Control (F021944)	NADH dehydrogenase-like complex subunit CD [Haloferax volcanii DS2]	gi|291371958,gi|292655140,gi|302425122	HaloferaxB_NCBI_032511.fasta	63484.2	1	7	7	13	0.00258	0.118	possibly correct	TRUE	File10776 Spectrum373 scans: 4896	SYGATGPVAR	K	G	0.997	25.4	25	25.4	2			489.754	977.493	978.5	2	-0.0002419	-0.2473	1893	314672	398	407	TRUE
20170501-ICBR-PM-189		Control	Control (F021944)	NADH dehydrogenase-like complex subunit CD [Haloferax volcanii DS2]	gi|291371958,gi|292655140,gi|302425122	HaloferaxB_NCBI_032511.fasta	63484.2	1	7	7	13	0.00258	0.118	possibly correct	TRUE	File10776 Spectrum417 scans: 5015	SYGATGPVAR	K	G	0.997	34	25	34	2			489.755	977.495	978.5	2	0.001538	1.572	1923	462446	398	407	TRUE
20170501-ICBR-PM-189		Control	Control (F021944)	NADH dehydrogenase-like complex subunit CD [Haloferax volcanii DS2]	gi|291371958,gi|292655140,gi|302425122	HaloferaxB_NCBI_032511.fasta	63484.2	1	7	7	13	0.00258	0.118	possibly correct	TRUE	File10776 Spectrum1708 scans: 7911	TLKPDEDTEIYR	R	A	0.997	38.2	25	38.2	2			493.917	1478.73	1479.73	3	0.004232	2.86	2602	840939	481	492	TRUE
20170501-ICBR-PM-189		Control	Control (F021944)	NADH dehydrogenase-like complex subunit CD [Haloferax volcanii DS2]	gi|291371958,gi|292655140,gi|302425122	HaloferaxB_NCBI_032511.fasta	63484.2	1	7	7	13	0.00258	0.118	possibly correct	TRUE	File10776 Spectrum2956 scans: 10316	TVGTGVLSPEVAK	R	S	0.997	30.8	25	30.8	2			629.357	1256.7	1257.71	2	0.0008181	0.6504	3114	215670	385	397	TRUE
20170501-ICBR-PM-189		Control	Control (F021944)	NADH dehydrogenase-like complex subunit CD [Haloferax volcanii DS2]	gi|291371958,gi|292655140,gi|302425122	HaloferaxB_NCBI_032511.fasta	63484.2	1	7	7	13	0.00258	0.118	possibly correct	TRUE	File10776 Spectrum2870 scans: 10163	TVGTGVLSPEVAK	R	S	0.997	42.5	25	42	2			629.357	1256.7	1257.71	2	0.001418	1.127	3083	277709	385	397	TRUE
20170501-ICBR-PM-189		Control	Control (F021944)	NADH dehydrogenase-like complex subunit CD [Haloferax volcanii DS2]	gi|291371958,gi|292655140,gi|302425122	HaloferaxB_NCBI_032511.fasta	63484.2	1	7	7	13	0.00258	0.118	possibly correct	TRUE	File10776 Spectrum2607 scans: 9702	TVGTGVLSPEVAK	R	S	0.997	45.2	25	45.2	2			629.358	1256.7	1257.71	2	0.003738	2.972	2992	311123	385	397	TRUE
20170501-ICBR-PM-189		Control	Control (F021944)	NADH dehydrogenase-like complex subunit CD [Haloferax volcanii DS2]	gi|291371958,gi|292655140,gi|302425122	HaloferaxB_NCBI_032511.fasta	63484.2	1	7	7	13	0.00258	0.118	possibly correct	TRUE	File10776 Spectrum2779 scans: 10007	TVGTGVLSPEVAK	R	S	0.997	51.9	25	51.9	2			629.357	1256.7	1257.71	2	0.002638	2.098	3053	666767	385	397	TRUE
20170501-ICBR-PM-189		Control	Control (F021944)	NADH dehydrogenase-like complex subunit CD [Haloferax volcanii DS2]	gi|291371958,gi|292655140,gi|302425122	HaloferaxB_NCBI_032511.fasta	63484.2	1	7	7	13	0.00258	0.118	possibly correct	TRUE	File10776 Spectrum2675 scans: 9841	TVGTGVLSPEVAK	R	S	0.997	67.2	25	67.2	2			629.359	1256.7	1257.71	2	0.005078	4.038	3022	2286540	385	397	TRUE
20170501-ICBR-PM-189		Control	Control (F021944)	aconitate hydratase, putative [Haloferax volcanii DS2]	gi|291370588,gi|292656084	HaloferaxB_NCBI_032511.fasta	70406.9	1	5	6	9	0.00178	0.0765	possibly correct	TRUE	File10776 Spectrum1973 scans: 8459	AKEAGSGVLVAGENYGQGSSR	R	E	0.997	40	25	40	2			679.675	2036	2037	3	0.0102	5.008	2725	196651	519	539	TRUE
20170501-ICBR-PM-189		Control	Control (F021944)	aconitate hydratase, putative [Haloferax volcanii DS2]	gi|291370588,gi|292656084	HaloferaxB_NCBI_032511.fasta	70406.9	1	5	6	9	0.00178	0.0765	possibly correct	TRUE	File10776 Spectrum1909 scans: 8324	AKEAGSGVLVAGENYGQGSSR	R	E	0.997	69.7	25	69.7	2			679.676	2036	2037	3	0.01242	6.098	2695	257716	519	539	TRUE
20170501-ICBR-PM-189		Control	Control (F021944)	aconitate hydratase, putative [Haloferax volcanii DS2]	gi|291370588,gi|292656084	HaloferaxB_NCBI_032511.fasta	70406.9	1	5	6	9	0.00178	0.0765	possibly correct	TRUE	File10776 Spectrum2351 scans: 9205	ILTAGGKLPLTK	R	Q	0.997	33	25	33	2			404.596	1210.77	1211.77	3	0.001472	1.215	2886	706870	631	642	TRUE
20170501-ICBR-PM-189		Control	Control (F021944)	aconitate hydratase, putative [Haloferax volcanii DS2]	gi|291370588,gi|292656084	HaloferaxB_NCBI_032511.fasta	70406.9	1	5	6	9	0.00178	0.0765	possibly correct	TRUE	File10776 Spectrum2426 scans: 9350	ILTAGGKLPLTK	R	Q	0.997	51.4	25	51.4	2			404.596	1210.77	1211.77	3	0.001022	0.8434	2917	1300750	631	642	TRUE
20170501-ICBR-PM-189		Control	Control (F021944)	aconitate hydratase, putative [Haloferax volcanii DS2]	gi|291370588,gi|292656084	HaloferaxB_NCBI_032511.fasta	70406.9	1	5	6	9	0.00178	0.0765	possibly correct	TRUE	File10776 Spectrum2391 scans: 9279	ILTAGGKLPLTK	R	Q	0.997	59.6	25	59.6	2			606.392	1210.77	1211.77	2	0.003498	2.887	2901	260035	631	642	TRUE
20170501-ICBR-PM-189		Control	Control (F021944)	aconitate hydratase, putative [Haloferax volcanii DS2]	gi|291370588,gi|292656084	HaloferaxB_NCBI_032511.fasta	70406.9	1	5	6	9	0.00178	0.0765	possibly correct	TRUE	File10776 Spectrum3139 scans: 10659	LSDFTLSR	R	V	0.99	43.6	25	35.9	2			469.752	937.49	938.494	2	0.002558	2.726	3184	680558	503	510	TRUE
20170501-ICBR-PM-189		Control	Control (F021944)	aconitate hydratase, putative [Haloferax volcanii DS2]	gi|291370588,gi|292656084	HaloferaxB_NCBI_032511.fasta	70406.9	1	5	6	9	0.00178	0.0765	possibly correct	TRUE	File10776 Spectrum2166 scans: 8862	RILTAGGKLPLTK	R	Q	0.997	39.7	25	39.7	2			456.631	1366.87	1367.87	3	0.004382	3.204	2816	1196920	630	642	TRUE
20170501-ICBR-PM-189		Control	Control (F021944)	aconitate hydratase, putative [Haloferax volcanii DS2]	gi|291370588,gi|292656084	HaloferaxB_NCBI_032511.fasta	70406.9	1	5	6	9	0.00178	0.0765	possibly correct	TRUE	File10776 Spectrum766 scans: 5945	VDETFAQR	R	A	0.99	52.5	25	52.5	2			483.24	964.465	965.469	2	0.003418	3.54	2161	158911	511	518	TRUE
20170501-ICBR-PM-189		Control	Control (F021944)	aconitate hydratase, putative [Haloferax volcanii DS2]	gi|291370588,gi|292656084	HaloferaxB_NCBI_032511.fasta	70406.9	1	5	6	9	0.00178	0.0765	possibly correct	TRUE	File10776 Spectrum724 scans: 5827	VDETFAQR	R	A	0.99	61.8	25	61.8	2			483.24	964.465	965.469	2	0.003478	3.602	2130	321394	511	518	TRUE
20170501-ICBR-PM-189		Control	Control (F021944)	isocitrate dehydrogenase (NADP+) [Haloferax volcanii DS2]	gi|291370583,gi|292656707	HaloferaxB_NCBI_032511.fasta	45810.7	1	2	2	7	0.00139	0.0549	possibly correct	TRUE	File10776 Spectrum4787 scans: 15525	IADNmLQQLLTR	R	T	0.997	27.9	25	27.9	2		m5: Oxidation (+15.99)	716.385	1430.76	1431.76	2	-3.695e-05	-0.02581	4443	169268	280	291	TRUE
20170501-ICBR-PM-189		Control	Control (F021944)	isocitrate dehydrogenase (NADP+) [Haloferax volcanii DS2]	gi|291370583,gi|292656707	HaloferaxB_NCBI_032511.fasta	45810.7	1	2	2	7	0.00139	0.0549	possibly correct	TRUE	File10776 Spectrum4744 scans: 15223	IADNmLQQLLTR	R	T	0.997	46.2	25	46.2	2		m5: Oxidation (+15.99)	716.387	1430.76	1431.76	2	0.003863	2.698	4349	178301	280	291	TRUE
20170501-ICBR-PM-189		Control	Control (F021944)	isocitrate dehydrogenase (NADP+) [Haloferax volcanii DS2]	gi|291370583,gi|292656707	HaloferaxB_NCBI_032511.fasta	45810.7	1	2	2	7	0.00139	0.0549	possibly correct	TRUE	File10776 Spectrum4759 scans: 15321	IADNmLQQLLTR	R	T	0.997	60.3	25	60.3	2		m5: Oxidation (+15.99)	716.387	1430.76	1431.76	2	0.003623	2.53	4380	123972	280	291	TRUE
20170501-ICBR-PM-189		Control	Control (F021944)	isocitrate dehydrogenase (NADP+) [Haloferax volcanii DS2]	gi|291370583,gi|292656707	HaloferaxB_NCBI_032511.fasta	45810.7	1	2	2	7	0.00139	0.0549	possibly correct	TRUE	File10776 Spectrum4767 scans: 15415	IADNmLQQLLTR	R	T	0.997	77.6	25	77.6	2		m5: Oxidation (+15.99)	716.387	1430.76	1431.76	2	0.004363	3.047	4410	266556	280	291	TRUE
20170501-ICBR-PM-189		Control	Control (F021944)	isocitrate dehydrogenase (NADP+) [Haloferax volcanii DS2]	gi|291370583,gi|292656707	HaloferaxB_NCBI_032511.fasta	45810.7	1	2	2	7	0.00139	0.0549	possibly correct	TRUE	File10776 Spectrum1226 scans: 6976	VLDAAAEATGR	K	S	0.997	42.4	25	42.4	2			537.285	1072.56	1073.56	2	0.004638	4.32	2401	299436	51	61	TRUE
20170501-ICBR-PM-189		Control	Control (F021944)	isocitrate dehydrogenase (NADP+) [Haloferax volcanii DS2]	gi|291370583,gi|292656707	HaloferaxB_NCBI_032511.fasta	45810.7	1	2	2	7	0.00139	0.0549	possibly correct	TRUE	File10776 Spectrum1163 scans: 6834	VLDAAAEATGR	K	S	0.997	56.3	25	56.3	2			537.285	1072.55	1073.56	2	0.003538	3.296	2368	686622	51	61	TRUE
20170501-ICBR-PM-189		Control	Control (F021944)	isocitrate dehydrogenase (NADP+) [Haloferax volcanii DS2]	gi|291370583,gi|292656707	HaloferaxB_NCBI_032511.fasta	45810.7	1	2	2	7	0.00139	0.0549	possibly correct	TRUE	File10776 Spectrum1114 scans: 6710	VLDAAAEATGR	K	S	0.997	62	25	62	2			537.284	1072.55	1073.56	2	0.003038	2.83	2338	520730	51	61	TRUE
20170501-ICBR-PM-189		Control	Control (F021944)	hypothetical protein (TBD) [Haloferax volcanii DS2]	gi|291370082,gi|292656478	HaloferaxB_NCBI_032511.fasta	58852.2	1	2	2	2	0.000396	0.0525	possibly correct	TRUE	File10776 Spectrum4616 scans: 14514	IAANLNDGFVPIR	R	V	0.997	44.8	25	44.8	2			700.39	1398.77	1399.77	2	0.003658	2.613	4137	144695	52	64	TRUE
20170501-ICBR-PM-189		Control	Control (F021944)	hypothetical protein (TBD) [Haloferax volcanii DS2]	gi|291370082,gi|292656478	HaloferaxB_NCBI_032511.fasta	58852.2	1	2	2	2	0.000396	0.0525	possibly correct	TRUE	File10776 Spectrum4208 scans: 13086	SGGDAGEDLLLEDQAR	R	V	0.997	76.3	25	76.3	2			823.389	1644.76	1645.77	2	0.003558	2.162	3749	87272	349	364	TRUE
20170501-ICBR-PM-189		Control	Control (F021944)	N-methylhydantoinase (ATP-hydrolyzing) B [Haloferax volcanii DS2]	gi|291369474,gi|292653927	HaloferaxB_NCBI_032511.fasta	64261	1	5	6	12	0.00238	0.118	possibly correct	TRUE	File10776 Spectrum1376 scans: 7274	GNFKPGEVISNR	R	T	0.997	34	25	34	2			439.903	1316.69	1317.69	3	0.003822	2.901	2466	1289040	523	534	TRUE
20170501-ICBR-PM-189		Control	Control (F021944)	N-methylhydantoinase (ATP-hydrolyzing) B [Haloferax volcanii DS2]	gi|291369474,gi|292653927	HaloferaxB_NCBI_032511.fasta	64261	1	5	6	12	0.00238	0.118	possibly correct	TRUE	File10776 Spectrum1406 scans: 7333	GNFKPGEVISNR	R	T	0.997	38.5	25	38.5	2			659.35	1316.68	1317.69	2	0.0008981	0.6815	2479	683791	523	534	TRUE
20170501-ICBR-PM-189		Control	Control (F021944)	N-methylhydantoinase (ATP-hydrolyzing) B [Haloferax volcanii DS2]	gi|291369474,gi|292653927	HaloferaxB_NCBI_032511.fasta	64261	1	5	6	12	0.00238	0.118	possibly correct	TRUE	File10776 Spectrum4761 scans: 15339	mLEPVGALSIIQK	R	T	0.973	20.9	25	20.9	2		m1: Oxidation (+15.99)	707.905	1413.8	1414.8	2	0.005003	3.536	4385	211488	456	468	TRUE
20170501-ICBR-PM-189		Control	Control (F021944)	N-methylhydantoinase (ATP-hydrolyzing) B [Haloferax volcanii DS2]	gi|291369474,gi|292653927	HaloferaxB_NCBI_032511.fasta	64261	1	5	6	12	0.00238	0.118	possibly correct	TRUE	File10776 Spectrum4789 scans: 15536	mLEPVGALSIIQK	R	T	0.997	33.6	25	33.6	2		m1: Oxidation (+15.99)	707.904	1413.79	1414.8	2	0.002683	1.896	4446	284266	456	468	TRUE
20170501-ICBR-PM-189		Control	Control (F021944)	N-methylhydantoinase (ATP-hydrolyzing) B [Haloferax volcanii DS2]	gi|291369474,gi|292653927	HaloferaxB_NCBI_032511.fasta	64261	1	5	6	12	0.00238	0.118	possibly correct	TRUE	File10776 Spectrum4770 scans: 15434	mLEPVGALSIIQK	R	T	0.997	42.7	25	42.7	2		m1: Oxidation (+15.99)	707.904	1413.79	1414.8	2	0.002183	1.543	4416	1018130	456	468	TRUE
20170501-ICBR-PM-189		Control	Control (F021944)	N-methylhydantoinase (ATP-hydrolyzing) B [Haloferax volcanii DS2]	gi|291369474,gi|292653927	HaloferaxB_NCBI_032511.fasta	64261	1	5	6	12	0.00238	0.118	possibly correct	TRUE	File10776 Spectrum2783 scans: 10012	mPDKVTGDLNAQVAAVR	R	T	0.997	40.5	25	36.4	2		m1: Oxidation (+15.99)	600.982	1799.92	1800.93	3	0.003957	2.197	3053	651211	177	193	TRUE
20170501-ICBR-PM-189		Control	Control (F021944)	N-methylhydantoinase (ATP-hydrolyzing) B [Haloferax volcanii DS2]	gi|291369474,gi|292653927	HaloferaxB_NCBI_032511.fasta	64261	1	5	6	12	0.00238	0.118	possibly correct	TRUE	File10776 Spectrum2353 scans: 9207	NYLTSAATEmQR	R	T	0.954	16	25	16	2		m10: Oxidation (+15.99)	700.829	1399.64	1400.65	2	0.004203	3.001	2886	203365	16	27	TRUE
20170501-ICBR-PM-189		Control	Control (F021944)	N-methylhydantoinase (ATP-hydrolyzing) B [Haloferax volcanii DS2]	gi|291369474,gi|292653927	HaloferaxB_NCBI_032511.fasta	64261	1	5	6	12	0.00238	0.118	possibly correct	TRUE	File10776 Spectrum2191 scans: 8907	NYLTSAATEmQR	R	T	0.997	28	25	28	2		m10: Oxidation (+15.99)	700.83	1399.65	1400.65	2	0.005183	3.7	2825	217138	16	27	TRUE
20170501-ICBR-PM-189		Control	Control (F021944)	N-methylhydantoinase (ATP-hydrolyzing) B [Haloferax volcanii DS2]	gi|291369474,gi|292653927	HaloferaxB_NCBI_032511.fasta	64261	1	5	6	12	0.00238	0.118	possibly correct	TRUE	File10776 Spectrum2264 scans: 9050	NYLTSAATEmQR	R	T	0.997	42.1	25	42.1	2		m10: Oxidation (+15.99)	700.828	1399.64	1400.65	2	0.000663	0.4734	2855	296259	16	27	TRUE
20170501-ICBR-PM-189		Control	Control (F021944)	N-methylhydantoinase (ATP-hydrolyzing) B [Haloferax volcanii DS2]	gi|291369474,gi|292653927	HaloferaxB_NCBI_032511.fasta	64261	1	5	6	12	0.00238	0.118	possibly correct	TRUE	File10776 Spectrum4435 scans: 13772	VYKEGEPDPEImDLIR	K	F	0.997	27	25	27	2		m12: Oxidation (+15.99)	640.654	1918.94	1919.94	3	0.005157	2.686	3928	533666	157	172	TRUE
20170501-ICBR-PM-189		Control	Control (F021944)	N-methylhydantoinase (ATP-hydrolyzing) B [Haloferax volcanii DS2]	gi|291369474,gi|292653927	HaloferaxB_NCBI_032511.fasta	64261	1	5	6	12	0.00238	0.118	possibly correct	TRUE	File10776 Spectrum4401 scans: 13658	VYKEGEPDPEImDLIR	K	F	0.997	36.2	25	36.2	2		m12: Oxidation (+15.99)	640.653	1918.94	1919.94	3	0.003507	1.827	3897	522087	157	172	TRUE
20170501-ICBR-PM-189		Control	Control (F021944)	N-methylhydantoinase (ATP-hydrolyzing) B [Haloferax volcanii DS2]	gi|291369474,gi|292653927	HaloferaxB_NCBI_032511.fasta	64261	1	5	6	12	0.00238	0.118	possibly correct	TRUE	File10776 Spectrum4470 scans: 13885	VYKEGEPDPEImDLIR	K	F	0.997	37	25	37	2		m12: Oxidation (+15.99)	640.654	1918.94	1919.94	3	0.006267	3.264	3958	279247	157	172	TRUE
20170501-ICBR-PM-189		Control	Control (F021944)	thermosome subunit 3 [Haloferax volcanii DS2]	gi|291371446,gi|292654941	HaloferaxB_NCBI_032511.fasta	55241.5	1	10	12	18	0.00357	0.198	possibly correct	TRUE	File10776 Spectrum4349 scans: 13469	ARYETEGLAGIISSGR	R	S	0.976	19.8	25	19.8	2			560.63	1678.87	1679.87	3	0.005492	3.269	3846	637235	466	481	TRUE
20170501-ICBR-PM-189		Control	Control (F021944)	thermosome subunit 3 [Haloferax volcanii DS2]	gi|291371446,gi|292654941	HaloferaxB_NCBI_032511.fasta	55241.5	1	10	12	18	0.00357	0.198	possibly correct	TRUE	File10776 Spectrum2486 scans: 9453	GTGDVTADVLAK	K	H	0.997	34.8	25	34.8	2			573.803	1145.59	1146.6	2	-0.001182	-1.031	2937	186530	165	176	TRUE
20170501-ICBR-PM-189		Control	Control (F021944)	thermosome subunit 3 [Haloferax volcanii DS2]	gi|291371446,gi|292654941	HaloferaxB_NCBI_032511.fasta	55241.5	1	10	12	18	0.00357	0.198	possibly correct	TRUE	File10776 Spectrum944 scans: 6328	IDDVIAAK	R	-	0.99	39.1	25	29.9	2			422.744	843.473	844.478	2	0.002498	2.958	2249	239127	517	524	TRUE
20170501-ICBR-PM-189		Control	Control (F021944)	thermosome subunit 3 [Haloferax volcanii DS2]	gi|291371446,gi|292654941	HaloferaxB_NCBI_032511.fasta	55241.5	1	10	12	18	0.00357	0.198	possibly correct	TRUE	File10776 Spectrum152 scans: 4139	IRSEAAGIEGR	R	K	0.997	26.9	25	21.4	2			386.88	1157.62	1158.62	3	0.002922	2.522	1682	389786	420	430	TRUE
20170501-ICBR-PM-189		Control	Control (F021944)	thermosome subunit 3 [Haloferax volcanii DS2]	gi|291371446,gi|292654941	HaloferaxB_NCBI_032511.fasta	55241.5	1	10	12	18	0.00357	0.198	possibly correct	TRUE	File10776 Spectrum173 scans: 4241	IRSEAAGIEGR	R	K	0.997	40	25	26.5	2			386.879	1157.62	1158.62	3	0.0002521	0.2175	1712	331661	420	430	TRUE
20170501-ICBR-PM-189		Control	Control (F021944)	thermosome subunit 3 [Haloferax volcanii DS2]	gi|291371446,gi|292654941	HaloferaxB_NCBI_032511.fasta	55241.5	1	10	12	18	0.00357	0.198	possibly correct	TRUE	File10776 Spectrum1168 scans: 6847	KVAESSmTGKGTGDVTADVLAK	R	H	0.948	17	25	17	2		m7: Oxidation (+15.99)	727.71	2180.11	2181.11	3	0.008807	4.038	2371	41768	155	176	TRUE
20170501-ICBR-PM-189		Control	Control (F021944)	thermosome subunit 3 [Haloferax volcanii DS2]	gi|291371446,gi|292654941	HaloferaxB_NCBI_032511.fasta	55241.5	1	10	12	18	0.00357	0.198	possibly correct	TRUE	File10776 Spectrum1174 scans: 6858	KVAESSmTGKGTGDVTADVLAK	R	H	0.997	24.3	25	24.3	2		m7: Oxidation (+15.99)	546.035	2180.11	2181.11	4	0.01175	5.388	2374	788743	155	176	TRUE
20170501-ICBR-PM-189		Control	Control (F021944)	thermosome subunit 3 [Haloferax volcanii DS2]	gi|291371446,gi|292654941	HaloferaxB_NCBI_032511.fasta	55241.5	1	10	12	18	0.00357	0.198	possibly correct	TRUE	File10776 Spectrum1232 scans: 6989	KVAESSmTGKGTGDVTADVLAK	R	H	0.997	28.8	25	28.8	2		m7: Oxidation (+15.99)	546.034	2180.11	2181.11	4	0.006351	2.912	2404	321087	155	176	TRUE
20170501-ICBR-PM-189		Control	Control (F021944)	thermosome subunit 3 [Haloferax volcanii DS2]	gi|291371446,gi|292654941	HaloferaxB_NCBI_032511.fasta	55241.5	1	10	12	18	0.00357	0.198	possibly correct	TRUE	File10776 Spectrum1228 scans: 6980	KVAESSmTGKGTGDVTADVLAK	R	H	0.997	36.5	25	36.5	2		m7: Oxidation (+15.99)	727.709	2180.1	2181.11	3	0.005147	2.36	2402	44632	155	176	TRUE
20170501-ICBR-PM-189		Control	Control (F021944)	thermosome subunit 3 [Haloferax volcanii DS2]	gi|291371446,gi|292654941	HaloferaxB_NCBI_032511.fasta	55241.5	1	10	12	18	0.00357	0.198	possibly correct	TRUE	File10776 Spectrum4657 scans: 14710	mQQPLYILAEGTNR	R	T	0.997	31.9	25	31.9	2		m1: Oxidation (+15.99)	550.617	1648.83	1649.83	3	0.004147	2.514	4195	152055	5	18	TRUE
20170501-ICBR-PM-189		Control	Control (F021944)	thermosome subunit 3 [Haloferax volcanii DS2]	gi|291371446,gi|292654941	HaloferaxB_NCBI_032511.fasta	55241.5	1	10	12	18	0.00357	0.198	possibly correct	TRUE	File10776 Spectrum4642 scans: 14651	mQQPLYILAEGTNR	R	T	0.997	50.1	25	50.1	2		m1: Oxidation (+15.99)	825.423	1648.83	1649.83	2	0.006423	3.893	4178	155801	5	18	TRUE
20170501-ICBR-PM-189		Control	Control (F021944)	thermosome subunit 3 [Haloferax volcanii DS2]	gi|291371446,gi|292654941	HaloferaxB_NCBI_032511.fasta	55241.5	1	10	12	18	0.00357	0.198	possibly correct	TRUE	File10776 Spectrum4667 scans: 14758	mQQPLYILAEGTNR	R	T	0.997	55.5	25	55.5	2		m1: Oxidation (+15.99)	825.421	1648.83	1649.83	2	0.003743	2.269	4209	483045	5	18	TRUE
20170501-ICBR-PM-189		Control	Control (F021944)	thermosome subunit 3 [Haloferax volcanii DS2]	gi|291371446,gi|292654941	HaloferaxB_NCBI_032511.fasta	55241.5	1	10	12	18	0.00357	0.198	possibly correct	TRUE	File10776 Spectrum4788 scans: 15529	SGEIGDPVELGVIDPVAVKR	R	E	0.992	23.1	25	23.1	2			684.044	2049.11	2050.12	3	-0.0009479	-0.4624	4444	138188	482	501	TRUE
20170501-ICBR-PM-189		Control	Control (F021944)	thermosome subunit 3 [Haloferax volcanii DS2]	gi|291371446,gi|292654941	HaloferaxB_NCBI_032511.fasta	55241.5	1	10	12	18	0.00357	0.198	possibly correct	TRUE	File10776 Spectrum4800 scans: 15628	SGEIGDPVELGVIDPVAVKR	R	E	0.997	37.6	25	37.6	2			684.045	2049.11	2050.12	3	0.001602	0.7814	4474	200680	482	501	TRUE
20170501-ICBR-PM-189		Control	Control (F021944)	thermosome subunit 3 [Haloferax volcanii DS2]	gi|291371446,gi|292654941	HaloferaxB_NCBI_032511.fasta	55241.5	1	10	12	18	0.00357	0.198	possibly correct	TRUE	File10776 Spectrum3768 scans: 11995	SVSDATVAVLDmK	R	L	0.997	49.9	25	49.9	2		m12: Oxidation (+15.99)	676.344	1350.67	1351.68	2	0.003243	2.399	3487	501775	231	243	TRUE
20170501-ICBR-PM-189		Control	Control (F021944)	thermosome subunit 3 [Haloferax volcanii DS2]	gi|291371446,gi|292654941	HaloferaxB_NCBI_032511.fasta	55241.5	1	10	12	18	0.00357	0.198	possibly correct	TRUE	File10776 Spectrum1869 scans: 8241	VAESSmTGKGTGDVTADVLAK	K	H	0.997	47.5	25	47.5	2		m6: Oxidation (+15.99)	685.012	2052.01	2053.01	3	0.009087	4.426	2676	73297	156	176	TRUE
20170501-ICBR-PM-189		Control	Control (F021944)	thermosome subunit 3 [Haloferax volcanii DS2]	gi|291371446,gi|292654941	HaloferaxB_NCBI_032511.fasta	55241.5	1	10	12	18	0.00357	0.198	possibly correct	TRUE	File10776 Spectrum4715 scans: 15040	YETEGLAGIISSGR	R	S	0.997	58.7	25	58.7	2			726.872	1451.73	1452.73	2	0.004178	2.876	4293	176283	468	481	TRUE
20170501-ICBR-PM-189		Control	Control (F021944)	thermosome subunit 3 [Haloferax volcanii DS2]	gi|291371446,gi|292654941	HaloferaxB_NCBI_032511.fasta	55241.5	1	10	12	18	0.00357	0.198	possibly correct	TRUE	File10776 Spectrum4703 scans: 14941	YETEGLAGIISSGR	R	S	0.997	59	25	59	2			726.873	1451.73	1452.73	2	0.005518	3.798	4262	192985	468	481	TRUE
20170501-ICBR-PM-189		Control	Control (F021944)	translation elongation factor aEF-1 alpha subunit [Haloferax volcanii DS2]	gi|291371442,gi|292654537	HaloferaxB_NCBI_032511.fasta	45758	1	2	3	3	0.000594	0.0855	possibly correct	TRUE	File10776 Spectrum3254 scans: 10896	DmGQTIAAGKVLEVNER	R	-	0.997	27.5	25	27.5	2		m2: Oxidation (+15.99)	616.318	1845.93	1846.93	3	0.006277	3.399	3236	798799	405	421	TRUE
20170501-ICBR-PM-189		Control	Control (F021944)	translation elongation factor aEF-1 alpha subunit [Haloferax volcanii DS2]	gi|291371442,gi|292654537	HaloferaxB_NCBI_032511.fasta	45758	1	2	3	3	0.000594	0.0855	possibly correct	TRUE	File10776 Spectrum2181 scans: 8892	RGDVcGPADDPPKVAETFK	R	A	0.953	16.6	25	16.6	2	c5: Carbamidomethyl (+57.02)		515.505	2057.99	2058.99	4	0.004541	2.205	2822	1214330	300	318	TRUE
20170501-ICBR-PM-189		Control	Control (F021944)	translation elongation factor aEF-1 alpha subunit [Haloferax volcanii DS2]	gi|291371442,gi|292654537	HaloferaxB_NCBI_032511.fasta	45758	1	2	3	3	0.000594	0.0855	possibly correct	TRUE	File10776 Spectrum2218 scans: 8965	RGDVcGPADDPPKVAETFK	R	A	0.997	60.5	25	60.5	2	c5: Carbamidomethyl (+57.02)		687.004	2057.99	2058.99	3	0.004357	2.116	2838	457930	300	318	TRUE
20170501-ICBR-PM-189		Control	Control (F021944)	biotin carboxylase [Haloferax volcanii DS2]	gi|291372804,gi|292656608	HaloferaxB_NCBI_032511.fasta	65344.5	1	2	2	3	0.000594	0.0568	possibly correct	TRUE	File10776 Spectrum4687 scans: 14858	AVADEFGYPVAIK	K	A	0.997	37.9	25	37.9	2			690.366	1378.72	1379.72	2	0.004858	3.521	4238	101333	146	158	TRUE
20170501-ICBR-PM-189		Control	Control (F021944)	biotin carboxylase [Haloferax volcanii DS2]	gi|291372804,gi|292656608	HaloferaxB_NCBI_032511.fasta	65344.5	1	2	2	3	0.000594	0.0568	possibly correct	TRUE	File10776 Spectrum2208 scans: 8949	GAPAIPVGDASTGGSNSSGPR	R	K	0.997	43.7	25	43.7	2			927.952	1853.89	1854.89	2	0.003018	1.627	2835	444316	492	512	TRUE
20170501-ICBR-PM-189		Control	Control (F021944)	biotin carboxylase [Haloferax volcanii DS2]	gi|291372804,gi|292656608	HaloferaxB_NCBI_032511.fasta	65344.5	1	2	2	3	0.000594	0.0568	possibly correct	TRUE	File10776 Spectrum2135 scans: 8806	GAPAIPVGDASTGGSNSSGPR	R	K	0.997	43.7	25	43.7	2			927.953	1853.89	1854.89	2	0.003878	2.091	2804	296292	492	512	TRUE
20170501-ICBR-PM-189		Control	Control (F021944)	DNA-directed RNA polymerase subunit B [Haloferax volcanii DS2]	gi|291370551,gi|292654526	HaloferaxB_NCBI_032511.fasta	67761.5	1	10	11	16	0.00317	0.181	possibly correct	TRUE	File10776 Spectrum1367 scans: 7262	EVIINADAGR	R	A	0.997	42.9	25	42.7	2			529.288	1056.56	1057.56	2	0.004298	4.064	2464	245400	53	62	TRUE
20170501-ICBR-PM-189		Control	Control (F021944)	DNA-directed RNA polymerase subunit B [Haloferax volcanii DS2]	gi|291370551,gi|292654526	HaloferaxB_NCBI_032511.fasta	67761.5	1	10	11	16	0.00317	0.181	possibly correct	TRUE	File10776 Spectrum3619 scans: 11642	FLEEPDDmAGLSPQK	R	R	0.997	32.2	25	32.2	2		m8: Oxidation (+15.99)	846.895	1691.78	1692.78	2	0.004383	2.589	3401	165647	307	321	TRUE
20170501-ICBR-PM-189		Control	Control (F021944)	DNA-directed RNA polymerase subunit B [Haloferax volcanii DS2]	gi|291370551,gi|292654526	HaloferaxB_NCBI_032511.fasta	67761.5	1	10	11	16	0.00317	0.181	possibly correct	TRUE	File10776 Spectrum3678 scans: 11772	FLEEPDDmAGLSPQK	R	R	0.997	58.8	25	58.8	2		m8: Oxidation (+15.99)	846.896	1691.78	1692.78	2	0.005363	3.168	3431	308147	307	321	TRUE
20170501-ICBR-PM-189		Control	Control (F021944)	DNA-directed RNA polymerase subunit B [Haloferax volcanii DS2]	gi|291370551,gi|292654526	HaloferaxB_NCBI_032511.fasta	67761.5	1	10	11	16	0.00317	0.181	possibly correct	TRUE	File10776 Spectrum1614 scans: 7730	GPVQVLTR	R	Q	0.99	25.1	25	25.1	2			435.265	868.516	869.52	2	0.002498	2.873	2564	319497	497	504	TRUE
20170501-ICBR-PM-189		Control	Control (F021944)	DNA-directed RNA polymerase subunit B [Haloferax volcanii DS2]	gi|291370551,gi|292654526	HaloferaxB_NCBI_032511.fasta	67761.5	1	10	11	16	0.00317	0.181	possibly correct	TRUE	File10776 Spectrum2230 scans: 8988	RVDGTAFQGENEEELR	R	S	0.96	18.9	25	18.9	2			617.297	1848.87	1849.87	3	0.007872	4.255	2843	257950	429	444	TRUE
20170501-ICBR-PM-189		Control	Control (F021944)	DNA-directed RNA polymerase subunit B [Haloferax volcanii DS2]	gi|291370551,gi|292654526	HaloferaxB_NCBI_032511.fasta	67761.5	1	10	11	16	0.00317	0.181	possibly correct	TRUE	File10776 Spectrum3274 scans: 10934	RYPGGQEDRFEIPSQDVR	R	G	0.972	20.8	25	18.6	2			538.018	2148.04	2149.04	4	0.008106	3.772	3245	303775	252	269	TRUE
20170501-ICBR-PM-189		Control	Control (F021944)	DNA-directed RNA polymerase subunit B [Haloferax volcanii DS2]	gi|291370551,gi|292654526	HaloferaxB_NCBI_032511.fasta	67761.5	1	10	11	16	0.00317	0.181	possibly correct	TRUE	File10776 Spectrum3206 scans: 10797	RYPGGQEDRFEIPSQDVR	R	G	0.997	26.7	25	26.5	2			538.019	2148.05	2149.04	4	0.01175	5.466	3214	509085	252	269	TRUE
20170501-ICBR-PM-189		Control	Control (F021944)	DNA-directed RNA polymerase subunit B [Haloferax volcanii DS2]	gi|291370551,gi|292654526	HaloferaxB_NCBI_032511.fasta	67761.5	1	10	11	16	0.00317	0.181	possibly correct	TRUE	File10776 Spectrum3871 scans: 12233	SGESGVVDTVTLmEGEDGSKLAK	R	V	0.984	21.7	25	21.7	2		m13: Oxidation (+15.99)	775.71	2324.11	2325.11	3	0.002907	1.25	3543	979190	331	353	TRUE
20170501-ICBR-PM-189		Control	Control (F021944)	DNA-directed RNA polymerase subunit B [Haloferax volcanii DS2]	gi|291370551,gi|292654526	HaloferaxB_NCBI_032511.fasta	67761.5	1	10	11	16	0.00317	0.181	possibly correct	TRUE	File10776 Spectrum967 scans: 6384	SRGPVQVLTR	R	Q	0.964	16.8	25	16.8	2			371.557	1111.65	1112.65	3	0.003472	3.121	2263	1245150	495	504	TRUE
20170501-ICBR-PM-189		Control	Control (F021944)	DNA-directed RNA polymerase subunit B [Haloferax volcanii DS2]	gi|291370551,gi|292654526	HaloferaxB_NCBI_032511.fasta	67761.5	1	10	11	16	0.00317	0.181	possibly correct	TRUE	File10776 Spectrum880 scans: 6202	TREVIINADAGR	R	A	0.997	52.2	25	52.2	2			438.909	1313.71	1314.71	3	0.001252	0.9523	2221	170799	51	62	TRUE
20170501-ICBR-PM-189		Control	Control (F021944)	DNA-directed RNA polymerase subunit B [Haloferax volcanii DS2]	gi|291370551,gi|292654526	HaloferaxB_NCBI_032511.fasta	67761.5	1	10	11	16	0.00317	0.181	possibly correct	TRUE	File10776 Spectrum807 scans: 6039	TREVIINADAGR	R	A	0.997	55.4	25	55.4	2			438.911	1313.71	1314.71	3	0.006022	4.58	2183	205150	51	62	TRUE
20170501-ICBR-PM-189		Control	Control (F021944)	DNA-directed RNA polymerase subunit B [Haloferax volcanii DS2]	gi|291370551,gi|292654526	HaloferaxB_NCBI_032511.fasta	67761.5	1	10	11	16	0.00317	0.181	possibly correct	TRUE	File10776 Spectrum3990 scans: 12493	TSPPRFLEEPDDmAGLSPQK	K	R	0.997	45.5	25	45.5	2		m13: Oxidation (+15.99)	744.362	2230.06	2231.07	3	0.006547	2.934	3602	300599	302	321	TRUE
20170501-ICBR-PM-189		Control	Control (F021944)	DNA-directed RNA polymerase subunit B [Haloferax volcanii DS2]	gi|291370551,gi|292654526	HaloferaxB_NCBI_032511.fasta	67761.5	1	10	11	16	0.00317	0.181	possibly correct	TRUE	File10776 Spectrum2164 scans: 8858	VPELGDKFASR	R	H	0.968	20.8	25	20.8	2			406.888	1217.64	1218.65	3	0.002052	1.684	2815	110864	361	371	TRUE
20170501-ICBR-PM-189		Control	Control (F021944)	DNA-directed RNA polymerase subunit B [Haloferax volcanii DS2]	gi|291370551,gi|292654526	HaloferaxB_NCBI_032511.fasta	67761.5	1	10	11	16	0.00317	0.181	possibly correct	TRUE	File10776 Spectrum2024 scans: 8575	VPELGDKFASR	R	H	0.997	33	25	33	2			406.889	1217.65	1218.65	3	0.004722	3.875	2752	174570	361	371	TRUE
20170501-ICBR-PM-189		Control	Control (F021944)	DNA-directed RNA polymerase subunit B [Haloferax volcanii DS2]	gi|291370551,gi|292654526	HaloferaxB_NCBI_032511.fasta	67761.5	1	10	11	16	0.00317	0.181	possibly correct	TRUE	File10776 Spectrum2078 scans: 8702	VPELGDKFASR	R	H	0.997	40.8	25	40.8	2			406.888	1217.64	1218.65	3	0.002712	2.225	2783	338010	361	371	TRUE
20170501-ICBR-PM-189		Control	Control (F021944)	DNA-directed RNA polymerase subunit B [Haloferax volcanii DS2]	gi|291370551,gi|292654526	HaloferaxB_NCBI_032511.fasta	67761.5	1	10	11	16	0.00317	0.181	possibly correct	TRUE	File10776 Spectrum2033 scans: 8596	VPELGDKFASR	R	H	0.997	42.1	25	42.1	2			609.83	1217.65	1218.65	2	0.005518	4.528	2758	260676	361	371	TRUE
20170501-ICBR-PM-189		Control	Control (F021944)	adenosylhomocysteinase [Haloferax volcanii DS2]	gi|291370548,gi|292654346	HaloferaxB_NCBI_032511.fasta	46623.6	1	2	2	2	0.000396	0.0561	possibly correct	TRUE	File10776 Spectrum3557 scans: 11495	ASGQNANVIVTEVDPR	K	R	0.997	41.1	25	38	2			835.431	1668.85	1669.85	2	0.005078	3.041	3366	112990	234	249	TRUE
20170501-ICBR-PM-189		Control	Control (F021944)	adenosylhomocysteinase [Haloferax volcanii DS2]	gi|291370548,gi|292654346	HaloferaxB_NCBI_032511.fasta	46623.6	1	2	2	2	0.000396	0.0561	possibly correct	TRUE	File10776 Spectrum1802 scans: 8098	LNVLAEGR	R	L	0.99	60.2	25	49.7	2			436.255	870.496	871.5	2	0.003998	4.588	2643	451575	338	345	TRUE
20170501-ICBR-PM-189		Control	Control (F021944)	conserved hypothetical protein [Haloferax volcanii DS2]	gi|291372172,gi|292656654	HaloferaxB_NCBI_032511.fasta	35107.7	1	2	2	2	0.000396	0.0536	possibly correct	TRUE	File10776 Spectrum1296 scans: 7111	DGVVIDTAR	R	G	0.953	26.2	25	15.5	2			473.256	944.497	945.5	2	0.004298	4.546	2430	365668	254	262	TRUE
20170501-ICBR-PM-189		Control	Control (F021944)	conserved hypothetical protein [Haloferax volcanii DS2]	gi|291372172,gi|292656654	HaloferaxB_NCBI_032511.fasta	35107.7	1	2	2	2	0.000396	0.0536	possibly correct	TRUE	File10776 Spectrum114 scans: 3956	GAANLNPTR	R	T	0.997	34.6	25	34.6	2			457.247	912.48	913.485	2	0.001878	2.056	1625	160926	263	271	TRUE
20170501-ICBR-PM-189		Control	Control (F021944)	Fumarate hydratase class II [Haloferax volcanii DS2]	gi|291371792,gi|292657013	HaloferaxB_NCBI_032511.fasta	50091.9	1	4	4	7	0.00139	0.107	possibly correct	TRUE	File10776 Spectrum3350 scans: 11089	AAEYmTEETGVEFR	K	E	0.997	65.7	25	65.5	2		m5: Oxidation (+15.99)	824.864	1647.71	1648.72	2	0.004543	2.756	3279	95868	247	260	TRUE
20170501-ICBR-PM-189		Control	Control (F021944)	Fumarate hydratase class II [Haloferax volcanii DS2]	gi|291371792,gi|292657013	HaloferaxB_NCBI_032511.fasta	50091.9	1	4	4	7	0.00139	0.107	possibly correct	TRUE	File10776 Spectrum2269 scans: 9057	LGQEFGGYRTQVEK	R	G	0.995	23.2	25	23.2	2			537.943	1610.81	1611.81	3	0.0009521	0.5907	2856	361507	198	211	TRUE
20170501-ICBR-PM-189		Control	Control (F021944)	Fumarate hydratase class II [Haloferax volcanii DS2]	gi|291371792,gi|292657013	HaloferaxB_NCBI_032511.fasta	50091.9	1	4	4	7	0.00139	0.107	possibly correct	TRUE	File10776 Spectrum3917 scans: 12324	LLANSSEVFAER	K	F	0.963	19.2	25	19.2	2			668.35	1334.68	1335.69	2	0.001818	1.361	3562	238829	376	387	TRUE
20170501-ICBR-PM-189		Control	Control (F021944)	Fumarate hydratase class II [Haloferax volcanii DS2]	gi|291371792,gi|292657013	HaloferaxB_NCBI_032511.fasta	50091.9	1	4	4	7	0.00139	0.107	possibly correct	TRUE	File10776 Spectrum3974 scans: 12455	LLANSSEVFAER	K	F	0.997	27.8	25	27.8	2			668.352	1334.69	1335.69	2	0.005838	4.371	3593	212426	376	387	TRUE
20170501-ICBR-PM-189		Control	Control (F021944)	Fumarate hydratase class II [Haloferax volcanii DS2]	gi|291371792,gi|292657013	HaloferaxB_NCBI_032511.fasta	50091.9	1	4	4	7	0.00139	0.107	possibly correct	TRUE	File10776 Spectrum3851 scans: 12187	LLANSSEVFAER	K	F	0.997	52.8	25	52.8	2			668.35	1334.69	1335.69	2	0.003038	2.275	3532	666433	376	387	TRUE
20170501-ICBR-PM-189		Control	Control (F021944)	Fumarate hydratase class II [Haloferax volcanii DS2]	gi|291371792,gi|292657013	HaloferaxB_NCBI_032511.fasta	50091.9	1	4	4	7	0.00139	0.107	possibly correct	TRUE	File10776 Spectrum3796 scans: 12059	LLANSSEVFAER	K	F	0.997	53.9	25	53.9	2			668.352	1334.69	1335.69	2	0.007318	5.479	3502	340205	376	387	TRUE
20170501-ICBR-PM-189		Control	Control (F021944)	Fumarate hydratase class II [Haloferax volcanii DS2]	gi|291371792,gi|292657013	HaloferaxB_NCBI_032511.fasta	50091.9	1	4	4	7	0.00139	0.107	possibly correct	TRUE	File10776 Spectrum188 scans: 4315	THLQDATPVR	R	L	0.997	43	25	42.6	2			569.305	1136.6	1137.6	2	0.002078	1.827	1735	145665	188	197	TRUE
20170501-ICBR-PM-189		Control	Control (F021944)	glyceraldehyde-3-phosphate dehydrogenase, type II [Haloferax volcanii DS2]	gi|291372664,gi|292654654	HaloferaxB_NCBI_032511.fasta	38214.6	1	4	4	6	0.00119	0.107	possibly correct	TRUE	File10776 Spectrum4509 scans: 14038	IIAPLEAEYGVEK	R	V	0.997	53.2	25	53.2	2			716.392	1430.77	1431.77	2	0.002898	2.024	4001	570972	148	160	TRUE
20170501-ICBR-PM-189		Control	Control (F021944)	glyceraldehyde-3-phosphate dehydrogenase, type II [Haloferax volcanii DS2]	gi|291372664,gi|292654654	HaloferaxB_NCBI_032511.fasta	38214.6	1	4	4	6	0.00119	0.107	possibly correct	TRUE	File10776 Spectrum4333 scans: 13428	IIAPLEAEYGVEKVR	R	A	0.997	48.2	25	48.2	2			562.988	1685.94	1686.94	3	0.006172	3.659	3836	527830	148	162	TRUE
20170501-ICBR-PM-189		Control	Control (F021944)	glyceraldehyde-3-phosphate dehydrogenase, type II [Haloferax volcanii DS2]	gi|291372664,gi|292654654	HaloferaxB_NCBI_032511.fasta	38214.6	1	4	4	6	0.00119	0.107	possibly correct	TRUE	File10776 Spectrum1374 scans: 7271	VGVnGYGTIGKR	R	V	0.997	24.8	25	24.8	2		n4: Deamidated (+0.98)	407.892	1220.65	1221.66	3	0.002776	2.272	2466	228266	4	15	TRUE
20170501-ICBR-PM-189		Control	Control (F021944)	glyceraldehyde-3-phosphate dehydrogenase, type II [Haloferax volcanii DS2]	gi|291372664,gi|292654654	HaloferaxB_NCBI_032511.fasta	38214.6	1	4	4	6	0.00119	0.107	possibly correct	TRUE	File10776 Spectrum1309 scans: 7133	VGVnGYGTIGKR	R	V	0.997	25.9	25	25.9	2		n4: Deamidated (+0.98)	407.892	1220.66	1221.66	3	0.003886	3.181	2435	177814	4	15	TRUE
20170501-ICBR-PM-189		Control	Control (F021944)	glyceraldehyde-3-phosphate dehydrogenase, type II [Haloferax volcanii DS2]	gi|291372664,gi|292654654	HaloferaxB_NCBI_032511.fasta	38214.6	1	4	4	6	0.00119	0.107	possibly correct	TRUE	File10776 Spectrum1448 scans: 7413	VGVnGYGTIGKR	R	V	0.997	44.8	25	44.8	2		n4: Deamidated (+0.98)	407.892	1220.65	1221.66	3	0.003316	2.714	2496	277724	4	15	TRUE
20170501-ICBR-PM-189		Control	Control (F021944)	glyceraldehyde-3-phosphate dehydrogenase, type II [Haloferax volcanii DS2]	gi|291372664,gi|292654654	HaloferaxB_NCBI_032511.fasta	38214.6	1	4	4	6	0.00119	0.107	possibly correct	TRUE	File10776 Spectrum486 scans: 5181	VVScNTTGLSR	R	I	0.997	76.4	25	76.4	2	c4: Carbamidomethyl (+57.02)		597.303	1192.59	1193.59	2	0.004733	3.965	1964	385549	137	147	TRUE
20170501-ICBR-PM-189		Control	Control (F021944)	uspA domain protein [Haloferax volcanii DS2]	gi|291369418,gi|292654040	HaloferaxB_NCBI_032511.fasta	31464.8	1	3	3	4	0.000793	0.107	possibly correct	TRUE	File10776 Spectrum2329 scans: 9169	ILIPTDGSR	R	S	0.997	34.2	25	32.8	2			486.28	970.546	971.552	2	0.001338	1.377	2879	367578	152	160	TRUE
20170501-ICBR-PM-189		Control	Control (F021944)	uspA domain protein [Haloferax volcanii DS2]	gi|291369418,gi|292654040	HaloferaxB_NCBI_032511.fasta	31464.8	1	3	3	4	0.000793	0.107	possibly correct	TRUE	File10776 Spectrum4139 scans: 12881	ILLGSVAEQTVR	R	S	0.997	29.6	25	29.6	2			643.38	1284.75	1285.75	2	0.004938	3.841	3695	230093	265	276	TRUE
20170501-ICBR-PM-189		Control	Control (F021944)	uspA domain protein [Haloferax volcanii DS2]	gi|291369418,gi|292654040	HaloferaxB_NCBI_032511.fasta	31464.8	1	3	3	4	0.000793	0.107	possibly correct	TRUE	File10776 Spectrum4188 scans: 13032	ILLGSVAEQTVR	R	S	0.997	37.6	25	37.6	2			643.379	1284.74	1285.75	2	0.003238	2.518	3735	209245	265	276	TRUE
20170501-ICBR-PM-189		Control	Control (F021944)	uspA domain protein [Haloferax volcanii DS2]	gi|291369418,gi|292654040	HaloferaxB_NCBI_032511.fasta	31464.8	1	3	3	4	0.000793	0.107	possibly correct	TRUE	File10776 Spectrum745 scans: 5891	LSDRPVLTAR	R	M	0.997	24	25	24	2			376.557	1126.65	1127.65	3	0.003682	3.265	2147	721953	129	138	TRUE
20170501-ICBR-PM-189		Control	Control (F021944)	Glutamate dehydrogenase [Haloferax volcanii DS2]	gi|291372165,gi|292655605	HaloferaxB_NCBI_032511.fasta	45729.4	0.999	2	2	2	0.000396	0.0624	possibly correct	TRUE	File10776 Spectrum424 scans: 5031	ALSnGGSEGRVEATGR	K	S	0.966	20.8	25	20.8	2		n4: Deamidated (+0.98)	521.258	1560.75	1561.76	3	0.002886	1.848	1927	289139	177	192	TRUE
20170501-ICBR-PM-189		Control	Control (F021944)	Glutamate dehydrogenase [Haloferax volcanii DS2]	gi|291372165,gi|292655605	HaloferaxB_NCBI_032511.fasta	45729.4	0.999	2	2	2	0.000396	0.0624	possibly correct	TRUE	File10776 Spectrum1097 scans: 6660	ELRPLVGESR	K	D	0.974	19.6	25	19.6	2			385.888	1154.64	1155.65	3	0.002592	2.243	2325	300842	131	140	TRUE
20170501-ICBR-PM-189		Control	Control (F021944)	thermosome subunit 1 [Haloferax volcanii DS2]	gi|291371285,gi|292654311	HaloferaxB_NCBI_032511.fasta	58924.8	1	4	5	9	0.00178	0.0911	possibly correct	TRUE	File10776 Spectrum3417 scans: 11212	AIEDSLGVVR	R	T	0.997	55.3	25	49.1	2			529.797	1057.58	1058.58	2	0.003418	3.229	3304	910448	388	397	TRUE
20170501-ICBR-PM-189		Control	Control (F021944)	thermosome subunit 1 [Haloferax volcanii DS2]	gi|291371285,gi|292654311	HaloferaxB_NCBI_032511.fasta	58924.8	1	4	5	9	0.00178	0.0911	possibly correct	TRUE	File10776 Spectrum3505 scans: 11390	IFVEDVEDAK	R	S	0.997	75.4	25	67	2			582.794	1163.57	1164.58	2	0.002538	2.179	3343	303028	359	368	TRUE
20170501-ICBR-PM-189		Control	Control (F021944)	thermosome subunit 1 [Haloferax volcanii DS2]	gi|291371285,gi|292654311	HaloferaxB_NCBI_032511.fasta	58924.8	1	4	5	9	0.00178	0.0911	possibly correct	TRUE	File10776 Spectrum3058 scans: 10506	mQQGQPmIILGEDSQR	R	T	0.997	23.7	25	23.7	2		m1: Oxidation (+15.99), m7: Oxidation (+15.99)	621.631	1861.87	1862.87	3	0.005802	3.115	3152	182170	5	20	TRUE
20170501-ICBR-PM-189		Control	Control (F021944)	thermosome subunit 1 [Haloferax volcanii DS2]	gi|291371285,gi|292654311	HaloferaxB_NCBI_032511.fasta	58924.8	1	4	5	9	0.00178	0.0911	possibly correct	TRUE	File10776 Spectrum3029 scans: 10451	mQQGQPmIILGEDSQR	R	T	0.997	33.4	25	33.4	2		m1: Oxidation (+15.99), m7: Oxidation (+15.99)	931.941	1861.87	1862.87	2	0.000448	0.2405	3141	195895	5	20	TRUE
20170501-ICBR-PM-189		Control	Control (F021944)	thermosome subunit 1 [Haloferax volcanii DS2]	gi|291371285,gi|292654311	HaloferaxB_NCBI_032511.fasta	58924.8	1	4	5	9	0.00178	0.0911	possibly correct	TRUE	File10776 Spectrum3185 scans: 10744	mQQGQPmIILGEDSQR	R	T	0.997	42.6	25	42.6	2		m1: Oxidation (+15.99), m7: Oxidation (+15.99)	931.943	1861.87	1862.87	2	0.004108	2.205	3202	462056	5	20	TRUE
20170501-ICBR-PM-189		Control	Control (F021944)	thermosome subunit 1 [Haloferax volcanii DS2]	gi|291371285,gi|292654311	HaloferaxB_NCBI_032511.fasta	58924.8	1	4	5	9	0.00178	0.0911	possibly correct	TRUE	File10776 Spectrum3135 scans: 10652	mQQGQPmIILGEDSQR	R	T	0.997	45.6	25	45.6	2		m1: Oxidation (+15.99), m7: Oxidation (+15.99)	621.633	1861.88	1862.87	3	0.009822	5.272	3183	383252	5	20	TRUE
20170501-ICBR-PM-189		Control	Control (F021944)	thermosome subunit 1 [Haloferax volcanii DS2]	gi|291371285,gi|292654311	HaloferaxB_NCBI_032511.fasta	58924.8	1	4	5	9	0.00178	0.0911	possibly correct	TRUE	File10776 Spectrum3110 scans: 10601	mQQGQPmIILGEDSQR	R	T	0.997	48.7	25	48.7	2		m1: Oxidation (+15.99), m7: Oxidation (+15.99)	931.942	1861.87	1862.87	2	0.002388	1.282	3172	1117300	5	20	TRUE
20170501-ICBR-PM-189		Control	Control (F021944)	thermosome subunit 1 [Haloferax volcanii DS2]	gi|291371285,gi|292654311	HaloferaxB_NCBI_032511.fasta	58924.8	1	4	5	9	0.00178	0.0911	possibly correct	TRUE	File10776 Spectrum118 scans: 3978	TSGQDAQSmNITAGK	R	A	0.997	46.6	25	46.6	2		m9: Oxidation (+15.99)	762.853	1523.69	1524.7	2	0.002343	1.537	1632	97229	21	35	TRUE
20170501-ICBR-PM-189		Control	Control (F021944)	thermosome subunit 1 [Haloferax volcanii DS2]	gi|291371285,gi|292654311	HaloferaxB_NCBI_032511.fasta	58924.8	1	4	5	9	0.00178	0.0911	possibly correct	TRUE	File10776 Spectrum138 scans: 4077	TSGQDAQSmNITAGK	R	A	0.997	64.1	25	64.1	2		m9: Oxidation (+15.99)	762.854	1523.69	1524.7	2	0.003703	2.429	1663	96098	21	35	TRUE
20170501-ICBR-PM-189		Control	Control (F021944)	glycerol kinase [Haloferax volcanii DS2]	gi|291372173,gi|292655691	HaloferaxB_NCBI_032511.fasta	56737.8	1	2	2	3	0.000594	0.0569	possibly correct	TRUE	File10776 Spectrum4474 scans: 13901	ATLESIAFQTR	R	D	0.995	23.2	25	23.2	2			618.836	1235.66	1236.66	2	0.005638	4.559	3963	391302	390	400	TRUE
20170501-ICBR-PM-189		Control	Control (F021944)	glycerol kinase [Haloferax volcanii DS2]	gi|291372173,gi|292655691	HaloferaxB_NCBI_032511.fasta	56737.8	1	2	2	3	0.000594	0.0569	possibly correct	TRUE	File10776 Spectrum4505 scans: 14011	ATLESIAFQTR	R	D	0.997	26.1	25	26.1	2			618.835	1235.65	1236.66	2	0.003818	3.087	3993	456685	390	400	TRUE
20170501-ICBR-PM-189		Control	Control (F021944)	glycerol kinase [Haloferax volcanii DS2]	gi|291372173,gi|292655691	HaloferaxB_NCBI_032511.fasta	56737.8	1	2	2	3	0.000594	0.0569	possibly correct	TRUE	File10776 Spectrum2083 scans: 8712	TTDRIETLEAEGKTDDVR	R	A	0.947	15.9	25	15.9	2			513.009	2048.01	2049.01	4	0.004686	2.287	2785	706390	109	126	TRUE
20170501-ICBR-PM-189		Control	Control (F021944)	stomatin-prohibitin homolog, transmembrane [Haloferax volcanii DS2]	gi|291371770,gi|292654212	HaloferaxB_NCBI_032511.fasta	38632.5	1	2	2	5	0.000991	0.181	possibly correct	TRUE	File10776 Spectrum4190 scans: 13034	AALGDmELDDTLAR	R	R	0.997	41	25	41	2		m6: Oxidation (+15.99)	753.86	1505.7	1506.71	2	0.001443	0.9577	3735	103713	132	145	TRUE
20170501-ICBR-PM-189		Control	Control (F021944)	stomatin-prohibitin homolog, transmembrane [Haloferax volcanii DS2]	gi|291371770,gi|292654212	HaloferaxB_NCBI_032511.fasta	38632.5	1	2	2	5	0.000991	0.181	possibly correct	TRUE	File10776 Spectrum899 scans: 6239	AmILEAQGER	R	R	0.997	31.8	25	23.8	2		m2: Oxidation (+15.99)	567.286	1132.56	1133.56	2	0.003303	2.914	2229	139412	198	207	FALSE	gi|291370466,gi|292654964
20170501-ICBR-PM-189		Control	Control (F021944)	stomatin-prohibitin homolog, transmembrane [Haloferax volcanii DS2]	gi|291371770,gi|292654212	HaloferaxB_NCBI_032511.fasta	38632.5	1	2	2	5	0.000991	0.181	possibly correct	TRUE	File10776 Spectrum4707 scans: 14981	AQGEKQSQILEAQGDAISTVLR	R	A	0.997	38.1	25	38.1	2			781.418	2341.23	2342.23	3	0.008552	3.651	4275	55510	225	246	FALSE	gi|291370466,gi|292654964
20170501-ICBR-PM-189		Control	Control (F021944)	stomatin-prohibitin homolog, transmembrane [Haloferax volcanii DS2]	gi|291371770,gi|292654212	HaloferaxB_NCBI_032511.fasta	38632.5	1	2	2	5	0.000991	0.181	possibly correct	TRUE	File10776 Spectrum285 scans: 4670	RAmILEAQGERR	R	S	0.997	33.5	25	33.5	2		m3: Oxidation (+15.99)	482.594	1444.76	1445.76	3	0.002797	1.935	1836	419817	197	208	FALSE	gi|291370466,gi|292654964
20170501-ICBR-PM-189		Control	Control (F021944)	stomatin-prohibitin homolog, transmembrane [Haloferax volcanii DS2]	gi|291371770,gi|292654212	HaloferaxB_NCBI_032511.fasta	38632.5	1	2	2	5	0.000991	0.181	possibly correct	TRUE	File10776 Spectrum401 scans: 4977	SAVEKAEGDKQSNIIR	R	A	0.971	19	25	19	2			582.313	1743.92	1744.92	3	0.004722	2.706	1914	101898	209	224	TRUE
20170501-ICBR-PM-189		Control	Control (F021944)	RNA terminal phosphate cyclase operon orfB homolog, UPF0027 family [Haloferax volcanii DS2]	gi|291371279,gi|292656831	HaloferaxB_NCBI_032511.fasta	53433.3	1	2	2	3	0.000594	0.0432	possibly correct	TRUE	File10776 Spectrum4248 scans: 13198	EFGDIELR	R	R	0.95	16.6	25	16.6	2			489.75	977.486	978.489	2	0.003718	3.8	3777	221273	5	12	TRUE
20170501-ICBR-PM-189		Control	Control (F021944)	RNA terminal phosphate cyclase operon orfB homolog, UPF0027 family [Haloferax volcanii DS2]	gi|291371279,gi|292656831	HaloferaxB_NCBI_032511.fasta	53433.3	1	2	2	3	0.000594	0.0432	possibly correct	TRUE	File10776 Spectrum4206 scans: 13079	EFGDIELR	R	R	0.99	35.3	25	35.3	2			489.75	977.485	978.489	2	0.002618	2.676	3747	195050	5	12	TRUE
20170501-ICBR-PM-189		Control	Control (F021944)	RNA terminal phosphate cyclase operon orfB homolog, UPF0027 family [Haloferax volcanii DS2]	gi|291371279,gi|292656831	HaloferaxB_NCBI_032511.fasta	53433.3	1	2	2	3	0.000594	0.0432	possibly correct	TRUE	File10776 Spectrum2031 scans: 8590	VSDELGIGDKVAR	R	T	0.997	24.4	25	24.4	2			453.583	1357.73	1358.73	3	0.005542	4.079	2756	337715	465	477	TRUE
20170501-ICBR-PM-189		Control	Control (F021944)	oxidoreductase [Haloferax volcanii DS2]	gi|2459734,gi|291369405,gi|292494308	HaloferaxB_NCBI_032511.fasta	37976.5	1	2	2	2	0.000396	0.0774	possibly correct	TRUE	File10776 Spectrum2439 scans: 9372	DGVTAPIVGAR	R	T	0.979	23.3	25	20.3	2			528.297	1054.58	1055.58	2	0.001558	1.476	2921	132949	291	301	TRUE
20170501-ICBR-PM-189		Control	Control (F021944)	oxidoreductase [Haloferax volcanii DS2]	gi|2459734,gi|291369405,gi|292494308	HaloferaxB_NCBI_032511.fasta	37976.5	1	2	2	2	0.000396	0.0774	possibly correct	TRUE	File10776 Spectrum4279 scans: 13294	FIDTADIYGGGASER	R	W	0.997	52.4	25	52.4	2			786.373	1570.73	1571.73	2	0.005338	3.396	3802	236575	61	75	TRUE
20170501-ICBR-PM-189		Control	Control (F021944)	aldehyde dehydrogenase [Haloferax volcanii DS2]	gi|2459733,gi|291369232,gi|292494304	HaloferaxB_NCBI_032511.fasta	52499.9	1	2	2	5	0.000991	0.0827	possibly correct	TRUE	File10776 Spectrum631 scans: 5576	GEHVASNIPGKENIVQKNPK	R	G	0.997	23.5	25	23.5	2			540.547	2158.16	2159.16	4	0.007266	3.365	2065	60613	129	148	TRUE
20170501-ICBR-PM-189		Control	Control (F021944)	aldehyde dehydrogenase [Haloferax volcanii DS2]	gi|2459733,gi|291369232,gi|292494304	HaloferaxB_NCBI_032511.fasta	52499.9	1	2	2	5	0.000991	0.0827	possibly correct	TRUE	File10776 Spectrum679 scans: 5699	GEHVASNIPGKENIVQKNPK	R	G	0.997	38.8	25	38.8	2			540.546	2158.15	2159.16	4	0.005066	2.346	2097	80142	129	148	TRUE
20170501-ICBR-PM-189		Control	Control (F021944)	aldehyde dehydrogenase [Haloferax volcanii DS2]	gi|2459733,gi|291369232,gi|292494304	HaloferaxB_NCBI_032511.fasta	52499.9	1	2	2	5	0.000991	0.0827	possibly correct	TRUE	File10776 Spectrum3123 scans: 10623	VAGHPESDVVAFTGSTEVGKR	R	V	0.95	17.6	25	17.6	2			715.033	2142.08	2143.08	3	0.007282	3.398	3176	92887	222	242	TRUE
20170501-ICBR-PM-189		Control	Control (F021944)	aldehyde dehydrogenase [Haloferax volcanii DS2]	gi|2459733,gi|291369232,gi|292494304	HaloferaxB_NCBI_032511.fasta	52499.9	1	2	2	5	0.000991	0.0827	possibly correct	TRUE	File10776 Spectrum2787 scans: 10018	VAGHPESDVVAFTGSTEVGKR	R	V	0.956	18.9	25	18.9	2			715.032	2142.07	2143.08	3	0.003262	1.522	3055	364841	222	242	TRUE
20170501-ICBR-PM-189		Control	Control (F021944)	aldehyde dehydrogenase [Haloferax volcanii DS2]	gi|2459733,gi|291369232,gi|292494304	HaloferaxB_NCBI_032511.fasta	52499.9	1	2	2	5	0.000991	0.0827	possibly correct	TRUE	File10776 Spectrum2876 scans: 10172	VAGHPESDVVAFTGSTEVGKR	R	V	0.997	46.6	25	46.6	2			715.029	2142.07	2143.08	3	-0.004418	-2.061	3085	254372	222	242	TRUE
20170501-ICBR-PM-189		Control	Control (F021944)	mRNA 3-end processing factor homolog [Haloferax volcanii DS2]	gi|291372149,gi|292655037	HaloferaxB_NCBI_032511.fasta	71947.7	1	5	5	13	0.00258	0.0797	possibly correct	TRUE	File10776 Spectrum3449 scans: 11285	ASFIVSTPETR	R	I	0.997	25.1	25	25.1	2			604.322	1206.63	1207.63	2	0.005138	4.255	3321	486396	196	206	TRUE
20170501-ICBR-PM-189		Control	Control (F021944)	mRNA 3-end processing factor homolog [Haloferax volcanii DS2]	gi|291372149,gi|292655037	HaloferaxB_NCBI_032511.fasta	71947.7	1	5	5	13	0.00258	0.0797	possibly correct	TRUE	File10776 Spectrum3372 scans: 11136	ASFIVSTPETR	R	I	0.997	30	25	30	2			604.321	1206.63	1207.63	2	0.003558	2.946	3290	811966	196	206	TRUE
20170501-ICBR-PM-189		Control	Control (F021944)	mRNA 3-end processing factor homolog [Haloferax volcanii DS2]	gi|291372149,gi|292655037	HaloferaxB_NCBI_032511.fasta	71947.7	1	5	5	13	0.00258	0.0797	possibly correct	TRUE	File10776 Spectrum3523 scans: 11428	ASFIVSTPETR	R	I	0.997	34.3	25	34.3	2			604.322	1206.63	1207.63	2	0.004658	3.857	3352	367528	196	206	TRUE
20170501-ICBR-PM-189		Control	Control (F021944)	mRNA 3-end processing factor homolog [Haloferax volcanii DS2]	gi|291372149,gi|292655037	HaloferaxB_NCBI_032511.fasta	71947.7	1	5	5	13	0.00258	0.0797	possibly correct	TRUE	File10776 Spectrum3303 scans: 10996	ASFIVSTPETR	R	I	0.997	42.2	25	42.2	2			604.322	1206.63	1207.63	2	0.004418	3.658	3259	1979410	196	206	TRUE
20170501-ICBR-PM-189		Control	Control (F021944)	mRNA 3-end processing factor homolog [Haloferax volcanii DS2]	gi|291372149,gi|292655037	HaloferaxB_NCBI_032511.fasta	71947.7	1	5	5	13	0.00258	0.0797	possibly correct	TRUE	File10776 Spectrum3234 scans: 10859	ASFIVSTPETR	R	I	0.997	48.6	25	48.6	2			604.322	1206.63	1207.63	2	0.004418	3.658	3229	4448880	196	206	TRUE
20170501-ICBR-PM-189		Control	Control (F021944)	mRNA 3-end processing factor homolog [Haloferax volcanii DS2]	gi|291372149,gi|292655037	HaloferaxB_NCBI_032511.fasta	71947.7	1	5	5	13	0.00258	0.0797	possibly correct	TRUE	File10776 Spectrum541 scans: 5323	ITTLGccR	R	E	0.957	19.5	25	19.5	2	c6: Carbamidomethyl (+57.02), c7: Carbamidomethyl (+57.02)		490.739	979.463	980.465	2	0.004767	4.862	1999	208291	184	191	TRUE
20170501-ICBR-PM-189		Control	Control (F021944)	mRNA 3-end processing factor homolog [Haloferax volcanii DS2]	gi|291372149,gi|292655037	HaloferaxB_NCBI_032511.fasta	71947.7	1	5	5	13	0.00258	0.0797	possibly correct	TRUE	File10776 Spectrum1611 scans: 7724	TPPIESSTVSNVR	R	N	0.997	30.4	25	30.4	2			693.867	1385.72	1386.72	2	0.003538	2.551	2562	249639	138	150	TRUE
20170501-ICBR-PM-189		Control	Control (F021944)	mRNA 3-end processing factor homolog [Haloferax volcanii DS2]	gi|291372149,gi|292655037	HaloferaxB_NCBI_032511.fasta	71947.7	1	5	5	13	0.00258	0.0797	possibly correct	TRUE	File10776 Spectrum1824 scans: 8145	TPPIESSTVSNVR	R	N	0.997	31.6	25	31.6	2			693.868	1385.72	1386.72	2	0.005858	4.224	2654	180963	138	150	TRUE
20170501-ICBR-PM-189		Control	Control (F021944)	mRNA 3-end processing factor homolog [Haloferax volcanii DS2]	gi|291372149,gi|292655037	HaloferaxB_NCBI_032511.fasta	71947.7	1	5	5	13	0.00258	0.0797	possibly correct	TRUE	File10776 Spectrum1752 scans: 8002	TPPIESSTVSNVR	R	N	0.997	55.3	25	55.3	2			693.867	1385.72	1386.72	2	0.005358	3.864	2623	403546	138	150	TRUE
20170501-ICBR-PM-189		Control	Control (F021944)	mRNA 3-end processing factor homolog [Haloferax volcanii DS2]	gi|291372149,gi|292655037	HaloferaxB_NCBI_032511.fasta	71947.7	1	5	5	13	0.00258	0.0797	possibly correct	TRUE	File10776 Spectrum1682 scans: 7864	TPPIESSTVSNVR	R	N	0.997	67.2	25	67.2	2			693.867	1385.72	1386.72	2	0.004258	3.071	2593	1275840	138	150	TRUE
20170501-ICBR-PM-189		Control	Control (F021944)	mRNA 3-end processing factor homolog [Haloferax volcanii DS2]	gi|291372149,gi|292655037	HaloferaxB_NCBI_032511.fasta	71947.7	1	5	5	13	0.00258	0.0797	possibly correct	TRUE	File10776 Spectrum60 scans: 3695	VLcVHGDER	K	S	0.968	20	25	20	2	c3: Carbamidomethyl (+57.02)		362.179	1083.51	1084.52	3	0.001607	1.482	1545	149525	603	611	TRUE
20170501-ICBR-PM-189		Control	Control (F021944)	mRNA 3-end processing factor homolog [Haloferax volcanii DS2]	gi|291372149,gi|292655037	HaloferaxB_NCBI_032511.fasta	71947.7	1	5	5	13	0.00258	0.0797	possibly correct	TRUE	File10776 Spectrum4658 scans: 14712	VVIPAFAVGR	K	S	0.997	43.9	25	43.9	2			514.818	1027.62	1028.63	2	0.003198	3.109	4196	783660	412	421	TRUE
20170501-ICBR-PM-189		Control	Control (F021944)	mRNA 3-end processing factor homolog [Haloferax volcanii DS2]	gi|291372149,gi|292655037	HaloferaxB_NCBI_032511.fasta	71947.7	1	5	5	13	0.00258	0.0797	possibly correct	TRUE	File10776 Spectrum4641 scans: 14611	VVIPAFAVGR	K	S	0.997	48.6	25	48.6	2			514.818	1027.62	1028.63	2	0.002838	2.759	4165	1599060	412	421	TRUE
20170501-ICBR-PM-189		Control	Control (F021944)	acyl-CoA dehydrogenase [Haloferax volcanii DS2]	gi|291371260,gi|292654389	HaloferaxB_NCBI_032511.fasta	42392.8	1	2	2	3	0.000594	0.0388	possibly correct	TRUE	File10776 Spectrum1370 scans: 7265	DRDQFGGPIAR	K	F	0.997	26	25	26	2			411.213	1230.62	1231.62	3	0.005172	4.199	2464	461065	270	280	TRUE
20170501-ICBR-PM-189		Control	Control (F021944)	acyl-CoA dehydrogenase [Haloferax volcanii DS2]	gi|291371260,gi|292654389	HaloferaxB_NCBI_032511.fasta	42392.8	1	2	2	3	0.000594	0.0388	possibly correct	TRUE	File10776 Spectrum1458 scans: 7430	DRDQFGGPIAR	K	F	0.997	28.2	25	28.2	2			411.212	1230.61	1231.62	3	0.003432	2.787	2499	193660	270	280	TRUE
20170501-ICBR-PM-189		Control	Control (F021944)	acyl-CoA dehydrogenase [Haloferax volcanii DS2]	gi|291371260,gi|292654389	HaloferaxB_NCBI_032511.fasta	42392.8	1	2	2	3	0.000594	0.0388	possibly correct	TRUE	File10776 Spectrum1088 scans: 6642	QYAKDRDQFGGPIAR	R	F	0.997	26.1	25	26.1	2			574.631	1720.87	1721.87	3	0.005802	3.37	2321	102815	266	280	TRUE
20170501-ICBR-PM-189		Control	Control (F021944)	DNA gyrase subunit B [Haloferax volcanii DS2]	gi|291372625,gi|292655722,gi|302425107	HaloferaxB_NCBI_032511.fasta	71214	1	3	3	3	0.000594	0.0579	possibly correct	TRUE	File10776 Spectrum1667 scans: 7836	ITVEDAAAADR	R	M	0.997	28	25	28	2			566.288	1130.56	1131.56	2	0.003898	3.445	2587	467941	600	610	TRUE
20170501-ICBR-PM-189		Control	Control (F021944)	DNA gyrase subunit B [Haloferax volcanii DS2]	gi|291372625,gi|292655722,gi|302425107	HaloferaxB_NCBI_032511.fasta	71214	1	3	3	3	0.000594	0.0579	possibly correct	TRUE	File10776 Spectrum167 scans: 4220	KRPAmYIGSTDSR	R	G	0.978	20.9	25	20.9	2		m5: Oxidation (+15.99)	499.922	1496.74	1497.75	3	0.003217	2.148	1707	121273	23	35	TRUE
20170501-ICBR-PM-189		Control	Control (F021944)	DNA gyrase subunit B [Haloferax volcanii DS2]	gi|291372625,gi|292655722,gi|302425107	HaloferaxB_NCBI_032511.fasta	71214	1	3	3	3	0.000594	0.0579	possibly correct	TRUE	File10776 Spectrum4614 scans: 14507	mFNILmGDAVGPR	R	K	0.997	34.4	25	34.4	2		m1: Oxidation (+15.99), m6: Oxidation (+15.99)	726.855	1451.7	1452.7	2	0.004868	3.351	4135	228916	611	623	TRUE
20170501-ICBR-PM-189		Control	Control (F021944)	dihydrolipoamide S-acyltransferase [Haloferax volcanii DS2]	gi|291370375,gi|292657068	HaloferaxB_NCBI_032511.fasta	54911.1	1	6	6	17	0.00337	0.186	possibly correct	TRUE	File10776 Spectrum4533 scans: 14117	ELGVDLDAVDGSGPSGR	R	V	0.997	45.1	25	45.1	2			822.396	1642.78	1643.79	2	-0.003222	-1.96	4022	207157	131	147	TRUE
20170501-ICBR-PM-189		Control	Control (F021944)	dihydrolipoamide S-acyltransferase [Haloferax volcanii DS2]	gi|291370375,gi|292657068	HaloferaxB_NCBI_032511.fasta	54911.1	1	6	6	17	0.00337	0.186	possibly correct	TRUE	File10776 Spectrum4559 scans: 14224	ELGVDLDAVDGSGPSGR	R	V	0.997	48.6	25	48.6	2			822.398	1642.78	1643.79	2	0.0009381	0.5707	4052	655554	131	147	TRUE
20170501-ICBR-PM-189		Control	Control (F021944)	dihydrolipoamide S-acyltransferase [Haloferax volcanii DS2]	gi|291370375,gi|292657068	HaloferaxB_NCBI_032511.fasta	54911.1	1	6	6	17	0.00337	0.186	possibly correct	TRUE	File10776 Spectrum4578 scans: 14328	ELGVDLDAVDGSGPSGR	R	V	0.997	54.5	25	54.5	2			822.398	1642.78	1643.79	2	0.001778	1.082	4083	139572	131	147	TRUE
20170501-ICBR-PM-189		Control	Control (F021944)	dihydrolipoamide S-acyltransferase [Haloferax volcanii DS2]	gi|291370375,gi|292657068	HaloferaxB_NCBI_032511.fasta	54911.1	1	6	6	17	0.00337	0.186	possibly correct	TRUE	File10776 Spectrum3668 scans: 11754	LTYmPFVmK	R	A	0.994	22.5	25	22.5	2		m4: Oxidation (+15.99), m8: Oxidation (+15.99)	581.289	1160.56	1161.57	2	0.001748	1.505	3427	366990	347	355	TRUE
20170501-ICBR-PM-189		Control	Control (F021944)	dihydrolipoamide S-acyltransferase [Haloferax volcanii DS2]	gi|291370375,gi|292657068	HaloferaxB_NCBI_032511.fasta	54911.1	1	6	6	17	0.00337	0.186	possibly correct	TRUE	File10776 Spectrum3612 scans: 11626	LTYmPFVmK	R	A	0.997	24.5	25	24.5	2		m4: Oxidation (+15.99), m8: Oxidation (+15.99)	581.289	1160.56	1161.57	2	0.003088	2.659	3397	931987	347	355	TRUE
20170501-ICBR-PM-189		Control	Control (F021944)	dihydrolipoamide S-acyltransferase [Haloferax volcanii DS2]	gi|291370375,gi|292657068	HaloferaxB_NCBI_032511.fasta	54911.1	1	6	6	17	0.00337	0.186	possibly correct	TRUE	File10776 Spectrum3556 scans: 11494	LTYmPFVmK	R	A	0.997	31.1	25	31.1	2		m4: Oxidation (+15.99), m8: Oxidation (+15.99)	581.288	1160.56	1161.57	2	0.000648	0.5579	3366	1475700	347	355	TRUE
20170501-ICBR-PM-189		Control	Control (F021944)	dihydrolipoamide S-acyltransferase [Haloferax volcanii DS2]	gi|291370375,gi|292657068	HaloferaxB_NCBI_032511.fasta	54911.1	1	6	6	17	0.00337	0.186	possibly correct	TRUE	File10776 Spectrum1347 scans: 7215	RDEGTSASASSSAPTESADREQTLAAPATR	K	A	0.973	23	26.3	23	2			755.861	3019.41	3020.42	4	0.005566	1.843	2453	314488	184	213	TRUE
20170501-ICBR-PM-189		Control	Control (F021944)	dihydrolipoamide S-acyltransferase [Haloferax volcanii DS2]	gi|291370375,gi|292657068	HaloferaxB_NCBI_032511.fasta	54911.1	1	6	6	17	0.00337	0.186	possibly correct	TRUE	File10776 Spectrum1415 scans: 7353	RDEGTSASASSSAPTESADREQTLAAPATR	K	A	0.997	40.3	26.1	40.3	2			755.862	3019.42	3020.42	4	0.01189	3.935	2484	128961	184	213	TRUE
20170501-ICBR-PM-189		Control	Control (F021944)	dihydrolipoamide S-acyltransferase [Haloferax volcanii DS2]	gi|291370375,gi|292657068	HaloferaxB_NCBI_032511.fasta	54911.1	1	6	6	17	0.00337	0.186	possibly correct	TRUE	File10776 Spectrum1279 scans: 7077	RDEGTSASASSSAPTESADREQTLAAPATR	K	A	0.997	49.2	26.1	49.2	2			755.862	3019.42	3020.42	4	0.009966	3.3	2423	2084040	184	213	TRUE
20170501-ICBR-PM-189		Control	Control (F021944)	dihydrolipoamide S-acyltransferase [Haloferax volcanii DS2]	gi|291370375,gi|292657068	HaloferaxB_NCBI_032511.fasta	54911.1	1	6	6	17	0.00337	0.186	possibly correct	TRUE	File10776 Spectrum2601 scans: 9684	VFAPPSVR	R	R	0.99	24.4	25	23.3	2			436.754	871.494	872.499	2	0.002298	2.634	2987	209234	119	126	TRUE
20170501-ICBR-PM-189		Control	Control (F021944)	dihydrolipoamide S-acyltransferase [Haloferax volcanii DS2]	gi|291370375,gi|292657068	HaloferaxB_NCBI_032511.fasta	54911.1	1	6	6	17	0.00337	0.186	possibly correct	TRUE	File10776 Spectrum2525 scans: 9529	VFAPPSVR	R	R	0.99	36.9	25	36.9	2			436.754	871.493	872.499	2	0.001818	2.084	2953	238883	119	126	TRUE
20170501-ICBR-PM-189		Control	Control (F021944)	dihydrolipoamide S-acyltransferase [Haloferax volcanii DS2]	gi|291370375,gi|292657068	HaloferaxB_NCBI_032511.fasta	54911.1	1	6	6	17	0.00337	0.186	possibly correct	TRUE	File10776 Spectrum2260 scans: 9044	VFAPPSVR	R	R	0.99	39.5	25	39.5	2			436.753	871.492	872.499	2	0.0007181	0.823	2854	516510	119	126	TRUE
20170501-ICBR-PM-189		Control	Control (F021944)	dihydrolipoamide S-acyltransferase [Haloferax volcanii DS2]	gi|291370375,gi|292657068	HaloferaxB_NCBI_032511.fasta	54911.1	1	6	6	17	0.00337	0.186	possibly correct	TRUE	File10776 Spectrum2110 scans: 8757	VFAPPSVR	R	R	0.99	41.1	25	41.1	2			436.754	871.493	872.499	2	0.001198	1.373	2794	3034480	119	126	TRUE
20170501-ICBR-PM-189		Control	Control (F021944)	dihydrolipoamide S-acyltransferase [Haloferax volcanii DS2]	gi|291370375,gi|292657068	HaloferaxB_NCBI_032511.fasta	54911.1	1	6	6	17	0.00337	0.186	possibly correct	TRUE	File10776 Spectrum2188 scans: 8902	VFAPPSVR	R	R	0.99	50.6	25	50.6	2			436.754	871.494	872.499	2	0.002358	2.703	2824	1261200	119	126	TRUE
20170501-ICBR-PM-189		Control	Control (F021944)	dihydrolipoamide S-acyltransferase [Haloferax volcanii DS2]	gi|291370375,gi|292657068	HaloferaxB_NCBI_032511.fasta	54911.1	1	6	6	17	0.00337	0.186	possibly correct	TRUE	File10776 Spectrum2136 scans: 8807	VTEGDVRAAADDDGDEDDEPSGPR	R	T	0.997	51.8	25	51.8	2			830.017	2487.03	2488.03	3	0.001972	0.7926	2804	102226	148	171	TRUE
20170501-ICBR-PM-189		Control	Control (F021944)	dihydrolipoamide S-acyltransferase [Haloferax volcanii DS2]	gi|291370375,gi|292657068	HaloferaxB_NCBI_032511.fasta	54911.1	1	6	6	17	0.00337	0.186	possibly correct	TRUE	File10776 Spectrum2210 scans: 8952	VTEGDVRAAADDDGDEDDEPSGPR	R	T	0.997	58.6	25	58.6	2			830.018	2487.03	2488.03	3	0.006172	2.481	2835	228528	148	171	TRUE
20170501-ICBR-PM-189		Control	Control (F021944)	dihydrolipoamide S-acyltransferase [Haloferax volcanii DS2]	gi|291370375,gi|292657068	HaloferaxB_NCBI_032511.fasta	54911.1	1	6	6	17	0.00337	0.186	possibly correct	TRUE	File10776 Spectrum1089 scans: 6645	VVDGEVVPR	R	N	0.997	66.6	25	66.6	2			485.273	968.532	969.536	2	0.003038	3.134	2322	603720	474	482	TRUE
20170501-ICBR-PM-189		Control	Control (F021944)	ABC-type transport system periplasmic substrate-binding protein (probable substrate dipeptides/oligopeptides) [Haloferax volcanii DS2]	gi|291369269,gi|292494021	HaloferaxB_NCBI_032511.fasta	62804.6	1	5	6	14	0.00277	0.0931	possibly correct	TRUE	File10776 Spectrum2458 scans: 9403	AELYAEVQER	R	I	0.997	27.6	25	27.6	2			604.302	1206.59	1207.6	2	0.0005181	0.429	2927	277744	516	525	TRUE
20170501-ICBR-PM-189		Control	Control (F021944)	ABC-type transport system periplasmic substrate-binding protein (probable substrate dipeptides/oligopeptides) [Haloferax volcanii DS2]	gi|291369269,gi|292494021	HaloferaxB_NCBI_032511.fasta	62804.6	1	5	6	14	0.00277	0.0931	possibly correct	TRUE	File10776 Spectrum3965 scans: 12431	EAmAYGFDYETAR	R	N	0.997	29.7	25	29.7	2		m3: Oxidation (+15.99)	770.327	1538.64	1539.64	2	0.003983	2.587	3587	268622	345	357	TRUE
20170501-ICBR-PM-189		Control	Control (F021944)	ABC-type transport system periplasmic substrate-binding protein (probable substrate dipeptides/oligopeptides) [Haloferax volcanii DS2]	gi|291369269,gi|292494021	HaloferaxB_NCBI_032511.fasta	62804.6	1	5	6	14	0.00277	0.0931	possibly correct	TRUE	File10776 Spectrum553 scans: 5360	FGTVDPAK	R	G	0.99	37.7	25	35.4	2			417.723	833.431	834.436	2	0.002778	3.329	2009	246013	82	89	TRUE
20170501-ICBR-PM-189		Control	Control (F021944)	ABC-type transport system periplasmic substrate-binding protein (probable substrate dipeptides/oligopeptides) [Haloferax volcanii DS2]	gi|291369269,gi|292494021	HaloferaxB_NCBI_032511.fasta	62804.6	1	5	6	14	0.00277	0.0931	possibly correct	TRUE	File10776 Spectrum482 scans: 5171	INTQKAPTDDPAVR	K	E	0.997	23	25	23	2			509.272	1524.79	1525.8	3	0.005052	3.311	1961	278237	331	344	TRUE
20170501-ICBR-PM-189		Control	Control (F021944)	ABC-type transport system periplasmic substrate-binding protein (probable substrate dipeptides/oligopeptides) [Haloferax volcanii DS2]	gi|291369269,gi|292494021	HaloferaxB_NCBI_032511.fasta	62804.6	1	5	6	14	0.00277	0.0931	possibly correct	TRUE	File10776 Spectrum339 scans: 4805	INTQKAPTDDPAVR	K	E	0.997	61.1	25	61.1	2			509.271	1524.79	1525.8	3	0.002652	1.738	1870	557750	331	344	TRUE
20170501-ICBR-PM-189		Control	Control (F021944)	ABC-type transport system periplasmic substrate-binding protein (probable substrate dipeptides/oligopeptides) [Haloferax volcanii DS2]	gi|291369269,gi|292494021	HaloferaxB_NCBI_032511.fasta	62804.6	1	5	6	14	0.00277	0.0931	possibly correct	TRUE	File10776 Spectrum432 scans: 5047	INTQKAPTDDPAVR	K	E	0.997	67	25	67	2			509.272	1524.79	1525.8	3	0.003312	2.171	1931	375302	331	344	TRUE
20170501-ICBR-PM-189		Control	Control (F021944)	ABC-type transport system periplasmic substrate-binding protein (probable substrate dipeptides/oligopeptides) [Haloferax volcanii DS2]	gi|291369269,gi|292494021	HaloferaxB_NCBI_032511.fasta	62804.6	1	5	6	14	0.00277	0.0931	possibly correct	TRUE	File10776 Spectrum388 scans: 4929	INTQKAPTDDPAVR	K	E	0.997	77.2	25	77.2	2			509.271	1524.79	1525.8	3	0.002022	1.325	1901	1672790	331	344	TRUE
20170501-ICBR-PM-189		Control	Control (F021944)	ABC-type transport system periplasmic substrate-binding protein (probable substrate dipeptides/oligopeptides) [Haloferax volcanii DS2]	gi|291369269,gi|292494021	HaloferaxB_NCBI_032511.fasta	62804.6	1	5	6	14	0.00277	0.0931	possibly correct	TRUE	File10776 Spectrum3962 scans: 12426	qAQISFSR	R	Y	0.964	19.8	25	19.8	2		n-term: Gln->pyro-Glu (-17.03)	460.236	918.457	919.463	2	0.001506	1.638	3586	304074	252	259	TRUE
20170501-ICBR-PM-189		Control	Control (F021944)	ABC-type transport system periplasmic substrate-binding protein (probable substrate dipeptides/oligopeptides) [Haloferax volcanii DS2]	gi|291369269,gi|292494021	HaloferaxB_NCBI_032511.fasta	62804.6	1	5	6	14	0.00277	0.0931	possibly correct	TRUE	File10776 Spectrum1366 scans: 7259	QAQISFSR	R	Y	0.99	24.5	25	24.5	2			468.75	935.486	936.49	2	0.003398	3.628	2463	227040	252	259	TRUE
20170501-ICBR-PM-189		Control	Control (F021944)	ABC-type transport system periplasmic substrate-binding protein (probable substrate dipeptides/oligopeptides) [Haloferax volcanii DS2]	gi|291369269,gi|292494021	HaloferaxB_NCBI_032511.fasta	62804.6	1	5	6	14	0.00277	0.0931	possibly correct	TRUE	File10776 Spectrum1737 scans: 7972	QAQISFSR	R	Y	0.99	29.6	25	29.6	2			468.751	935.487	936.49	2	0.004818	5.145	2616	276825	252	259	TRUE
20170501-ICBR-PM-189		Control	Control (F021944)	ABC-type transport system periplasmic substrate-binding protein (probable substrate dipeptides/oligopeptides) [Haloferax volcanii DS2]	gi|291369269,gi|292494021	HaloferaxB_NCBI_032511.fasta	62804.6	1	5	6	14	0.00277	0.0931	possibly correct	TRUE	File10776 Spectrum1664 scans: 7831	QAQISFSR	R	Y	0.99	31.2	25	31.2	2			468.75	935.486	936.49	2	0.003218	3.436	2586	303417	252	259	TRUE
20170501-ICBR-PM-189		Control	Control (F021944)	ABC-type transport system periplasmic substrate-binding protein (probable substrate dipeptides/oligopeptides) [Haloferax volcanii DS2]	gi|291369269,gi|292494021	HaloferaxB_NCBI_032511.fasta	62804.6	1	5	6	14	0.00277	0.0931	possibly correct	TRUE	File10776 Spectrum1597 scans: 7694	QAQISFSR	R	Y	0.99	31.9	25	31.9	2			468.749	935.484	936.49	2	0.001938	2.069	2555	461654	252	259	TRUE
20170501-ICBR-PM-189		Control	Control (F021944)	ABC-type transport system periplasmic substrate-binding protein (probable substrate dipeptides/oligopeptides) [Haloferax volcanii DS2]	gi|291369269,gi|292494021	HaloferaxB_NCBI_032511.fasta	62804.6	1	5	6	14	0.00277	0.0931	possibly correct	TRUE	File10776 Spectrum1440 scans: 7401	QAQISFSR	R	Y	0.99	42.9	25	42.9	2			468.75	935.486	936.49	2	0.003098	3.308	2494	1593130	252	259	TRUE
20170501-ICBR-PM-189		Control	Control (F021944)	ABC-type transport system periplasmic substrate-binding protein (probable substrate dipeptides/oligopeptides) [Haloferax volcanii DS2]	gi|291369269,gi|292494021	HaloferaxB_NCBI_032511.fasta	62804.6	1	5	6	14	0.00277	0.0931	possibly correct	TRUE	File10776 Spectrum1524 scans: 7550	QAQISFSR	R	Y	0.99	48.2	25	48.2	2			468.75	935.486	936.49	2	0.003598	3.842	2524	622916	252	259	TRUE
20170501-ICBR-PM-189		Control	Control (F021944)	CRISPR-associated protein, Csh2 family [Haloferax volcanii DS2]	gi|291369627,gi|292653767	HaloferaxB_NCBI_032511.fasta	38184.4	1	2	2	2	0.000396	0.0706	possibly correct	TRUE	File10776 Spectrum969 scans: 6386	QGGFDLDDKR	R	I	0.974	24.2	25	15.6	2			384.189	1149.54	1150.55	3	0.002292	1.992	2263	251869	175	184	TRUE
20170501-ICBR-PM-189		Control	Control (F021944)	CRISPR-associated protein, Csh2 family [Haloferax volcanii DS2]	gi|291369627,gi|292653767	HaloferaxB_NCBI_032511.fasta	38184.4	1	2	2	2	0.000396	0.0706	possibly correct	TRUE	File10776 Spectrum2118 scans: 8770	RDPDTGQGIITDVR	R	L	0.997	51.3	25	51.3	2			514.935	1541.78	1542.79	3	0.003002	1.946	2796	999477	32	45	TRUE
20170501-ICBR-PM-189		Control	Control (F021944)	mandelate racemase/muconate lactonizing enzyme family protein [Haloferax volcanii DS2]	gi|291372498,gi|292655640	HaloferaxB_NCBI_032511.fasta	45793.4	1	2	2	2	0.000396	0.0704	possibly correct	TRUE	File10776 Spectrum3850 scans: 12184	RLIENQAVDIVAPDmPK	R	V	0.997	32.1	25	32.1	2		m15: Oxidation (+15.99)	642.347	1924.02	1925.02	3	0.009847	5.115	3531	106143	293	309	TRUE
20170501-ICBR-PM-189		Control	Control (F021944)	mandelate racemase/muconate lactonizing enzyme family protein [Haloferax volcanii DS2]	gi|291372498,gi|292655640	HaloferaxB_NCBI_032511.fasta	45793.4	1	2	2	2	0.000396	0.0704	possibly correct	TRUE	File10776 Spectrum2889 scans: 10193	STLTPITVGENR	K	Y	0.997	37.6	25	37.6	2			644.351	1286.69	1287.69	2	0.004798	3.726	3088	173179	274	285	TRUE
20170501-ICBR-PM-189		Control	Control (F021944)	PBS lyase HEAT-like repeat domain protein [Haloferax volcanii DS2]	gi|291371714,gi|292655180	HaloferaxB_NCBI_032511.fasta	45550.4	1	5	5	8	0.00159	0.162	possibly correct	TRUE	File10776 Spectrum3265 scans: 10917	ALGEIGSEEATQPIANK	K	L	0.997	36.1	25	36.1	2			864.447	1726.88	1727.88	2	0.004798	2.777	3241	98379	311	327	TRUE
20170501-ICBR-PM-189		Control	Control (F021944)	PBS lyase HEAT-like repeat domain protein [Haloferax volcanii DS2]	gi|291371714,gi|292655180	HaloferaxB_NCBI_032511.fasta	45550.4	1	5	5	8	0.00159	0.162	possibly correct	TRUE	File10776 Spectrum3197 scans: 10777	ALGEIGSEEATQPIANK	K	L	0.997	48.8	25	48.8	2			864.447	1726.88	1727.88	2	0.005878	3.402	3210	175758	311	327	TRUE
20170501-ICBR-PM-189		Control	Control (F021944)	PBS lyase HEAT-like repeat domain protein [Haloferax volcanii DS2]	gi|291371714,gi|292655180	HaloferaxB_NCBI_032511.fasta	45550.4	1	5	5	8	0.00159	0.162	possibly correct	TRUE	File10776 Spectrum3250 scans: 10885	ALGLIGDTR	R	A	0.96	21.4	25	17.3	2			458.269	914.523	915.526	2	0.003918	4.28	3234	389038	342	350	TRUE
20170501-ICBR-PM-189		Control	Control (F021944)	PBS lyase HEAT-like repeat domain protein [Haloferax volcanii DS2]	gi|291371714,gi|292655180	HaloferaxB_NCBI_032511.fasta	45550.4	1	5	5	8	0.00159	0.162	possibly correct	TRUE	File10776 Spectrum3036 scans: 10463	ALGLIGDTR	R	A	0.997	31.2	25	25.6	2			458.268	914.521	915.526	2	0.002438	2.663	3143	244701	342	350	TRUE
20170501-ICBR-PM-189		Control	Control (F021944)	PBS lyase HEAT-like repeat domain protein [Haloferax volcanii DS2]	gi|291371714,gi|292655180	HaloferaxB_NCBI_032511.fasta	45550.4	1	5	5	8	0.00159	0.162	possibly correct	TRUE	File10776 Spectrum3118 scans: 10614	ALGLIGDTR	R	A	0.997	52.2	25	43.9	2			458.268	914.521	915.526	2	0.002698	2.947	3174	624883	342	350	TRUE
20170501-ICBR-PM-189		Control	Control (F021944)	PBS lyase HEAT-like repeat domain protein [Haloferax volcanii DS2]	gi|291371714,gi|292655180	HaloferaxB_NCBI_032511.fasta	45550.4	1	5	5	8	0.00159	0.162	possibly correct	TRUE	File10776 Spectrum4583 scans: 14361	AVEPLSDVVADDDEDAVR	R	A	0.997	36.9	25	36.9	2			957.951	1913.89	1914.89	2	0.001398	0.7301	4092	165917	351	368	TRUE
20170501-ICBR-PM-189		Control	Control (F021944)	PBS lyase HEAT-like repeat domain protein [Haloferax volcanii DS2]	gi|291371714,gi|292655180	HaloferaxB_NCBI_032511.fasta	45550.4	1	5	5	8	0.00159	0.162	possibly correct	TRUE	File10776 Spectrum198 scans: 4345	LVTENDNVR	K	S	0.997	39.5	25	36.8	2			530.277	1058.54	1059.54	2	0.003978	3.754	1743	145152	328	336	TRUE
20170501-ICBR-PM-189		Control	Control (F021944)	PBS lyase HEAT-like repeat domain protein [Haloferax volcanii DS2]	gi|291371714,gi|292655180	HaloferaxB_NCBI_032511.fasta	45550.4	1	5	5	8	0.00159	0.162	possibly correct	TRUE	File10776 Spectrum1808 scans: 8113	mNDDRAYETIEGQAK	R	R	0.997	27.2	25	27.2	2		m1: Oxidation (+15.99)	586.268	1755.78	1756.78	3	0.009337	5.315	2647	342335	256	270	TRUE
20170501-ICBR-PM-189		Control	Control (F021944)	ABC-type transport system periplasmic substrate-binding protein (probable substrate zinc) [Haloferax volcanii DS2]	gi|291370345,gi|292656523	HaloferaxB_NCBI_032511.fasta	40099	1	3	3	5	0.000991	0.0978	possibly correct	TRUE	File10776 Spectrum4402 scans: 13662	AIQTLKDDDVDTQLINVR	R	E	0.997	47.8	25	47.8	2			686.369	2056.09	2057.09	3	0.005122	2.49	3898	145991	130	147	TRUE
20170501-ICBR-PM-189		Control	Control (F021944)	ABC-type transport system periplasmic substrate-binding protein (probable substrate zinc) [Haloferax volcanii DS2]	gi|291370345,gi|292656523	HaloferaxB_NCBI_032511.fasta	40099	1	3	3	5	0.000991	0.0978	possibly correct	TRUE	File10776 Spectrum523 scans: 5281	VIEDNDIR	R	Y	0.99	31	25	31	2			487.253	972.491	973.495	2	0.003478	3.573	1989	952599	279	286	TRUE
20170501-ICBR-PM-189		Control	Control (F021944)	ABC-type transport system periplasmic substrate-binding protein (probable substrate zinc) [Haloferax volcanii DS2]	gi|291370345,gi|292656523	HaloferaxB_NCBI_032511.fasta	40099	1	3	3	5	0.000991	0.0978	possibly correct	TRUE	File10776 Spectrum4125 scans: 12846	YIGAGVFETR	R	R	0.963	26.5	25	16.5	2			556.793	1111.57	1112.57	2	0.005238	4.708	3687	254551	287	296	TRUE
20170501-ICBR-PM-189		Control	Control (F021944)	ABC-type transport system periplasmic substrate-binding protein (probable substrate zinc) [Haloferax volcanii DS2]	gi|291370345,gi|292656523	HaloferaxB_NCBI_032511.fasta	40099	1	3	3	5	0.000991	0.0978	possibly correct	TRUE	File10776 Spectrum4213 scans: 13102	YIGAGVFETR	R	R	0.997	54.2	25	48.9	2			556.793	1111.57	1112.57	2	0.004258	3.827	3753	418448	287	296	TRUE
20170501-ICBR-PM-189		Control	Control (F021944)	ABC-type transport system periplasmic substrate-binding protein (probable substrate zinc) [Haloferax volcanii DS2]	gi|291370345,gi|292656523	HaloferaxB_NCBI_032511.fasta	40099	1	3	3	5	0.000991	0.0978	possibly correct	TRUE	File10776 Spectrum4164 scans: 12964	YIGAGVFETR	R	R	0.997	75.6	25	70.4	2			556.792	1111.57	1112.57	2	0.003398	3.054	3717	1274400	287	296	TRUE
20170501-ICBR-PM-189		Control	Control (F021944)	aspartyl-tRNA(Asn) amidotransferase subunit B [Haloferax volcanii DS2]	gi|291372481,gi|292654848	HaloferaxB_NCBI_032511.fasta	55074.2	0.999	2	2	2	0.000396	0.0464	possibly correct	TRUE	File10776 Spectrum1567 scans: 7634	ALAYEVTR	K	Q	0.97	19	25	19	2			461.755	921.495	922.499	2	0.002758	2.99	2542	228286	249	256	TRUE
20170501-ICBR-PM-189		Control	Control (F021944)	aspartyl-tRNA(Asn) amidotransferase subunit B [Haloferax volcanii DS2]	gi|291372481,gi|292654848	HaloferaxB_NCBI_032511.fasta	55074.2	0.999	2	2	2	0.000396	0.0464	possibly correct	TRUE	File10776 Spectrum3597 scans: 11583	SQGSADPGTVNQLLR	K	E	0.972	20.8	25	20.8	2			771.9	1541.79	1542.79	2	0.005158	3.343	3386	109245	477	491	TRUE
20170501-ICBR-PM-189		Control	Control (F021944)	D-3-phosphoglycerate dehydrogenase [Haloferax volcanii DS2]	gi|291370333,gi|292657076	HaloferaxB_NCBI_032511.fasta	55342.2	1	3	3	5	0.000991	0.0705	possibly correct	TRUE	File10776 Spectrum1357 scans: 7242	AAAEHTVAmGFAAAR	R	S	0.997	30.1	25	30.1	2		m9: Oxidation (+15.99)	497.245	1488.71	1489.72	3	-0.000573	-0.3846	2460	200199	99	113	TRUE
20170501-ICBR-PM-189		Control	Control (F021944)	D-3-phosphoglycerate dehydrogenase [Haloferax volcanii DS2]	gi|291370333,gi|292657076	HaloferaxB_NCBI_032511.fasta	55342.2	1	3	3	5	0.000991	0.0705	possibly correct	TRUE	File10776 Spectrum4328 scans: 13415	ILGVVGLGR	K	V	0.997	44.6	25	33.1	2			442.291	882.568	883.573	2	0.002638	2.986	3832	222396	141	149	TRUE
20170501-ICBR-PM-189		Control	Control (F021944)	D-3-phosphoglycerate dehydrogenase [Haloferax volcanii DS2]	gi|291370333,gi|292657076	HaloferaxB_NCBI_032511.fasta	55342.2	1	3	3	5	0.000991	0.0705	possibly correct	TRUE	File10776 Spectrum4278 scans: 13290	ILGVVGLGR	K	V	0.997	52.4	25	41	2			442.292	882.569	883.573	2	0.003238	3.665	3801	148033	141	149	TRUE
20170501-ICBR-PM-189		Control	Control (F021944)	D-3-phosphoglycerate dehydrogenase [Haloferax volcanii DS2]	gi|291370333,gi|292657076	HaloferaxB_NCBI_032511.fasta	55342.2	1	3	3	5	0.000991	0.0705	possibly correct	TRUE	File10776 Spectrum4225 scans: 13128	IQPYIGLAETAGK	R	I	0.997	34.3	25	34.3	2			680.88	1359.75	1360.75	2	0.005378	3.952	3759	376482	323	335	TRUE
20170501-ICBR-PM-189		Control	Control (F021944)	D-3-phosphoglycerate dehydrogenase [Haloferax volcanii DS2]	gi|291370333,gi|292657076	HaloferaxB_NCBI_032511.fasta	55342.2	1	3	3	5	0.000991	0.0705	possibly correct	TRUE	File10776 Spectrum4263 scans: 13246	IQPYIGLAETAGK	R	I	0.997	38.2	25	38.2	2			680.88	1359.75	1360.75	2	0.006238	4.584	3790	364337	323	335	TRUE
20170501-ICBR-PM-189		Control	Control (F021944)	ABC-type transport system periplasmic substrate-binding protein (probable substrate dipeptides/oligopeptides) [Haloferax volcanii DS2]	gi|291369727,gi|292653897	HaloferaxB_NCBI_032511.fasta	61247.7	1	2	2	2	0.000396	0.0269	possibly correct	TRUE	File10776 Spectrum848 scans: 6131	DVSRVEQAPDVR	K	F	0.997	55.2	25	55.2	2			457.574	1369.7	1370.7	3	0.005492	4.007	2205	327104	298	309	TRUE
20170501-ICBR-PM-189		Control	Control (F021944)	ABC-type transport system periplasmic substrate-binding protein (probable substrate dipeptides/oligopeptides) [Haloferax volcanii DS2]	gi|291369727,gi|292653897	HaloferaxB_NCBI_032511.fasta	61247.7	1	2	2	2	0.000396	0.0269	possibly correct	TRUE	File10776 Spectrum2102 scans: 8743	DVSRVEQAPDVRFEK	K	Q	0.973	21	25	21	2			592.308	1773.9	1774.91	3	0.002332	1.314	2791	489280	298	312	TRUE
20170501-ICBR-PM-189		Control	Control (F021944)	acyl-CoA synthetase [Haloferax volcanii DS2]	gi|291371201,gi|292655735	HaloferaxB_NCBI_032511.fasta	74158.8	1	2	2	3	0.000594	0.0554	possibly correct	TRUE	File10776 Spectrum1773 scans: 8041	KYGDEEVEKHDLSSLR	R	L	0.997	29.2	25	29.2	2			476.992	1903.94	1904.94	4	0.009806	5.148	2631	256443	391	406	TRUE
20170501-ICBR-PM-189		Control	Control (F021944)	acyl-CoA synthetase [Haloferax volcanii DS2]	gi|291371201,gi|292655735	HaloferaxB_NCBI_032511.fasta	74158.8	1	2	2	3	0.000594	0.0554	possibly correct	TRUE	File10776 Spectrum3119 scans: 10615	RLPSDAESmLLYSSGTTGKPK	K	G	0.952	15.8	25	15.8	2		m9: Oxidation (+15.99)	752.053	2253.14	2254.14	3	0.005907	2.621	3174	79483	278	298	TRUE
20170501-ICBR-PM-189		Control	Control (F021944)	acyl-CoA synthetase [Haloferax volcanii DS2]	gi|291371201,gi|292655735	HaloferaxB_NCBI_032511.fasta	74158.8	1	2	2	3	0.000594	0.0554	possibly correct	TRUE	File10776 Spectrum3035 scans: 10462	RLPSDAESmLLYSSGTTGKPK	K	G	0.997	31.1	25	31.1	2		m9: Oxidation (+15.99)	752.054	2253.14	2254.14	3	0.008847	3.925	3143	93393	278	298	TRUE
20170501-ICBR-PM-189		Control	Control (F021944)	cell division control protein 48 [Haloferax volcanii DS2]	gi|291370819,gi|292656040	HaloferaxB_NCBI_032511.fasta	53411.3	1	11	12	27	0.00535	0.215	possibly correct	TRUE	File10776 Spectrum2809 scans: 10053	ADYDRLVTNPTVAK	R	S	0.973	19.4	25	19.4	2			521.612	1561.81	1562.82	3	0.004362	2.791	3061	1299080	110	123	TRUE
20170501-ICBR-PM-189		Control	Control (F021944)	cell division control protein 48 [Haloferax volcanii DS2]	gi|291370819,gi|292656040	HaloferaxB_NCBI_032511.fasta	53411.3	1	11	12	27	0.00535	0.215	possibly correct	TRUE	File10776 Spectrum2697 scans: 9881	ADYDRLVTNPTVAK	R	S	0.987	21.9	25	21.9	2			521.612	1561.82	1562.82	3	0.005292	3.386	3031	197172	110	123	TRUE
20170501-ICBR-PM-189		Control	Control (F021944)	cell division control protein 48 [Haloferax volcanii DS2]	gi|291370819,gi|292656040	HaloferaxB_NCBI_032511.fasta	53411.3	1	11	12	27	0.00535	0.215	possibly correct	TRUE	File10776 Spectrum4621 scans: 14525	EAVLEALTEER	R	M	0.997	37.1	25	29.8	2			630.33	1258.65	1259.65	2	0.005758	4.571	4140	445217	395	405	TRUE
20170501-ICBR-PM-189		Control	Control (F021944)	cell division control protein 48 [Haloferax volcanii DS2]	gi|291370819,gi|292656040	HaloferaxB_NCBI_032511.fasta	53411.3	1	11	12	27	0.00535	0.215	possibly correct	TRUE	File10776 Spectrum4540 scans: 14144	EYLADIGLR	R	E	0.997	43.7	25	43.7	2			525.288	1048.56	1049.56	2	0.005178	4.934	4030	593216	208	216	TRUE
20170501-ICBR-PM-189		Control	Control (F021944)	cell division control protein 48 [Haloferax volcanii DS2]	gi|291370819,gi|292656040	HaloferaxB_NCBI_032511.fasta	53411.3	1	11	12	27	0.00535	0.215	possibly correct	TRUE	File10776 Spectrum4473 scans: 13898	ILFVGPPGTGK	K	T	0.997	27.5	25	27.1	2			543.323	1084.63	1085.64	2	0.003198	2.946	3962	133244	221	231	TRUE
20170501-ICBR-PM-189		Control	Control (F021944)	cell division control protein 48 [Haloferax volcanii DS2]	gi|291370819,gi|292656040	HaloferaxB_NCBI_032511.fasta	53411.3	1	11	12	27	0.00535	0.215	possibly correct	TRUE	File10776 Spectrum4374 scans: 13562	ILFVGPPGTGK	K	T	0.997	30.3	25	30.3	2			543.322	1084.63	1085.64	2	0.001858	1.711	3871	497752	221	231	TRUE
20170501-ICBR-PM-189		Control	Control (F021944)	cell division control protein 48 [Haloferax volcanii DS2]	gi|291370819,gi|292656040	HaloferaxB_NCBI_032511.fasta	53411.3	1	11	12	27	0.00535	0.215	possibly correct	TRUE	File10776 Spectrum4410 scans: 13679	ILFVGPPGTGK	K	T	0.997	31.5	25	31.5	2			543.323	1084.63	1085.64	2	0.002578	2.375	3902	258187	221	231	TRUE
20170501-ICBR-PM-189		Control	Control (F021944)	cell division control protein 48 [Haloferax volcanii DS2]	gi|291370819,gi|292656040	HaloferaxB_NCBI_032511.fasta	53411.3	1	11	12	27	0.00535	0.215	possibly correct	TRUE	File10776 Spectrum4128 scans: 12854	ILFVGPPGTGK	K	T	0.997	36.2	25	36.2	2			543.323	1084.63	1085.64	2	0.004058	3.738	3689	241009	221	231	TRUE
20170501-ICBR-PM-189		Control	Control (F021944)	cell division control protein 48 [Haloferax volcanii DS2]	gi|291370819,gi|292656040	HaloferaxB_NCBI_032511.fasta	53411.3	1	11	12	27	0.00535	0.215	possibly correct	TRUE	File10776 Spectrum4295 scans: 13328	ILFVGPPGTGK	K	T	0.997	49.8	25	49.8	2			543.324	1084.63	1085.64	2	0.004178	3.848	3810	389676	221	231	TRUE
20170501-ICBR-PM-189		Control	Control (F021944)	cell division control protein 48 [Haloferax volcanii DS2]	gi|291370819,gi|292656040	HaloferaxB_NCBI_032511.fasta	53411.3	1	11	12	27	0.00535	0.215	possibly correct	TRUE	File10776 Spectrum4251 scans: 13208	ILFVGPPGTGK	K	T	0.997	49.8	25	49.8	2			543.323	1084.63	1085.64	2	0.003938	3.627	3780	636036	221	231	TRUE
20170501-ICBR-PM-189		Control	Control (F021944)	cell division control protein 48 [Haloferax volcanii DS2]	gi|291370819,gi|292656040	HaloferaxB_NCBI_032511.fasta	53411.3	1	11	12	27	0.00535	0.215	possibly correct	TRUE	File10776 Spectrum4340 scans: 13448	ILFVGPPGTGK	K	T	0.997	49.9	25	49.9	2			543.323	1084.63	1085.64	2	0.002458	2.264	3841	261097	221	231	TRUE
20170501-ICBR-PM-189		Control	Control (F021944)	cell division control protein 48 [Haloferax volcanii DS2]	gi|291370819,gi|292656040	HaloferaxB_NCBI_032511.fasta	53411.3	1	11	12	27	0.00535	0.215	possibly correct	TRUE	File10776 Spectrum4166 scans: 12970	ILFVGPPGTGK	K	T	0.997	62.5	25	62.5	2			543.323	1084.63	1085.64	2	0.003558	3.277	3719	4289940	221	231	TRUE
20170501-ICBR-PM-189		Control	Control (F021944)	cell division control protein 48 [Haloferax volcanii DS2]	gi|291370819,gi|292656040	HaloferaxB_NCBI_032511.fasta	53411.3	1	11	12	27	0.00535	0.215	possibly correct	TRUE	File10776 Spectrum4210 scans: 13090	ILFVGPPGTGK	K	T	0.997	62.5	25	62.3	2			543.323	1084.63	1085.64	2	0.003558	3.277	3749	1533670	221	231	TRUE
20170501-ICBR-PM-189		Control	Control (F021944)	cell division control protein 48 [Haloferax volcanii DS2]	gi|291370819,gi|292656040	HaloferaxB_NCBI_032511.fasta	53411.3	1	11	12	27	0.00535	0.215	possibly correct	TRUE	File10776 Spectrum3744 scans: 11938	LSmITSQYLGETAK	K	N	0.997	42.7	25	42.7	2		m3: Oxidation (+15.99)	779.397	1556.78	1557.78	2	0.003983	2.557	3473	327618	251	264	TRUE
20170501-ICBR-PM-189		Control	Control (F021944)	cell division control protein 48 [Haloferax volcanii DS2]	gi|291370819,gi|292656040	HaloferaxB_NCBI_032511.fasta	53411.3	1	11	12	27	0.00535	0.215	possibly correct	TRUE	File10776 Spectrum3724 scans: 11889	LSmITSQYLGETAK	K	N	0.997	50.9	25	50.9	2		m3: Oxidation (+15.99)	779.398	1556.78	1557.78	2	0.005683	3.648	3461	544395	251	264	TRUE
20170501-ICBR-PM-189		Control	Control (F021944)	cell division control protein 48 [Haloferax volcanii DS2]	gi|291370819,gi|292656040	HaloferaxB_NCBI_032511.fasta	53411.3	1	11	12	27	0.00535	0.215	possibly correct	TRUE	File10776 Spectrum400 scans: 4974	LVTNPTVAK	R	S	0.997	29.4	25	29.4	2			471.787	941.559	942.562	2	0.003898	4.136	1913	2489780	115	123	TRUE
20170501-ICBR-PM-189		Control	Control (F021944)	cell division control protein 48 [Haloferax volcanii DS2]	gi|291370819,gi|292656040	HaloferaxB_NCBI_032511.fasta	53411.3	1	11	12	27	0.00535	0.215	possibly correct	TRUE	File10776 Spectrum808 scans: 6040	NVEKTFEVAK	K	R	0.98	21.5	25	21.5	2			582.819	1163.62	1164.63	2	0.004958	4.257	2183	222181	265	274	TRUE
20170501-ICBR-PM-189		Control	Control (F021944)	cell division control protein 48 [Haloferax volcanii DS2]	gi|291370819,gi|292656040	HaloferaxB_NCBI_032511.fasta	53411.3	1	11	12	27	0.00535	0.215	possibly correct	TRUE	File10776 Spectrum530 scans: 5298	NVEKTFEVAKR	K	L	0.997	41.8	25	41.8	2			440.916	1319.73	1320.73	3	0.005802	4.393	1993	296527	265	275	TRUE
20170501-ICBR-PM-189		Control	Control (F021944)	cell division control protein 48 [Haloferax volcanii DS2]	gi|291370819,gi|292656040	HaloferaxB_NCBI_032511.fasta	53411.3	1	11	12	27	0.00535	0.215	possibly correct	TRUE	File10776 Spectrum485 scans: 5176	NVEKTFEVAKR	K	L	0.997	43.1	25	43.1	2			440.916	1319.73	1320.73	3	0.005622	4.257	1962	171240	265	275	TRUE
20170501-ICBR-PM-189		Control	Control (F021944)	cell division control protein 48 [Haloferax volcanii DS2]	gi|291370819,gi|292656040	HaloferaxB_NCBI_032511.fasta	53411.3	1	11	12	27	0.00535	0.215	possibly correct	TRUE	File10776 Spectrum3947 scans: 12391	RFDEIVNFPKPDR	R	G	0.997	44.9	25	44.9	2			544.956	1631.85	1632.85	3	0.004362	2.671	3578	420072	341	353	TRUE
20170501-ICBR-PM-189		Control	Control (F021944)	cell division control protein 48 [Haloferax volcanii DS2]	gi|291370819,gi|292656040	HaloferaxB_NCBI_032511.fasta	53411.3	1	11	12	27	0.00535	0.215	possibly correct	TRUE	File10776 Spectrum3522 scans: 11425	RFDEIVNFPKPDRGmR	R	A	0.974	20.7	25	20.7	2		m15: Oxidation (+15.99)	499.009	1992.01	1993.01	4	0.006951	3.488	3351	184318	341	356	TRUE
20170501-ICBR-PM-189		Control	Control (F021944)	cell division control protein 48 [Haloferax volcanii DS2]	gi|291370819,gi|292656040	HaloferaxB_NCBI_032511.fasta	53411.3	1	11	12	27	0.00535	0.215	possibly correct	TRUE	File10776 Spectrum3445 scans: 11279	RFDEIVNFPKPDRGmR	R	A	0.997	33.4	25	33.4	2		m15: Oxidation (+15.99)	499.009	1992.01	1993.01	4	0.005871	2.946	3320	344776	341	356	TRUE
20170501-ICBR-PM-189		Control	Control (F021944)	cell division control protein 48 [Haloferax volcanii DS2]	gi|291370819,gi|292656040	HaloferaxB_NCBI_032511.fasta	53411.3	1	11	12	27	0.00535	0.215	possibly correct	TRUE	File10776 Spectrum3377 scans: 11142	RFDEIVNFPKPDRGmR	R	A	0.997	33.6	25	33.6	2		m15: Oxidation (+15.99)	499.009	1992.01	1993.01	4	0.005391	2.705	3290	893484	341	356	TRUE
20170501-ICBR-PM-189		Control	Control (F021944)	cell division control protein 48 [Haloferax volcanii DS2]	gi|291370819,gi|292656040	HaloferaxB_NCBI_032511.fasta	53411.3	1	11	12	27	0.00535	0.215	possibly correct	TRUE	File10776 Spectrum577 scans: 5437	SVEDRDDVDVTHADAR	K	E	0.969	19.5	25	19.5	2			450.711	1798.82	1799.82	4	0.006646	3.693	2030	294133	124	139	TRUE
20170501-ICBR-PM-189		Control	Control (F021944)	cell division control protein 48 [Haloferax volcanii DS2]	gi|291370819,gi|292656040	HaloferaxB_NCBI_032511.fasta	53411.3	1	11	12	27	0.00535	0.215	possibly correct	TRUE	File10776 Spectrum619 scans: 5554	SVEDRDDVDVTHADAR	K	E	0.974	20.9	25	20.9	2			450.711	1798.81	1799.82	4	0.006526	3.626	2061	294646	124	139	TRUE
20170501-ICBR-PM-189		Control	Control (F021944)	cell division control protein 48 [Haloferax volcanii DS2]	gi|291370819,gi|292656040	HaloferaxB_NCBI_032511.fasta	53411.3	1	11	12	27	0.00535	0.215	possibly correct	TRUE	File10776 Spectrum578 scans: 5440	SVEDRDDVDVTHADAR	K	E	0.997	43.2	25	43.2	2			600.612	1798.81	1799.82	3	0.005622	3.124	2031	127122	124	139	TRUE
20170501-ICBR-PM-189		Control	Control (F021944)	cell division control protein 48 [Haloferax volcanii DS2]	gi|291370819,gi|292656040	HaloferaxB_NCBI_032511.fasta	53411.3	1	11	12	27	0.00535	0.215	possibly correct	TRUE	File10776 Spectrum625 scans: 5564	SVEDRDDVDVTHADAR	K	E	0.997	44	25	44	2			600.612	1798.81	1799.82	3	0.004512	2.507	2063	125001	124	139	TRUE
20170501-ICBR-PM-189		Control	Control (F021944)	conserved protein [Haloferax volcanii DS2]	gi|291370317,gi|292655178	HaloferaxB_NCBI_032511.fasta	69792.3	1	4	4	5	0.000991	0.06	possibly correct	TRUE	File10776 Spectrum4547 scans: 14172	DLNFALEGR	R	A	0.997	41.1	25	39.7	2			517.769	1033.52	1034.53	2	0.003318	3.207	4037	227862	313	321	TRUE
20170501-ICBR-PM-189		Control	Control (F021944)	conserved protein [Haloferax volcanii DS2]	gi|291370317,gi|292655178	HaloferaxB_NCBI_032511.fasta	69792.3	1	4	4	5	0.000991	0.06	possibly correct	TRUE	File10776 Spectrum4515 scans: 14050	DLNFALEGR	R	A	0.997	54.4	25	52	2			517.769	1033.52	1034.53	2	0.003318	3.207	4004	174313	313	321	TRUE
20170501-ICBR-PM-189		Control	Control (F021944)	conserved protein [Haloferax volcanii DS2]	gi|291370317,gi|292655178	HaloferaxB_NCBI_032511.fasta	69792.3	1	4	4	5	0.000991	0.06	possibly correct	TRUE	File10776 Spectrum1766 scans: 8030	LRDDLEDVAR	K	L	0.997	32.8	25	32.8	2			401.212	1200.61	1201.62	3	0.004132	3.439	2629	292395	235	244	TRUE
20170501-ICBR-PM-189		Control	Control (F021944)	conserved protein [Haloferax volcanii DS2]	gi|291370317,gi|292655178	HaloferaxB_NCBI_032511.fasta	69792.3	1	4	4	5	0.000991	0.06	possibly correct	TRUE	File10776 Spectrum1075 scans: 6606	QTGGPTVFR	K	I	0.997	70.5	25	70.5	2			481.758	961.501	962.506	2	0.002738	2.845	2312	282301	137	145	TRUE
20170501-ICBR-PM-189		Control	Control (F021944)	conserved protein [Haloferax volcanii DS2]	gi|291370317,gi|292655178	HaloferaxB_NCBI_032511.fasta	69792.3	1	4	4	5	0.000991	0.06	possibly correct	TRUE	File10776 Spectrum458 scans: 5110	RTVLEGRPIR	R	V	0.946	15.3	25	15.3	2			399.58	1195.72	1196.72	3	0.002592	2.166	1946	191427	248	257	TRUE
20170501-ICBR-PM-189		Control	Control (F021944)	ABC-type transport system periplasmic substrate-binding protein (probable substrate dipeptides/oligopeptides) [Haloferax volcanii DS2]	gi|291369094,gi|292494032	HaloferaxB_NCBI_032511.fasta	69095.1	1	5	7	16	0.00317	0.0922	possibly correct	TRUE	File10776 Spectrum3681 scans: 11778	AnVAETFVNTPR	K	S	0.997	28.4	25	28.4	2		n2: Deamidated (+0.98)	660.336	1318.66	1319.66	2	0.006482	4.912	3432	659511	184	195	TRUE
20170501-ICBR-PM-189		Control	Control (F021944)	ABC-type transport system periplasmic substrate-binding protein (probable substrate dipeptides/oligopeptides) [Haloferax volcanii DS2]	gi|291369094,gi|292494032	HaloferaxB_NCBI_032511.fasta	69095.1	1	5	7	16	0.00317	0.0922	possibly correct	TRUE	File10776 Spectrum3730 scans: 11901	ANVAETFVNTPR	K	S	0.997	37.2	25	37.2	2			659.845	1317.67	1318.67	2	0.007118	5.398	3463	274392	184	195	TRUE
20170501-ICBR-PM-189		Control	Control (F021944)	ABC-type transport system periplasmic substrate-binding protein (probable substrate dipeptides/oligopeptides) [Haloferax volcanii DS2]	gi|291369094,gi|292494032	HaloferaxB_NCBI_032511.fasta	69095.1	1	5	7	16	0.00317	0.0922	possibly correct	TRUE	File10776 Spectrum3827 scans: 12137	ANVAETFVNTPR	K	S	0.997	49.3	25	49.3	2			659.843	1317.67	1318.67	2	0.003818	2.895	3521	140558	184	195	TRUE
20170501-ICBR-PM-189		Control	Control (F021944)	ABC-type transport system periplasmic substrate-binding protein (probable substrate dipeptides/oligopeptides) [Haloferax volcanii DS2]	gi|291369094,gi|292494032	HaloferaxB_NCBI_032511.fasta	69095.1	1	5	7	16	0.00317	0.0922	possibly correct	TRUE	File10776 Spectrum3568 scans: 11520	ANVAETFVNTPR	K	S	0.997	63.9	25	63.9	2			659.843	1317.67	1318.67	2	0.003198	2.425	3372	831354	184	195	TRUE
20170501-ICBR-PM-189		Control	Control (F021944)	ABC-type transport system periplasmic substrate-binding protein (probable substrate dipeptides/oligopeptides) [Haloferax volcanii DS2]	gi|291369094,gi|292494032	HaloferaxB_NCBI_032511.fasta	69095.1	1	5	7	16	0.00317	0.0922	possibly correct	TRUE	File10776 Spectrum3497 scans: 11379	ANVAETFVNTPR	K	S	0.997	64.8	25	64.8	2			659.843	1317.67	1318.67	2	0.003938	2.986	3342	2358980	184	195	TRUE
20170501-ICBR-PM-189		Control	Control (F021944)	ABC-type transport system periplasmic substrate-binding protein (probable substrate dipeptides/oligopeptides) [Haloferax volcanii DS2]	gi|291369094,gi|292494032	HaloferaxB_NCBI_032511.fasta	69095.1	1	5	7	16	0.00317	0.0922	possibly correct	TRUE	File10776 Spectrum3620 scans: 11648	ANVAETFVNTPR	K	S	0.997	71.4	25	71.4	2			659.844	1317.67	1318.67	2	0.006258	4.746	3402	525509	184	195	TRUE
20170501-ICBR-PM-189		Control	Control (F021944)	ABC-type transport system periplasmic substrate-binding protein (probable substrate dipeptides/oligopeptides) [Haloferax volcanii DS2]	gi|291369094,gi|292494032	HaloferaxB_NCBI_032511.fasta	69095.1	1	5	7	16	0.00317	0.0922	possibly correct	TRUE	File10776 Spectrum3430 scans: 11241	ANVAETFVNTPR	K	S	0.997	72.3	25	72.3	2			659.843	1317.67	1318.67	2	0.004418	3.35	3311	365009	184	195	TRUE
20170501-ICBR-PM-189		Control	Control (F021944)	ABC-type transport system periplasmic substrate-binding protein (probable substrate dipeptides/oligopeptides) [Haloferax volcanii DS2]	gi|291369094,gi|292494032	HaloferaxB_NCBI_032511.fasta	69095.1	1	5	7	16	0.00317	0.0922	possibly correct	TRUE	File10776 Spectrum4406 scans: 13670	GYADGTVRPDLLEDmTVDGR	R	T	0.997	41.3	25	36.5	2		m15: Oxidation (+15.99)	732.681	2195.02	2196.02	3	0.004917	2.239	3900	357793	99	118	TRUE
20170501-ICBR-PM-189		Control	Control (F021944)	ABC-type transport system periplasmic substrate-binding protein (probable substrate dipeptides/oligopeptides) [Haloferax volcanii DS2]	gi|291369094,gi|292494032	HaloferaxB_NCBI_032511.fasta	69095.1	1	5	7	16	0.00317	0.0922	possibly correct	TRUE	File10776 Spectrum3267 scans: 10922	qAGTVGAPAENQTALR	R	S	0.968	20.6	25	20.6	2		n-term: Gln->pyro-Glu (-17.03)	783.9	1565.79	1566.79	2	0.006066	3.872	3242	198817	356	371	TRUE
20170501-ICBR-PM-189		Control	Control (F021944)	ABC-type transport system periplasmic substrate-binding protein (probable substrate dipeptides/oligopeptides) [Haloferax volcanii DS2]	gi|291369094,gi|292494032	HaloferaxB_NCBI_032511.fasta	69095.1	1	5	7	16	0.00317	0.0922	possibly correct	TRUE	File10776 Spectrum3337 scans: 11063	qAGTVGAPAENQTALR	R	S	0.986	21.6	25	21.6	2		n-term: Gln->pyro-Glu (-17.03)	783.9	1565.78	1566.79	2	0.004726	3.017	3273	158491	356	371	TRUE
20170501-ICBR-PM-189		Control	Control (F021944)	ABC-type transport system periplasmic substrate-binding protein (probable substrate dipeptides/oligopeptides) [Haloferax volcanii DS2]	gi|291369094,gi|292494032	HaloferaxB_NCBI_032511.fasta	69095.1	1	5	7	16	0.00317	0.0922	possibly correct	TRUE	File10776 Spectrum1319 scans: 7150	QAGTVGAPAENQTALR	R	S	0.997	24.5	25	24.5	2			792.412	1582.81	1583.81	2	0.003318	2.095	2438	257718	356	371	TRUE
20170501-ICBR-PM-189		Control	Control (F021944)	ABC-type transport system periplasmic substrate-binding protein (probable substrate dipeptides/oligopeptides) [Haloferax volcanii DS2]	gi|291369094,gi|292494032	HaloferaxB_NCBI_032511.fasta	69095.1	1	5	7	16	0.00317	0.0922	possibly correct	TRUE	File10776 Spectrum1380 scans: 7283	QAGTVGAPAENQTALR	R	S	0.997	55.4	25	55.4	2			792.413	1582.81	1583.81	2	0.004418	2.789	2468	1229490	356	371	TRUE
20170501-ICBR-PM-189		Control	Control (F021944)	ABC-type transport system periplasmic substrate-binding protein (probable substrate dipeptides/oligopeptides) [Haloferax volcanii DS2]	gi|291369094,gi|292494032	HaloferaxB_NCBI_032511.fasta	69095.1	1	5	7	16	0.00317	0.0922	possibly correct	TRUE	File10776 Spectrum350 scans: 4829	TAVSPNLmK	K	A	0.997	33.3	25	33.3	2		m8: Oxidation (+15.99)	488.761	975.508	976.513	2	0.001923	1.969	1876	210501	175	183	TRUE
20170501-ICBR-PM-189		Control	Control (F021944)	ABC-type transport system periplasmic substrate-binding protein (probable substrate dipeptides/oligopeptides) [Haloferax volcanii DS2]	gi|291369094,gi|292494032	HaloferaxB_NCBI_032511.fasta	69095.1	1	5	7	16	0.00317	0.0922	possibly correct	TRUE	File10776 Spectrum305 scans: 4710	TAVSPNLmK	K	A	0.997	42	25	42	2		m8: Oxidation (+15.99)	488.761	975.507	976.513	2	0.000523	0.5356	1845	573978	175	183	TRUE
20170501-ICBR-PM-189		Control	Control (F021944)	ABC-type transport system periplasmic substrate-binding protein (probable substrate dipeptides/oligopeptides) [Haloferax volcanii DS2]	gi|291369094,gi|292494032	HaloferaxB_NCBI_032511.fasta	69095.1	1	5	7	16	0.00317	0.0922	possibly correct	TRUE	File10776 Spectrum265 scans: 4595	TAVSPNLmK	K	A	0.997	49.9	25	49.9	2		m8: Oxidation (+15.99)	488.762	975.509	976.513	2	0.002903	2.973	1815	504073	175	183	TRUE
20170501-ICBR-PM-189		Control	Control (F021944)	ABC-type transport system periplasmic substrate-binding protein (probable substrate dipeptides/oligopeptides) [Haloferax volcanii DS2]	gi|291369094,gi|292494032	HaloferaxB_NCBI_032511.fasta	69095.1	1	5	7	16	0.00317	0.0922	possibly correct	TRUE	File10776 Spectrum4143 scans: 12888	TAVSPNLmKANVAETFVNTPR	K	S	0.997	58.6	25	58.6	2		m8: Oxidation (+15.99)	759.4	2275.18	2276.17	3	0.01389	6.101	3697	132334	175	195	TRUE
20170501-ICBR-PM-189		Control	Control (F021944)	alkanal monooxygenase-like protein [Haloferax volcanii DS2]	gi|291369093,gi|292494201	HaloferaxB_NCBI_032511.fasta	36198.9	1	2	2	2	0.000396	0.0971	possibly correct	TRUE	File10776 Spectrum2686 scans: 9860	GGTATDAYANTVETAKQAER	K	L	0.992	23.1	25	23.1	2			685.331	2052.97	2053.98	3	-0.0007679	-0.3739	3026	93770	14	33	TRUE
20170501-ICBR-PM-189		Control	Control (F021944)	alkanal monooxygenase-like protein [Haloferax volcanii DS2]	gi|291369093,gi|292494201	HaloferaxB_NCBI_032511.fasta	36198.9	1	2	2	2	0.000396	0.0971	possibly correct	TRUE	File10776 Spectrum4881 scans: 16908	mDFSIVDLSPVPK	-	G	0.997	37.2	25	37.2	2		m1: Oxidation (+15.99)	732.378	1462.74	1463.75	2	0.003083	2.106	4896	110876	1	13	TRUE
20170501-ICBR-PM-189		Control	Control (F021944)	ABC-type transport system periplasmic substrate-binding protein (probable substrate iron-III) [Haloferax volcanii DS2]	gi|291369091,gi|292493986	HaloferaxB_NCBI_032511.fasta	44238.5	1	3	3	6	0.00119	0.13	possibly correct	TRUE	File10776 Spectrum4839 scans: 16151	AGALYQGPITNLVVTDR	R	L	0.997	61.2	25	61.2	2			894.488	1786.96	1787.97	2	0.003438	1.923	4643	273895	358	374	TRUE
20170501-ICBR-PM-189		Control	Control (F021944)	ABC-type transport system periplasmic substrate-binding protein (probable substrate iron-III) [Haloferax volcanii DS2]	gi|291369091,gi|292493986	HaloferaxB_NCBI_032511.fasta	44238.5	1	3	3	6	0.00119	0.13	possibly correct	TRUE	File10776 Spectrum4849 scans: 16246	AGALYQGPITNLVVTDR	R	L	0.997	74.1	25	74.1	2			894.487	1786.96	1787.97	2	0.001478	0.8267	4673	262653	358	374	TRUE
20170501-ICBR-PM-189		Control	Control (F021944)	ABC-type transport system periplasmic substrate-binding protein (probable substrate iron-III) [Haloferax volcanii DS2]	gi|291369091,gi|292493986	HaloferaxB_NCBI_032511.fasta	44238.5	1	3	3	6	0.00119	0.13	possibly correct	TRUE	File10776 Spectrum4423 scans: 13731	TLYDADERLFDAQR	R	V	0.954	16.1	25	16.1	2			571.615	1711.82	1712.82	3	0.005262	3.072	3917	2467550	378	391	TRUE
20170501-ICBR-PM-189		Control	Control (F021944)	ABC-type transport system periplasmic substrate-binding protein (probable substrate iron-III) [Haloferax volcanii DS2]	gi|291369091,gi|292493986	HaloferaxB_NCBI_032511.fasta	44238.5	1	3	3	6	0.00119	0.13	possibly correct	TRUE	File10776 Spectrum4458 scans: 13845	TLYDADERLFDAQR	R	V	0.973	20.3	25	20.3	2			571.615	1711.82	1712.82	3	0.006912	4.035	3947	1200850	378	391	TRUE
20170501-ICBR-PM-189		Control	Control (F021944)	ABC-type transport system periplasmic substrate-binding protein (probable substrate iron-III) [Haloferax volcanii DS2]	gi|291369091,gi|292493986	HaloferaxB_NCBI_032511.fasta	44238.5	1	3	3	6	0.00119	0.13	possibly correct	TRUE	File10776 Spectrum1558 scans: 7610	VNDALATTEVR	K	D	0.997	36.5	25	36.5	2			594.817	1187.62	1188.62	2	0.003958	3.33	2536	153551	285	295	TRUE
20170501-ICBR-PM-189		Control	Control (F021944)	ABC-type transport system periplasmic substrate-binding protein (probable substrate iron-III) [Haloferax volcanii DS2]	gi|291369091,gi|292493986	HaloferaxB_NCBI_032511.fasta	44238.5	1	3	3	6	0.00119	0.13	possibly correct	TRUE	File10776 Spectrum4848 scans: 16198	YYTLYEAFEK	R	F	0.997	25.3	25	25.3	2			663.818	1325.62	1326.63	2	0.003098	2.335	4657	97641	206	215	TRUE
20170501-ICBR-PM-189		Control	Control (F021944)	A-type ATP synthase subunit A [Haloferax volcanii DS2]	gi|291372438,gi|292654496	HaloferaxB_NCBI_032511.fasta	64513.8	1	4	4	5	0.000991	0.0631	possibly correct	TRUE	File10776 Spectrum4897 scans: 17310	ILDGLFPIAK	R	G	0.997	36.4	25	31.1	2			543.833	1085.65	1086.66	2	0.002938	2.704	5035	142884	221	230	TRUE
20170501-ICBR-PM-189		Control	Control (F021944)	A-type ATP synthase subunit A [Haloferax volcanii DS2]	gi|291372438,gi|292654496	HaloferaxB_NCBI_032511.fasta	64513.8	1	4	4	5	0.000991	0.0631	possibly correct	TRUE	File10776 Spectrum85 scans: 3834	KTPREPLVSGQR	K	I	0.956	16.5	25	16.5	2			456.598	1366.77	1367.78	3	0.003512	2.568	1589	76978	209	220	TRUE
20170501-ICBR-PM-189		Control	Control (F021944)	A-type ATP synthase subunit A [Haloferax volcanii DS2]	gi|291372438,gi|292654496	HaloferaxB_NCBI_032511.fasta	64513.8	1	4	4	5	0.000991	0.0631	possibly correct	TRUE	File10776 Spectrum2048 scans: 8637	TcLIANTSNmPVAAR	R	E	0.997	63.1	25	63.1	2	c2: Carbamidomethyl (+57.02)	m10: Oxidation (+15.99)	817.905	1633.8	1634.8	2	0.003858	2.36	2768	154047	295	309	TRUE
20170501-ICBR-PM-189		Control	Control (F021944)	A-type ATP synthase subunit A [Haloferax volcanii DS2]	gi|291372438,gi|292654496	HaloferaxB_NCBI_032511.fasta	64513.8	1	4	4	5	0.000991	0.0631	possibly correct	TRUE	File10776 Spectrum295 scans: 4691	TPREPLVSGQR	K	I	0.98	21	25	21	2			413.9	1238.68	1239.68	3	0.003702	2.986	1841	215637	210	220	TRUE
20170501-ICBR-PM-189		Control	Control (F021944)	A-type ATP synthase subunit A [Haloferax volcanii DS2]	gi|291372438,gi|292654496	HaloferaxB_NCBI_032511.fasta	64513.8	1	4	4	5	0.000991	0.0631	possibly correct	TRUE	File10776 Spectrum260 scans: 4581	TPREPLVSGQR	K	I	0.997	25.1	25	25.1	2			413.9	1238.68	1239.68	3	0.006072	4.898	1811	171873	210	220	TRUE
20170501-ICBR-PM-189		Control	Control (F021944)	ABC-type transport system periplasmic substrate-binding protein (probable substrate dipeptides/oligopeptides) [Haloferax volcanii DS2]	gi|291369581,gi|292653929	HaloferaxB_NCBI_032511.fasta	62856.1	1	6	6	8	0.00159	0.0835	possibly correct	TRUE	File10776 Spectrum163 scans: 4191	DRKQQIVIGR	R	N	0.997	33.2	25	33.2	2			404.911	1211.71	1212.72	3	0.001312	1.082	1697	170531	243	252	TRUE
20170501-ICBR-PM-189		Control	Control (F021944)	ABC-type transport system periplasmic substrate-binding protein (probable substrate dipeptides/oligopeptides) [Haloferax volcanii DS2]	gi|291369581,gi|292653929	HaloferaxB_NCBI_032511.fasta	62856.1	1	6	6	8	0.00159	0.0835	possibly correct	TRUE	File10776 Spectrum4178 scans: 13006	GFQDNGIIGYR	K	Q	0.997	40.9	25	40.9	2			620.312	1238.61	1239.61	2	0.004178	3.37	3728	386526	544	554	TRUE
20170501-ICBR-PM-189		Control	Control (F021944)	ABC-type transport system periplasmic substrate-binding protein (probable substrate dipeptides/oligopeptides) [Haloferax volcanii DS2]	gi|291369581,gi|292653929	HaloferaxB_NCBI_032511.fasta	62856.1	1	6	6	8	0.00159	0.0835	possibly correct	TRUE	File10776 Spectrum4575 scans: 14316	IAEDAPALFVmNQATR	R	N	0.997	34.4	25	34.4	2		m11: Oxidation (+15.99)	881.946	1761.88	1762.88	2	0.005943	3.371	4079	159391	520	535	TRUE
20170501-ICBR-PM-189		Control	Control (F021944)	ABC-type transport system periplasmic substrate-binding protein (probable substrate dipeptides/oligopeptides) [Haloferax volcanii DS2]	gi|291369581,gi|292653929	HaloferaxB_NCBI_032511.fasta	62856.1	1	6	6	8	0.00159	0.0835	possibly correct	TRUE	File10776 Spectrum4622 scans: 14528	IAEDAPALFVmNQATR	R	N	0.997	46.7	25	46.7	2		m11: Oxidation (+15.99)	881.946	1761.88	1762.88	2	0.005703	3.235	4141	152878	520	535	TRUE
20170501-ICBR-PM-189		Control	Control (F021944)	ABC-type transport system periplasmic substrate-binding protein (probable substrate dipeptides/oligopeptides) [Haloferax volcanii DS2]	gi|291369581,gi|292653929	HaloferaxB_NCBI_032511.fasta	62856.1	1	6	6	8	0.00159	0.0835	possibly correct	TRUE	File10776 Spectrum4601 scans: 14424	IAEDAPALFVmNQATR	R	N	0.997	48.6	25	48.6	2		m11: Oxidation (+15.99)	881.945	1761.88	1762.88	2	0.003983	2.259	4110	470125	520	535	TRUE
20170501-ICBR-PM-189		Control	Control (F021944)	ABC-type transport system periplasmic substrate-binding protein (probable substrate dipeptides/oligopeptides) [Haloferax volcanii DS2]	gi|291369581,gi|292653929	HaloferaxB_NCBI_032511.fasta	62856.1	1	6	6	8	0.00159	0.0835	possibly correct	TRUE	File10776 Spectrum663 scans: 5665	IPIYQQAQKR	R	I	0.997	30.3	25	30.3	2			415.576	1243.71	1244.71	3	0.003082	2.476	2088	264968	510	519	TRUE
20170501-ICBR-PM-189		Control	Control (F021944)	ABC-type transport system periplasmic substrate-binding protein (probable substrate dipeptides/oligopeptides) [Haloferax volcanii DS2]	gi|291369581,gi|292653929	HaloferaxB_NCBI_032511.fasta	62856.1	1	6	6	8	0.00159	0.0835	possibly correct	TRUE	File10776 Spectrum121 scans: 3993	KQQIVIGR	R	N	0.99	65.4	25	57.8	2			471.299	940.583	941.589	2	0.001258	1.336	1637	118439	245	252	TRUE
20170501-ICBR-PM-189		Control	Control (F021944)	ABC-type transport system periplasmic substrate-binding protein (probable substrate dipeptides/oligopeptides) [Haloferax volcanii DS2]	gi|291369581,gi|292653929	HaloferaxB_NCBI_032511.fasta	62856.1	1	6	6	8	0.00159	0.0835	possibly correct	TRUE	File10776 Spectrum4124 scans: 12845	RIAEDAPALFVmNQATR	K	N	0.963	19.5	25	19.5	2		m12: Oxidation (+15.99)	640.334	1917.98	1918.98	3	0.007497	3.907	3686	86457	519	535	TRUE
20170501-ICBR-PM-189		Control	Control (F021944)	ABC-type transport system periplasmic substrate-binding protein (probable substrate iron-III) [Haloferax volcanii DS2]	gi|291369083,gi|292494135	HaloferaxB_NCBI_032511.fasta	43426	1	3	3	8	0.00159	0.103	possibly correct	TRUE	File10776 Spectrum882 scans: 6205	GVSPDSGQFR	R	V	0.997	40.9	25	40.9	2			525.255	1048.5	1049.5	2	0.001718	1.637	2221	609026	246	255	TRUE
20170501-ICBR-PM-189		Control	Control (F021944)	ABC-type transport system periplasmic substrate-binding protein (probable substrate iron-III) [Haloferax volcanii DS2]	gi|291369083,gi|292494135	HaloferaxB_NCBI_032511.fasta	43426	1	3	3	8	0.00159	0.103	possibly correct	TRUE	File10776 Spectrum3025 scans: 10441	LTAVQEGNLIR	R	S	0.997	46.5	25	46.5	2			607.35	1212.68	1213.69	2	0.001898	1.564	3139	335102	331	341	TRUE
20170501-ICBR-PM-189		Control	Control (F021944)	ABC-type transport system periplasmic substrate-binding protein (probable substrate iron-III) [Haloferax volcanii DS2]	gi|291369083,gi|292494135	HaloferaxB_NCBI_032511.fasta	43426	1	3	3	8	0.00159	0.103	possibly correct	TRUE	File10776 Spectrum3387 scans: 11160	LTAVQEGNLIR	R	S	0.997	48.7	25	48.7	2			607.35	1212.69	1213.69	2	0.003598	2.965	3294	221551	331	341	TRUE
20170501-ICBR-PM-189		Control	Control (F021944)	ABC-type transport system periplasmic substrate-binding protein (probable substrate iron-III) [Haloferax volcanii DS2]	gi|291369083,gi|292494135	HaloferaxB_NCBI_032511.fasta	43426	1	3	3	8	0.00159	0.103	possibly correct	TRUE	File10776 Spectrum3240 scans: 10868	LTAVQEGNLIR	R	S	0.997	56.7	25	56.7	2			607.351	1212.69	1213.69	2	0.003718	3.063	3230	499680	331	341	TRUE
20170501-ICBR-PM-189		Control	Control (F021944)	ABC-type transport system periplasmic substrate-binding protein (probable substrate iron-III) [Haloferax volcanii DS2]	gi|291369083,gi|292494135	HaloferaxB_NCBI_032511.fasta	43426	1	3	3	8	0.00159	0.103	possibly correct	TRUE	File10776 Spectrum3453 scans: 11296	LTAVQEGNLIR	R	S	0.997	59.6	25	58.7	2			607.35	1212.69	1213.69	2	0.002758	2.272	3324	205744	331	341	TRUE
20170501-ICBR-PM-189		Control	Control (F021944)	ABC-type transport system periplasmic substrate-binding protein (probable substrate iron-III) [Haloferax volcanii DS2]	gi|291369083,gi|292494135	HaloferaxB_NCBI_032511.fasta	43426	1	3	3	8	0.00159	0.103	possibly correct	TRUE	File10776 Spectrum3176 scans: 10732	LTAVQEGNLIR	R	S	0.997	63.5	25	63.5	2			607.351	1212.69	1213.69	2	0.003858	3.179	3200	886620	331	341	TRUE
20170501-ICBR-PM-189		Control	Control (F021944)	ABC-type transport system periplasmic substrate-binding protein (probable substrate iron-III) [Haloferax volcanii DS2]	gi|291369083,gi|292494135	HaloferaxB_NCBI_032511.fasta	43426	1	3	3	8	0.00159	0.103	possibly correct	TRUE	File10776 Spectrum3106 scans: 10592	LTAVQEGNLIR	R	S	0.997	79.1	25	79.1	2			607.35	1212.69	1213.69	2	0.002378	1.959	3169	1894130	331	341	TRUE
20170501-ICBR-PM-189		Control	Control (F021944)	ABC-type transport system periplasmic substrate-binding protein (probable substrate iron-III) [Haloferax volcanii DS2]	gi|291369083,gi|292494135	HaloferaxB_NCBI_032511.fasta	43426	1	3	3	8	0.00159	0.103	possibly correct	TRUE	File10776 Spectrum4660 scans: 14717	SAGQYmGPIVDmFSTEAVAK	R	M	0.997	68.3	25	68.3	2		m6: Oxidation (+15.99), m12: Oxidation (+15.99)	1067.5	2132.98	2133.98	2	0.004328	2.028	4197	154598	342	361	TRUE
20170501-ICBR-PM-189		Control	Control (F021944)	hypothetical protein HVO_B0149 [Haloferax volcanii DS2]	gi|291369081,gi|292494086	HaloferaxB_NCBI_032511.fasta	60182.1	1	2	2	5	0.000991	0.0432	possibly correct	TRUE	File10776 Spectrum3161 scans: 10700	GTPEEGYVLPGGR	R	M	0.997	37.6	25	37.6	2			666.335	1330.65	1331.66	2	0.002918	2.191	3193	374961	60	72	TRUE
20170501-ICBR-PM-189		Control	Control (F021944)	hypothetical protein HVO_B0149 [Haloferax volcanii DS2]	gi|291369081,gi|292494086	HaloferaxB_NCBI_032511.fasta	60182.1	1	2	2	5	0.000991	0.0432	possibly correct	TRUE	File10776 Spectrum3294 scans: 10976	GTPEEGYVLPGGR	R	M	0.997	39.1	25	39.1	2			666.336	1330.66	1331.66	2	0.006198	4.654	3254	195185	60	72	TRUE
20170501-ICBR-PM-189		Control	Control (F021944)	hypothetical protein HVO_B0149 [Haloferax volcanii DS2]	gi|291369081,gi|292494086	HaloferaxB_NCBI_032511.fasta	60182.1	1	2	2	5	0.000991	0.0432	possibly correct	TRUE	File10776 Spectrum3224 scans: 10834	GTPEEGYVLPGGR	R	M	0.997	58.8	25	58.8	2			666.335	1330.65	1331.66	2	0.002918	2.191	3223	552354	60	72	TRUE
20170501-ICBR-PM-189		Control	Control (F021944)	hypothetical protein HVO_B0149 [Haloferax volcanii DS2]	gi|291369081,gi|292494086	HaloferaxB_NCBI_032511.fasta	60182.1	1	2	2	5	0.000991	0.0432	possibly correct	TRUE	File10776 Spectrum3042 scans: 10474	QVFGGALDGR	R	G	0.997	36.7	25	36.7	2			510.268	1018.52	1019.53	2	0.001618	1.587	3146	409074	50	59	TRUE
20170501-ICBR-PM-189		Control	Control (F021944)	hypothetical protein HVO_B0149 [Haloferax volcanii DS2]	gi|291369081,gi|292494086	HaloferaxB_NCBI_032511.fasta	60182.1	1	2	2	5	0.000991	0.0432	possibly correct	TRUE	File10776 Spectrum2961 scans: 10324	QVFGGALDGR	R	G	0.997	48.7	25	48.7	2			510.268	1018.52	1019.53	2	0.001938	1.901	3115	591534	50	59	TRUE
20170501-ICBR-PM-189		Control	Control (F021944)	predicted hydrolase [Haloferax volcanii DS2]	gi|291370676,gi|292656842	HaloferaxB_NCBI_032511.fasta	50114.5	1	6	8	21	0.00416	0.16	possibly correct	TRUE	File10776 Spectrum2998 scans: 10394	DIGRQPVLLGR	K	S	0.955	21.9	25	21.9	2			408.578	1222.71	1223.72	3	-0.001588	-1.298	3130	329116	264	274	TRUE
20170501-ICBR-PM-189		Control	Control (F021944)	predicted hydrolase [Haloferax volcanii DS2]	gi|291370676,gi|292656842	HaloferaxB_NCBI_032511.fasta	50114.5	1	6	8	21	0.00416	0.16	possibly correct	TRUE	File10776 Spectrum3082 scans: 10547	DIGRQPVLLGR	K	S	0.997	24.8	25	24.8	2			408.58	1222.72	1223.72	3	0.002522	2.061	3160	211865	264	274	TRUE
20170501-ICBR-PM-189		Control	Control (F021944)	predicted hydrolase [Haloferax volcanii DS2]	gi|291370676,gi|292656842	HaloferaxB_NCBI_032511.fasta	50114.5	1	6	8	21	0.00416	0.16	possibly correct	TRUE	File10776 Spectrum2744 scans: 9951	DIGRQPVLLGR	K	S	0.997	36.2	25	36.2	2			408.579	1222.72	1223.72	3	0.001712	1.399	3043	819341	264	274	TRUE
20170501-ICBR-PM-189		Control	Control (F021944)	predicted hydrolase [Haloferax volcanii DS2]	gi|291370676,gi|292656842	HaloferaxB_NCBI_032511.fasta	50114.5	1	6	8	21	0.00416	0.16	possibly correct	TRUE	File10776 Spectrum2659 scans: 9800	DIGRQPVLLGR	K	S	0.997	40	25	40	2			408.58	1222.72	1223.72	3	0.003812	3.115	3012	2706860	264	274	TRUE
20170501-ICBR-PM-189		Control	Control (F021944)	predicted hydrolase [Haloferax volcanii DS2]	gi|291370676,gi|292656842	HaloferaxB_NCBI_032511.fasta	50114.5	1	6	8	21	0.00416	0.16	possibly correct	TRUE	File10776 Spectrum2064 scans: 8675	ImKEGKENYLPIVTGHQGEPR	R	A	0.992	22	25	22	2		m2: Oxidation (+15.99)	483.254	2411.23	2412.23	5	0.007285	3.02	2777	142796	311	331	TRUE
20170501-ICBR-PM-189		Control	Control (F021944)	predicted hydrolase [Haloferax volcanii DS2]	gi|291370676,gi|292656842	HaloferaxB_NCBI_032511.fasta	50114.5	1	6	8	21	0.00416	0.16	possibly correct	TRUE	File10776 Spectrum2046 scans: 8635	ImKEGKENYLPIVTGHQGEPR	R	A	0.997	28.7	25	28.7	2		m2: Oxidation (+15.99)	603.816	2411.23	2412.23	4	0.006011	2.492	2768	453778	311	331	TRUE
20170501-ICBR-PM-189		Control	Control (F021944)	predicted hydrolase [Haloferax volcanii DS2]	gi|291370676,gi|292656842	HaloferaxB_NCBI_032511.fasta	50114.5	1	6	8	21	0.00416	0.16	possibly correct	TRUE	File10776 Spectrum1976 scans: 8463	mDHSPVLEDPIDmKR	R	F	0.967	19.5	25	19.5	2		m1: Oxidation (+15.99), m13: Oxidation (+15.99)	454.467	1813.84	1814.84	4	0.004616	2.543	2726	114951	178	192	TRUE
20170501-ICBR-PM-189		Control	Control (F021944)	predicted hydrolase [Haloferax volcanii DS2]	gi|291370676,gi|292656842	HaloferaxB_NCBI_032511.fasta	50114.5	1	6	8	21	0.00416	0.16	possibly correct	TRUE	File10776 Spectrum1912 scans: 8328	mDHSPVLEDPIDmKR	R	F	0.997	24.2	25	24.2	2		m1: Oxidation (+15.99), m13: Oxidation (+15.99)	454.468	1813.84	1814.84	4	0.007776	4.285	2696	365334	178	192	TRUE
20170501-ICBR-PM-189		Control	Control (F021944)	predicted hydrolase [Haloferax volcanii DS2]	gi|291370676,gi|292656842	HaloferaxB_NCBI_032511.fasta	50114.5	1	6	8	21	0.00416	0.16	possibly correct	TRUE	File10776 Spectrum1914 scans: 8331	mDHSPVLEDPIDmKR	R	F	0.997	27.9	25	27.9	2		m1: Oxidation (+15.99), m13: Oxidation (+15.99)	605.622	1813.84	1814.84	3	0.01018	5.61	2696	218144	178	192	TRUE
20170501-ICBR-PM-189		Control	Control (F021944)	predicted hydrolase [Haloferax volcanii DS2]	gi|291370676,gi|292656842	HaloferaxB_NCBI_032511.fasta	50114.5	1	6	8	21	0.00416	0.16	possibly correct	TRUE	File10776 Spectrum633 scans: 5582	VIPEPTNEGQR	R	Y	0.956	18	25	18	2			620.323	1238.63	1239.63	2	0.005278	4.258	2067	197994	358	368	TRUE
20170501-ICBR-PM-189		Control	Control (F021944)	predicted hydrolase [Haloferax volcanii DS2]	gi|291370676,gi|292656842	HaloferaxB_NCBI_032511.fasta	50114.5	1	6	8	21	0.00416	0.16	possibly correct	TRUE	File10776 Spectrum938 scans: 6315	VIPEPTNEGQR	R	Y	0.997	33.8	25	33.8	2			620.322	1238.63	1239.63	2	0.002958	2.386	2246	263078	358	368	TRUE
20170501-ICBR-PM-189		Control	Control (F021944)	predicted hydrolase [Haloferax volcanii DS2]	gi|291370676,gi|292656842	HaloferaxB_NCBI_032511.fasta	50114.5	1	6	8	21	0.00416	0.16	possibly correct	TRUE	File10776 Spectrum760 scans: 5931	VIPEPTNEGQR	R	Y	0.997	50.6	25	50.6	2			620.322	1238.63	1239.63	2	0.004058	3.274	2158	573928	358	368	TRUE
20170501-ICBR-PM-189		Control	Control (F021944)	predicted hydrolase [Haloferax volcanii DS2]	gi|291370676,gi|292656842	HaloferaxB_NCBI_032511.fasta	50114.5	1	6	8	21	0.00416	0.16	possibly correct	TRUE	File10776 Spectrum680 scans: 5702	VIPEPTNEGQR	R	Y	0.997	55.1	25	55.1	2			620.322	1238.63	1239.63	2	0.003578	2.886	2097	6396760	358	368	TRUE
20170501-ICBR-PM-189		Control	Control (F021944)	predicted hydrolase [Haloferax volcanii DS2]	gi|291370676,gi|292656842	HaloferaxB_NCBI_032511.fasta	50114.5	1	6	8	21	0.00416	0.16	possibly correct	TRUE	File10776 Spectrum720 scans: 5818	VIPEPTNEGQR	R	Y	0.997	55.3	25	55.3	2			620.322	1238.63	1239.63	2	0.004058	3.274	2128	1398570	358	368	TRUE
20170501-ICBR-PM-189		Control	Control (F021944)	predicted hydrolase [Haloferax volcanii DS2]	gi|291370676,gi|292656842	HaloferaxB_NCBI_032511.fasta	50114.5	1	6	8	21	0.00416	0.16	possibly correct	TRUE	File10776 Spectrum816 scans: 6060	VIPEPTNEGQR	R	Y	0.997	55.3	25	55.3	2			620.323	1238.63	1239.63	2	0.004798	3.871	2188	350823	358	368	TRUE
20170501-ICBR-PM-189		Control	Control (F021944)	predicted hydrolase [Haloferax volcanii DS2]	gi|291370676,gi|292656842	HaloferaxB_NCBI_032511.fasta	50114.5	1	6	8	21	0.00416	0.16	possibly correct	TRUE	File10776 Spectrum1204 scans: 6925	VIPEPTNEGQRYQSER	R	L	0.997	24	25	24	2			634.984	1901.93	1902.93	3	0.006932	3.643	2389	2127790	358	373	TRUE
20170501-ICBR-PM-189		Control	Control (F021944)	predicted hydrolase [Haloferax volcanii DS2]	gi|291370676,gi|292656842	HaloferaxB_NCBI_032511.fasta	50114.5	1	6	8	21	0.00416	0.16	possibly correct	TRUE	File10776 Spectrum3517 scans: 11414	VSSLVEFAK	R	D	0.997	33.9	25	33.9	2			490.277	978.54	979.546	2	0.001758	1.795	3349	289282	255	263	TRUE
20170501-ICBR-PM-189		Control	Control (F021944)	predicted hydrolase [Haloferax volcanii DS2]	gi|291370676,gi|292656842	HaloferaxB_NCBI_032511.fasta	50114.5	1	6	8	21	0.00416	0.16	possibly correct	TRUE	File10776 Spectrum3693 scans: 11807	VSSLVEFAK	R	D	0.997	42.1	25	42.1	2			490.278	978.541	979.546	2	0.002778	2.836	3440	219493	255	263	TRUE
20170501-ICBR-PM-189		Control	Control (F021944)	predicted hydrolase [Haloferax volcanii DS2]	gi|291370676,gi|292656842	HaloferaxB_NCBI_032511.fasta	50114.5	1	6	8	21	0.00416	0.16	possibly correct	TRUE	File10776 Spectrum3740 scans: 11929	VSSLVEFAK	R	D	0.997	55.1	25	55.1	2			490.278	978.542	979.546	2	0.003338	3.408	3470	196380	255	263	TRUE
20170501-ICBR-PM-189		Control	Control (F021944)	predicted hydrolase [Haloferax volcanii DS2]	gi|291370676,gi|292656842	HaloferaxB_NCBI_032511.fasta	50114.5	1	6	8	21	0.00416	0.16	possibly correct	TRUE	File10776 Spectrum3636 scans: 11680	VSSLVEFAK	R	D	0.997	60.2	25	60.2	2			490.278	978.542	979.546	2	0.003218	3.285	3409	482424	255	263	TRUE
20170501-ICBR-PM-189		Control	Control (F021944)	predicted hydrolase [Haloferax volcanii DS2]	gi|291370676,gi|292656842	HaloferaxB_NCBI_032511.fasta	50114.5	1	6	8	21	0.00416	0.16	possibly correct	TRUE	File10776 Spectrum3586 scans: 11554	VSSLVEFAK	R	D	0.997	60.4	25	60.4	2			490.278	978.541	979.546	2	0.002358	2.407	3379	912046	255	263	TRUE
20170501-ICBR-PM-189		Control	Control (F021944)	proteasome-activating nucleotidase A [Haloferax volcanii DS2]	gi|291372419,gi|292655013	HaloferaxB_NCBI_032511.fasta	45671.6	1	2	3	4	0.000793	0.0568	possibly correct	TRUE	File10776 Spectrum1992 scans: 8502	AVANqTNASFIK	K	M	0.968	40.5	25	0	2		q5: Deamidated (+0.98)	632.833	1263.65	1264.65	2	0.005702	4.509	2735	208235	202	213	TRUE
20170501-ICBR-PM-189		Control	Control (F021944)	proteasome-activating nucleotidase A [Haloferax volcanii DS2]	gi|291372419,gi|292655013	HaloferaxB_NCBI_032511.fasta	45671.6	1	2	3	4	0.000793	0.0568	possibly correct	TRUE	File10776 Spectrum1679 scans: 7856	AVANQTNASFIK	K	M	0.997	23.5	25	23.5	2			632.34	1262.67	1263.67	2	0.003138	2.483	2591	153266	202	213	TRUE
20170501-ICBR-PM-189		Control	Control (F021944)	proteasome-activating nucleotidase A [Haloferax volcanii DS2]	gi|291372419,gi|292655013	HaloferaxB_NCBI_032511.fasta	45671.6	1	2	3	4	0.000793	0.0568	possibly correct	TRUE	File10776 Spectrum1607 scans: 7715	AVANQTNASFIK	K	M	0.997	55.1	25	55.1	2			632.34	1262.67	1263.67	2	0.003258	2.578	2560	722759	202	213	TRUE
20170501-ICBR-PM-189		Control	Control (F021944)	proteasome-activating nucleotidase A [Haloferax volcanii DS2]	gi|291372419,gi|292655013	HaloferaxB_NCBI_032511.fasta	45671.6	1	2	3	4	0.000793	0.0568	possibly correct	TRUE	File10776 Spectrum2784 scans: 10013	VAVNNSLSIVK	R	R	0.997	26	25	26	2			572.341	1142.67	1143.67	2	0.001338	1.17	3054	237447	115	125	TRUE
20170501-ICBR-PM-189		Control	Control (F021944)	glutamate-1-semialdehyde 2,1-aminomutase [Haloferax volcanii DS2]	gi|291371048,gi|292654258	HaloferaxB_NCBI_032511.fasta	47809.7	1	3	3	5	0.000991	0.0899	possibly correct	TRUE	File10776 Spectrum3676 scans: 11768	ALSVLAGGVNSSVR	R	A	0.954	17	25	17	2			665.38	1328.74	1329.75	2	0.003678	2.766	3430	693465	13	26	TRUE
20170501-ICBR-PM-189		Control	Control (F021944)	glutamate-1-semialdehyde 2,1-aminomutase [Haloferax volcanii DS2]	gi|291371048,gi|292654258	HaloferaxB_NCBI_032511.fasta	47809.7	1	3	3	5	0.000991	0.0899	possibly correct	TRUE	File10776 Spectrum4796 scans: 15601	FGVTPDLTTFGK	K	I	0.997	23.7	25	23.7	2			641.839	1281.66	1282.67	2	0.002538	1.979	4466	64780	252	263	TRUE
20170501-ICBR-PM-189		Control	Control (F021944)	glutamate-1-semialdehyde 2,1-aminomutase [Haloferax volcanii DS2]	gi|291371048,gi|292654258	HaloferaxB_NCBI_032511.fasta	47809.7	1	3	3	5	0.000991	0.0899	possibly correct	TRUE	File10776 Spectrum4782 scans: 15499	FGVTPDLTTFGK	K	I	0.997	48	25	48	2			641.839	1281.66	1282.67	2	0.001918	1.495	4435	204188	252	263	TRUE
20170501-ICBR-PM-189		Control	Control (F021944)	glutamate-1-semialdehyde 2,1-aminomutase [Haloferax volcanii DS2]	gi|291371048,gi|292654258	HaloferaxB_NCBI_032511.fasta	47809.7	1	3	3	5	0.000991	0.0899	possibly correct	TRUE	File10776 Spectrum2037 scans: 8607	FVNSGTEATVSAVR	R	L	0.997	88.8	25	88.8	2			719.374	1436.73	1437.73	2	0.007138	4.965	2760	198682	111	124	TRUE
20170501-ICBR-PM-189		Control	Control (F021944)	glutamate-1-semialdehyde 2,1-aminomutase [Haloferax volcanii DS2]	gi|291371048,gi|292654258	HaloferaxB_NCBI_032511.fasta	47809.7	1	3	3	5	0.000991	0.0899	possibly correct	TRUE	File10776 Spectrum2101 scans: 8742	FVNSGTEATVSAVR	R	L	0.997	89.9	25	89.9	2			719.372	1436.73	1437.73	2	0.003358	2.336	2791	299600	111	124	TRUE
20170501-ICBR-PM-189		Control	Control (F021944)	sialidase [Haloferax volcanii DS2]	gi|291370167,gi|292656198	HaloferaxB_NCBI_032511.fasta	58127.4	1	3	3	3	0.000594	0.0919	possibly correct	TRUE	File10776 Spectrum3519 scans: 11419	LVDYDPSGAEYTDNTR	R	T	0.997	58.1	25	58.1	2			908.407	1814.8	1815.8	2	0.003338	1.838	3350	267366	147	162	TRUE
20170501-ICBR-PM-189		Control	Control (F021944)	sialidase [Haloferax volcanii DS2]	gi|291370167,gi|292656198	HaloferaxB_NCBI_032511.fasta	58127.4	1	3	3	3	0.000594	0.0919	possibly correct	TRUE	File10776 Spectrum2036 scans: 8600	VGADGTVSGTVINNGPK	R	R	0.997	39.2	25	39.2	2			793.414	1584.81	1585.82	2	0.003458	2.181	2758	93498	304	320	TRUE
20170501-ICBR-PM-189		Control	Control (F021944)	sialidase [Haloferax volcanii DS2]	gi|291370167,gi|292656198	HaloferaxB_NCBI_032511.fasta	58127.4	1	3	3	3	0.000594	0.0919	possibly correct	TRUE	File10776 Spectrum2797 scans: 10034	VRVTNnGDEPLTNIEAK	R	A	0.994	61.5	25	10	2		n6: Deamidated (+0.98)	624.324	1869.95	1870.95	3	0.005976	3.194	3058	283745	424	440	TRUE
20170501-ICBR-PM-189		Control	Control (F021944)	dihydroxyacetone kinase, DhaK subunit [Haloferax volcanii DS2]	gi|291372406,gi|292655696	HaloferaxB_NCBI_032511.fasta	34845.7	1	2	2	3	0.000594	0.102	possibly correct	TRUE	File10776 Spectrum3733 scans: 11908	AAAGGDLDEVTAVAEK	K	V	0.997	49.9	25	49.9	2			758.88	1515.75	1516.75	2	0.004438	2.926	3465	144757	164	179	TRUE
20170501-ICBR-PM-189		Control	Control (F021944)	dihydroxyacetone kinase, DhaK subunit [Haloferax volcanii DS2]	gi|291372406,gi|292655696	HaloferaxB_NCBI_032511.fasta	34845.7	1	2	2	3	0.000594	0.102	possibly correct	TRUE	File10776 Spectrum1921 scans: 8348	RLDGTNVLVRDDAPAEGK	R	V	0.997	26.2	25	26.2	2			642.676	1925	1926	3	0.008002	4.155	2700	151780	28	45	TRUE
20170501-ICBR-PM-189		Control	Control (F021944)	dihydroxyacetone kinase, DhaK subunit [Haloferax volcanii DS2]	gi|291372406,gi|292655696	HaloferaxB_NCBI_032511.fasta	34845.7	1	2	2	3	0.000594	0.102	possibly correct	TRUE	File10776 Spectrum1983 scans: 8482	RLDGTNVLVRDDAPAEGK	R	V	0.997	27	25	27	2			642.675	1925	1926	3	0.007642	3.968	2731	832178	28	45	TRUE
20170501-ICBR-PM-189		Control	Control (F021944)	ATP-dependent protease Lon protease, transmembrane [Haloferax volcanii DS2]	gi|291371034,gi|292654946	HaloferaxB_NCBI_032511.fasta	75481.7	1	6	6	7	0.00139	0.104	possibly correct	TRUE	File10776 Spectrum18 scans: 3344	HVmmIGSPGTGK	R	S	0.997	51.9	25	51.9	2		m3: Oxidation (+15.99), m4: Oxidation (+15.99)	623.801	1245.59	1246.59	2	0.001848	1.482	1430	101786	109	120	TRUE
20170501-ICBR-PM-189		Control	Control (F021944)	ATP-dependent protease Lon protease, transmembrane [Haloferax volcanii DS2]	gi|291371034,gi|292654946	HaloferaxB_NCBI_032511.fasta	75481.7	1	6	6	7	0.00139	0.104	possibly correct	TRUE	File10776 Spectrum1722 scans: 7940	KGHLTLEFR	R	N	0.979	22.3	25	21	2			367.546	1099.62	1100.62	3	0.002082	1.892	2609	197773	416	424	TRUE
20170501-ICBR-PM-189		Control	Control (F021944)	ATP-dependent protease Lon protease, transmembrane [Haloferax volcanii DS2]	gi|291371034,gi|292654946	HaloferaxB_NCBI_032511.fasta	75481.7	1	6	6	7	0.00139	0.104	possibly correct	TRUE	File10776 Spectrum4786 scans: 15524	SIEQQIADQYIER	R	R	0.997	55.2	25	55.2	2			796.901	1591.79	1592.79	2	0.002338	1.468	4443	166251	459	471	TRUE
20170501-ICBR-PM-189		Control	Control (F021944)	ATP-dependent protease Lon protease, transmembrane [Haloferax volcanii DS2]	gi|291371034,gi|292654946	HaloferaxB_NCBI_032511.fasta	75481.7	1	6	6	7	0.00139	0.104	possibly correct	TRUE	File10776 Spectrum473 scans: 5152	SITGSALNKGQGVK	K	G	0.948	15.7	25	15.7	2			453.926	1358.76	1359.76	3	0.003902	2.87	1957	286058	673	686	TRUE
20170501-ICBR-PM-189		Control	Control (F021944)	ATP-dependent protease Lon protease, transmembrane [Haloferax volcanii DS2]	gi|291371034,gi|292654946	HaloferaxB_NCBI_032511.fasta	75481.7	1	6	6	7	0.00139	0.104	possibly correct	TRUE	File10776 Spectrum1484 scans: 7474	SITGSALNKGQGVKGPSSPSPQ	K	-	0.966	18.3	25	18.3	2			699.705	2096.09	2097.09	3	0.005472	2.609	2508	1937930	673	694	TRUE
20170501-ICBR-PM-189		Control	Control (F021944)	ATP-dependent protease Lon protease, transmembrane [Haloferax volcanii DS2]	gi|291371034,gi|292654946	HaloferaxB_NCBI_032511.fasta	75481.7	1	6	6	7	0.00139	0.104	possibly correct	TRUE	File10776 Spectrum1604 scans: 7709	VAGDIARGENAELTTR	R	D	0.997	24.3	25	24	2			558.293	1671.86	1672.86	3	0.003992	2.386	2559	318976	432	447	TRUE
20170501-ICBR-PM-189		Control	Control (F021944)	ATP-dependent protease Lon protease, transmembrane [Haloferax volcanii DS2]	gi|291371034,gi|292654946	HaloferaxB_NCBI_032511.fasta	75481.7	1	6	6	7	0.00139	0.104	possibly correct	TRUE	File10776 Spectrum1538 scans: 7572	VAGDIARGENAELTTR	R	D	0.997	39.8	25	39.8	2			558.294	1671.86	1672.86	3	0.006032	3.606	2528	637209	432	447	TRUE
20170501-ICBR-PM-189		Control	Control (F021944)	chaperone protein DnaK [Haloferax volcanii DS2]	gi|291372194,gi|292655740,gi|61815533	HaloferaxB_NCBI_032511.fasta	67250.8	1	2	2	2	0.000396	0.048	possibly correct	TRUE	File10776 Spectrum4175 scans: 13002	AVITVPAYFNDKQR	K	Q	0.997	28.6	25	28.6	2			541.297	1620.87	1621.87	3	0.006342	3.91	3728	441960	117	130	TRUE
20170501-ICBR-PM-189		Control	Control (F021944)	chaperone protein DnaK [Haloferax volcanii DS2]	gi|291372194,gi|292655740,gi|61815533	HaloferaxB_NCBI_032511.fasta	67250.8	1	2	2	2	0.000396	0.048	possibly correct	TRUE	File10776 Spectrum2610 scans: 9708	QATKDAGEIAGLDVER	R	I	0.963	18.2	25	18.2	2			558.29	1671.85	1672.85	3	0.004682	2.799	2993	550778	131	146	TRUE
20170501-ICBR-PM-189		Control	Control (F021944)	DNA-directed RNA polymerase subunit B [Haloferax volcanii DS2]	gi|291372796,gi|292654525	HaloferaxB_NCBI_032511.fasta	58896.9	1	7	7	11	0.00218	0.129	possibly correct	TRUE	File10776 Spectrum3326 scans: 11040	ALGLESDEEIVHR	R	V	0.961	19.1	25	19.1	2			489.921	1466.74	1467.74	3	0.005282	3.599	3268	330841	236	248	TRUE
20170501-ICBR-PM-189		Control	Control (F021944)	DNA-directed RNA polymerase subunit B [Haloferax volcanii DS2]	gi|291372796,gi|292654525	HaloferaxB_NCBI_032511.fasta	58896.9	1	7	7	11	0.00218	0.129	possibly correct	TRUE	File10776 Spectrum916 scans: 6272	DVKYQLER	R	A	0.949	19.3	25	19.3	2			350.858	1049.55	1050.56	3	0.0007821	0.7444	2236	238920	374	381	TRUE
20170501-ICBR-PM-189		Control	Control (F021944)	DNA-directed RNA polymerase subunit B [Haloferax volcanii DS2]	gi|291372796,gi|292654525	HaloferaxB_NCBI_032511.fasta	58896.9	1	7	7	11	0.00218	0.129	possibly correct	TRUE	File10776 Spectrum4639 scans: 14604	EADGSEELLFPQEAR	R	L	0.997	43.7	25	43.7	2			845.901	1689.79	1690.79	2	0.002318	1.371	4163	133193	74	88	TRUE
20170501-ICBR-PM-189		Control	Control (F021944)	DNA-directed RNA polymerase subunit B [Haloferax volcanii DS2]	gi|291372796,gi|292654525	HaloferaxB_NCBI_032511.fasta	58896.9	1	7	7	11	0.00218	0.129	possibly correct	TRUE	File10776 Spectrum4655 scans: 14705	EADGSEELLFPQEAR	R	L	0.997	62.5	25	62.5	2			845.902	1689.79	1690.79	2	0.004638	2.743	4194	314883	74	88	TRUE
20170501-ICBR-PM-189		Control	Control (F021944)	DNA-directed RNA polymerase subunit B [Haloferax volcanii DS2]	gi|291372796,gi|292654525	HaloferaxB_NCBI_032511.fasta	58896.9	1	7	7	11	0.00218	0.129	possibly correct	TRUE	File10776 Spectrum2072 scans: 8693	NLTVNTVVR	R	S	0.992	22.2	25	22.2	2			508.3	1014.59	1015.59	2	0.004238	4.173	2781	1046060	388	396	TRUE
20170501-ICBR-PM-189		Control	Control (F021944)	DNA-directed RNA polymerase subunit B [Haloferax volcanii DS2]	gi|291372796,gi|292654525	HaloferaxB_NCBI_032511.fasta	58896.9	1	7	7	11	0.00218	0.129	possibly correct	TRUE	File10776 Spectrum4252 scans: 13211	SFNAFLER	R	G	0.99	33.7	25	33.7	2			492.253	982.491	983.494	2	0.004138	4.207	3781	235176	26	33	TRUE
20170501-ICBR-PM-189		Control	Control (F021944)	DNA-directed RNA polymerase subunit B [Haloferax volcanii DS2]	gi|291372796,gi|292654525	HaloferaxB_NCBI_032511.fasta	58896.9	1	7	7	11	0.00218	0.129	possibly correct	TRUE	File10776 Spectrum141 scans: 4092	VGRmPImVGSSK	K	C	0.997	31.6	25	31.6	2		m4: Oxidation (+15.99), m7: Oxidation (+15.99)	431.894	1292.66	1293.67	3	0.002482	1.919	1668	452911	123	134	TRUE
20170501-ICBR-PM-189		Control	Control (F021944)	DNA-directed RNA polymerase subunit B [Haloferax volcanii DS2]	gi|291372796,gi|292654525	HaloferaxB_NCBI_032511.fasta	58896.9	1	7	7	11	0.00218	0.129	possibly correct	TRUE	File10776 Spectrum4245 scans: 13191	VREADGSEELLFPQEAR	R	L	0.997	30.6	25	30.6	2			649.328	1944.96	1945.96	3	0.007902	4.061	3775	191885	72	88	TRUE
20170501-ICBR-PM-189		Control	Control (F021944)	DNA-directed RNA polymerase subunit B [Haloferax volcanii DS2]	gi|291372796,gi|292654525	HaloferaxB_NCBI_032511.fasta	58896.9	1	7	7	11	0.00218	0.129	possibly correct	TRUE	File10776 Spectrum4121 scans: 12837	VREADGSEELLFPQEAR	R	L	0.997	46.7	25	46.7	2			649.327	1944.96	1945.96	3	0.005532	2.843	3684	2477550	72	88	TRUE
20170501-ICBR-PM-189		Control	Control (F021944)	DNA-directed RNA polymerase subunit B [Haloferax volcanii DS2]	gi|291372796,gi|292654525	HaloferaxB_NCBI_032511.fasta	58896.9	1	7	7	11	0.00218	0.129	possibly correct	TRUE	File10776 Spectrum4203 scans: 13072	VREADGSEELLFPQEAR	R	L	0.997	56	25	56	2			649.328	1944.96	1945.96	3	0.006432	3.305	3745	265539	72	88	TRUE
20170501-ICBR-PM-189		Control	Control (F021944)	DNA-directed RNA polymerase subunit B [Haloferax volcanii DS2]	gi|291372796,gi|292654525	HaloferaxB_NCBI_032511.fasta	58896.9	1	7	7	11	0.00218	0.129	possibly correct	TRUE	File10776 Spectrum4162 scans: 12955	VREADGSEELLFPQEAR	R	L	0.997	65.1	25	65.1	2			649.327	1944.96	1945.96	3	0.005712	2.935	3715	696656	72	88	TRUE
20170501-ICBR-PM-189		Control	Control (F021944)	N-methylhydantoinase A(ATP-hydrolyzing) [Haloferax volcanii DS2]	gi|291369543,gi|292653928	HaloferaxB_NCBI_032511.fasta	72968.2	1	2	2	2	0.000396	0.0455	possibly correct	TRUE	File10776 Spectrum4202 scans: 13069	TAmYDINYEKPESIVPR	R	R	0.997	38.7	25	38.7	2		m3: Oxidation (+15.99)	681.336	2040.99	2041.99	3	0.004287	2.099	3744	167069	104	120	TRUE
20170501-ICBR-PM-189		Control	Control (F021944)	N-methylhydantoinase A(ATP-hydrolyzing) [Haloferax volcanii DS2]	gi|291369543,gi|292653928	HaloferaxB_NCBI_032511.fasta	72968.2	1	2	2	2	0.000396	0.0455	possibly correct	TRUE	File10776 Spectrum465 scans: 5128	VRAVGENDKPELER	R	G	0.997	25	25	25	2			403.718	1610.84	1611.85	4	0.004566	2.833	1951	177648	591	604	TRUE
20170501-ICBR-PM-189		Control	Control (F021944)	DNA-directed RNA polymerase subunit A [Haloferax volcanii DS2]	gi|291370640,gi|292654528	HaloferaxB_NCBI_032511.fasta	46140.3	1	3	3	3	0.000594	0.0859	possibly correct	TRUE	File10776 Spectrum4738 scans: 15192	EGTLIEFGPESPSYR	R	R	0.997	58.5	25	58.5	2			841.409	1680.8	1681.81	2	0.003398	2.02	4340	129292	206	220	TRUE
20170501-ICBR-PM-189		Control	Control (F021944)	DNA-directed RNA polymerase subunit A [Haloferax volcanii DS2]	gi|291370640,gi|292654528	HaloferaxB_NCBI_032511.fasta	46140.3	1	3	3	3	0.000594	0.0859	possibly correct	TRUE	File10776 Spectrum200 scans: 4352	HGISGSKDSVLAR	R	A	0.997	37.7	25	37.7	2			442.91	1325.71	1326.71	3	0.003832	2.888	1745	141985	342	354	TRUE
20170501-ICBR-PM-189		Control	Control (F021944)	DNA-directed RNA polymerase subunit A [Haloferax volcanii DS2]	gi|291370640,gi|292654528	HaloferaxB_NCBI_032511.fasta	46140.3	1	3	3	3	0.000594	0.0859	possibly correct	TRUE	File10776 Spectrum3601 scans: 11589	LIELVDAR	R	K	0.99	52.1	25	41.6	2			464.778	927.542	928.546	2	0.002598	2.798	3387	1636540	108	115	TRUE
20170501-ICBR-PM-189		Control	Control (F021944)	ornithine carbamoyltransferase [Haloferax volcanii DS2]	gi|291371507,gi|292654218	HaloferaxB_NCBI_032511.fasta	32681.3	1	3	3	3	0.000594	0.12	possibly correct	TRUE	File10776 Spectrum703 scans: 5768	AADIKSGDDETQLTR	R	A	0.997	32.5	25	32.5	2			540.601	1618.78	1619.79	3	0.0008521	0.526	2114	319468	25	39	TRUE
20170501-ICBR-PM-189		Control	Control (F021944)	ornithine carbamoyltransferase [Haloferax volcanii DS2]	gi|291371507,gi|292654218	HaloferaxB_NCBI_032511.fasta	32681.3	1	3	3	3	0.000594	0.12	possibly correct	TRUE	File10776 Spectrum4294 scans: 13325	ATLAmLFEKPSTR	R	T	0.997	24.5	25	24.5	2		m5: Oxidation (+15.99)	494.268	1479.78	1480.78	3	0.005317	3.591	3809	263114	40	52	TRUE
20170501-ICBR-PM-189		Control	Control (F021944)	ornithine carbamoyltransferase [Haloferax volcanii DS2]	gi|291371507,gi|292654218	HaloferaxB_NCBI_032511.fasta	32681.3	1	3	3	3	0.000594	0.12	possibly correct	TRUE	File10776 Spectrum1267 scans: 7056	YGDAImVR	R	L	0.99	50	25	50	2		m6: Oxidation (+15.99)	470.733	939.451	940.456	2	0.002723	2.895	2418	287406	94	101	TRUE
20170501-ICBR-PM-189		Control	Control (F021944)	oxoglutarate--ferredoxin oxidoreductase alpha subunit [Haloferax volcanii DS2]	gi|291371502,gi|292655051	HaloferaxB_NCBI_032511.fasta	64026.7	1	4	5	6	0.00119	0.0836	possibly correct	TRUE	File10776 Spectrum1639 scans: 7781	ALAEEAGGAImR	K	N	0.997	41.4	25	41.4	2		m11: Oxidation (+15.99)	602.805	1203.6	1204.6	2	0.003303	2.742	2575	601455	119	130	TRUE
20170501-ICBR-PM-189		Control	Control (F021944)	oxoglutarate--ferredoxin oxidoreductase alpha subunit [Haloferax volcanii DS2]	gi|291371502,gi|292655051	HaloferaxB_NCBI_032511.fasta	64026.7	1	4	5	6	0.00119	0.0836	possibly correct	TRUE	File10776 Spectrum416 scans: 5013	FGGKGEAIVENNKK	R	A	0.99	22	25	22	2			497.605	1489.79	1490.8	3	0.005152	3.456	1923	161339	157	170	TRUE
20170501-ICBR-PM-189		Control	Control (F021944)	oxoglutarate--ferredoxin oxidoreductase alpha subunit [Haloferax volcanii DS2]	gi|291371502,gi|292655051	HaloferaxB_NCBI_032511.fasta	64026.7	1	4	5	6	0.00119	0.0836	possibly correct	TRUE	File10776 Spectrum300 scans: 4698	FGGKGEAIVEnNKK	R	A	0.997	35.1	25	15.1	2		n11: Deamidated (+0.98)	497.932	1490.78	1491.78	3	0.002376	1.593	1842	94577	157	170	TRUE
20170501-ICBR-PM-189		Control	Control (F021944)	oxoglutarate--ferredoxin oxidoreductase alpha subunit [Haloferax volcanii DS2]	gi|291371502,gi|292655051	HaloferaxB_NCBI_032511.fasta	64026.7	1	4	5	6	0.00119	0.0836	possibly correct	TRUE	File10776 Spectrum468 scans: 5138	FGGKGEAIVENNKK	R	A	0.997	39.8	25	39.8	2			497.605	1489.79	1490.8	3	0.003592	2.409	1953	370709	157	170	TRUE
20170501-ICBR-PM-189		Control	Control (F021944)	oxoglutarate--ferredoxin oxidoreductase alpha subunit [Haloferax volcanii DS2]	gi|291371502,gi|292655051	HaloferaxB_NCBI_032511.fasta	64026.7	1	4	5	6	0.00119	0.0836	possibly correct	TRUE	File10776 Spectrum258 scans: 4577	KVETAKQTEDFSPR	R	E	0.997	43.2	25	43.2	2			545.951	1634.83	1635.83	3	0.005292	3.235	1810	89001	460	473	TRUE
20170501-ICBR-PM-189		Control	Control (F021944)	oxoglutarate--ferredoxin oxidoreductase alpha subunit [Haloferax volcanii DS2]	gi|291371502,gi|292655051	HaloferaxB_NCBI_032511.fasta	64026.7	1	4	5	6	0.00119	0.0836	possibly correct	TRUE	File10776 Spectrum38 scans: 3503	RINKYDGVR	K	F	0.971	21.4	25	21.4	2			374.213	1119.62	1120.62	3	0.002052	1.831	1482	384655	557	565	TRUE
20170501-ICBR-PM-189		Control	Control (F021944)	acyl-CoA dehydrogenase [Haloferax volcanii DS2]	gi|291370626,gi|292655298	HaloferaxB_NCBI_032511.fasta	41193.9	1	2	2	3	0.000594	0.0579	possibly correct	TRUE	File10776 Spectrum1198 scans: 6914	LYASEISR	K	E	0.99	40.7	25	31.8	2			469.752	937.49	938.494	2	0.002918	3.109	2387	175065	322	329	TRUE
20170501-ICBR-PM-189		Control	Control (F021944)	acyl-CoA dehydrogenase [Haloferax volcanii DS2]	gi|291370626,gi|292655298	HaloferaxB_NCBI_032511.fasta	41193.9	1	2	2	3	0.000594	0.0579	possibly correct	TRUE	File10776 Spectrum1412 scans: 7349	mRDETFIKEAAQAK	K	L	0.958	18.5	25	18.5	2		m1: Oxidation (+15.99)	551.949	1652.83	1653.83	3	0.006087	3.681	2483	243038	308	321	TRUE
20170501-ICBR-PM-189		Control	Control (F021944)	acyl-CoA dehydrogenase [Haloferax volcanii DS2]	gi|291370626,gi|292655298	HaloferaxB_NCBI_032511.fasta	41193.9	1	2	2	3	0.000594	0.0579	possibly correct	TRUE	File10776 Spectrum1499 scans: 7500	mRDETFIKEAAQAK	K	L	0.997	26.4	25	26.4	2		m1: Oxidation (+15.99)	551.949	1652.83	1653.83	3	0.005907	3.572	2513	265951	308	321	TRUE
20170501-ICBR-PM-189		Control	Control (F021944)	acyl-CoA synthetase [Haloferax volcanii DS2]	gi|291371892,gi|292655528	HaloferaxB_NCBI_032511.fasta	61156.7	1	4	4	6	0.00119	0.094	possibly correct	TRUE	File10776 Spectrum3673 scans: 11762	DRYDDSSLIEGKTPDSEAPSDE	R	-	0.997	25	25	25	2			809.355	2425.04	2426.05	3	0.003712	1.53	3429	458179	532	553	TRUE
20170501-ICBR-PM-189		Control	Control (F021944)	acyl-CoA synthetase [Haloferax volcanii DS2]	gi|291371892,gi|292655528	HaloferaxB_NCBI_032511.fasta	61156.7	1	4	4	6	0.00119	0.094	possibly correct	TRUE	File10776 Spectrum4751 scans: 15266	IIFVDPSLAPK	R	L	0.997	35.6	25	34.8	2			600.358	1198.7	1199.7	2	0.005758	4.8	4363	381681	110	120	TRUE
20170501-ICBR-PM-189		Control	Control (F021944)	acyl-CoA synthetase [Haloferax volcanii DS2]	gi|291371892,gi|292655528	HaloferaxB_NCBI_032511.fasta	61156.7	1	4	4	6	0.00119	0.094	possibly correct	TRUE	File10776 Spectrum4734 scans: 15166	IIFVDPSLAPK	R	L	0.997	41.1	25	40.2	2			600.359	1198.7	1199.7	2	0.007098	5.916	4332	334077	110	120	TRUE
20170501-ICBR-PM-189		Control	Control (F021944)	acyl-CoA synthetase [Haloferax volcanii DS2]	gi|291371892,gi|292655528	HaloferaxB_NCBI_032511.fasta	61156.7	1	4	4	6	0.00119	0.094	possibly correct	TRUE	File10776 Spectrum1128 scans: 6750	IIIGGSAAPK	R	S	0.973	20.5	25	20.5	2			463.789	925.563	926.567	2	0.003278	3.538	2348	443514	296	305	TRUE
20170501-ICBR-PM-189		Control	Control (F021944)	acyl-CoA synthetase [Haloferax volcanii DS2]	gi|291371892,gi|292655528	HaloferaxB_NCBI_032511.fasta	61156.7	1	4	4	6	0.00119	0.094	possibly correct	TRUE	File10776 Spectrum1181 scans: 6878	IIIGGSAAPK	R	S	0.997	28.9	25	28.9	2			463.788	925.562	926.567	2	0.002418	2.61	2379	360298	296	305	TRUE
20170501-ICBR-PM-189		Control	Control (F021944)	acyl-CoA synthetase [Haloferax volcanii DS2]	gi|291371892,gi|292655528	HaloferaxB_NCBI_032511.fasta	61156.7	1	4	4	6	0.00119	0.094	possibly correct	TRUE	File10776 Spectrum1942 scans: 8390	YTYAEYEGR	R	V	0.997	43.6	25	43.6	2			576.256	1150.5	1151.5	2	0.004098	3.559	2709	244498	36	44	TRUE
20170501-ICBR-PM-189		Control	Control (F021944)	PrkA protein [Haloferax volcanii DS2]	gi|291372263,gi|292656963	HaloferaxB_NCBI_032511.fasta	79940.2	1	2	2	3	0.000594	0.0348	possibly correct	TRUE	File10776 Spectrum4718 scans: 15053	IDIDQVIVGR	R	T	0.997	27.6	25	27.6	2			564.326	1126.64	1127.64	2	0.002318	2.056	4297	147685	334	343	TRUE
20170501-ICBR-PM-189		Control	Control (F021944)	PrkA protein [Haloferax volcanii DS2]	gi|291372263,gi|292656963	HaloferaxB_NCBI_032511.fasta	79940.2	1	2	2	3	0.000594	0.0348	possibly correct	TRUE	File10776 Spectrum4704 scans: 14954	IDIDQVIVGR	R	T	0.997	75.6	25	69.1	2			564.326	1126.64	1127.64	2	0.002678	2.375	4267	241252	334	343	TRUE
20170501-ICBR-PM-189		Control	Control (F021944)	PrkA protein [Haloferax volcanii DS2]	gi|291372263,gi|292656963	HaloferaxB_NCBI_032511.fasta	79940.2	1	2	2	3	0.000594	0.0348	possibly correct	TRUE	File10776 Spectrum4131 scans: 12859	IVEPDSDTISLVQK	R	A	0.997	45.9	25	45.9	2			772.417	1542.82	1543.82	2	0.005178	3.354	3690	134046	414	427	TRUE
20170501-ICBR-PM-189		Control	Control (F021944)	geranylgeranyl diphosphate synthase [Haloferax volcanii DS2]	gi|291372747,gi|292656843	HaloferaxB_NCBI_032511.fasta	38205.4	1	2	2	2	0.000396	0.0833	possibly correct	TRUE	File10776 Spectrum3159 scans: 10695	GSDLVENKETIISLHAR	R	Q	0.997	37.7	25	37.7	2			628.009	1881.01	1882	3	0.009312	4.948	3191	253775	254	270	TRUE
20170501-ICBR-PM-189		Control	Control (F021944)	geranylgeranyl diphosphate synthase [Haloferax volcanii DS2]	gi|291372747,gi|292656843	HaloferaxB_NCBI_032511.fasta	38205.4	1	2	2	2	0.000396	0.0833	possibly correct	TRUE	File10776 Spectrum2098 scans: 8738	SRLDVLPDNEAR	K	D	0.964	17.8	25	17.8	2			462.246	1383.72	1384.72	3	0.004232	3.056	2790	259182	322	333	TRUE
20170501-ICBR-PM-189		Control	Control (F021944)	phosphopyruvate hydratase [Haloferax volcanii DS2]	gi|291370999,gi|292656892	HaloferaxB_NCBI_032511.fasta	42005.2	1	5	6	8	0.00159	0.138	possibly correct	TRUE	File10776 Spectrum1043 scans: 6550	ASEILDER	R	G	0.99	34.5	25	32.8	2			466.741	931.467	932.468	2	0.005958	6.39	2301	274483	180	187	TRUE
20170501-ICBR-PM-189		Control	Control (F021944)	phosphopyruvate hydratase [Haloferax volcanii DS2]	gi|291370999,gi|292656892	HaloferaxB_NCBI_032511.fasta	42005.2	1	5	6	8	0.00159	0.138	possibly correct	TRUE	File10776 Spectrum964 scans: 6377	ASEILDER	R	G	0.99	53	25	43.6	2			466.74	931.466	932.468	2	0.005058	5.424	2261	496434	180	187	TRUE
20170501-ICBR-PM-189		Control	Control (F021944)	phosphopyruvate hydratase [Haloferax volcanii DS2]	gi|291370999,gi|292656892	HaloferaxB_NCBI_032511.fasta	42005.2	1	5	6	8	0.00159	0.138	possibly correct	TRUE	File10776 Spectrum4721 scans: 15079	GNPTVEADVLTESGGFGR	R	A	0.997	71.2	25	71.2	2			903.438	1804.86	1805.87	2	0.002178	1.206	4305	136559	17	34	TRUE
20170501-ICBR-PM-189		Control	Control (F021944)	phosphopyruvate hydratase [Haloferax volcanii DS2]	gi|291370999,gi|292656892	HaloferaxB_NCBI_032511.fasta	42005.2	1	5	6	8	0.00159	0.138	possibly correct	TRUE	File10776 Spectrum109 scans: 3933	LVDEVHAGNQR	R	E	0.956	19.4	25	19.4	2			413.215	1236.62	1237.63	3	0.001342	1.084	1618	287221	68	78	TRUE
20170501-ICBR-PM-189		Control	Control (F021944)	phosphopyruvate hydratase [Haloferax volcanii DS2]	gi|291370999,gi|292656892	HaloferaxB_NCBI_032511.fasta	42005.2	1	5	6	8	0.00159	0.138	possibly correct	TRUE	File10776 Spectrum1705 scans: 7906	TAKLNELIR	R	I	0.975	19.4	25	19.4	2			529.323	1056.63	1057.64	2	0.002778	2.627	2601	326233	385	393	TRUE
20170501-ICBR-PM-189		Control	Control (F021944)	phosphopyruvate hydratase [Haloferax volcanii DS2]	gi|291370999,gi|292656892	HaloferaxB_NCBI_032511.fasta	42005.2	1	5	6	8	0.00159	0.138	possibly correct	TRUE	File10776 Spectrum1758 scans: 8015	TAKLNELIR	R	I	0.997	37.3	25	37.3	2			353.218	1056.63	1057.64	3	0.002392	2.262	2626	419867	385	393	TRUE
20170501-ICBR-PM-189		Control	Control (F021944)	phosphopyruvate hydratase [Haloferax volcanii DS2]	gi|291370999,gi|292656892	HaloferaxB_NCBI_032511.fasta	42005.2	1	5	6	8	0.00159	0.138	possibly correct	TRUE	File10776 Spectrum1684 scans: 7873	TAKLNELIR	R	I	0.997	54.2	25	54.2	2			353.218	1056.63	1057.64	3	0.001942	1.836	2595	191432	385	393	TRUE
20170501-ICBR-PM-189		Control	Control (F021944)	phosphopyruvate hydratase [Haloferax volcanii DS2]	gi|291370999,gi|292656892	HaloferaxB_NCBI_032511.fasta	42005.2	1	5	6	8	0.00159	0.138	possibly correct	TRUE	File10776 Spectrum952 scans: 6347	TRITSVALR	M	R	0.983	21.6	25	21.6	1			508.816	1015.62	1016.62	2	0.003778	3.716	2253	166966	2	10	TRUE
20170501-ICBR-PM-189		Control	Control (F021944)	aminopeptidase homolog [Haloferax volcanii DS2]	gi|291371866,gi|292655969	HaloferaxB_NCBI_032511.fasta	39364	1	3	3	3	0.000594	0.132	possibly correct	TRUE	File10776 Spectrum3659 scans: 11731	GANVVTTYASEEVQR	R	A	0.997	62.8	25	62.8	2			812.405	1622.79	1623.8	2	0.004558	2.807	3421	187167	48	62	TRUE
20170501-ICBR-PM-189		Control	Control (F021944)	aminopeptidase homolog [Haloferax volcanii DS2]	gi|291371866,gi|292655969	HaloferaxB_NCBI_032511.fasta	39364	1	3	3	3	0.000594	0.132	possibly correct	TRUE	File10776 Spectrum2781 scans: 10009	IVKADTDLTmSIEGR	R	T	0.997	23.7	25	23.7	2		m10: Oxidation (+15.99)	555.624	1663.85	1664.85	3	0.003407	2.046	3053	211710	182	196	TRUE
20170501-ICBR-PM-189		Control	Control (F021944)	aminopeptidase homolog [Haloferax volcanii DS2]	gi|291371866,gi|292655969	HaloferaxB_NCBI_032511.fasta	39364	1	3	3	3	0.000594	0.132	possibly correct	TRUE	File10776 Spectrum2099 scans: 8739	NTAATADVPTETQQAYGR	R	A	0.997	24.4	25	24.4	2			947.451	1892.89	1893.89	2	0.001098	0.5798	2790	193791	96	113	TRUE
20170501-ICBR-PM-189		Control	Control (F021944)	acetyl-CoA C-acyltransferase [Haloferax volcanii DS2]	gi|291370977,gi|292654998	HaloferaxB_NCBI_032511.fasta	40113.5	1	7	8	9	0.00178	0.224	possibly correct	TRUE	File10776 Spectrum4748 scans: 15250	AGVTFPGAYALmAR	R	A	0.946	15.1	25	15.1	2		m12: Oxidation (+15.99)	720.871	1439.73	1440.73	2	0.004703	3.264	4358	464516	138	151	TRUE
20170501-ICBR-PM-189		Control	Control (F021944)	acetyl-CoA C-acyltransferase [Haloferax volcanii DS2]	gi|291370977,gi|292654998	HaloferaxB_NCBI_032511.fasta	40113.5	1	7	8	9	0.00178	0.224	possibly correct	TRUE	File10776 Spectrum4606 scans: 14461	DGDLPVNLSGGLK	R	A	0.997	37.7	25	37.7	2			642.846	1283.68	1284.68	2	0.004998	3.89	4121	186243	318	330	TRUE
20170501-ICBR-PM-189		Control	Control (F021944)	acetyl-CoA C-acyltransferase [Haloferax volcanii DS2]	gi|291370977,gi|292654998	HaloferaxB_NCBI_032511.fasta	40113.5	1	7	8	9	0.00178	0.224	possibly correct	TRUE	File10776 Spectrum4627 scans: 14563	DGDLPVNLSGGLK	R	A	0.997	39.7	25	39.7	2			642.846	1283.68	1284.68	2	0.004018	3.128	4152	178452	318	330	TRUE
20170501-ICBR-PM-189		Control	Control (F021944)	acetyl-CoA C-acyltransferase [Haloferax volcanii DS2]	gi|291370977,gi|292654998	HaloferaxB_NCBI_032511.fasta	40113.5	1	7	8	9	0.00178	0.224	possibly correct	TRUE	File10776 Spectrum3799 scans: 12077	GETTRDGDLPVNLSGGLK	R	A	0.997	27.8	25	27.8	2			610.321	1827.94	1828.94	3	0.006782	3.708	3507	418694	313	330	TRUE
20170501-ICBR-PM-189		Control	Control (F021944)	acetyl-CoA C-acyltransferase [Haloferax volcanii DS2]	gi|291370977,gi|292654998	HaloferaxB_NCBI_032511.fasta	40113.5	1	7	8	9	0.00178	0.224	possibly correct	TRUE	File10776 Spectrum778 scans: 5974	GHPVGATGTAQVVEmTK	K	L	0.956	14.5	25	14.5	2		m15: Oxidation (+15.99)	566.956	1697.85	1698.85	3	0.005437	3.2	2168	70328	333	349	TRUE
20170501-ICBR-PM-189		Control	Control (F021944)	acetyl-CoA C-acyltransferase [Haloferax volcanii DS2]	gi|291370977,gi|292654998	HaloferaxB_NCBI_032511.fasta	40113.5	1	7	8	9	0.00178	0.224	possibly correct	TRUE	File10776 Spectrum1027 scans: 6519	IAGVGLTK	R	F	0.99	45	25	22.8	2			379.743	757.472	758.477	2	0.002118	2.793	2294	1595370	6	13	TRUE
20170501-ICBR-PM-189		Control	Control (F021944)	acetyl-CoA C-acyltransferase [Haloferax volcanii DS2]	gi|291370977,gi|292654998	HaloferaxB_NCBI_032511.fasta	40113.5	1	7	8	9	0.00178	0.224	possibly correct	TRUE	File10776 Spectrum531 scans: 5299	LLRGDHGNSDAVPDAR	K	V	0.988	22	25	21.6	2			423.967	1691.84	1692.84	4	0.004766	2.815	1993	172955	350	365	TRUE
20170501-ICBR-PM-189		Control	Control (F021944)	acetyl-CoA C-acyltransferase [Haloferax volcanii DS2]	gi|291370977,gi|292654998	HaloferaxB_NCBI_032511.fasta	40113.5	1	7	8	9	0.00178	0.224	possibly correct	TRUE	File10776 Spectrum544 scans: 5329	LLRGDHGNSDAVPDAR	K	V	0.997	26.1	25	25	2			564.954	1691.84	1692.84	3	0.006122	3.616	2001	84505	350	365	TRUE
20170501-ICBR-PM-189		Control	Control (F021944)	acetyl-CoA C-acyltransferase [Haloferax volcanii DS2]	gi|291370977,gi|292654998	HaloferaxB_NCBI_032511.fasta	40113.5	1	7	8	9	0.00178	0.224	possibly correct	TRUE	File10776 Spectrum2469 scans: 9417	SGAADVVLAGGmER	R	M	0.997	26.6	25	26.6	2		m12: Oxidation (+15.99)	674.83	1347.65	1348.65	2	0.000703	0.5213	2929	1724470	100	113	TRUE
20170501-ICBR-PM-189		Control	Control (F021944)	glycine hydroxymethyltransferase [Haloferax volcanii DS2]	gi|291370984,gi|292656975	HaloferaxB_NCBI_032511.fasta	44348	1	2	2	2	0.000396	0.0434	possibly correct	TRUE	File10776 Spectrum239 scans: 4489	AGTPGLTTR	R	G	0.997	30.5	25	30.5	2			437.244	872.473	873.479	2	0.001418	1.623	1783	555680	362	370	TRUE
20170501-ICBR-PM-189		Control	Control (F021944)	glycine hydroxymethyltransferase [Haloferax volcanii DS2]	gi|291370984,gi|292656975	HaloferaxB_NCBI_032511.fasta	44348	1	2	2	2	0.000396	0.0434	possibly correct	TRUE	File10776 Spectrum63 scans: 3703	YAEGYPGKR	K	Y	0.997	33.3	25	33.3	2			520.763	1039.51	1040.52	2	0.002198	2.112	1547	237392	53	61	TRUE
20170501-ICBR-PM-189		Control	Control (F021944)	unknown protein [Haloferax volcanii DS2]	gi|291369377,gi|292494131	HaloferaxB_NCBI_032511.fasta	42754.6	1	3	3	4	0.000793	0.0964	possibly correct	TRUE	File10776 Spectrum2278 scans: 9077	GTGVETDRLVEVGR	R	S	0.997	27.7	25	27.7	2			496.599	1486.77	1487.78	3	0.0005521	0.3711	2861	338835	375	388	TRUE
20170501-ICBR-PM-189		Control	Control (F021944)	unknown protein [Haloferax volcanii DS2]	gi|291369377,gi|292494131	HaloferaxB_NCBI_032511.fasta	42754.6	1	3	3	4	0.000793	0.0964	possibly correct	TRUE	File10776 Spectrum1132 scans: 6764	TTGRIDGVGLR	R	Y	0.997	23.5	25	23.5	2			382.221	1143.64	1144.64	3	0.003462	3.025	2352	161423	309	319	TRUE
20170501-ICBR-PM-189		Control	Control (F021944)	unknown protein [Haloferax volcanii DS2]	gi|291369377,gi|292494131	HaloferaxB_NCBI_032511.fasta	42754.6	1	3	3	4	0.000793	0.0964	possibly correct	TRUE	File10776 Spectrum3760 scans: 11978	TVADVTLVPETER	R	K	0.992	25.8	25	21.4	2			715.386	1428.76	1429.75	2	0.01126	7.874	3482	216952	73	85	TRUE
20170501-ICBR-PM-189		Control	Control (F021944)	unknown protein [Haloferax volcanii DS2]	gi|291369377,gi|292494131	HaloferaxB_NCBI_032511.fasta	42754.6	1	3	3	4	0.000793	0.0964	possibly correct	TRUE	File10776 Spectrum3811 scans: 12104	TVADVTLVPETER	R	K	0.997	67.4	25	54.8	2			715.385	1428.76	1429.75	2	0.01004	7.021	3514	180220	73	85	TRUE
20170501-ICBR-PM-189		Control	Control (F021944)	A-type ATP synthase subunit B [Haloferax volcanii DS2]	gi|291371653,gi|292654497	HaloferaxB_NCBI_032511.fasta	51934.7	1	3	3	5	0.000991	0.103	possibly correct	TRUE	File10776 Spectrum4397 scans: 13653	DIVGAAINPYSR	R	E	0.997	59.3	25	59.3	2			638.34	1274.67	1275.67	2	0.003158	2.476	3896	309185	108	119	TRUE
20170501-ICBR-PM-189		Control	Control (F021944)	A-type ATP synthase subunit B [Haloferax volcanii DS2]	gi|291371653,gi|292654497	HaloferaxB_NCBI_032511.fasta	51934.7	1	3	3	5	0.000991	0.103	possibly correct	TRUE	File10776 Spectrum4607 scans: 14464	SVVFTNLADDPAVER	R	T	0.997	60.8	25	59.9	2			816.917	1631.82	1632.82	2	0.004478	2.743	4122	154819	210	224	TRUE
20170501-ICBR-PM-189		Control	Control (F021944)	A-type ATP synthase subunit B [Haloferax volcanii DS2]	gi|291371653,gi|292654497	HaloferaxB_NCBI_032511.fasta	51934.7	1	3	3	5	0.000991	0.103	possibly correct	TRUE	File10776 Spectrum4628 scans: 14565	SVVFTNLADDPAVER	R	T	0.997	72.7	25	72.7	2			816.917	1631.82	1632.82	2	0.003978	2.436	4152	524175	210	224	TRUE
20170501-ICBR-PM-189		Control	Control (F021944)	A-type ATP synthase subunit B [Haloferax volcanii DS2]	gi|291371653,gi|292654497	HaloferaxB_NCBI_032511.fasta	51934.7	1	3	3	5	0.000991	0.103	possibly correct	TRUE	File10776 Spectrum4645 scans: 14666	SVVFTNLADDPAVER	R	T	0.997	75	25	75	2			816.918	1631.82	1632.82	2	0.005318	3.257	4183	153652	210	224	TRUE
20170501-ICBR-PM-189		Control	Control (F021944)	A-type ATP synthase subunit B [Haloferax volcanii DS2]	gi|291371653,gi|292654497	HaloferaxB_NCBI_032511.fasta	51934.7	1	3	3	5	0.000991	0.103	possibly correct	TRUE	File10776 Spectrum3794 scans: 12055	VLDGSGQPIDGGPEIVPDERR	R	D	0.946	19	25	15.3	2			736.044	2205.11	2206.11	3	0.007852	3.559	3501	81022	87	107	TRUE
20170501-ICBR-PM-189		Control	Control (F021944)	3-hydroxyacyl-CoA dehydrogenase / enoyl-CoA hydratase [Haloferax volcanii DS2]	gi|291372716,gi|292656930	HaloferaxB_NCBI_032511.fasta	71034.9	1	7	8	14	0.00277	0.0772	possibly correct	TRUE	File10776 Spectrum1078 scans: 6613	FAQGPPVAQR	R	Y	0.968	20.7	25	20.7	2			535.793	1069.57	1070.57	2	0.004778	4.463	2313	295272	601	610	TRUE
20170501-ICBR-PM-189		Control	Control (F021944)	3-hydroxyacyl-CoA dehydrogenase / enoyl-CoA hydratase [Haloferax volcanii DS2]	gi|291372716,gi|292656930	HaloferaxB_NCBI_032511.fasta	71034.9	1	7	8	14	0.00277	0.0772	possibly correct	TRUE	File10776 Spectrum771 scans: 5959	FAQGPPVAQR	R	Y	0.997	49.8	25	49.8	2			535.793	1069.57	1070.57	2	0.003678	3.436	2165	497421	601	610	TRUE
20170501-ICBR-PM-189		Control	Control (F021944)	3-hydroxyacyl-CoA dehydrogenase / enoyl-CoA hydratase [Haloferax volcanii DS2]	gi|291372716,gi|292656930	HaloferaxB_NCBI_032511.fasta	71034.9	1	7	8	14	0.00277	0.0772	possibly correct	TRUE	File10776 Spectrum892 scans: 6222	FAQGPPVAQR	R	Y	0.997	62.4	25	62.4	2			535.791	1069.57	1070.57	2	0.001358	1.269	2225	700015	601	610	TRUE
20170501-ICBR-PM-189		Control	Control (F021944)	3-hydroxyacyl-CoA dehydrogenase / enoyl-CoA hydratase [Haloferax volcanii DS2]	gi|291372716,gi|292656930	HaloferaxB_NCBI_032511.fasta	71034.9	1	7	8	14	0.00277	0.0772	possibly correct	TRUE	File10776 Spectrum830 scans: 6089	FAQGPPVAQR	R	Y	0.997	64.5	25	64.5	2			535.792	1069.57	1070.57	2	0.002338	2.184	2195	2602660	601	610	TRUE
20170501-ICBR-PM-189		Control	Control (F021944)	3-hydroxyacyl-CoA dehydrogenase / enoyl-CoA hydratase [Haloferax volcanii DS2]	gi|291372716,gi|292656930	HaloferaxB_NCBI_032511.fasta	71034.9	1	7	8	14	0.00277	0.0772	possibly correct	TRUE	File10776 Spectrum1084 scans: 6630	KDSPGFIVNR	R	I	0.997	36.4	25	36.4	2			566.811	1131.61	1132.61	2	0.004598	4.06	2318	229730	187	196	TRUE
20170501-ICBR-PM-189		Control	Control (F021944)	3-hydroxyacyl-CoA dehydrogenase / enoyl-CoA hydratase [Haloferax volcanii DS2]	gi|291372716,gi|292656930	HaloferaxB_NCBI_032511.fasta	71034.9	1	7	8	14	0.00277	0.0772	possibly correct	TRUE	File10776 Spectrum1746 scans: 7987	LAEKDRLSQDDADAALAR	K	V	0.997	22.9	25	22.9	2			653.338	1956.99	1957.99	3	0.006002	3.065	2619	138136	56	73	TRUE
20170501-ICBR-PM-189		Control	Control (F021944)	3-hydroxyacyl-CoA dehydrogenase / enoyl-CoA hydratase [Haloferax volcanii DS2]	gi|291372716,gi|292656930	HaloferaxB_NCBI_032511.fasta	71034.9	1	7	8	14	0.00277	0.0772	possibly correct	TRUE	File10776 Spectrum1739 scans: 7976	LAEKDRLSQDDADAALAR	K	V	0.997	31.5	25	19.4	2			490.256	1956.99	1957.99	4	0.006726	3.435	2617	218044	56	73	TRUE
20170501-ICBR-PM-189		Control	Control (F021944)	3-hydroxyacyl-CoA dehydrogenase / enoyl-CoA hydratase [Haloferax volcanii DS2]	gi|291372716,gi|292656930	HaloferaxB_NCBI_032511.fasta	71034.9	1	7	8	14	0.00277	0.0772	possibly correct	TRUE	File10776 Spectrum1810 scans: 8116	LAEKDRLSQDDADAALAR	K	V	0.997	42.4	25	29.5	2			490.255	1956.99	1957.99	4	0.004886	2.495	2647	255533	56	73	TRUE
20170501-ICBR-PM-189		Control	Control (F021944)	3-hydroxyacyl-CoA dehydrogenase / enoyl-CoA hydratase [Haloferax volcanii DS2]	gi|291372716,gi|292656930	HaloferaxB_NCBI_032511.fasta	71034.9	1	7	8	14	0.00277	0.0772	possibly correct	TRUE	File10776 Spectrum1930 scans: 8364	LSQDDADAALAR	R	V	0.997	73.9	25	63.3	2			623.309	1244.6	1245.61	2	0.003858	3.097	2703	169653	62	73	TRUE
20170501-ICBR-PM-189		Control	Control (F021944)	3-hydroxyacyl-CoA dehydrogenase / enoyl-CoA hydratase [Haloferax volcanii DS2]	gi|291372716,gi|292656930	HaloferaxB_NCBI_032511.fasta	71034.9	1	7	8	14	0.00277	0.0772	possibly correct	TRUE	File10776 Spectrum529 scans: 5295	RFAQGPPVAQR	K	Y	0.961	16.1	25	16.1	2			409.565	1225.67	1226.68	3	0.003842	3.132	1993	301286	600	610	TRUE
20170501-ICBR-PM-189		Control	Control (F021944)	3-hydroxyacyl-CoA dehydrogenase / enoyl-CoA hydratase [Haloferax volcanii DS2]	gi|291372716,gi|292656930	HaloferaxB_NCBI_032511.fasta	71034.9	1	7	8	14	0.00277	0.0772	possibly correct	TRUE	File10776 Spectrum571 scans: 5413	RFAQGPPVAQR	K	Y	0.967	18.5	25	18.5	2			409.565	1225.67	1226.68	3	0.003632	2.961	2023	238553	600	610	TRUE
20170501-ICBR-PM-189		Control	Control (F021944)	3-hydroxyacyl-CoA dehydrogenase / enoyl-CoA hydratase [Haloferax volcanii DS2]	gi|291372716,gi|292656930	HaloferaxB_NCBI_032511.fasta	71034.9	1	7	8	14	0.00277	0.0772	possibly correct	TRUE	File10776 Spectrum1583 scans: 7670	TVLLTGAGDR	R	A	0.958	23.8	25	15	2			501.783	1001.55	1002.56	2	0.001398	1.394	2551	387595	450	459	TRUE
20170501-ICBR-PM-189		Control	Control (F021944)	3-hydroxyacyl-CoA dehydrogenase / enoyl-CoA hydratase [Haloferax volcanii DS2]	gi|291372716,gi|292656930	HaloferaxB_NCBI_032511.fasta	71034.9	1	7	8	14	0.00277	0.0772	possibly correct	TRUE	File10776 Spectrum854 scans: 6144	VRKDSPGFIVNR	R	I	0.997	45.1	25	44.9	2			463.266	1386.78	1387.78	3	0.004072	2.934	2208	701007	185	196	TRUE
20170501-ICBR-PM-189		Control	Control (F021944)	3-hydroxyacyl-CoA dehydrogenase / enoyl-CoA hydratase [Haloferax volcanii DS2]	gi|291372716,gi|292656930	HaloferaxB_NCBI_032511.fasta	71034.9	1	7	8	14	0.00277	0.0772	possibly correct	TRUE	File10776 Spectrum796 scans: 6014	VRKDSPGFIVNR	R	I	0.997	47.6	25	47.2	2			463.266	1386.78	1387.78	3	0.003802	2.74	2177	146364	185	196	TRUE
20170501-ICBR-PM-189		Control	Control (F021944)	stomatin-prohibitin homolog, transmembrane [Haloferax volcanii DS2]	gi|291370466,gi|292654964	HaloferaxB_NCBI_032511.fasta	46400.6	1	11	15	28	0.00555	0.297	possibly correct	TRUE	File10776 Spectrum3147 scans: 10673	AFLEVDDYKR	K	A	0.997	38.9	25	38.9	2			419.217	1254.63	1255.63	3	0.003432	2.733	3187	777076	109	118	TRUE
20170501-ICBR-PM-189		Control	Control (F021944)	stomatin-prohibitin homolog, transmembrane [Haloferax volcanii DS2]	gi|291370466,gi|292654964	HaloferaxB_NCBI_032511.fasta	46400.6	1	11	15	28	0.00555	0.297	possibly correct	TRUE	File10776 Spectrum1469 scans: 7449	AIIDKGmETLER	R	I	0.997	41.3	25	41.3	2		m7: Oxidation (+15.99)	696.366	1390.72	1391.72	2	0.005343	3.839	2503	179618	255	266	TRUE
20170501-ICBR-PM-189		Control	Control (F021944)	stomatin-prohibitin homolog, transmembrane [Haloferax volcanii DS2]	gi|291370466,gi|292654964	HaloferaxB_NCBI_032511.fasta	46400.6	1	11	15	28	0.00555	0.297	possibly correct	TRUE	File10776 Spectrum1534 scans: 7566	AIIDKGmETLER	R	I	0.997	54.1	25	54.1	2		m7: Oxidation (+15.99)	464.579	1390.72	1391.72	3	0.003607	2.592	2527	1261880	255	266	TRUE
20170501-ICBR-PM-189		Control	Control (F021944)	stomatin-prohibitin homolog, transmembrane [Haloferax volcanii DS2]	gi|291370466,gi|292654964	HaloferaxB_NCBI_032511.fasta	46400.6	1	11	15	28	0.00555	0.297	possibly correct	TRUE	File10776 Spectrum899 scans: 6239	AmILEAQGER	R	R	0.997	31.8	25	23.8	2		m2: Oxidation (+15.99)	567.286	1132.56	1133.56	2	0.003303	2.914	2229	139412	196	205	FALSE	gi|291371770,gi|292654212
20170501-ICBR-PM-189		Control	Control (F021944)	stomatin-prohibitin homolog, transmembrane [Haloferax volcanii DS2]	gi|291370466,gi|292654964	HaloferaxB_NCBI_032511.fasta	46400.6	1	11	15	28	0.00555	0.297	possibly correct	TRUE	File10776 Spectrum4707 scans: 14981	AQGEKQSQILEAQGDAISTVLR	R	A	0.997	38.1	25	38.1	2			781.418	2341.23	2342.23	3	0.008552	3.651	4275	55510	223	244	FALSE	gi|291371770,gi|292654212
20170501-ICBR-PM-189		Control	Control (F021944)	stomatin-prohibitin homolog, transmembrane [Haloferax volcanii DS2]	gi|291370466,gi|292654964	HaloferaxB_NCBI_032511.fasta	46400.6	1	11	15	28	0.00555	0.297	possibly correct	TRUE	File10776 Spectrum4226 scans: 13129	AVLGDmELDDTLNK	R	R	0.997	30.4	25	30.4	2		m6: Oxidation (+15.99)	775.378	1548.74	1549.74	2	0.006083	3.925	3759	71175	130	143	TRUE
20170501-ICBR-PM-189		Control	Control (F021944)	stomatin-prohibitin homolog, transmembrane [Haloferax volcanii DS2]	gi|291370466,gi|292654964	HaloferaxB_NCBI_032511.fasta	46400.6	1	11	15	28	0.00555	0.297	possibly correct	TRUE	File10776 Spectrum3658 scans: 11730	AVLGDmELDDTLNKR	R	Q	0.997	37.8	25	37.8	2		m6: Oxidation (+15.99)	569.288	1704.84	1705.84	3	0.007397	4.336	3421	326763	130	144	TRUE
20170501-ICBR-PM-189		Control	Control (F021944)	stomatin-prohibitin homolog, transmembrane [Haloferax volcanii DS2]	gi|291370466,gi|292654964	HaloferaxB_NCBI_032511.fasta	46400.6	1	11	15	28	0.00555	0.297	possibly correct	TRUE	File10776 Spectrum3716 scans: 11872	AVLGDmELDDTLNKRQEINAR	R	I	0.997	31	25	31	2		m6: Oxidation (+15.99)	605.06	2416.21	2417.21	4	0.01011	4.183	3457	620514	130	150	TRUE
20170501-ICBR-PM-189		Control	Control (F021944)	stomatin-prohibitin homolog, transmembrane [Haloferax volcanii DS2]	gi|291370466,gi|292654964	HaloferaxB_NCBI_032511.fasta	46400.6	1	11	15	28	0.00555	0.297	possibly correct	TRUE	File10776 Spectrum2367 scans: 9237	AVSNLAQTTLR	R	A	0.997	32.3	25	32	2			587.334	1172.65	1173.66	2	0.002178	1.856	2893	276115	119	129	TRUE
20170501-ICBR-PM-189		Control	Control (F021944)	stomatin-prohibitin homolog, transmembrane [Haloferax volcanii DS2]	gi|291370466,gi|292654964	HaloferaxB_NCBI_032511.fasta	46400.6	1	11	15	28	0.00555	0.297	possibly correct	TRUE	File10776 Spectrum2116 scans: 8766	AVSNLAQTTLR	R	A	0.997	48.6	25	41.2	2			587.334	1172.65	1173.66	2	0.001798	1.532	2795	387006	119	129	TRUE
20170501-ICBR-PM-189		Control	Control (F021944)	stomatin-prohibitin homolog, transmembrane [Haloferax volcanii DS2]	gi|291370466,gi|292654964	HaloferaxB_NCBI_032511.fasta	46400.6	1	11	15	28	0.00555	0.297	possibly correct	TRUE	File10776 Spectrum2194 scans: 8912	AVSNLAQTTLR	R	A	0.997	51.1	25	51.1	2			587.335	1172.65	1173.66	2	0.003138	2.674	2826	1420830	119	129	TRUE
20170501-ICBR-PM-189		Control	Control (F021944)	stomatin-prohibitin homolog, transmembrane [Haloferax volcanii DS2]	gi|291370466,gi|292654964	HaloferaxB_NCBI_032511.fasta	46400.6	1	11	15	28	0.00555	0.297	possibly correct	TRUE	File10776 Spectrum2512 scans: 9505	EVNPSADVQQAmEQQTSAER	R	R	0.974	107	25	107	2		m12: Oxidation (+15.99)	1117.5	2232.99	2234	2	0.002943	1.317	2948	139730	173	192	TRUE
20170501-ICBR-PM-189		Control	Control (F021944)	stomatin-prohibitin homolog, transmembrane [Haloferax volcanii DS2]	gi|291370466,gi|292654964	HaloferaxB_NCBI_032511.fasta	46400.6	1	11	15	28	0.00555	0.297	possibly correct	TRUE	File10776 Spectrum2588 scans: 9658	EVNPSADVQQAmEQQTSAER	R	R	0.997	27.4	25	27.4	2		m12: Oxidation (+15.99)	745.34	2233	2234	3	0.007197	3.222	2982	92433	173	192	TRUE
20170501-ICBR-PM-189		Control	Control (F021944)	stomatin-prohibitin homolog, transmembrane [Haloferax volcanii DS2]	gi|291370466,gi|292654964	HaloferaxB_NCBI_032511.fasta	46400.6	1	11	15	28	0.00555	0.297	possibly correct	TRUE	File10776 Spectrum2517 scans: 9518	EVNPSADVQQAmEQQTSAER	R	R	0.997	54.6	25	54.6	2		m12: Oxidation (+15.99)	745.34	2233	2234	3	0.005547	2.483	2952	280814	173	192	TRUE
20170501-ICBR-PM-189		Control	Control (F021944)	stomatin-prohibitin homolog, transmembrane [Haloferax volcanii DS2]	gi|291370466,gi|292654964	HaloferaxB_NCBI_032511.fasta	46400.6	1	11	15	28	0.00555	0.297	possibly correct	TRUE	File10776 Spectrum2743 scans: 9949	EVNPSADVQQAmEQQTSAER	R	R	0.997	55.9	25	55.9	2		m12: Oxidation (+15.99)	745.341	2233	2234	3	0.007947	3.557	3042	129326	173	192	TRUE
20170501-ICBR-PM-189		Control	Control (F021944)	stomatin-prohibitin homolog, transmembrane [Haloferax volcanii DS2]	gi|291370466,gi|292654964	HaloferaxB_NCBI_032511.fasta	46400.6	1	11	15	28	0.00555	0.297	possibly correct	TRUE	File10776 Spectrum2655 scans: 9795	EVNPSADVQQAmEQQTSAER	R	R	0.997	67.9	25	67.9	2		m12: Oxidation (+15.99)	745.34	2233	2234	3	0.006297	2.819	3012	343472	173	192	TRUE
20170501-ICBR-PM-189		Control	Control (F021944)	stomatin-prohibitin homolog, transmembrane [Haloferax volcanii DS2]	gi|291370466,gi|292654964	HaloferaxB_NCBI_032511.fasta	46400.6	1	11	15	28	0.00555	0.297	possibly correct	TRUE	File10776 Spectrum2647 scans: 9779	EVNPSADVQQAmEQQTSAER	R	R	0.997	94.6	25	94.6	2		m12: Oxidation (+15.99)	1117.51	2233	2234	2	0.006123	2.741	3008	158523	173	192	TRUE
20170501-ICBR-PM-189		Control	Control (F021944)	stomatin-prohibitin homolog, transmembrane [Haloferax volcanii DS2]	gi|291370466,gi|292654964	HaloferaxB_NCBI_032511.fasta	46400.6	1	11	15	28	0.00555	0.297	possibly correct	TRUE	File10776 Spectrum2113 scans: 8761	EVNPSADVQQAmEQQTSAERR	R	R	0.997	28.6	25.1	28.6	2		m12: Oxidation (+15.99)	797.372	2389.09	2390.1	3	0.001137	0.4757	2794	438031	173	193	TRUE
20170501-ICBR-PM-189		Control	Control (F021944)	stomatin-prohibitin homolog, transmembrane [Haloferax volcanii DS2]	gi|291370466,gi|292654964	HaloferaxB_NCBI_032511.fasta	46400.6	1	11	15	28	0.00555	0.297	possibly correct	TRUE	File10776 Spectrum1955 scans: 8415	KAFLEVDDYKR	K	A	0.997	40.9	25	40.9	2			461.917	1382.73	1383.73	3	0.008582	6.202	2715	1245760	108	118	TRUE
20170501-ICBR-PM-189		Control	Control (F021944)	stomatin-prohibitin homolog, transmembrane [Haloferax volcanii DS2]	gi|291370466,gi|292654964	HaloferaxB_NCBI_032511.fasta	46400.6	1	11	15	28	0.00555	0.297	possibly correct	TRUE	File10776 Spectrum2011 scans: 8544	KAFLEVDDYKR	K	A	0.997	44.6	25	44.6	2			461.915	1382.72	1383.73	3	0.004532	3.275	2745	519125	108	118	TRUE
20170501-ICBR-PM-189		Control	Control (F021944)	stomatin-prohibitin homolog, transmembrane [Haloferax volcanii DS2]	gi|291370466,gi|292654964	HaloferaxB_NCBI_032511.fasta	46400.6	1	11	15	28	0.00555	0.297	possibly correct	TRUE	File10776 Spectrum285 scans: 4670	RAmILEAQGERR	R	S	0.997	33.5	25	33.5	2		m3: Oxidation (+15.99)	482.594	1444.76	1445.76	3	0.002797	1.935	1836	419817	195	206	FALSE	gi|291371770,gi|292654212
20170501-ICBR-PM-189		Control	Control (F021944)	stomatin-prohibitin homolog, transmembrane [Haloferax volcanii DS2]	gi|291370466,gi|292654964	HaloferaxB_NCBI_032511.fasta	46400.6	1	11	15	28	0.00555	0.297	possibly correct	TRUE	File10776 Spectrum924 scans: 6285	RSAVEQAEGEKQSNIIR	R	A	0.997	32.1	25	32.1	2			479.506	1913.99	1915	4	0.002486	1.298	2239	318214	206	222	TRUE
20170501-ICBR-PM-189		Control	Control (F021944)	stomatin-prohibitin homolog, transmembrane [Haloferax volcanii DS2]	gi|291370466,gi|292654964	HaloferaxB_NCBI_032511.fasta	46400.6	1	11	15	28	0.00555	0.297	possibly correct	TRUE	File10776 Spectrum910 scans: 6259	RSAVEQAEGEKQSNIIR	R	A	0.997	43.7	25	43.7	2			639.003	1913.99	1915	3	-0.006298	-3.289	2233	424123	206	222	TRUE
20170501-ICBR-PM-189		Control	Control (F021944)	stomatin-prohibitin homolog, transmembrane [Haloferax volcanii DS2]	gi|291370466,gi|292654964	HaloferaxB_NCBI_032511.fasta	46400.6	1	11	15	28	0.00555	0.297	possibly correct	TRUE	File10776 Spectrum1344 scans: 7210	SAVEQAEGEKQSNIIR	R	A	0.969	19.6	25	19.6	2			586.973	1757.9	1758.9	3	0.006182	3.515	2452	377306	207	222	TRUE
20170501-ICBR-PM-189		Control	Control (F021944)	stomatin-prohibitin homolog, transmembrane [Haloferax volcanii DS2]	gi|291370466,gi|292654964	HaloferaxB_NCBI_032511.fasta	46400.6	1	11	15	28	0.00555	0.297	possibly correct	TRUE	File10776 Spectrum1275 scans: 7069	SAVEQAEGEKQSNIIR	R	A	0.997	33.7	25	33.7	2			586.973	1757.9	1758.9	3	0.005822	3.31	2421	1203090	207	222	TRUE
20170501-ICBR-PM-189		Control	Control (F021944)	stomatin-prohibitin homolog, transmembrane [Haloferax volcanii DS2]	gi|291370466,gi|292654964	HaloferaxB_NCBI_032511.fasta	46400.6	1	11	15	28	0.00555	0.297	possibly correct	TRUE	File10776 Spectrum1410 scans: 7346	SAVEQAEGEKQSNIIR	R	A	0.997	36.5	25	36.5	2			586.973	1757.9	1758.9	3	0.006002	3.412	2482	219791	207	222	TRUE
20170501-ICBR-PM-189		Control	Control (F021944)	stomatin-prohibitin homolog, transmembrane [Haloferax volcanii DS2]	gi|291370466,gi|292654964	HaloferaxB_NCBI_032511.fasta	46400.6	1	11	15	28	0.00555	0.297	possibly correct	TRUE	File10776 Spectrum1185 scans: 6885	SAVEQAEGEKQSNIIR	R	A	0.997	72.3	25	72.3	2			879.955	1757.89	1758.9	2	0.004118	2.341	2380	84733	207	222	TRUE
20170501-ICBR-PM-189		Control	Control (F021944)	stomatin-prohibitin homolog, transmembrane [Haloferax volcanii DS2]	gi|291370466,gi|292654964	HaloferaxB_NCBI_032511.fasta	46400.6	1	11	15	28	0.00555	0.297	possibly correct	TRUE	File10776 Spectrum1207 scans: 6932	SAVEQAEGEKQSNIIR	R	A	0.997	75.3	25	75.3	2			586.973	1757.9	1758.9	3	0.005282	3.003	2391	3454620	207	222	TRUE
20170501-ICBR-PM-189		Control	Control (F021944)	myo-inositol-1-phosphate synthase [Haloferax volcanii DS2]	gi|291369358,gi|292494150	HaloferaxB_NCBI_032511.fasta	42657.6	1	2	2	5	0.000991	0.0553	possibly correct	TRUE	File10776 Spectrum133 scans: 4065	GNVASVSmTGAR	R	A	0.997	42.7	25	42.7	2		m8: Oxidation (+15.99)	583.287	1164.56	1165.56	2	0.002763	2.371	1660	242904	12	23	TRUE
20170501-ICBR-PM-189		Control	Control (F021944)	myo-inositol-1-phosphate synthase [Haloferax volcanii DS2]	gi|291369358,gi|292494150	HaloferaxB_NCBI_032511.fasta	42657.6	1	2	2	5	0.000991	0.0553	possibly correct	TRUE	File10776 Spectrum116 scans: 3968	GNVASVSmTGAR	R	A	0.997	45.7	25	45.7	2		m8: Oxidation (+15.99)	583.286	1164.56	1165.56	2	0.001783	1.53	1629	147274	12	23	TRUE
20170501-ICBR-PM-189		Control	Control (F021944)	myo-inositol-1-phosphate synthase [Haloferax volcanii DS2]	gi|291369358,gi|292494150	HaloferaxB_NCBI_032511.fasta	42657.6	1	2	2	5	0.000991	0.0553	possibly correct	TRUE	File10776 Spectrum2175 scans: 8881	SALGPmFAGR	K	N	0.997	53.8	25	53.8	2		m6: Oxidation (+15.99)	511.76	1021.5	1022.51	2	0.003143	3.074	2820	1184470	238	247	TRUE
20170501-ICBR-PM-189		Control	Control (F021944)	myo-inositol-1-phosphate synthase [Haloferax volcanii DS2]	gi|291369358,gi|292494150	HaloferaxB_NCBI_032511.fasta	42657.6	1	2	2	5	0.000991	0.0553	possibly correct	TRUE	File10776 Spectrum2248 scans: 9023	SALGPmFAGR	K	N	0.997	56.9	25	56.9	2		m6: Oxidation (+15.99)	511.759	1021.5	1022.51	2	0.001563	1.529	2850	1583120	238	247	TRUE
20170501-ICBR-PM-189		Control	Control (F021944)	myo-inositol-1-phosphate synthase [Haloferax volcanii DS2]	gi|291369358,gi|292494150	HaloferaxB_NCBI_032511.fasta	42657.6	1	2	2	5	0.000991	0.0553	possibly correct	TRUE	File10776 Spectrum2333 scans: 9177	SALGPmFAGR	K	N	0.997	60.9	25	60.9	2		m6: Oxidation (+15.99)	511.758	1021.5	1022.51	2	-0.000457	-0.4469	2881	449858	238	247	TRUE
20170501-ICBR-PM-189		Control	Control (F021944)	FAD dependent oxidoreductase, putative [Haloferax volcanii DS2]	gi|291370944,gi|292655939	HaloferaxB_NCBI_032511.fasta	45450.6	1	3	3	3	0.000594	0.107	possibly correct	TRUE	File10776 Spectrum4065 scans: 12670	LFmTEmLYR	R	A	0.997	30.2	25	30.2	2		m3: Oxidation (+15.99), m6: Oxidation (+15.99)	618.296	1234.58	1235.58	2	0.003928	3.179	3642	346444	348	356	TRUE
20170501-ICBR-PM-189		Control	Control (F021944)	FAD dependent oxidoreductase, putative [Haloferax volcanii DS2]	gi|291370944,gi|292655939	HaloferaxB_NCBI_032511.fasta	45450.6	1	3	3	3	0.000594	0.107	possibly correct	TRUE	File10776 Spectrum4355 scans: 13494	TDNYDVIIAGAGPAGGQAAR	M	D	0.997	45.9	25	45.9	1			958.977	1915.94	1916.95	2	0.0005981	0.312	3853	185276	2	21	TRUE
20170501-ICBR-PM-189		Control	Control (F021944)	FAD dependent oxidoreductase, putative [Haloferax volcanii DS2]	gi|291370944,gi|292655939	HaloferaxB_NCBI_032511.fasta	45450.6	1	3	3	3	0.000594	0.107	possibly correct	TRUE	File10776 Spectrum2235 scans: 8998	VSKPImEGGEIVGVR	R	Y	0.997	23.9	25	23.9	2		m6: Oxidation (+15.99)	529.625	1585.85	1586.86	3	0.004297	2.708	2845	557611	118	132	TRUE
20170501-ICBR-PM-189		Control	Control (F021944)	phosphoenolpyruvate synthase [Haloferax volcanii DS2]	gi|291371817,gi|292654975	HaloferaxB_NCBI_032511.fasta	83131.8	1	2	2	5	0.000991	0.0302	possibly correct	TRUE	File10776 Spectrum2161 scans: 8855	ATATGDDVLIR	R	G	0.997	32.4	25	32.4	2			566.305	1130.59	1131.6	2	0.001218	1.076	2815	201228	334	344	TRUE
20170501-ICBR-PM-189		Control	Control (F021944)	phosphoenolpyruvate synthase [Haloferax volcanii DS2]	gi|291371817,gi|292654975	HaloferaxB_NCBI_032511.fasta	83131.8	1	2	2	5	0.000991	0.0302	possibly correct	TRUE	File10776 Spectrum2026 scans: 8581	ATATGDDVLIR	R	G	0.997	58.9	25	58.9	2			566.307	1130.6	1131.6	2	0.005978	5.283	2754	406188	334	344	TRUE
20170501-ICBR-PM-189		Control	Control (F021944)	phosphoenolpyruvate synthase [Haloferax volcanii DS2]	gi|291371817,gi|292654975	HaloferaxB_NCBI_032511.fasta	83131.8	1	2	2	5	0.000991	0.0302	possibly correct	TRUE	File10776 Spectrum2082 scans: 8709	ATATGDDVLIR	R	G	0.997	63.4	25	63.4	2			566.305	1130.59	1131.6	2	0.001338	1.182	2784	342079	334	344	TRUE
20170501-ICBR-PM-189		Control	Control (F021944)	phosphoenolpyruvate synthase [Haloferax volcanii DS2]	gi|291371817,gi|292654975	HaloferaxB_NCBI_032511.fasta	83131.8	1	2	2	5	0.000991	0.0302	possibly correct	TRUE	File10776 Spectrum1102 scans: 6681	GLGASPGIASGR	R	A	0.997	35.5	25	35.5	2			521.787	1041.56	1042.56	2	0.003398	3.259	2331	304107	345	356	TRUE
20170501-ICBR-PM-189		Control	Control (F021944)	phosphoenolpyruvate synthase [Haloferax volcanii DS2]	gi|291371817,gi|292654975	HaloferaxB_NCBI_032511.fasta	83131.8	1	2	2	5	0.000991	0.0302	possibly correct	TRUE	File10776 Spectrum1156 scans: 6811	GLGASPGIASGR	R	A	0.997	49.9	25	49.9	2			521.787	1041.56	1042.56	2	0.002678	2.569	2362	497299	345	356	TRUE
20170501-ICBR-PM-189		Control	Control (F021944)	cell division control protein 48 [Haloferax volcanii DS2]	gi|291371302,gi|292656507	HaloferaxB_NCBI_032511.fasta	81990.5	1	21	23	43	0.00852	0.3	possibly correct	TRUE	File10776 Spectrum4851 scans: 16258	AGGGITYEDIGGLTNEIQR	K	V	0.997	56.5	25	56.5	2			982.491	1962.97	1963.97	2	0.002058	1.048	4677	178044	182	200	TRUE
20170501-ICBR-PM-189		Control	Control (F021944)	cell division control protein 48 [Haloferax volcanii DS2]	gi|291371302,gi|292656507	HaloferaxB_NCBI_032511.fasta	81990.5	1	21	23	43	0.00852	0.3	possibly correct	TRUE	File10776 Spectrum3914 scans: 12318	AVAnETNANFISVR	K	G	0.997	73.2	25	14.1	2		n4: Deamidated (+0.98)	753.883	1505.75	1506.75	2	0.003302	2.191	3561	150312	515	528	TRUE
20170501-ICBR-PM-189		Control	Control (F021944)	cell division control protein 48 [Haloferax volcanii DS2]	gi|291371302,gi|292656507	HaloferaxB_NCBI_032511.fasta	81990.5	1	21	23	43	0.00852	0.3	possibly correct	TRUE	File10776 Spectrum3484 scans: 11354	AVANETNANFISVR	K	G	0.997	48.1	25	48.1	2			753.391	1504.77	1505.77	2	0.004658	3.093	3336	262895	515	528	TRUE
20170501-ICBR-PM-189		Control	Control (F021944)	cell division control protein 48 [Haloferax volcanii DS2]	gi|291371302,gi|292656507	HaloferaxB_NCBI_032511.fasta	81990.5	1	21	23	43	0.00852	0.3	possibly correct	TRUE	File10776 Spectrum3776 scans: 12016	AVANETNANFISVR	K	G	0.997	52.4	25	52.4	2			753.393	1504.77	1505.77	2	0.007458	4.953	3492	107938	515	528	TRUE
20170501-ICBR-PM-189		Control	Control (F021944)	cell division control protein 48 [Haloferax volcanii DS2]	gi|291371302,gi|292656507	HaloferaxB_NCBI_032511.fasta	81990.5	1	21	23	43	0.00852	0.3	possibly correct	TRUE	File10776 Spectrum3559 scans: 11498	AVANETNANFISVR	K	G	0.997	81	25	81	2			753.39	1504.77	1505.77	2	0.003178	2.111	3367	1578220	515	528	TRUE
20170501-ICBR-PM-189		Control	Control (F021944)	cell division control protein 48 [Haloferax volcanii DS2]	gi|291371302,gi|292656507	HaloferaxB_NCBI_032511.fasta	81990.5	1	21	23	43	0.00852	0.3	possibly correct	TRUE	File10776 Spectrum3719 scans: 11878	AVANETNANFISVR	K	G	0.997	81.3	25	81.3	2			753.392	1504.77	1505.77	2	0.005998	3.983	3458	177732	515	528	TRUE
20170501-ICBR-PM-189		Control	Control (F021944)	cell division control protein 48 [Haloferax volcanii DS2]	gi|291371302,gi|292656507	HaloferaxB_NCBI_032511.fasta	81990.5	1	21	23	43	0.00852	0.3	possibly correct	TRUE	File10776 Spectrum3670 scans: 11757	AVANETNANFISVR	K	G	0.997	86	25	86	2			753.392	1504.77	1505.77	2	0.006118	4.063	3428	208535	515	528	TRUE
20170501-ICBR-PM-189		Control	Control (F021944)	cell division control protein 48 [Haloferax volcanii DS2]	gi|291371302,gi|292656507	HaloferaxB_NCBI_032511.fasta	81990.5	1	21	23	43	0.00852	0.3	possibly correct	TRUE	File10776 Spectrum3613 scans: 11627	AVANETNANFISVR	K	G	0.997	91.4	25	91	2			753.391	1504.77	1505.77	2	0.004898	3.253	3397	545643	515	528	TRUE
20170501-ICBR-PM-189		Control	Control (F021944)	cell division control protein 48 [Haloferax volcanii DS2]	gi|291371302,gi|292656507	HaloferaxB_NCBI_032511.fasta	81990.5	1	21	23	43	0.00852	0.3	possibly correct	TRUE	File10776 Spectrum1177 scans: 6865	EILQIHTR	K	G	0.965	22.4	25	15.6	2			505.295	1008.58	1009.58	2	0.003338	3.306	2375	326795	364	371	TRUE
20170501-ICBR-PM-189		Control	Control (F021944)	cell division control protein 48 [Haloferax volcanii DS2]	gi|291371302,gi|292656507	HaloferaxB_NCBI_032511.fasta	81990.5	1	21	23	43	0.00852	0.3	possibly correct	TRUE	File10776 Spectrum3942 scans: 12379	GVLLYGPPGTGK	K	T	0.997	28.7	25	24.5	2			579.83	1157.65	1158.65	2	0.0004781	0.4126	3575	271388	498	509	TRUE
20170501-ICBR-PM-189		Control	Control (F021944)	cell division control protein 48 [Haloferax volcanii DS2]	gi|291371302,gi|292656507	HaloferaxB_NCBI_032511.fasta	81990.5	1	21	23	43	0.00852	0.3	possibly correct	TRUE	File10776 Spectrum3875 scans: 12241	GVLLYGPPGTGK	K	T	0.997	42.2	25	37.6	2			579.83	1157.65	1158.65	2	0.0005981	0.5162	3545	457944	498	509	TRUE
20170501-ICBR-PM-189		Control	Control (F021944)	cell division control protein 48 [Haloferax volcanii DS2]	gi|291371302,gi|292656507	HaloferaxB_NCBI_032511.fasta	81990.5	1	21	23	43	0.00852	0.3	possibly correct	TRUE	File10776 Spectrum3814 scans: 12108	GVLLYGPPGTGK	K	T	0.997	50	25	45.2	2			579.832	1157.65	1158.65	2	0.003758	3.243	3514	1756850	498	509	TRUE
20170501-ICBR-PM-189		Control	Control (F021944)	cell division control protein 48 [Haloferax volcanii DS2]	gi|291371302,gi|292656507	HaloferaxB_NCBI_032511.fasta	81990.5	1	21	23	43	0.00852	0.3	possibly correct	TRUE	File10776 Spectrum3762 scans: 11982	GVLLYGPPGTGK	K	T	0.997	50.2	25	45.4	2			579.832	1157.65	1158.65	2	0.004138	3.571	3483	5709480	498	509	TRUE
20170501-ICBR-PM-189		Control	Control (F021944)	cell division control protein 48 [Haloferax volcanii DS2]	gi|291371302,gi|292656507	HaloferaxB_NCBI_032511.fasta	81990.5	1	21	23	43	0.00852	0.3	possibly correct	TRUE	File10776 Spectrum2068 scans: 8681	KAmESVRPTITEELmR	R	Y	0.969	20	25	20	2		m3: Oxidation (+15.99), m15: Oxidation (+15.99)	481.499	1921.97	1922.97	4	0.004756	2.473	2778	149399	698	713	TRUE
20170501-ICBR-PM-189		Control	Control (F021944)	cell division control protein 48 [Haloferax volcanii DS2]	gi|291371302,gi|292656507	HaloferaxB_NCBI_032511.fasta	81990.5	1	21	23	43	0.00852	0.3	possibly correct	TRUE	File10776 Spectrum2017 scans: 8555	KAmESVRPTITEELmR	R	Y	0.997	32.2	25	32.2	2		m3: Oxidation (+15.99), m15: Oxidation (+15.99)	481.499	1921.97	1922.97	4	0.006196	3.222	2747	615952	698	713	TRUE
20170501-ICBR-PM-189		Control	Control (F021944)	cell division control protein 48 [Haloferax volcanii DS2]	gi|291371302,gi|292656507	HaloferaxB_NCBI_032511.fasta	81990.5	1	21	23	43	0.00852	0.3	possibly correct	TRUE	File10776 Spectrum464 scans: 5127	KEILQIHTR	R	G	0.997	23.7	25	23.7	2			379.897	1136.67	1137.67	3	0.002792	2.454	1951	293251	363	371	TRUE
20170501-ICBR-PM-189		Control	Control (F021944)	cell division control protein 48 [Haloferax volcanii DS2]	gi|291371302,gi|292656507	HaloferaxB_NCBI_032511.fasta	81990.5	1	21	23	43	0.00852	0.3	possibly correct	TRUE	File10776 Spectrum4552 scans: 14193	LGIEPPQGVLLHGPPGTGK	K	T	0.95	16.3	25	16.3	2			623.021	1866.04	1867.04	3	0.004122	2.208	4043	429597	218	236	TRUE
20170501-ICBR-PM-189		Control	Control (F021944)	cell division control protein 48 [Haloferax volcanii DS2]	gi|291371302,gi|292656507	HaloferaxB_NCBI_032511.fasta	81990.5	1	21	23	43	0.00852	0.3	possibly correct	TRUE	File10776 Spectrum4527 scans: 14087	LGIEPPQGVLLHGPPGTGK	K	T	0.997	33.6	25	33.6	2			623.021	1866.04	1867.04	3	0.003912	2.095	4013	1516700	218	236	TRUE
20170501-ICBR-PM-189		Control	Control (F021944)	cell division control protein 48 [Haloferax volcanii DS2]	gi|291371302,gi|292656507	HaloferaxB_NCBI_032511.fasta	81990.5	1	21	23	43	0.00852	0.3	possibly correct	TRUE	File10776 Spectrum4764 scans: 15382	LSPGDIIEIEGGK	K	T	0.997	32.1	25	32.1	2			664.362	1326.71	1327.71	2	0.006338	4.774	4400	202909	33	45	TRUE
20170501-ICBR-PM-189		Control	Control (F021944)	cell division control protein 48 [Haloferax volcanii DS2]	gi|291371302,gi|292656507	HaloferaxB_NCBI_032511.fasta	81990.5	1	21	23	43	0.00852	0.3	possibly correct	TRUE	File10776 Spectrum4393 scans: 13633	LSPGDIIEIEGGKTTAAK	K	V	0.997	26.2	25	26.2	2			600.665	1798.97	1799.98	3	0.004472	2.485	3890	340883	33	50	TRUE
20170501-ICBR-PM-189		Control	Control (F021944)	cell division control protein 48 [Haloferax volcanii DS2]	gi|291371302,gi|292656507	HaloferaxB_NCBI_032511.fasta	81990.5	1	21	23	43	0.00852	0.3	possibly correct	TRUE	File10776 Spectrum4351 scans: 13473	mGIEAPKGVLLYGPPGTGK	R	T	0.997	29.6	25	29.6	2		m1: Oxidation (+15.99)	634.348	1900.02	1901.02	3	0.009127	4.801	3847	725275	491	509	TRUE
20170501-ICBR-PM-189		Control	Control (F021944)	cell division control protein 48 [Haloferax volcanii DS2]	gi|291371302,gi|292656507	HaloferaxB_NCBI_032511.fasta	81990.5	1	21	23	43	0.00852	0.3	possibly correct	TRUE	File10776 Spectrum1646 scans: 7795	mNEVQLEVAK	-	A	0.997	50.1	25	50.1	2		m1: Oxidation (+15.99)	588.802	1175.59	1176.59	2	0.003283	2.79	2578	705059	1	10	TRUE
20170501-ICBR-PM-189		Control	Control (F021944)	cell division control protein 48 [Haloferax volcanii DS2]	gi|291371302,gi|292656507	HaloferaxB_NCBI_032511.fasta	81990.5	1	21	23	43	0.00852	0.3	possibly correct	TRUE	File10776 Spectrum3249 scans: 10884	mNEVQLEVAKAYPNDSGR	-	G	0.968	18.6	25	18.6	2		m1: Oxidation (+15.99)	679.664	2035.97	2036.97	3	0.006247	3.067	3233	139626	1	18	TRUE
20170501-ICBR-PM-189		Control	Control (F021944)	cell division control protein 48 [Haloferax volcanii DS2]	gi|291371302,gi|292656507	HaloferaxB_NCBI_032511.fasta	81990.5	1	21	23	43	0.00852	0.3	possibly correct	TRUE	File10776 Spectrum3391 scans: 11166	mNEVQLEVAKAYPNDSGR	-	G	0.997	26.9	25	26.9	2		m1: Oxidation (+15.99)	679.663	2035.97	2036.97	3	0.003127	1.535	3295	140938	1	18	TRUE
20170501-ICBR-PM-189		Control	Control (F021944)	cell division control protein 48 [Haloferax volcanii DS2]	gi|291371302,gi|292656507	HaloferaxB_NCBI_032511.fasta	81990.5	1	21	23	43	0.00852	0.3	possibly correct	TRUE	File10776 Spectrum3319 scans: 11025	mNEVQLEVAKAYPNDSGR	-	G	0.997	48	25	48	2		m1: Oxidation (+15.99)	679.664	2035.97	2036.97	3	0.007327	3.597	3265	367582	1	18	TRUE
20170501-ICBR-PM-189		Control	Control (F021944)	cell division control protein 48 [Haloferax volcanii DS2]	gi|291371302,gi|292656507	HaloferaxB_NCBI_032511.fasta	81990.5	1	21	23	43	0.00852	0.3	possibly correct	TRUE	File10776 Spectrum4043 scans: 12612	mVVKNDDFGGALGEVEPSAmR	R	E	0.964	17.7	25	17.7	2		m1: Oxidation (+15.99), m20: Oxidation (+15.99)	752.023	2253.05	2254.05	3	0.005862	2.601	3628	223175	430	450	TRUE
20170501-ICBR-PM-189		Control	Control (F021944)	cell division control protein 48 [Haloferax volcanii DS2]	gi|291371302,gi|292656507	HaloferaxB_NCBI_032511.fasta	81990.5	1	21	23	43	0.00852	0.3	possibly correct	TRUE	File10776 Spectrum721 scans: 5820	QILKRPVVER	R	D	0.997	31.7	25	31.7	2			413.264	1236.77	1237.77	3	0.004062	3.282	2128	473965	118	127	TRUE
20170501-ICBR-PM-189		Control	Control (F021944)	cell division control protein 48 [Haloferax volcanii DS2]	gi|291371302,gi|292656507	HaloferaxB_NCBI_032511.fasta	81990.5	1	21	23	43	0.00852	0.3	possibly correct	TRUE	File10776 Spectrum2259 scans: 9042	qNADVGIGER	R	V	0.955	20.4	25	20.4	2		n-term: Gln->pyro-Glu (-17.03)	521.252	1040.49	1041.5	2	0.0005264	0.5055	2854	248662	72	81	TRUE
20170501-ICBR-PM-189		Control	Control (F021944)	cell division control protein 48 [Haloferax volcanii DS2]	gi|291371302,gi|292656507	HaloferaxB_NCBI_032511.fasta	81990.5	1	21	23	43	0.00852	0.3	possibly correct	TRUE	File10776 Spectrum480 scans: 5168	QNADVGIGER	R	V	0.997	36	25	36	2			529.766	1057.52	1058.52	2	0.003038	2.87	1961	207452	72	81	TRUE
20170501-ICBR-PM-189		Control	Control (F021944)	cell division control protein 48 [Haloferax volcanii DS2]	gi|291371302,gi|292656507	HaloferaxB_NCBI_032511.fasta	81990.5	1	21	23	43	0.00852	0.3	possibly correct	TRUE	File10776 Spectrum137 scans: 4072	REDVTGEVERR	K	V	0.996	22.9	25	22.9	2			449.233	1344.68	1345.68	3	0.002052	1.525	1661	67935	298	308	TRUE
20170501-ICBR-PM-189		Control	Control (F021944)	cell division control protein 48 [Haloferax volcanii DS2]	gi|291371302,gi|292656507	HaloferaxB_NCBI_032511.fasta	81990.5	1	21	23	43	0.00852	0.3	possibly correct	TRUE	File10776 Spectrum4217 scans: 13110	RVVAQLLTmmDGLEAR	R	G	0.997	43	25	43	2		m9: Oxidation (+15.99), m10: Oxidation (+15.99)	612.325	1833.95	1834.95	3	0.008002	4.361	3755	946883	308	323	TRUE
20170501-ICBR-PM-189		Control	Control (F021944)	cell division control protein 48 [Haloferax volcanii DS2]	gi|291371302,gi|292656507	HaloferaxB_NCBI_032511.fasta	81990.5	1	21	23	43	0.00852	0.3	possibly correct	TRUE	File10776 Spectrum4170 scans: 12989	RVVAQLLTmmDGLEAR	R	G	0.997	52.8	25	52.8	2		m9: Oxidation (+15.99), m10: Oxidation (+15.99)	612.324	1833.95	1834.95	3	0.004702	2.562	3724	477317	308	323	TRUE
20170501-ICBR-PM-189		Control	Control (F021944)	cell division control protein 48 [Haloferax volcanii DS2]	gi|291371302,gi|292656507	HaloferaxB_NCBI_032511.fasta	81990.5	1	21	23	43	0.00852	0.3	possibly correct	TRUE	File10776 Spectrum4565 scans: 14262	VVAQLLTmmDGLEAR	R	G	0.994	22.3	25	22.3	2		m8: Oxidation (+15.99), m9: Oxidation (+15.99)	839.931	1677.85	1678.85	2	0.004428	2.638	4063	147896	309	323	TRUE
20170501-ICBR-PM-189		Control	Control (F021944)	cell division control protein 48 [Haloferax volcanii DS2]	gi|291371302,gi|292656507	HaloferaxB_NCBI_032511.fasta	81990.5	1	21	23	43	0.00852	0.3	possibly correct	TRUE	File10776 Spectrum4543 scans: 14155	VVAQLLTmmDGLEAR	R	G	0.997	37.7	25	37.7	2		m8: Oxidation (+15.99), m9: Oxidation (+15.99)	839.93	1677.85	1678.85	2	0.002848	1.696	4033	276069	309	323	TRUE
20170501-ICBR-PM-189		Control	Control (F021944)	cell division control protein 48 [Haloferax volcanii DS2]	gi|291371302,gi|292656507	HaloferaxB_NCBI_032511.fasta	81990.5	1	21	23	43	0.00852	0.3	possibly correct	TRUE	File10776 Spectrum4513 scans: 14045	VVAQLLTmmDGLEAR	R	G	0.997	45.4	25	45.4	2		m8: Oxidation (+15.99), m9: Oxidation (+15.99)	839.931	1677.85	1678.85	2	0.004308	2.566	4002	655781	309	323	TRUE
20170501-ICBR-PM-189		Control	Control (F021944)	cell division control protein 48 [Haloferax volcanii DS2]	gi|291371302,gi|292656507	HaloferaxB_NCBI_032511.fasta	81990.5	1	21	23	43	0.00852	0.3	possibly correct	TRUE	File10776 Spectrum4452 scans: 13825	VVAQLLTmmDGLEAR	R	G	0.997	53.5	25	53.5	2		m8: Oxidation (+15.99), m9: Oxidation (+15.99)	839.931	1677.85	1678.85	2	0.003708	2.209	3942	162386	309	323	TRUE
20170501-ICBR-PM-189		Control	Control (F021944)	cell division control protein 48 [Haloferax volcanii DS2]	gi|291371302,gi|292656507	HaloferaxB_NCBI_032511.fasta	81990.5	1	21	23	43	0.00852	0.3	possibly correct	TRUE	File10776 Spectrum4484 scans: 13936	VVAQLLTmmDGLEAR	R	G	0.997	64.4	25	64.4	2		m8: Oxidation (+15.99), m9: Oxidation (+15.99)	839.931	1677.85	1678.85	2	0.003948	2.352	3972	1812390	309	323	TRUE
20170501-ICBR-PM-189		Control	Control (F021944)	cell division control protein 48 [Haloferax volcanii DS2]	gi|291371302,gi|292656507	HaloferaxB_NCBI_032511.fasta	81990.5	1	21	23	43	0.00852	0.3	possibly correct	TRUE	File10776 Spectrum4171 scans: 12993	YYEDIQDQFK	R	G	0.997	46.5	25	46.5	2			674.809	1347.6	1348.61	2	0.004898	3.632	3726	404064	714	723	TRUE
20170501-ICBR-PM-189		Control	Control (F021944)	cell division control protein 48 [Haloferax volcanii DS2]	gi|291371302,gi|292656507	HaloferaxB_NCBI_032511.fasta	81990.5	1	21	23	43	0.00852	0.3	possibly correct	TRUE	File10776 Spectrum3266 scans: 10921	YYEDIQDQFKGGSR	R	E	0.997	30.7	25	30.7	2			569.267	1704.78	1705.78	3	0.004332	2.54	3242	793509	714	727	TRUE
20170501-ICBR-PM-189		Control	Control (F021944)	cell division control protein 48 [Haloferax volcanii DS2]	gi|291371302,gi|292656507	HaloferaxB_NCBI_032511.fasta	81990.5	1	21	23	43	0.00852	0.3	possibly correct	TRUE	File10776 Spectrum3408 scans: 11200	YYEDIQDQFKGGSR	R	E	0.997	35.2	25	35.2	2			569.267	1704.78	1705.78	3	0.004512	2.645	3302	415201	714	727	TRUE
20170501-ICBR-PM-189		Control	Control (F021944)	cell division control protein 48 [Haloferax volcanii DS2]	gi|291371302,gi|292656507	HaloferaxB_NCBI_032511.fasta	81990.5	1	21	23	43	0.00852	0.3	possibly correct	TRUE	File10776 Spectrum3333 scans: 11057	YYEDIQDQFKGGSR	R	E	0.997	46.8	25	46.8	2			569.268	1704.78	1705.78	3	0.006522	3.823	3272	800939	714	727	TRUE
20170501-ICBR-PM-189		Control	Control (F021944)	cell division control protein 48 [Haloferax volcanii DS2]	gi|291371302,gi|292656507	HaloferaxB_NCBI_032511.fasta	81990.5	1	21	23	43	0.00852	0.3	possibly correct	TRUE	File10776 Spectrum1574 scans: 7646	YYGESEQQLR	K	E	0.997	35.2	25	35.2	2			636.798	1271.58	1272.59	2	0.003738	2.937	2545	236256	263	272	TRUE
20170501-ICBR-PM-189		Control	Control (F021944)	cell division control protein 48 [Haloferax volcanii DS2]	gi|291371302,gi|292656507	HaloferaxB_NCBI_032511.fasta	81990.5	1	21	23	43	0.00852	0.3	possibly correct	TRUE	File10776 Spectrum1640 scans: 7783	YYGESEQQLR	K	E	0.997	40.8	25	40.8	2			636.798	1271.58	1272.59	2	0.003618	2.843	2575	181265	263	272	TRUE
20170501-ICBR-PM-189		Control	Control (F021944)	CBS domain pair, putative [Haloferax volcanii DS2]	gi|291371699,gi|292656511	HaloferaxB_NCBI_032511.fasta	42520.6	1	2	2	4	0.000793	0.0605	possibly correct	TRUE	File10776 Spectrum612 scans: 5535	SIFERENPK	R	G	0.975	21	25	21	2			560.296	1118.58	1119.58	2	0.004818	4.303	2056	208649	25	33	TRUE
20170501-ICBR-PM-189		Control	Control (F021944)	CBS domain pair, putative [Haloferax volcanii DS2]	gi|291371699,gi|292656511	HaloferaxB_NCBI_032511.fasta	42520.6	1	2	2	4	0.000793	0.0605	possibly correct	TRUE	File10776 Spectrum1610 scans: 7721	TATPDESVRDAVAR	R	M	0.949	15.1	25	13.4	2			496.588	1486.74	1487.74	3	0.003992	2.683	2561	136659	212	225	TRUE
20170501-ICBR-PM-189		Control	Control (F021944)	CBS domain pair, putative [Haloferax volcanii DS2]	gi|291371699,gi|292656511	HaloferaxB_NCBI_032511.fasta	42520.6	1	2	2	4	0.000793	0.0605	possibly correct	TRUE	File10776 Spectrum1545 scans: 7586	TATPDESVRDAVAR	R	M	0.966	21.7	25	15.6	2			496.588	1486.74	1487.74	3	0.004442	2.986	2531	223596	212	225	TRUE
20170501-ICBR-PM-189		Control	Control (F021944)	CBS domain pair, putative [Haloferax volcanii DS2]	gi|291371699,gi|292656511	HaloferaxB_NCBI_032511.fasta	42520.6	1	2	2	4	0.000793	0.0605	possibly correct	TRUE	File10776 Spectrum1460 scans: 7436	TATPDESVRDAVAR	R	M	0.997	29.6	25	27.9	2			496.589	1486.75	1487.74	3	0.008282	5.567	2501	1228740	212	225	TRUE
20170501-ICBR-PM-189		Control	Control (F021944)	glutamate dehydrogenase [Haloferax volcanii DS2]	gi|291369071,gi|292494199	HaloferaxB_NCBI_032511.fasta	47307.5	1	2	2	4	0.000793	0.0552	possibly correct	TRUE	File10776 Spectrum319 scans: 4770	AASHADVDDGVVAR	R	L	0.997	37.9	25	37.9	2			461.561	1381.66	1382.67	3	0.002502	1.81	1863	155919	37	50	TRUE
20170501-ICBR-PM-189		Control	Control (F021944)	glutamate dehydrogenase [Haloferax volcanii DS2]	gi|291369071,gi|292494199	HaloferaxB_NCBI_032511.fasta	47307.5	1	2	2	4	0.000793	0.0552	possibly correct	TRUE	File10776 Spectrum279 scans: 4655	AASHADVDDGVVAR	R	L	0.997	41.3	25	41.3	2			461.561	1381.66	1382.67	3	0.002982	2.157	1832	177003	37	50	TRUE
20170501-ICBR-PM-189		Control	Control (F021944)	glutamate dehydrogenase [Haloferax volcanii DS2]	gi|291369071,gi|292494199	HaloferaxB_NCBI_032511.fasta	47307.5	1	2	2	4	0.000793	0.0552	possibly correct	TRUE	File10776 Spectrum3921 scans: 12333	DAAYVVALSR	R	I	0.997	30.9	25	30.9	2			532.79	1063.57	1064.57	2	0.0002181	0.2048	3565	147190	414	423	TRUE
20170501-ICBR-PM-189		Control	Control (F021944)	glutamate dehydrogenase [Haloferax volcanii DS2]	gi|291369071,gi|292494199	HaloferaxB_NCBI_032511.fasta	47307.5	1	2	2	4	0.000793	0.0552	possibly correct	TRUE	File10776 Spectrum3980 scans: 12467	DAAYVVALSR	R	I	0.997	47.9	25	47.9	2			532.792	1063.57	1064.57	2	0.002538	2.384	3595	181137	414	423	TRUE
20170501-ICBR-PM-189		Sample 1	Sample-1 (F021945)	4Fe-S protein [Haloferax volcanii DS2]	gi|291372063,gi|292655839	HaloferaxB_NCBI_032511.fasta	80205.1	1	2	2	2	6.6e-05	0.0464	possibly correct	TRUE	File10778 Spectrum2980 scans: 8302	KTAVVPDTHVAVAGVEK	R	V	0.996	18.2	25	18.2	2			574.328	1719.96	1720.96	3	0.0101	5.87	2378	844272	224	240	TRUE
20170501-ICBR-PM-189		Sample 1	Sample-1 (F021945)	4Fe-S protein [Haloferax volcanii DS2]	gi|291372063,gi|292655839	HaloferaxB_NCBI_032511.fasta	80205.1	1	2	2	2	6.6e-05	0.0464	possibly correct	TRUE	File10778 Spectrum24730 scans: 35117	VIPTVEDLRPFVELIGK	K	S	0.951	11.8	25	11.8	2			642.377	1924.11	1925.11	3	0.006822	3.544	5800	410104	241	257	TRUE
20170501-ICBR-PM-189		Sample 1	Sample-1 (F021945)	thermosome subunit 2 [Haloferax volcanii DS2]	gi|291371189,gi|292654632	HaloferaxB_NCBI_032511.fasta	59297.4	1	12	15	25	0.000825	0.309	possibly correct	TRUE	File10778 Spectrum1118 scans: 5607	DRDAQEYNIR	K	A	0.992	18.4	25	18.4	2			427.204	1278.59	1279.6	3	-0.004238	-3.312	1945	511497	23	32	TRUE
20170501-ICBR-PM-189		Sample 1	Sample-1 (F021945)	thermosome subunit 2 [Haloferax volcanii DS2]	gi|291371189,gi|292654632	HaloferaxB_NCBI_032511.fasta	59297.4	1	12	15	25	0.000825	0.309	possibly correct	TRUE	File10778 Spectrum11033 scans: 18574	GIDDLAQHYLAK	K	Q	0.997	36.3	25	36.3	2			448.571	1342.69	1343.7	3	0.002742	2.041	3753	432414	299	310	TRUE
20170501-ICBR-PM-189		Sample 1	Sample-1 (F021945)	thermosome subunit 2 [Haloferax volcanii DS2]	gi|291371189,gi|292654632	HaloferaxB_NCBI_032511.fasta	59297.4	1	12	15	25	0.000825	0.309	possibly correct	TRUE	File10778 Spectrum11216 scans: 18806	GIDDLAQHYLAK	K	Q	0.997	44.8	25	44.8	2			448.572	1342.69	1343.7	3	0.004872	3.626	3784	947210	299	310	TRUE
20170501-ICBR-PM-189		Sample 1	Sample-1 (F021945)	thermosome subunit 2 [Haloferax volcanii DS2]	gi|291371189,gi|292654632	HaloferaxB_NCBI_032511.fasta	59297.4	1	12	15	25	0.000825	0.309	possibly correct	TRUE	File10778 Spectrum23987 scans: 34257	LRNYADSVSGREQLAVEAYADALELVPR	R	V	0.997	42.7	25	42.7	2			777.154	3104.59	3105.6	4	-0.002794	-0.8996	5699	5312120	423	450	TRUE
20170501-ICBR-PM-189		Sample 1	Sample-1 (F021945)	thermosome subunit 2 [Haloferax volcanii DS2]	gi|291371189,gi|292654632	HaloferaxB_NCBI_032511.fasta	59297.4	1	12	15	25	0.000825	0.309	possibly correct	TRUE	File10778 Spectrum3262 scans: 8675	mQQGQPmIImGEDAQR	R	V	0.997	32.3	25	32.3	2		m1: Oxidation (+15.99), m7: Oxidation (+15.99), m10: Oxidation (+15.99)	940.92	1879.83	1880.83	2	0.003133	1.666	2431	170495	5	20	TRUE
20170501-ICBR-PM-189		Sample 1	Sample-1 (F021945)	thermosome subunit 2 [Haloferax volcanii DS2]	gi|291371189,gi|292654632	HaloferaxB_NCBI_032511.fasta	59297.4	1	12	15	25	0.000825	0.309	possibly correct	TRUE	File10778 Spectrum3400 scans: 8870	mQQGQPmIImGEDAQR	R	V	0.997	55.4	25	55.4	2		m1: Oxidation (+15.99), m7: Oxidation (+15.99), m10: Oxidation (+15.99)	940.921	1879.83	1880.83	2	0.003993	2.123	2462	800177	5	20	TRUE
20170501-ICBR-PM-189		Sample 1	Sample-1 (F021945)	thermosome subunit 2 [Haloferax volcanii DS2]	gi|291371189,gi|292654632	HaloferaxB_NCBI_032511.fasta	59297.4	1	12	15	25	0.000825	0.309	possibly correct	TRUE	File10778 Spectrum15682 scans: 24362	NAEDLLEQDIHPTAIIR	K	G	0.997	23.7	25	23.7	2			650.01	1947.01	1948.01	3	0.0004421	0.2269	4496	2684150	112	128	TRUE
20170501-ICBR-PM-189		Sample 1	Sample-1 (F021945)	thermosome subunit 2 [Haloferax volcanii DS2]	gi|291371189,gi|292654632	HaloferaxB_NCBI_032511.fasta	59297.4	1	12	15	25	0.000825	0.309	possibly correct	TRUE	File10778 Spectrum15478 scans: 24114	NAEDLLEQDIHPTAIIR	K	G	0.997	42.2	25	42.2	2			650.01	1947.01	1948.01	3	0.002272	1.166	4466	4137090	112	128	TRUE
20170501-ICBR-PM-189		Sample 1	Sample-1 (F021945)	thermosome subunit 2 [Haloferax volcanii DS2]	gi|291371189,gi|292654632	HaloferaxB_NCBI_032511.fasta	59297.4	1	12	15	25	0.000825	0.309	possibly correct	TRUE	File10778 Spectrum15329 scans: 23930	NAEDLLEQDIHPTAIIR	K	G	0.997	47.1	25	47.1	2			974.513	1947.01	1948.01	2	0.005598	2.874	4442	1383140	112	128	TRUE
20170501-ICBR-PM-189		Sample 1	Sample-1 (F021945)	thermosome subunit 2 [Haloferax volcanii DS2]	gi|291371189,gi|292654632	HaloferaxB_NCBI_032511.fasta	59297.4	1	12	15	25	0.000825	0.309	possibly correct	TRUE	File10778 Spectrum15283 scans: 23873	NAEDLLEQDIHPTAIIR	K	G	0.997	49.3	25	49.3	2			650.011	1947.01	1948.01	3	0.006112	3.138	4435	1814240	112	128	TRUE
20170501-ICBR-PM-189		Sample 1	Sample-1 (F021945)	thermosome subunit 2 [Haloferax volcanii DS2]	gi|291371189,gi|292654632	HaloferaxB_NCBI_032511.fasta	59297.4	1	12	15	25	0.000825	0.309	possibly correct	TRUE	File10778 Spectrum29229 scans: 40355	NITGAAVVSDLDSIEAAVLGR	K	A	0.997	48.1	25	48.1	2			1036.06	2070.1	2071.1	2	0.008238	3.978	6419	4804230	329	349	TRUE
20170501-ICBR-PM-189		Sample 1	Sample-1 (F021945)	thermosome subunit 2 [Haloferax volcanii DS2]	gi|291371189,gi|292654632	HaloferaxB_NCBI_032511.fasta	59297.4	1	12	15	25	0.000825	0.309	possibly correct	TRUE	File10778 Spectrum892 scans: 5267	NYADSVSGR	R	E	0.948	10.9	25	10.9	2			484.726	967.437	968.443	2	0.001058	1.093	1887	319087	425	433	TRUE
20170501-ICBR-PM-189		Sample 1	Sample-1 (F021945)	thermosome subunit 2 [Haloferax volcanii DS2]	gi|291371189,gi|292654632	HaloferaxB_NCBI_032511.fasta	59297.4	1	12	15	25	0.000825	0.309	possibly correct	TRUE	File10778 Spectrum26769 scans: 37512	NYADSVSGREqLAVEAYADALELVPR	R	V	0.986	67.9	25	0	2		q11: Deamidated (+0.98)	946.478	2836.41	2837.4	3	0.02353	8.291	6087	1484280	425	450	TRUE
20170501-ICBR-PM-189		Sample 1	Sample-1 (F021945)	thermosome subunit 2 [Haloferax volcanii DS2]	gi|291371189,gi|292654632	HaloferaxB_NCBI_032511.fasta	59297.4	1	12	15	25	0.000825	0.309	possibly correct	TRUE	File10778 Spectrum27001 scans: 37779	NYADSVSGREQLAVEAYADALELVPR	R	V	0.997	76.3	25	76.3	2			946.143	2835.41	2836.41	3	0.002122	0.7481	6118	1357320	425	450	TRUE
20170501-ICBR-PM-189		Sample 1	Sample-1 (F021945)	thermosome subunit 2 [Haloferax volcanii DS2]	gi|291371189,gi|292654632	HaloferaxB_NCBI_032511.fasta	59297.4	1	12	15	25	0.000825	0.309	possibly correct	TRUE	File10778 Spectrum1465 scans: 6138	qGILAVRR	K	T	0.964	11	25	0	2		q1: Deamidated (+0.98)	457.284	912.553	913.558	2	0.002122	2.323	2036	902279	311	318	FALSE	gi|291371285,gi|292654311
20170501-ICBR-PM-189		Sample 1	Sample-1 (F021945)	thermosome subunit 2 [Haloferax volcanii DS2]	gi|291371189,gi|292654632	HaloferaxB_NCBI_032511.fasta	59297.4	1	12	15	25	0.000825	0.309	possibly correct	TRUE	File10778 Spectrum23619 scans: 33830	RDEAGELFYVEGIGDDVHGVTLLLR	R	G	0.997	59.3	25	59.3	2			925.147	2772.42	2773.42	3	0.01188	4.284	5648	3286910	354	378	TRUE
20170501-ICBR-PM-189		Sample 1	Sample-1 (F021945)	thermosome subunit 2 [Haloferax volcanii DS2]	gi|291371189,gi|292654632	HaloferaxB_NCBI_032511.fasta	59297.4	1	12	15	25	0.000825	0.309	possibly correct	TRUE	File10778 Spectrum17623 scans: 26727	SSELNKELLADLIVR	K	A	0.997	61.1	25	61.1	2			567.325	1698.95	1699.96	3	0.001612	0.9483	4790	1674000	168	182	TRUE
20170501-ICBR-PM-189		Sample 1	Sample-1 (F021945)	thermosome subunit 2 [Haloferax volcanii DS2]	gi|291371189,gi|292654632	HaloferaxB_NCBI_032511.fasta	59297.4	1	12	15	25	0.000825	0.309	possibly correct	TRUE	File10778 Spectrum17419 scans: 26481	SSELNKELLADLIVR	K	A	0.997	79.6	25	79.6	2			567.326	1698.96	1699.96	3	0.005272	3.101	4759	3758460	168	182	TRUE
20170501-ICBR-PM-189		Sample 1	Sample-1 (F021945)	thermosome subunit 2 [Haloferax volcanii DS2]	gi|291371189,gi|292654632	HaloferaxB_NCBI_032511.fasta	59297.4	1	12	15	25	0.000825	0.309	possibly correct	TRUE	File10778 Spectrum17210 scans: 26230	SSELNKELLADLIVR	K	A	0.997	80.7	25	80.7	2			567.327	1698.96	1699.96	3	0.006562	3.86	4729	5076800	168	182	TRUE
20170501-ICBR-PM-189		Sample 1	Sample-1 (F021945)	thermosome subunit 2 [Haloferax volcanii DS2]	gi|291371189,gi|292654632	HaloferaxB_NCBI_032511.fasta	59297.4	1	12	15	25	0.000825	0.309	possibly correct	TRUE	File10778 Spectrum480 scans: 4557	VKDRDAQEYNIR	R	A	0.956	11.9	25	8.88	2			377.448	1505.76	1506.77	4	0.004006	2.659	1750	160638	21	32	TRUE
20170501-ICBR-PM-189		Sample 1	Sample-1 (F021945)	thermosome subunit 2 [Haloferax volcanii DS2]	gi|291371189,gi|292654632	HaloferaxB_NCBI_032511.fasta	59297.4	1	12	15	25	0.000825	0.309	possibly correct	TRUE	File10778 Spectrum433 scans: 4435	VKDRDAQEYNIR	R	A	0.979	13.3	25	12.5	2			377.448	1505.76	1506.77	4	0.004366	2.898	1720	291039	21	32	TRUE
20170501-ICBR-PM-189		Sample 1	Sample-1 (F021945)	thermosome subunit 2 [Haloferax volcanii DS2]	gi|291371189,gi|292654632	HaloferaxB_NCBI_032511.fasta	59297.4	1	12	15	25	0.000825	0.309	possibly correct	TRUE	File10778 Spectrum378 scans: 4301	VKDRDAQEYNIR	R	A	0.983	12.4	25	12.4	2			502.928	1505.76	1506.77	3	0.003522	2.337	1689	364214	21	32	TRUE
20170501-ICBR-PM-189		Sample 1	Sample-1 (F021945)	thermosome subunit 2 [Haloferax volcanii DS2]	gi|291371189,gi|292654632	HaloferaxB_NCBI_032511.fasta	59297.4	1	12	15	25	0.000825	0.309	possibly correct	TRUE	File10778 Spectrum380 scans: 4305	VKDRDAQEYNIR	R	A	0.997	17.1	25	15.3	2			377.448	1505.76	1506.77	4	0.003246	2.154	1690	743151	21	32	TRUE
20170501-ICBR-PM-189		Sample 1	Sample-1 (F021945)	thermosome subunit 2 [Haloferax volcanii DS2]	gi|291371189,gi|292654632	HaloferaxB_NCBI_032511.fasta	59297.4	1	12	15	25	0.000825	0.309	possibly correct	TRUE	File10778 Spectrum22356 scans: 32355	VLAENAGLDSIDTLVDLR	R	A	0.997	92.7	25	92.7	2			957.519	1913.02	1914.02	2	0.01278	6.676	5469	8015790	451	468	TRUE
20170501-ICBR-PM-189		Sample 1	Sample-1 (F021945)	thermosome subunit 2 [Haloferax volcanii DS2]	gi|291371189,gi|292654632	HaloferaxB_NCBI_032511.fasta	59297.4	1	12	15	25	0.000825	0.309	possibly correct	TRUE	File10778 Spectrum22578 scans: 32614	VLAENAGLDSIDTLVDLR	R	A	0.997	111	25	111	2			957.516	1913.02	1914.02	2	0.006678	3.489	5500	6328400	451	468	TRUE
20170501-ICBR-PM-189		Sample 1	Sample-1 (F021945)	pyruvate--ferredoxin oxidoreductase alpha subunit [Haloferax volcanii DS2]	gi|291370401,gi|292655460	HaloferaxB_NCBI_032511.fasta	68470.2	1	15	25	70	0.00231	0.414	possibly correct	TRUE	File10778 Spectrum1124 scans: 5615	AGLHVFTHR	R	H	0.997	22.7	25	22.7	2			519.287	1036.56	1037.56	2	0.002998	2.89	1946	777554	32	40	TRUE
20170501-ICBR-PM-189		Sample 1	Sample-1 (F021945)	pyruvate--ferredoxin oxidoreductase alpha subunit [Haloferax volcanii DS2]	gi|291370401,gi|292655460	HaloferaxB_NCBI_032511.fasta	68470.2	1	15	25	70	0.00231	0.414	possibly correct	TRUE	File10778 Spectrum7072 scans: 13611	AGPSTGmPTKPEQSDLEHVLYTSQGDSHR	R	I	0.997	34.2	26.2	34.2	2		m7: Oxidation (+15.99)	786.12	3140.45	3141.45	4	0.003331	1.06	3109	14794000	326	354	TRUE
20170501-ICBR-PM-189		Sample 1	Sample-1 (F021945)	pyruvate--ferredoxin oxidoreductase alpha subunit [Haloferax volcanii DS2]	gi|291370401,gi|292655460	HaloferaxB_NCBI_032511.fasta	68470.2	1	15	25	70	0.00231	0.414	possibly correct	TRUE	File10778 Spectrum7093 scans: 13637	AGPSTGmPTKPEQSDLEHVLYTSQGDSHR	R	I	0.997	43.3	26.2	43.3	2		m7: Oxidation (+15.99)	629.098	3140.45	3141.45	5	0.005535	1.762	3113	60179400	326	354	TRUE
20170501-ICBR-PM-189		Sample 1	Sample-1 (F021945)	pyruvate--ferredoxin oxidoreductase alpha subunit [Haloferax volcanii DS2]	gi|291370401,gi|292655460	HaloferaxB_NCBI_032511.fasta	68470.2	1	15	25	70	0.00231	0.414	possibly correct	TRUE	File10778 Spectrum8889 scans: 15890	ELGGYGDQmSSLLK	K	Y	0.997	59.2	25	59.2	2		m9: Oxidation (+15.99)	757.366	1512.72	1513.72	2	0.003843	2.539	3406	5938180	580	593	TRUE
20170501-ICBR-PM-189		Sample 1	Sample-1 (F021945)	pyruvate--ferredoxin oxidoreductase alpha subunit [Haloferax volcanii DS2]	gi|291370401,gi|292655460	HaloferaxB_NCBI_032511.fasta	68470.2	1	15	25	70	0.00231	0.414	possibly correct	TRUE	File10778 Spectrum655 scans: 4882	FQHDTEnGVSPR	R	S	0.997	38.1	25	12.2	2		n7: Deamidated (+0.98)	463.215	1386.62	1387.62	3	0.005486	3.954	1817	414087	434	445	TRUE
20170501-ICBR-PM-189		Sample 1	Sample-1 (F021945)	pyruvate--ferredoxin oxidoreductase alpha subunit [Haloferax volcanii DS2]	gi|291370401,gi|292655460	HaloferaxB_NCBI_032511.fasta	68470.2	1	15	25	70	0.00231	0.414	possibly correct	TRUE	File10778 Spectrum226 scans: 3946	FQHDTENGVSPR	R	S	0.997	34.1	25	34.1	2			462.884	1385.63	1386.64	3	-0.003468	-2.501	1605	1713390	434	445	TRUE
20170501-ICBR-PM-189		Sample 1	Sample-1 (F021945)	pyruvate--ferredoxin oxidoreductase alpha subunit [Haloferax volcanii DS2]	gi|291370401,gi|292655460	HaloferaxB_NCBI_032511.fasta	68470.2	1	15	25	70	0.00231	0.414	possibly correct	TRUE	File10778 Spectrum854 scans: 5212	FQHDTEnGVSPR	R	S	0.997	40.9	25	17.2	2		n7: Deamidated (+0.98)	463.214	1386.62	1387.62	3	0.004466	3.218	1878	311153	434	445	TRUE
20170501-ICBR-PM-189		Sample 1	Sample-1 (F021945)	pyruvate--ferredoxin oxidoreductase alpha subunit [Haloferax volcanii DS2]	gi|291370401,gi|292655460	HaloferaxB_NCBI_032511.fasta	68470.2	1	15	25	70	0.00231	0.414	possibly correct	TRUE	File10778 Spectrum278 scans: 4072	FQHDTENGVSPR	R	S	0.997	41.7	25	39.3	2			462.885	1385.63	1386.64	3	-0.0001979	-0.1427	1636	687256	434	445	TRUE
20170501-ICBR-PM-189		Sample 1	Sample-1 (F021945)	pyruvate--ferredoxin oxidoreductase alpha subunit [Haloferax volcanii DS2]	gi|291370401,gi|292655460	HaloferaxB_NCBI_032511.fasta	68470.2	1	15	25	70	0.00231	0.414	possibly correct	TRUE	File10778 Spectrum553 scans: 4717	FQHDTEnGVSPR	R	S	0.997	42.8	25	14.6	2		n7: Deamidated (+0.98)	463.215	1386.62	1387.62	3	0.005306	3.824	1787	593426	434	445	TRUE
20170501-ICBR-PM-189		Sample 1	Sample-1 (F021945)	pyruvate--ferredoxin oxidoreductase alpha subunit [Haloferax volcanii DS2]	gi|291370401,gi|292655460	HaloferaxB_NCBI_032511.fasta	68470.2	1	15	25	70	0.00231	0.414	possibly correct	TRUE	File10778 Spectrum153 scans: 3802	FQHDTENGVSPR	R	S	0.997	46.4	25	46.4	2			462.883	1385.63	1386.64	3	-0.005028	-3.626	1575	1430880	434	445	TRUE
20170501-ICBR-PM-189		Sample 1	Sample-1 (F021945)	pyruvate--ferredoxin oxidoreductase alpha subunit [Haloferax volcanii DS2]	gi|291370401,gi|292655460	HaloferaxB_NCBI_032511.fasta	68470.2	1	15	25	70	0.00231	0.414	possibly correct	TRUE	File10778 Spectrum388 scans: 4329	FQHDTEnGVSPR	R	S	0.997	47	25	20	2		n7: Deamidated (+0.98)	463.214	1386.62	1387.62	3	0.002366	1.705	1696	1589960	434	445	TRUE
20170501-ICBR-PM-189		Sample 1	Sample-1 (F021945)	pyruvate--ferredoxin oxidoreductase alpha subunit [Haloferax volcanii DS2]	gi|291370401,gi|292655460	HaloferaxB_NCBI_032511.fasta	68470.2	1	15	25	70	0.00231	0.414	possibly correct	TRUE	File10778 Spectrum755 scans: 5047	FQHDTEnGVSPR	R	S	0.997	47.3	25	16.5	2		n7: Deamidated (+0.98)	463.214	1386.62	1387.62	3	0.002186	1.575	1848	329139	434	445	TRUE
20170501-ICBR-PM-189		Sample 1	Sample-1 (F021945)	pyruvate--ferredoxin oxidoreductase alpha subunit [Haloferax volcanii DS2]	gi|291370401,gi|292655460	HaloferaxB_NCBI_032511.fasta	68470.2	1	15	25	70	0.00231	0.414	possibly correct	TRUE	File10778 Spectrum494 scans: 4585	FQHDTEnGVSPR	R	S	0.997	49.3	25	22	2		n7: Deamidated (+0.98)	463.214	1386.62	1387.62	3	0.003296	2.375	1756	817476	434	445	TRUE
20170501-ICBR-PM-189		Sample 1	Sample-1 (F021945)	pyruvate--ferredoxin oxidoreductase alpha subunit [Haloferax volcanii DS2]	gi|291370401,gi|292655460	HaloferaxB_NCBI_032511.fasta	68470.2	1	15	25	70	0.00231	0.414	possibly correct	TRUE	File10778 Spectrum411 scans: 4379	FQHDTEnGVSPR	R	S	0.997	49.7	25	49.4	2		n7: Deamidated (+0.98)	694.316	1386.62	1387.62	2	0.001522	1.097	1707	137011	434	445	TRUE
20170501-ICBR-PM-189		Sample 1	Sample-1 (F021945)	pyruvate--ferredoxin oxidoreductase alpha subunit [Haloferax volcanii DS2]	gi|291370401,gi|292655460	HaloferaxB_NCBI_032511.fasta	68470.2	1	15	25	70	0.00231	0.414	possibly correct	TRUE	File10778 Spectrum440 scans: 4458	FQHDTEnGVSPR	R	S	0.997	54.4	25	26.9	2		n7: Deamidated (+0.98)	463.214	1386.62	1387.62	3	0.004466	3.218	1726	2043140	434	445	TRUE
20170501-ICBR-PM-189		Sample 1	Sample-1 (F021945)	pyruvate--ferredoxin oxidoreductase alpha subunit [Haloferax volcanii DS2]	gi|291370401,gi|292655460	HaloferaxB_NCBI_032511.fasta	68470.2	1	15	25	70	0.00231	0.414	possibly correct	TRUE	File10778 Spectrum315 scans: 4148	FQHDTEnGVSPR	R	S	0.997	59	25	51	2		n7: Deamidated (+0.98)	694.316	1386.62	1387.62	2	0.0005621	0.405	1652	107930	434	445	TRUE
20170501-ICBR-PM-189		Sample 1	Sample-1 (F021945)	pyruvate--ferredoxin oxidoreductase alpha subunit [Haloferax volcanii DS2]	gi|291370401,gi|292655460	HaloferaxB_NCBI_032511.fasta	68470.2	1	15	25	70	0.00231	0.414	possibly correct	TRUE	File10778 Spectrum338 scans: 4204	FQHDTEnGVSPR	R	S	0.997	59.2	25	35	2		n7: Deamidated (+0.98)	463.213	1386.62	1387.62	3	0.001556	1.121	1666	6030910	434	445	TRUE
20170501-ICBR-PM-189		Sample 1	Sample-1 (F021945)	pyruvate--ferredoxin oxidoreductase alpha subunit [Haloferax volcanii DS2]	gi|291370401,gi|292655460	HaloferaxB_NCBI_032511.fasta	68470.2	1	15	25	70	0.00231	0.414	possibly correct	TRUE	File10778 Spectrum173 scans: 3840	FQHDTENGVSPR	R	S	0.997	60.4	25	60.4	2			693.824	1385.63	1386.64	2	0.0006781	0.489	1583	237976	434	445	TRUE
20170501-ICBR-PM-189		Sample 1	Sample-1 (F021945)	pyruvate--ferredoxin oxidoreductase alpha subunit [Haloferax volcanii DS2]	gi|291370401,gi|292655460	HaloferaxB_NCBI_032511.fasta	68470.2	1	15	25	70	0.00231	0.414	possibly correct	TRUE	File10778 Spectrum28976 scans: 40068	GDGYNFLLALGDSFAR	R	N	0.997	57.4	25	57.4	2			858.42	1714.83	1715.84	2	-0.005282	-3.078	6386	1759390	66	81	TRUE
20170501-ICBR-PM-189		Sample 1	Sample-1 (F021945)	pyruvate--ferredoxin oxidoreductase alpha subunit [Haloferax volcanii DS2]	gi|291370401,gi|292655460	HaloferaxB_NCBI_032511.fasta	68470.2	1	15	25	70	0.00231	0.414	possibly correct	TRUE	File10778 Spectrum29555 scans: 40730	GDGYNFLLALGDSFAR	R	N	0.997	76	25	74.8	2			858.423	1714.83	1715.84	2	0.0003381	0.197	6462	495105	66	81	TRUE
20170501-ICBR-PM-189		Sample 1	Sample-1 (F021945)	pyruvate--ferredoxin oxidoreductase alpha subunit [Haloferax volcanii DS2]	gi|291370401,gi|292655460	HaloferaxB_NCBI_032511.fasta	68470.2	1	15	25	70	0.00231	0.414	possibly correct	TRUE	File10778 Spectrum12674 scans: 20642	GLISKELGGYGDQmSSLLK	R	Y	0.997	35.6	25	35.6	2		m14: Oxidation (+15.99)	1006.52	2011.03	2012.04	2	0.001963	0.9757	4025	1651270	575	593	TRUE
20170501-ICBR-PM-189		Sample 1	Sample-1 (F021945)	pyruvate--ferredoxin oxidoreductase alpha subunit [Haloferax volcanii DS2]	gi|291370401,gi|292655460	HaloferaxB_NCBI_032511.fasta	68470.2	1	15	25	70	0.00231	0.414	possibly correct	TRUE	File10778 Spectrum5447 scans: 11570	IAGGSGDGIASTSQNFAK	R	A	0.997	112	25	112	2			840.914	1679.81	1680.82	2	0.002518	1.498	2843	12181700	10	27	TRUE
20170501-ICBR-PM-189		Sample 1	Sample-1 (F021945)	pyruvate--ferredoxin oxidoreductase alpha subunit [Haloferax volcanii DS2]	gi|291370401,gi|292655460	HaloferaxB_NCBI_032511.fasta	68470.2	1	15	25	70	0.00231	0.414	possibly correct	TRUE	File10778 Spectrum5257 scans: 11332	IAGGSGDGIASTSQNFAK	R	A	0.997	79.7	25	79.7	2			840.915	1679.82	1680.82	2	0.004218	2.51	2812	764046	10	27	TRUE
20170501-ICBR-PM-189		Sample 1	Sample-1 (F021945)	pyruvate--ferredoxin oxidoreductase alpha subunit [Haloferax volcanii DS2]	gi|291370401,gi|292655460	HaloferaxB_NCBI_032511.fasta	68470.2	1	15	25	70	0.00231	0.414	possibly correct	TRUE	File10778 Spectrum6011 scans: 12281	IAGGSGDGIASTSQNFAK	R	A	0.997	85.4	25	85.4	2			840.915	1679.82	1680.82	2	0.004218	2.51	2936	1487740	10	27	TRUE
20170501-ICBR-PM-189		Sample 1	Sample-1 (F021945)	pyruvate--ferredoxin oxidoreductase alpha subunit [Haloferax volcanii DS2]	gi|291370401,gi|292655460	HaloferaxB_NCBI_032511.fasta	68470.2	1	15	25	70	0.00231	0.414	possibly correct	TRUE	File10778 Spectrum5634 scans: 11806	IAGGSGDGIASTSQNFAK	R	A	0.997	89.7	25	89.7	2			840.914	1679.81	1680.82	2	0.002758	1.641	2874	4100440	10	27	TRUE
20170501-ICBR-PM-189		Sample 1	Sample-1 (F021945)	pyruvate--ferredoxin oxidoreductase alpha subunit [Haloferax volcanii DS2]	gi|291370401,gi|292655460	HaloferaxB_NCBI_032511.fasta	68470.2	1	15	25	70	0.00231	0.414	possibly correct	TRUE	File10778 Spectrum5819 scans: 12040	IAGGSGDGIASTSQNFAK	R	A	0.997	97.4	25	97.4	2			840.915	1679.82	1680.82	2	0.003738	2.224	2905	1826890	10	27	TRUE
20170501-ICBR-PM-189		Sample 1	Sample-1 (F021945)	pyruvate--ferredoxin oxidoreductase alpha subunit [Haloferax volcanii DS2]	gi|291370401,gi|292655460	HaloferaxB_NCBI_032511.fasta	68470.2	1	15	25	70	0.00231	0.414	possibly correct	TRUE	File10778 Spectrum48 scans: 3445	IRGGHTYTEVR	R	V	0.997	29	25	29	2			430.231	1287.67	1288.68	3	0.002582	2.004	1479	680604	46	56	TRUE
20170501-ICBR-PM-189		Sample 1	Sample-1 (F021945)	pyruvate--ferredoxin oxidoreductase alpha subunit [Haloferax volcanii DS2]	gi|291370401,gi|292655460	HaloferaxB_NCBI_032511.fasta	68470.2	1	15	25	70	0.00231	0.414	possibly correct	TRUE	File10778 Spectrum56 scans: 3539	IRGGHTYTEVR	R	V	0.997	37.7	25	37.7	2			430.231	1287.67	1288.68	3	0.001562	1.212	1509	601249	46	56	TRUE
20170501-ICBR-PM-189		Sample 1	Sample-1 (F021945)	pyruvate--ferredoxin oxidoreductase alpha subunit [Haloferax volcanii DS2]	gi|291370401,gi|292655460	HaloferaxB_NCBI_032511.fasta	68470.2	1	15	25	70	0.00231	0.414	possibly correct	TRUE	File10778 Spectrum13806 scans: 22054	IVFAPGNAAEAYYQTR	R	K	0.997	28.4	25	28.4	2			590.966	1769.88	1770.88	3	0.003252	1.836	4207	1593830	355	370	TRUE
20170501-ICBR-PM-189		Sample 1	Sample-1 (F021945)	pyruvate--ferredoxin oxidoreductase alpha subunit [Haloferax volcanii DS2]	gi|291370401,gi|292655460	HaloferaxB_NCBI_032511.fasta	68470.2	1	15	25	70	0.00231	0.414	possibly correct	TRUE	File10778 Spectrum14738 scans: 23201	IVFAPGNAAEAYYQTR	R	K	0.997	41.1	25	41.1	2			885.945	1769.88	1770.88	2	0.002038	1.151	4351	4537590	355	370	TRUE
20170501-ICBR-PM-189		Sample 1	Sample-1 (F021945)	pyruvate--ferredoxin oxidoreductase alpha subunit [Haloferax volcanii DS2]	gi|291370401,gi|292655460	HaloferaxB_NCBI_032511.fasta	68470.2	1	15	25	70	0.00231	0.414	possibly correct	TRUE	File10778 Spectrum15140 scans: 23697	IVFAPGNAAEAYYQTR	R	K	0.997	49.2	25	49.2	2			885.948	1769.88	1770.88	2	0.008258	4.663	4413	1831100	355	370	TRUE
20170501-ICBR-PM-189		Sample 1	Sample-1 (F021945)	pyruvate--ferredoxin oxidoreductase alpha subunit [Haloferax volcanii DS2]	gi|291370401,gi|292655460	HaloferaxB_NCBI_032511.fasta	68470.2	1	15	25	70	0.00231	0.414	possibly correct	TRUE	File10778 Spectrum15336 scans: 23939	IVFAPGNAAEAYYQTR	R	K	0.997	50.7	25	50.7	2			885.95	1769.89	1770.88	2	0.01156	6.527	4444	1518380	355	370	TRUE
20170501-ICBR-PM-189		Sample 1	Sample-1 (F021945)	pyruvate--ferredoxin oxidoreductase alpha subunit [Haloferax volcanii DS2]	gi|291370401,gi|292655460	HaloferaxB_NCBI_032511.fasta	68470.2	1	15	25	70	0.00231	0.414	possibly correct	TRUE	File10778 Spectrum14937 scans: 23446	IVFAPGNAAEAYYQTR	R	K	0.997	52.2	25	52.2	2			885.945	1769.88	1770.88	2	0.001418	0.8008	4382	2346180	355	370	TRUE
20170501-ICBR-PM-189		Sample 1	Sample-1 (F021945)	pyruvate--ferredoxin oxidoreductase alpha subunit [Haloferax volcanii DS2]	gi|291370401,gi|292655460	HaloferaxB_NCBI_032511.fasta	68470.2	1	15	25	70	0.00231	0.414	possibly correct	TRUE	File10778 Spectrum13753 scans: 21986	IVFAPGNAAEAYYQTR	R	K	0.997	58.5	25	58.5	2			885.942	1769.87	1770.88	2	-0.004802	-2.712	4198	3953110	355	370	TRUE
20170501-ICBR-PM-189		Sample 1	Sample-1 (F021945)	pyruvate--ferredoxin oxidoreductase alpha subunit [Haloferax volcanii DS2]	gi|291370401,gi|292655460	HaloferaxB_NCBI_032511.fasta	68470.2	1	15	25	70	0.00231	0.414	possibly correct	TRUE	File10778 Spectrum14331 scans: 22703	IVFAPGNAAEAYYQTR	R	K	0.997	62.2	25	62.2	2			885.947	1769.88	1770.88	2	0.005218	2.947	4289	5613620	355	370	TRUE
20170501-ICBR-PM-189		Sample 1	Sample-1 (F021945)	pyruvate--ferredoxin oxidoreductase alpha subunit [Haloferax volcanii DS2]	gi|291370401,gi|292655460	HaloferaxB_NCBI_032511.fasta	68470.2	1	15	25	70	0.00231	0.414	possibly correct	TRUE	File10778 Spectrum14136 scans: 22463	IVFAPGNAAEAYYQTR	R	K	0.997	62.4	25	62.4	2			885.946	1769.88	1770.88	2	0.003998	2.258	4259	11601400	355	370	TRUE
20170501-ICBR-PM-189		Sample 1	Sample-1 (F021945)	pyruvate--ferredoxin oxidoreductase alpha subunit [Haloferax volcanii DS2]	gi|291370401,gi|292655460	HaloferaxB_NCBI_032511.fasta	68470.2	1	15	25	70	0.00231	0.414	possibly correct	TRUE	File10778 Spectrum13941 scans: 22222	IVFAPGNAAEAYYQTR	R	K	0.997	78.6	25	78.6	2			885.946	1769.88	1770.88	2	0.004238	2.393	4228	27856600	355	370	TRUE
20170501-ICBR-PM-189		Sample 1	Sample-1 (F021945)	pyruvate--ferredoxin oxidoreductase alpha subunit [Haloferax volcanii DS2]	gi|291370401,gi|292655460	HaloferaxB_NCBI_032511.fasta	68470.2	1	15	25	70	0.00231	0.414	possibly correct	TRUE	File10778 Spectrum20613 scans: 30289	KAFQIAYEYQIPSIVLYDQK	R	L	0.997	23.6	25	23.6	2			806.436	2416.29	2417.28	3	0.01801	7.451	5219	3640710	371	390	TRUE
20170501-ICBR-PM-189		Sample 1	Sample-1 (F021945)	pyruvate--ferredoxin oxidoreductase alpha subunit [Haloferax volcanii DS2]	gi|291370401,gi|292655460	HaloferaxB_NCBI_032511.fasta	68470.2	1	15	25	70	0.00231	0.414	possibly correct	TRUE	File10778 Spectrum20387 scans: 30026	KAFQIAYEYQIPSIVLYDQK	R	L	0.997	43.5	25	43.5	2			806.431	2416.27	2417.28	3	0.001722	0.7124	5189	5734750	371	390	TRUE
20170501-ICBR-PM-189		Sample 1	Sample-1 (F021945)	pyruvate--ferredoxin oxidoreductase alpha subunit [Haloferax volcanii DS2]	gi|291370401,gi|292655460	HaloferaxB_NCBI_032511.fasta	68470.2	1	15	25	70	0.00231	0.414	possibly correct	TRUE	File10778 Spectrum20175 scans: 29774	KAFQIAYEYQIPSIVLYDQK	R	L	0.997	47.1	25	47.1	2			806.43	2416.27	2417.28	3	-0.0002879	-0.1191	5158	3369920	371	390	TRUE
20170501-ICBR-PM-189		Sample 1	Sample-1 (F021945)	pyruvate--ferredoxin oxidoreductase alpha subunit [Haloferax volcanii DS2]	gi|291370401,gi|292655460	HaloferaxB_NCBI_032511.fasta	68470.2	1	15	25	70	0.00231	0.414	possibly correct	TRUE	File10778 Spectrum22599 scans: 32637	LGGELSNVPASVFDEEPNADLGSVLTEAELEDAPHDDSGKYQR	K	F	0.986	14.9	26.2	14.9	2			1143.54	4570.14	4571.13	4	0.01435	3.138	5502	46594200	391	433	TRUE
20170501-ICBR-PM-189		Sample 1	Sample-1 (F021945)	pyruvate--ferredoxin oxidoreductase alpha subunit [Haloferax volcanii DS2]	gi|291370401,gi|292655460	HaloferaxB_NCBI_032511.fasta	68470.2	1	15	25	70	0.00231	0.414	possibly correct	TRUE	File10778 Spectrum24492 scans: 34844	SRGDGYNFLLALGDSFAR	K	N	0.997	65.6	25	65.6	2			653.665	1957.97	1958.97	3	0.007412	3.784	5768	928354	64	81	TRUE
20170501-ICBR-PM-189		Sample 1	Sample-1 (F021945)	pyruvate--ferredoxin oxidoreductase alpha subunit [Haloferax volcanii DS2]	gi|291370401,gi|292655460	HaloferaxB_NCBI_032511.fasta	68470.2	1	15	25	70	0.00231	0.414	possibly correct	TRUE	File10778 Spectrum24720 scans: 35106	SRGDGYNFLLALGDSFAR	K	N	0.997	69.7	25	69.7	2			653.664	1957.97	1958.97	3	0.004112	2.099	5799	2150360	64	81	TRUE
20170501-ICBR-PM-189		Sample 1	Sample-1 (F021945)	pyruvate--ferredoxin oxidoreductase alpha subunit [Haloferax volcanii DS2]	gi|291370401,gi|292655460	HaloferaxB_NCBI_032511.fasta	68470.2	1	15	25	70	0.00231	0.414	possibly correct	TRUE	File10778 Spectrum5641 scans: 11814	TDHELIWR	M	I	0.99	15.9	25	15.9	1			357.187	1068.54	1069.54	3	0.003652	3.415	2875	1146760	2	9	TRUE
20170501-ICBR-PM-189		Sample 1	Sample-1 (F021945)	pyruvate--ferredoxin oxidoreductase alpha subunit [Haloferax volcanii DS2]	gi|291370401,gi|292655460	HaloferaxB_NCBI_032511.fasta	68470.2	1	15	25	70	0.00231	0.414	possibly correct	TRUE	File10778 Spectrum5900 scans: 12139	TDHELIWR	M	I	0.99	19.5	25	19.5	1			357.185	1068.53	1069.54	3	-0.001298	-1.214	2917	693435	2	9	TRUE
20170501-ICBR-PM-189		Sample 1	Sample-1 (F021945)	pyruvate--ferredoxin oxidoreductase alpha subunit [Haloferax volcanii DS2]	gi|291370401,gi|292655460	HaloferaxB_NCBI_032511.fasta	68470.2	1	15	25	70	0.00231	0.414	possibly correct	TRUE	File10778 Spectrum5397 scans: 11508	TDHELIWR	M	I	0.99	26.1	25	26.1	1			357.186	1068.54	1069.54	3	0.001462	1.367	2835	1167230	2	9	TRUE
20170501-ICBR-PM-189		Sample 1	Sample-1 (F021945)	pyruvate--ferredoxin oxidoreductase alpha subunit [Haloferax volcanii DS2]	gi|291370401,gi|292655460	HaloferaxB_NCBI_032511.fasta	68470.2	1	15	25	70	0.00231	0.414	possibly correct	TRUE	File10778 Spectrum5218 scans: 11278	TDHELIWR	M	I	0.99	27.4	25	27.4	1			357.186	1068.54	1069.54	3	0.002002	1.872	2804	2119330	2	9	TRUE
20170501-ICBR-PM-189		Sample 1	Sample-1 (F021945)	pyruvate--ferredoxin oxidoreductase alpha subunit [Haloferax volcanii DS2]	gi|291370401,gi|292655460	HaloferaxB_NCBI_032511.fasta	68470.2	1	15	25	70	0.00231	0.414	possibly correct	TRUE	File10778 Spectrum5050 scans: 11058	TDHELIWR	M	I	0.99	28.5	25	28.5	1			357.186	1068.54	1069.54	3	0.001462	1.367	2773	1256310	2	9	TRUE
20170501-ICBR-PM-189		Sample 1	Sample-1 (F021945)	pyruvate--ferredoxin oxidoreductase alpha subunit [Haloferax volcanii DS2]	gi|291370401,gi|292655460	HaloferaxB_NCBI_032511.fasta	68470.2	1	15	25	70	0.00231	0.414	possibly correct	TRUE	File10778 Spectrum29422 scans: 40575	VLGVSEmmPFPKQEVADFLDSVDEALVVEmTASAQFR	K	G	0.997	29.5	26.5	29.5	2		m7: Oxidation (+15.99), m8: Oxidation (+15.99), m30: Oxidation (+15.99)	1378.66	4132.96	4133.98	3	-0.007053	-1.706	6444	1834790	538	574	TRUE
20170501-ICBR-PM-189		Sample 1	Sample-1 (F021945)	pyruvate--ferredoxin oxidoreductase alpha subunit [Haloferax volcanii DS2]	gi|291370401,gi|292655460	HaloferaxB_NCBI_032511.fasta	68470.2	1	15	25	70	0.00231	0.414	possibly correct	TRUE	File10778 Spectrum29366 scans: 40512	VLGVSEmmPFPKqEVADFLDSVDEALVVEmTASAQFR	K	G	0.997	62.5	25.6	62.5	2		m7: Oxidation (+15.99), m8: Oxidation (+15.99), q13: Deamidated (+0.98), m30: Oxidation (+15.99)	1379	4133.99	4134.96	3	0.03652	8.832	6437	2970000	538	574	TRUE
20170501-ICBR-PM-189		Sample 1	Sample-1 (F021945)	pyruvate--ferredoxin oxidoreductase alpha subunit [Haloferax volcanii DS2]	gi|291370401,gi|292655460	HaloferaxB_NCBI_032511.fasta	68470.2	1	15	25	70	0.00231	0.414	possibly correct	TRUE	File10778 Spectrum3204 scans: 8599	YLATGNEHmPAGHISESPENR	R	V	0.997	21.1	25	21.1	2		m9: Oxidation (+15.99)	582.269	2325.05	2326.05	4	0.004051	1.742	2420	451764	455	475	TRUE
20170501-ICBR-PM-189		Sample 1	Sample-1 (F021945)	pyruvate--ferredoxin oxidoreductase alpha subunit [Haloferax volcanii DS2]	gi|291370401,gi|292655460	HaloferaxB_NCBI_032511.fasta	68470.2	1	15	25	70	0.00231	0.414	possibly correct	TRUE	File10778 Spectrum2804 scans: 8058	YLATGNEHmPAGHISESPENR	R	V	0.997	23.7	25	23.7	2		m9: Oxidation (+15.99)	776.023	2325.05	2326.05	3	0.003077	1.323	2341	56458	455	475	TRUE
20170501-ICBR-PM-189		Sample 1	Sample-1 (F021945)	pyruvate--ferredoxin oxidoreductase alpha subunit [Haloferax volcanii DS2]	gi|291370401,gi|292655460	HaloferaxB_NCBI_032511.fasta	68470.2	1	15	25	70	0.00231	0.414	possibly correct	TRUE	File10778 Spectrum1656 scans: 6433	YLATGNEHmPAGHISESPENR	R	V	0.997	27	25	27	2		m9: Oxidation (+15.99)	582.271	2325.05	2326.05	4	0.008691	3.736	2088	208873	455	475	TRUE
20170501-ICBR-PM-189		Sample 1	Sample-1 (F021945)	pyruvate--ferredoxin oxidoreductase alpha subunit [Haloferax volcanii DS2]	gi|291370401,gi|292655460	HaloferaxB_NCBI_032511.fasta	68470.2	1	15	25	70	0.00231	0.414	possibly correct	TRUE	File10778 Spectrum2921 scans: 8222	YLATGNEHmPAGHISESPENR	R	V	0.997	35.2	25	35	2		m9: Oxidation (+15.99)	582.269	2325.05	2326.05	4	0.001371	0.5894	2366	542070	455	475	TRUE
20170501-ICBR-PM-189		Sample 1	Sample-1 (F021945)	pyruvate--ferredoxin oxidoreductase alpha subunit [Haloferax volcanii DS2]	gi|291370401,gi|292655460	HaloferaxB_NCBI_032511.fasta	68470.2	1	15	25	70	0.00231	0.414	possibly correct	TRUE	File10778 Spectrum2616 scans: 7804	YLATGnEHmPAGHISESPENR	R	V	0.997	40.1	25.1	40.1	2		n6: Deamidated (+0.98), m9: Oxidation (+15.99)	776.352	2326.03	2327.04	3	0.004921	2.115	2304	123252	455	475	TRUE
20170501-ICBR-PM-189		Sample 1	Sample-1 (F021945)	pyruvate--ferredoxin oxidoreductase alpha subunit [Haloferax volcanii DS2]	gi|291370401,gi|292655460	HaloferaxB_NCBI_032511.fasta	68470.2	1	15	25	70	0.00231	0.414	possibly correct	TRUE	File10778 Spectrum3711 scans: 9276	YLATGNEHMPAGHISESPENR	R	V	0.997	42.6	25	42.6	2			578.27	2309.05	2310.06	4	0.001886	0.8165	2518	866109	455	475	TRUE
20170501-ICBR-PM-189		Sample 1	Sample-1 (F021945)	pyruvate--ferredoxin oxidoreductase alpha subunit [Haloferax volcanii DS2]	gi|291370401,gi|292655460	HaloferaxB_NCBI_032511.fasta	68470.2	1	15	25	70	0.00231	0.414	possibly correct	TRUE	File10778 Spectrum2474 scans: 7596	YLATGNEHmPAGHISESPENR	R	V	0.997	43.4	25	43.4	2		m9: Oxidation (+15.99)	582.268	2325.04	2326.05	4	-0.000589	-0.2532	2270	725740	455	475	TRUE
20170501-ICBR-PM-189		Sample 1	Sample-1 (F021945)	pyruvate--ferredoxin oxidoreductase alpha subunit [Haloferax volcanii DS2]	gi|291370401,gi|292655460	HaloferaxB_NCBI_032511.fasta	68470.2	1	15	25	70	0.00231	0.414	possibly correct	TRUE	File10778 Spectrum2224 scans: 7231	YLATGNEHmPAGHISESPENR	R	V	0.997	44	25	43.8	2		m9: Oxidation (+15.99)	776.026	2325.06	2326.05	3	0.01205	5.179	2211	203277	455	475	TRUE
20170501-ICBR-PM-189		Sample 1	Sample-1 (F021945)	pyruvate--ferredoxin oxidoreductase alpha subunit [Haloferax volcanii DS2]	gi|291370401,gi|292655460	HaloferaxB_NCBI_032511.fasta	68470.2	1	15	25	70	0.00231	0.414	possibly correct	TRUE	File10778 Spectrum2600 scans: 7783	YLATGnEHmPAGHISESPENR	R	V	0.997	45.5	25.3	45.5	2		n6: Deamidated (+0.98), m9: Oxidation (+15.99)	582.52	2326.05	2327.04	4	0.02272	9.761	2301	670126	455	475	TRUE
20170501-ICBR-PM-189		Sample 1	Sample-1 (F021945)	pyruvate--ferredoxin oxidoreductase alpha subunit [Haloferax volcanii DS2]	gi|291370401,gi|292655460	HaloferaxB_NCBI_032511.fasta	68470.2	1	15	25	70	0.00231	0.414	possibly correct	TRUE	File10778 Spectrum2605 scans: 7789	YLATGNEHmPAGHISESPENR	R	V	0.997	46.3	25	46.3	2		m9: Oxidation (+15.99)	582.269	2325.05	2326.05	4	0.001131	0.4863	2302	647642	455	475	TRUE
20170501-ICBR-PM-189		Sample 1	Sample-1 (F021945)	pyruvate--ferredoxin oxidoreductase alpha subunit [Haloferax volcanii DS2]	gi|291370401,gi|292655460	HaloferaxB_NCBI_032511.fasta	68470.2	1	15	25	70	0.00231	0.414	possibly correct	TRUE	File10778 Spectrum2381 scans: 7458	YLATGNEHmPAGHISESPENR	R	V	0.997	46.4	25	46.4	2		m9: Oxidation (+15.99)	776.023	2325.05	2326.05	3	0.003827	1.645	2247	104365	455	475	TRUE
20170501-ICBR-PM-189		Sample 1	Sample-1 (F021945)	pyruvate--ferredoxin oxidoreductase alpha subunit [Haloferax volcanii DS2]	gi|291370401,gi|292655460	HaloferaxB_NCBI_032511.fasta	68470.2	1	15	25	70	0.00231	0.414	possibly correct	TRUE	File10778 Spectrum2076 scans: 7029	YLATGNEHmPAGHISESPENR	R	V	0.997	49	25	49	2		m9: Oxidation (+15.99)	776.023	2325.05	2326.05	3	0.003647	1.568	2181	305141	455	475	TRUE
20170501-ICBR-PM-189		Sample 1	Sample-1 (F021945)	pyruvate--ferredoxin oxidoreductase alpha subunit [Haloferax volcanii DS2]	gi|291370401,gi|292655460	HaloferaxB_NCBI_032511.fasta	68470.2	1	15	25	70	0.00231	0.414	possibly correct	TRUE	File10778 Spectrum2214 scans: 7219	YLATGNEHmPAGHISESPENR	R	V	0.997	53.8	25	53.8	2		m9: Oxidation (+15.99)	582.27	2325.05	2326.05	4	0.006491	2.791	2209	1831150	455	475	TRUE
20170501-ICBR-PM-189		Sample 1	Sample-1 (F021945)	pyruvate--ferredoxin oxidoreductase alpha subunit [Haloferax volcanii DS2]	gi|291370401,gi|292655460	HaloferaxB_NCBI_032511.fasta	68470.2	1	15	25	70	0.00231	0.414	possibly correct	TRUE	File10778 Spectrum2348 scans: 7411	YLATGNEHmPAGHISESPENR	R	V	0.997	54	25	54	2		m9: Oxidation (+15.99)	582.268	2325.04	2326.05	4	-0.001069	-0.4596	2240	1018070	455	475	TRUE
20170501-ICBR-PM-189		Sample 1	Sample-1 (F021945)	pyruvate--ferredoxin oxidoreductase alpha subunit [Haloferax volcanii DS2]	gi|291370401,gi|292655460	HaloferaxB_NCBI_032511.fasta	68470.2	1	15	25	70	0.00231	0.414	possibly correct	TRUE	File10778 Spectrum1929 scans: 6826	YLATGNEHmPAGHISESPENR	R	V	0.997	54.7	25	54.7	2		m9: Oxidation (+15.99)	776.023	2325.05	2326.05	3	0.003077	1.323	2150	856794	455	475	TRUE
20170501-ICBR-PM-189		Sample 1	Sample-1 (F021945)	pyruvate--ferredoxin oxidoreductase alpha subunit [Haloferax volcanii DS2]	gi|291370401,gi|292655460	HaloferaxB_NCBI_032511.fasta	68470.2	1	15	25	70	0.00231	0.414	possibly correct	TRUE	File10778 Spectrum2758 scans: 7998	YLATGNEHmPAGHISESPENR	R	V	0.997	58.8	25	58.8	2		m9: Oxidation (+15.99)	582.269	2325.05	2326.05	4	0.004051	1.742	2332	678281	455	475	TRUE
20170501-ICBR-PM-189		Sample 1	Sample-1 (F021945)	pyruvate--ferredoxin oxidoreductase alpha subunit [Haloferax volcanii DS2]	gi|291370401,gi|292655460	HaloferaxB_NCBI_032511.fasta	68470.2	1	15	25	70	0.00231	0.414	possibly correct	TRUE	File10778 Spectrum1920 scans: 6814	YLATGNEHmPAGHISESPENR	R	V	0.997	60.6	25	60.6	2		m9: Oxidation (+15.99)	582.27	2325.05	2326.05	4	0.004771	2.051	2148	4605980	455	475	TRUE
20170501-ICBR-PM-189		Sample 1	Sample-1 (F021945)	pyruvate--ferredoxin oxidoreductase alpha subunit [Haloferax volcanii DS2]	gi|291370401,gi|292655460	HaloferaxB_NCBI_032511.fasta	68470.2	1	15	25	70	0.00231	0.414	possibly correct	TRUE	File10778 Spectrum1796 scans: 6630	YLATGNEHmPAGHISESPENR	R	V	0.997	60.7	25	60.7	2		m9: Oxidation (+15.99)	582.27	2325.05	2326.05	4	0.004531	1.948	2118	25890000	455	475	TRUE
20170501-ICBR-PM-189		Sample 1	Sample-1 (F021945)	pyruvate--ferredoxin oxidoreductase alpha subunit [Haloferax volcanii DS2]	gi|291370401,gi|292655460	HaloferaxB_NCBI_032511.fasta	68470.2	1	15	25	70	0.00231	0.414	possibly correct	TRUE	File10778 Spectrum2069 scans: 7019	YLATGNEHmPAGHISESPENR	R	V	0.997	60.7	25	60.7	2		m9: Oxidation (+15.99)	582.27	2325.05	2326.05	4	0.007451	3.203	2179	2958100	455	475	TRUE
20170501-ICBR-PM-189		Sample 1	Sample-1 (F021945)	pyruvate--ferredoxin oxidoreductase alpha subunit [Haloferax volcanii DS2]	gi|291370401,gi|292655460	HaloferaxB_NCBI_032511.fasta	68470.2	1	15	25	70	0.00231	0.414	possibly correct	TRUE	File10778 Spectrum1804 scans: 6642	YLATGNEHmPAGHISESPENR	R	V	0.997	69.4	25	69.4	2		m9: Oxidation (+15.99)	776.023	2325.05	2326.05	3	0.003437	1.478	2120	4125630	455	475	TRUE
20170501-ICBR-PM-189		Sample 1	Sample-1 (F021945)	ABC-type transport system periplasmic substrate-binding protein (probable substrate dipeptides/oligopeptides) [Haloferax volcanii DS2]	gi|291372050,gi|292654239	HaloferaxB_NCBI_032511.fasta	67307.4	1	4	6	8	0.000264	0.131	possibly correct	TRUE	File10778 Spectrum13364 scans: 21507	ADFSTLLER	K	G	0.997	40.3	25	40.3	2			526.276	1050.54	1051.54	2	0.003278	3.117	4136	3087640	472	480	TRUE
20170501-ICBR-PM-189		Sample 1	Sample-1 (F021945)	ABC-type transport system periplasmic substrate-binding protein (probable substrate dipeptides/oligopeptides) [Haloferax volcanii DS2]	gi|291372050,gi|292654239	HaloferaxB_NCBI_032511.fasta	67307.4	1	4	6	8	0.000264	0.131	possibly correct	TRUE	File10778 Spectrum12968 scans: 21018	ADFSTLLER	K	G	0.997	40.8	25	40.8	2			526.276	1050.54	1051.54	2	0.002778	2.642	4075	4755020	472	480	TRUE
20170501-ICBR-PM-189		Sample 1	Sample-1 (F021945)	ABC-type transport system periplasmic substrate-binding protein (probable substrate dipeptides/oligopeptides) [Haloferax volcanii DS2]	gi|291372050,gi|292654239	HaloferaxB_NCBI_032511.fasta	67307.4	1	4	6	8	0.000264	0.131	possibly correct	TRUE	File10778 Spectrum13165 scans: 21262	ADFSTLLER	K	G	0.997	58.5	25	58.5	2			526.276	1050.54	1051.54	2	0.002538	2.414	4106	4403360	472	480	TRUE
20170501-ICBR-PM-189		Sample 1	Sample-1 (F021945)	ABC-type transport system periplasmic substrate-binding protein (probable substrate dipeptides/oligopeptides) [Haloferax volcanii DS2]	gi|291372050,gi|292654239	HaloferaxB_NCBI_032511.fasta	67307.4	1	4	6	8	0.000264	0.131	possibly correct	TRUE	File10778 Spectrum28214 scans: 39184	GSAAEFFTPPTIFPGGAqAASDLVSSDYPYSAGETDIEAAR	R	Q	0.997	42.6	28	42.6	2		q18: Deamidated (+0.98)	1388.97	4163.9	4164.92	3	-0.009964	-2.392	6282	893735	383	423	TRUE
20170501-ICBR-PM-189		Sample 1	Sample-1 (F021945)	ABC-type transport system periplasmic substrate-binding protein (probable substrate dipeptides/oligopeptides) [Haloferax volcanii DS2]	gi|291372050,gi|292654239	HaloferaxB_NCBI_032511.fasta	67307.4	1	4	6	8	0.000264	0.131	possibly correct	TRUE	File10778 Spectrum16006 scans: 24757	qAFAYVLNQDQmVSEVFKGR	R	G	0.984	32.8	25	3.69	2		q1: Deamidated (+0.98), m12: Oxidation (+15.99)	783.057	2346.15	2347.14	3	0.01806	7.695	4545	3692380	363	382	TRUE
20170501-ICBR-PM-189		Sample 1	Sample-1 (F021945)	ABC-type transport system periplasmic substrate-binding protein (probable substrate dipeptides/oligopeptides) [Haloferax volcanii DS2]	gi|291372050,gi|292654239	HaloferaxB_NCBI_032511.fasta	67307.4	1	4	6	8	0.000264	0.131	possibly correct	TRUE	File10778 Spectrum15811 scans: 24513	QAFAYVLNQDQmVSEVFKGR	R	G	0.997	38.3	25	38.3	2		m12: Oxidation (+15.99)	782.724	2345.15	2346.15	3	0.003587	1.529	4514	3597120	363	382	TRUE
20170501-ICBR-PM-189		Sample 1	Sample-1 (F021945)	ABC-type transport system periplasmic substrate-binding protein (probable substrate dipeptides/oligopeptides) [Haloferax volcanii DS2]	gi|291372050,gi|292654239	HaloferaxB_NCBI_032511.fasta	67307.4	1	4	6	8	0.000264	0.131	possibly correct	TRUE	File10778 Spectrum1067 scans: 5528	QKLNTVTLNR	R	-	0.997	28.7	25	28.7	2			396.236	1185.69	1186.69	3	0.001992	1.679	1931	1136360	603	612	TRUE
20170501-ICBR-PM-189		Sample 1	Sample-1 (F021945)	ABC-type transport system periplasmic substrate-binding protein (probable substrate dipeptides/oligopeptides) [Haloferax volcanii DS2]	gi|291372050,gi|292654239	HaloferaxB_NCBI_032511.fasta	67307.4	1	4	6	8	0.000264	0.131	possibly correct	TRUE	File10778 Spectrum1048 scans: 5503	QKLNTVTLNR	R	-	0.997	30.4	25	30.4	2			593.85	1185.68	1186.69	2	0.001718	1.448	1927	406867	603	612	TRUE
20170501-ICBR-PM-189		Sample 1	Sample-1 (F021945)	phosphoenolpyruvate-protein phosphotransferase [Haloferax volcanii DS2]	gi|291371661,gi|292655648	HaloferaxB_NCBI_032511.fasta	60323.5	1	9	10	15	0.000495	0.242	possibly correct	TRUE	File10778 Spectrum24118 scans: 34406	AAASADGANLSVmLPLVSTVEELR	R	A	0.997	44.3	25	44.3	2		m13: Oxidation (+15.99)	1215.64	2429.27	2430.25	2	0.01892	7.786	5716	1288980	374	397	TRUE
20170501-ICBR-PM-189		Sample 1	Sample-1 (F021945)	phosphoenolpyruvate-protein phosphotransferase [Haloferax volcanii DS2]	gi|291371661,gi|292655648	HaloferaxB_NCBI_032511.fasta	60323.5	1	9	10	15	0.000495	0.242	possibly correct	TRUE	File10778 Spectrum138 scans: 3769	AAVAETDTADAR	K	D	0.997	49	25	49	2			595.785	1189.56	1190.56	2	-0.001442	-1.211	1567	230094	531	542	TRUE
20170501-ICBR-PM-189		Sample 1	Sample-1 (F021945)	phosphoenolpyruvate-protein phosphotransferase [Haloferax volcanii DS2]	gi|291371661,gi|292655648	HaloferaxB_NCBI_032511.fasta	60323.5	1	9	10	15	0.000495	0.242	possibly correct	TRUE	File10778 Spectrum4442 scans: 10268	AAVAETDTADARDLAER	K	V	0.997	20.4	25	20.4	2			592.291	1773.85	1774.86	3	0.003022	1.703	2665	3330410	531	547	TRUE
20170501-ICBR-PM-189		Sample 1	Sample-1 (F021945)	phosphoenolpyruvate-protein phosphotransferase [Haloferax volcanii DS2]	gi|291371661,gi|292655648	HaloferaxB_NCBI_032511.fasta	60323.5	1	9	10	15	0.000495	0.242	possibly correct	TRUE	File10778 Spectrum4270 scans: 10046	AAVAETDTADARDLAER	K	V	0.997	33.4	25	33.4	2			592.291	1773.85	1774.86	3	0.002662	1.5	2634	8639590	531	547	TRUE
20170501-ICBR-PM-189		Sample 1	Sample-1 (F021945)	phosphoenolpyruvate-protein phosphotransferase [Haloferax volcanii DS2]	gi|291371661,gi|292655648	HaloferaxB_NCBI_032511.fasta	60323.5	1	9	10	15	0.000495	0.242	possibly correct	TRUE	File10778 Spectrum6003 scans: 12272	LTPSDTAQLDPER	R	V	0.997	69.2	25	69.2	2			721.861	1441.71	1442.71	2	0.001338	0.9275	2935	2295340	165	177	TRUE
20170501-ICBR-PM-189		Sample 1	Sample-1 (F021945)	phosphoenolpyruvate-protein phosphotransferase [Haloferax volcanii DS2]	gi|291371661,gi|292655648	HaloferaxB_NCBI_032511.fasta	60323.5	1	9	10	15	0.000495	0.242	possibly correct	TRUE	File10778 Spectrum16281 scans: 25093	LTPSDTAQLDPERVAGFVTVTGGR	R	T	0.997	37.5	25	37.5	2			829.765	2486.27	2487.28	3	-0.003668	-1.475	4587	14585400	165	188	TRUE
20170501-ICBR-PM-189		Sample 1	Sample-1 (F021945)	phosphoenolpyruvate-protein phosphotransferase [Haloferax volcanii DS2]	gi|291371661,gi|292655648	HaloferaxB_NCBI_032511.fasta	60323.5	1	9	10	15	0.000495	0.242	possibly correct	TRUE	File10778 Spectrum14628 scans: 23064	SLGPDADLFETQVR	R	A	0.997	57	25	57	2			774.389	1546.76	1547.77	2	0.0001781	0.115	4333	7987830	356	369	TRUE
20170501-ICBR-PM-189		Sample 1	Sample-1 (F021945)	phosphoenolpyruvate-protein phosphotransferase [Haloferax volcanii DS2]	gi|291371661,gi|292655648	HaloferaxB_NCBI_032511.fasta	60323.5	1	9	10	15	0.000495	0.242	possibly correct	TRUE	File10778 Spectrum22520 scans: 32548	TLDIGGDKPVPYLDLPDEENPFLGER	R	G	0.997	36.8	25	36.8	2			967.154	2898.44	2899.44	3	0.01206	4.16	5492	14268200	326	351	TRUE
20170501-ICBR-PM-189		Sample 1	Sample-1 (F021945)	phosphoenolpyruvate-protein phosphotransferase [Haloferax volcanii DS2]	gi|291371661,gi|292655648	HaloferaxB_NCBI_032511.fasta	60323.5	1	9	10	15	0.000495	0.242	possibly correct	TRUE	File10778 Spectrum741 scans: 5023	TSHAAIFAR	R	S	0.997	20.4	25	20.4	2			487.266	972.517	973.521	2	0.002698	2.771	1843	282767	189	197	TRUE
20170501-ICBR-PM-189		Sample 1	Sample-1 (F021945)	phosphoenolpyruvate-protein phosphotransferase [Haloferax volcanii DS2]	gi|291371661,gi|292655648	HaloferaxB_NCBI_032511.fasta	60323.5	1	9	10	15	0.000495	0.242	possibly correct	TRUE	File10778 Spectrum641 scans: 4858	TSHAAIFAR	R	S	0.997	27.6	25	27.6	2			487.263	972.511	973.521	2	-0.002742	-2.817	1813	315302	189	197	TRUE
20170501-ICBR-PM-189		Sample 1	Sample-1 (F021945)	phosphoenolpyruvate-protein phosphotransferase [Haloferax volcanii DS2]	gi|291371661,gi|292655648	HaloferaxB_NCBI_032511.fasta	60323.5	1	9	10	15	0.000495	0.242	possibly correct	TRUE	File10778 Spectrum14901 scans: 23399	VLSDGERVDLSSLPEGSVVVAER	R	L	0.997	23.2	25	23.2	2			805.093	2412.26	2413.26	3	0.006172	2.558	4375	2335320	142	164	TRUE
20170501-ICBR-PM-189		Sample 1	Sample-1 (F021945)	phosphoenolpyruvate-protein phosphotransferase [Haloferax volcanii DS2]	gi|291371661,gi|292655648	HaloferaxB_NCBI_032511.fasta	60323.5	1	9	10	15	0.000495	0.242	possibly correct	TRUE	File10778 Spectrum14699 scans: 23152	VLSDGERVDLSSLPEGSVVVAER	R	L	0.997	25.3	25	25.3	2			805.092	2412.26	2413.26	3	0.005632	2.334	4344	3475920	142	164	TRUE
20170501-ICBR-PM-189		Sample 1	Sample-1 (F021945)	phosphoenolpyruvate-protein phosphotransferase [Haloferax volcanii DS2]	gi|291371661,gi|292655648	HaloferaxB_NCBI_032511.fasta	60323.5	1	9	10	15	0.000495	0.242	possibly correct	TRUE	File10778 Spectrum14147 scans: 22475	VLSDGERVDLSSLPEGSVVVAER	R	L	0.997	28.6	25	28.6	2			1207.13	2412.25	2413.26	2	0.003498	1.45	4260	1202870	142	164	TRUE
20170501-ICBR-PM-189		Sample 1	Sample-1 (F021945)	phosphoenolpyruvate-protein phosphotransferase [Haloferax volcanii DS2]	gi|291371661,gi|292655648	HaloferaxB_NCBI_032511.fasta	60323.5	1	9	10	15	0.000495	0.242	possibly correct	TRUE	File10778 Spectrum14096 scans: 22412	VLSDGERVDLSSLPEGSVVVAER	R	L	0.997	36.4	25	36.4	2			805.092	2412.26	2413.26	3	0.005272	2.185	4252	11019800	142	164	TRUE
20170501-ICBR-PM-189		Sample 1	Sample-1 (F021945)	phosphoenolpyruvate-protein phosphotransferase [Haloferax volcanii DS2]	gi|291371661,gi|292655648	HaloferaxB_NCBI_032511.fasta	60323.5	1	9	10	15	0.000495	0.242	possibly correct	TRUE	File10778 Spectrum14293 scans: 22655	VLSDGERVDLSSLPEGSVVVAER	R	L	0.997	41.8	25	41.8	2			805.093	2412.26	2413.26	3	0.007462	3.092	4283	10169300	142	164	TRUE
20170501-ICBR-PM-189		Sample 1	Sample-1 (F021945)	cell division control protein 48 [Haloferax volcanii DS2]	gi|291371169,gi|292656819	HaloferaxB_NCBI_032511.fasta	82818	1	29	36	74	0.00244	0.503	possibly correct	TRUE	File10778 Spectrum1728 scans: 6540	AILDVHTR	R	E	0.99	20.8	25	20.8	2			462.767	923.519	924.526	2	0.0003581	0.3873	2105	1352220	640	647	TRUE
20170501-ICBR-PM-189		Sample 1	Sample-1 (F021945)	cell division control protein 48 [Haloferax volcanii DS2]	gi|291371169,gi|292656819	HaloferaxB_NCBI_032511.fasta	82818	1	29	36	74	0.00244	0.503	possibly correct	TRUE	File10778 Spectrum1880 scans: 6757	AILDVHTR	R	E	0.99	23.8	25	23.8	2			462.768	923.522	924.526	2	0.002918	3.156	2139	729494	640	647	TRUE
20170501-ICBR-PM-189		Sample 1	Sample-1 (F021945)	cell division control protein 48 [Haloferax volcanii DS2]	gi|291371169,gi|292656819	HaloferaxB_NCBI_032511.fasta	82818	1	29	36	74	0.00244	0.503	possibly correct	TRUE	File10778 Spectrum23743 scans: 33975	ARENAPTVVFFDEIDSIATER	K	G	0.997	81.1	25	81.1	2			794.069	2379.18	2380.18	3	0.01359	5.71	5666	13403600	552	572	TRUE
20170501-ICBR-PM-189		Sample 1	Sample-1 (F021945)	cell division control protein 48 [Haloferax volcanii DS2]	gi|291371169,gi|292656819	HaloferaxB_NCBI_032511.fasta	82818	1	29	36	74	0.00244	0.503	possibly correct	TRUE	File10778 Spectrum23981 scans: 34250	ARENAPTVVFFDEIDSIATER	K	G	0.997	85.3	25	85.3	2			794.066	2379.18	2380.18	3	0.005522	2.32	5698	6051850	552	572	TRUE
20170501-ICBR-PM-189		Sample 1	Sample-1 (F021945)	cell division control protein 48 [Haloferax volcanii DS2]	gi|291371169,gi|292656819	HaloferaxB_NCBI_032511.fasta	82818	1	29	36	74	0.00244	0.503	possibly correct	TRUE	File10778 Spectrum14471 scans: 22871	AVANEAESNFISIKGPELLNK	K	F	0.997	27.2	25	27.2	2			748.736	2243.19	2244.19	3	0.005282	2.354	4309	3961930	516	536	TRUE
20170501-ICBR-PM-189		Sample 1	Sample-1 (F021945)	cell division control protein 48 [Haloferax volcanii DS2]	gi|291371169,gi|292656819	HaloferaxB_NCBI_032511.fasta	82818	1	29	36	74	0.00244	0.503	possibly correct	TRUE	File10778 Spectrum14264 scans: 22620	AVANEAESNFISIKGPELLNK	K	F	0.997	62.7	25	62.7	2			748.736	2243.19	2244.19	3	0.006932	3.089	4278	14087200	516	536	TRUE
20170501-ICBR-PM-189		Sample 1	Sample-1 (F021945)	cell division control protein 48 [Haloferax volcanii DS2]	gi|291371169,gi|292656819	HaloferaxB_NCBI_032511.fasta	82818	1	29	36	74	0.00244	0.503	possibly correct	TRUE	File10778 Spectrum12554 scans: 20495	AVANEIDASFHTISGPEImSK	K	Y	0.997	43	25.3	43	2		m19: Oxidation (+15.99)	745.033	2232.08	2233.08	3	0.004567	2.045	4007	15419300	243	263	TRUE
20170501-ICBR-PM-189		Sample 1	Sample-1 (F021945)	cell division control protein 48 [Haloferax volcanii DS2]	gi|291371169,gi|292656819	HaloferaxB_NCBI_032511.fasta	82818	1	29	36	74	0.00244	0.503	possibly correct	TRUE	File10778 Spectrum5226 scans: 11290	EIEIGVPDRDGR	R	K	0.947	9.51	25	9.51	2			452.569	1354.69	1355.69	3	0.001342	0.9899	2806	594694	352	363	TRUE
20170501-ICBR-PM-189		Sample 1	Sample-1 (F021945)	cell division control protein 48 [Haloferax volcanii DS2]	gi|291371169,gi|292656819	HaloferaxB_NCBI_032511.fasta	82818	1	29	36	74	0.00244	0.503	possibly correct	TRUE	File10778 Spectrum5060 scans: 11071	EIEIGVPDRDGR	R	K	0.996	15.6	25	15.6	2			452.569	1354.69	1355.69	3	0.001432	1.056	2775	2152270	352	363	TRUE
20170501-ICBR-PM-189		Sample 1	Sample-1 (F021945)	cell division control protein 48 [Haloferax volcanii DS2]	gi|291371169,gi|292656819	HaloferaxB_NCBI_032511.fasta	82818	1	29	36	74	0.00244	0.503	possibly correct	TRUE	File10778 Spectrum6031 scans: 12305	EKPLADDVNLDKIASK	R	T	0.997	61.5	25	61.5	2			585.99	1754.95	1755.95	3	0.007482	4.261	2939	7192020	648	663	TRUE
20170501-ICBR-PM-189		Sample 1	Sample-1 (F021945)	cell division control protein 48 [Haloferax volcanii DS2]	gi|291371169,gi|292656819	HaloferaxB_NCBI_032511.fasta	82818	1	29	36	74	0.00244	0.503	possibly correct	TRUE	File10778 Spectrum18535 scans: 27818	EKPLADDVNLDKIASKTDGYVGADLEALAR	R	E	0.997	20.5	25	20.5	2			638.337	3186.65	3187.65	5	0.00955	2.996	4922	5444690	648	677	TRUE
20170501-ICBR-PM-189		Sample 1	Sample-1 (F021945)	cell division control protein 48 [Haloferax volcanii DS2]	gi|291371169,gi|292656819	HaloferaxB_NCBI_032511.fasta	82818	1	29	36	74	0.00244	0.503	possibly correct	TRUE	File10778 Spectrum20633 scans: 30312	EVFVEVPDVTWEDVGGLEPTKER	R	L	0.997	26.2	25	26.2	2			877.443	2629.31	2630.3	3	0.01513	5.753	5222	3920100	452	474	TRUE
20170501-ICBR-PM-189		Sample 1	Sample-1 (F021945)	cell division control protein 48 [Haloferax volcanii DS2]	gi|291371169,gi|292656819	HaloferaxB_NCBI_032511.fasta	82818	1	29	36	74	0.00244	0.503	possibly correct	TRUE	File10778 Spectrum20721 scans: 30416	EVFVEVPDVTWEDVGGLEPTKER	R	L	0.997	45.7	25	45.7	2			1315.65	2629.29	2630.3	2	-0.0006019	-0.2288	5234	3416240	452	474	TRUE
20170501-ICBR-PM-189		Sample 1	Sample-1 (F021945)	cell division control protein 48 [Haloferax volcanii DS2]	gi|291371169,gi|292656819	HaloferaxB_NCBI_032511.fasta	82818	1	29	36	74	0.00244	0.503	possibly correct	TRUE	File10778 Spectrum20850 scans: 30568	EVFVEVPDVTWEDVGGLEPTKER	R	L	0.997	57.4	25	57.4	2			877.446	2629.32	2630.3	3	0.02503	9.517	5252	5052070	452	474	TRUE
20170501-ICBR-PM-189		Sample 1	Sample-1 (F021945)	cell division control protein 48 [Haloferax volcanii DS2]	gi|291371169,gi|292656819	HaloferaxB_NCBI_032511.fasta	82818	1	29	36	74	0.00244	0.503	possibly correct	TRUE	File10778 Spectrum336 scans: 4199	FVGESEKGVR	K	E	0.997	26.5	25	15.8	2			554.294	1106.57	1107.58	2	0.0006581	0.5941	1664	112027	537	546	TRUE
20170501-ICBR-PM-189		Sample 1	Sample-1 (F021945)	cell division control protein 48 [Haloferax volcanii DS2]	gi|291371169,gi|292656819	HaloferaxB_NCBI_032511.fasta	82818	1	29	36	74	0.00244	0.503	possibly correct	TRUE	File10778 Spectrum340 scans: 4208	FVGESEKGVR	K	E	0.997	39.5	25	32.8	2			369.865	1106.57	1107.58	3	0.001432	1.293	1666	504098	537	546	TRUE
20170501-ICBR-PM-189		Sample 1	Sample-1 (F021945)	cell division control protein 48 [Haloferax volcanii DS2]	gi|291371169,gi|292656819	HaloferaxB_NCBI_032511.fasta	82818	1	29	36	74	0.00244	0.503	possibly correct	TRUE	File10778 Spectrum222 scans: 3937	FVGESEKGVR	K	E	0.997	41.5	25	36.3	2			369.864	1106.57	1107.58	3	-0.001688	-1.524	1603	565323	537	546	TRUE
20170501-ICBR-PM-189		Sample 1	Sample-1 (F021945)	cell division control protein 48 [Haloferax volcanii DS2]	gi|291371169,gi|292656819	HaloferaxB_NCBI_032511.fasta	82818	1	29	36	74	0.00244	0.503	possibly correct	TRUE	File10778 Spectrum272 scans: 4062	FVGESEKGVR	K	E	0.997	50.1	25	41.6	2			369.865	1106.57	1107.58	3	0.001072	0.9679	1634	1259210	537	546	TRUE
20170501-ICBR-PM-189		Sample 1	Sample-1 (F021945)	cell division control protein 48 [Haloferax volcanii DS2]	gi|291371169,gi|292656819	HaloferaxB_NCBI_032511.fasta	82818	1	29	36	74	0.00244	0.503	possibly correct	TRUE	File10778 Spectrum273 scans: 4063	FVGESEKGVR	K	E	0.997	61.7	25	48.4	2			554.294	1106.57	1107.58	2	0.001018	0.9192	1634	389158	537	546	TRUE
20170501-ICBR-PM-189		Sample 1	Sample-1 (F021945)	cell division control protein 48 [Haloferax volcanii DS2]	gi|291371169,gi|292656819	HaloferaxB_NCBI_032511.fasta	82818	1	29	36	74	0.00244	0.503	possibly correct	TRUE	File10778 Spectrum21872 scans: 31783	GLAAIDRAAAAELDLEGGDFIRIDGPNDGTAIAR	R	V	0.997	24.1	25	24.1	2			856.944	3423.75	3424.75	4	0.006666	1.946	5399	5462360	16	49	TRUE
20170501-ICBR-PM-189		Sample 1	Sample-1 (F021945)	cell division control protein 48 [Haloferax volcanii DS2]	gi|291371169,gi|292656819	HaloferaxB_NCBI_032511.fasta	82818	1	29	36	74	0.00244	0.503	possibly correct	TRUE	File10778 Spectrum2264 scans: 7288	GVLLHGPPGTGK	K	T	0.997	22.4	25	22.4	2			378.222	1131.64	1132.65	3	0.002572	2.271	2220	4733770	226	237	FALSE	gi|292655481,gi|291370782
20170501-ICBR-PM-189		Sample 1	Sample-1 (F021945)	cell division control protein 48 [Haloferax volcanii DS2]	gi|291371169,gi|292656819	HaloferaxB_NCBI_032511.fasta	82818	1	29	36	74	0.00244	0.503	possibly correct	TRUE	File10778 Spectrum8793 scans: 15770	GVLLHGPPGTGK	K	T	0.997	57.9	25	53.7	2			566.828	1131.64	1132.65	2	0.0004781	0.4221	3390	17339000	226	237	FALSE	gi|292655481,gi|291370782
20170501-ICBR-PM-189		Sample 1	Sample-1 (F021945)	cell division control protein 48 [Haloferax volcanii DS2]	gi|291371169,gi|292656819	HaloferaxB_NCBI_032511.fasta	82818	1	29	36	74	0.00244	0.503	possibly correct	TRUE	File10778 Spectrum2071 scans: 7021	HVHVPVPDEDAR	R	R	0.997	22.8	25	22.8	2			457.566	1369.68	1370.68	3	0.003342	2.438	2179	733611	627	638	TRUE
20170501-ICBR-PM-189		Sample 1	Sample-1 (F021945)	cell division control protein 48 [Haloferax volcanii DS2]	gi|291371169,gi|292656819	HaloferaxB_NCBI_032511.fasta	82818	1	29	36	74	0.00244	0.503	possibly correct	TRUE	File10778 Spectrum1674 scans: 6459	HVHVPVPDEDAR	R	R	0.997	30.4	25	30.4	2			457.566	1369.68	1370.68	3	0.001692	1.234	2092	2831190	627	638	TRUE
20170501-ICBR-PM-189		Sample 1	Sample-1 (F021945)	cell division control protein 48 [Haloferax volcanii DS2]	gi|291371169,gi|292656819	HaloferaxB_NCBI_032511.fasta	82818	1	29	36	74	0.00244	0.503	possibly correct	TRUE	File10778 Spectrum1892 scans: 6772	HVHVPVPDEDAR	R	R	0.997	44	25	44	2			457.566	1369.68	1370.68	3	0.003132	2.285	2142	1405990	627	638	TRUE
20170501-ICBR-PM-189		Sample 1	Sample-1 (F021945)	cell division control protein 48 [Haloferax volcanii DS2]	gi|291371169,gi|292656819	HaloferaxB_NCBI_032511.fasta	82818	1	29	36	74	0.00244	0.503	possibly correct	TRUE	File10778 Spectrum1355 scans: 5974	HVHVPVPDEDARR	R	A	0.958	11.1	25	11.1	2			382.452	1525.78	1526.78	4	0.002706	1.772	2009	314230	627	639	TRUE
20170501-ICBR-PM-189		Sample 1	Sample-1 (F021945)	cell division control protein 48 [Haloferax volcanii DS2]	gi|291371169,gi|292656819	HaloferaxB_NCBI_032511.fasta	82818	1	29	36	74	0.00244	0.503	possibly correct	TRUE	File10778 Spectrum1250 scans: 5807	HVHVPVPDEDARR	R	A	0.988	14.2	25	14.2	2			382.452	1525.78	1526.78	4	0.002946	1.93	1979	566791	627	639	TRUE
20170501-ICBR-PM-189		Sample 1	Sample-1 (F021945)	cell division control protein 48 [Haloferax volcanii DS2]	gi|291371169,gi|292656819	HaloferaxB_NCBI_032511.fasta	82818	1	29	36	74	0.00244	0.503	possibly correct	TRUE	File10778 Spectrum895 scans: 5271	HVHVPVPDEDARR	R	A	0.997	23.6	25	23.6	2			382.451	1525.77	1526.78	4	-9.394e-05	-0.06153	1888	3293760	627	639	TRUE
20170501-ICBR-PM-189		Sample 1	Sample-1 (F021945)	cell division control protein 48 [Haloferax volcanii DS2]	gi|291371169,gi|292656819	HaloferaxB_NCBI_032511.fasta	82818	1	29	36	74	0.00244	0.503	possibly correct	TRUE	File10778 Spectrum1005 scans: 5443	HVHVPVPDEDARR	R	A	0.997	23.6	25	23.6	2			382.451	1525.78	1526.78	4	0.001506	0.9864	1918	2015910	627	639	TRUE
20170501-ICBR-PM-189		Sample 1	Sample-1 (F021945)	cell division control protein 48 [Haloferax volcanii DS2]	gi|291371169,gi|292656819	HaloferaxB_NCBI_032511.fasta	82818	1	29	36	74	0.00244	0.503	possibly correct	TRUE	File10778 Spectrum1137 scans: 5633	HVHVPVPDEDARR	R	A	0.997	27.9	25	27.9	2			382.452	1525.78	1526.78	4	0.002106	1.379	1948	1367510	627	639	TRUE
20170501-ICBR-PM-189		Sample 1	Sample-1 (F021945)	cell division control protein 48 [Haloferax volcanii DS2]	gi|291371169,gi|292656819	HaloferaxB_NCBI_032511.fasta	82818	1	29	36	74	0.00244	0.503	possibly correct	TRUE	File10778 Spectrum2436 scans: 7540	IDGPNDGTAIAR	R	V	0.997	69.1	25	69.1	2			600.307	1198.6	1199.6	2	0.005238	4.366	2261	572272	38	49	TRUE
20170501-ICBR-PM-189		Sample 1	Sample-1 (F021945)	cell division control protein 48 [Haloferax volcanii DS2]	gi|291371169,gi|292656819	HaloferaxB_NCBI_032511.fasta	82818	1	29	36	74	0.00244	0.503	possibly correct	TRUE	File10778 Spectrum29164 scans: 40281	IRPQLDLDAEEIDAEVLEGLKVTEDDFK	R	Q	0.997	32.2	25	32.2	2			800.915	3199.63	3200.62	4	0.01851	5.782	6410	2621790	412	439	TRUE
20170501-ICBR-PM-189		Sample 1	Sample-1 (F021945)	cell division control protein 48 [Haloferax volcanii DS2]	gi|291371169,gi|292656819	HaloferaxB_NCBI_032511.fasta	82818	1	29	36	74	0.00244	0.503	possibly correct	TRUE	File10778 Spectrum28688 scans: 39736	IRPQLDLDAEEIDAEVLEGLKVTEDDFK	R	Q	0.997	39.8	25	39.8	2			800.914	3199.63	3200.62	4	0.01239	3.87	6347	1982520	412	439	TRUE
20170501-ICBR-PM-189		Sample 1	Sample-1 (F021945)	cell division control protein 48 [Haloferax volcanii DS2]	gi|291371169,gi|292656819	HaloferaxB_NCBI_032511.fasta	82818	1	29	36	74	0.00244	0.503	possibly correct	TRUE	File10778 Spectrum28914 scans: 39998	IRPQLDLDAEEIDAEVLEGLKVTEDDFK	R	Q	0.997	59.9	25	59.9	2			800.913	3199.62	3200.62	4	0.008466	2.645	6378	10348600	412	439	TRUE
20170501-ICBR-PM-189		Sample 1	Sample-1 (F021945)	cell division control protein 48 [Haloferax volcanii DS2]	gi|291371169,gi|292656819	HaloferaxB_NCBI_032511.fasta	82818	1	29	36	74	0.00244	0.503	possibly correct	TRUE	File10778 Spectrum28752 scans: 39810	IRPQLDLDAEEIDAEVLEGLKVTEDDFK	R	Q	0.997	67.9	25	67.9	2			1067.55	3199.62	3200.62	3	0.009282	2.9	6356	4920530	412	439	TRUE
20170501-ICBR-PM-189		Sample 1	Sample-1 (F021945)	cell division control protein 48 [Haloferax volcanii DS2]	gi|291371169,gi|292656819	HaloferaxB_NCBI_032511.fasta	82818	1	29	36	74	0.00244	0.503	possibly correct	TRUE	File10778 Spectrum29151 scans: 40267	IRPQLDLDAEEIDAEVLEGLKVTEDDFKQALK	R	S	0.997	54.5	25	54.5	2			728.987	3639.9	3640.9	5	0.01075	2.953	6409	3399270	412	443	TRUE
20170501-ICBR-PM-189		Sample 1	Sample-1 (F021945)	cell division control protein 48 [Haloferax volcanii DS2]	gi|291371169,gi|292656819	HaloferaxB_NCBI_032511.fasta	82818	1	29	36	74	0.00244	0.503	possibly correct	TRUE	File10778 Spectrum8230 scans: 15060	LGIEPPKGVLLHGPPGTGK	R	T	0.948	10.8	25	10.8	2			467.526	1866.08	1867.08	4	0.001986	1.064	3296	676540	219	237	TRUE
20170501-ICBR-PM-189		Sample 1	Sample-1 (F021945)	cell division control protein 48 [Haloferax volcanii DS2]	gi|291371169,gi|292656819	HaloferaxB_NCBI_032511.fasta	82818	1	29	36	74	0.00244	0.503	possibly correct	TRUE	File10778 Spectrum8737 scans: 15698	LGIEPPkGVLLHGPPGTGK	R	T	0.957	14.7	25	14.7	2		k7: GlyGly (+114.04)	496.035	1980.11	1981.12	4	-0.007225	-3.647	3380	4852290	219	237	TRUE
20170501-ICBR-PM-189		Sample 1	Sample-1 (F021945)	cell division control protein 48 [Haloferax volcanii DS2]	gi|291371169,gi|292656819	HaloferaxB_NCBI_032511.fasta	82818	1	29	36	74	0.00244	0.503	possibly correct	TRUE	File10778 Spectrum8778 scans: 15752	LGIEPPKGVLLHGPPGTGK	R	T	0.997	16.5	25	16.5	2			467.526	1866.08	1867.08	4	0.002466	1.321	3388	1283980	219	237	TRUE
20170501-ICBR-PM-189		Sample 1	Sample-1 (F021945)	cell division control protein 48 [Haloferax volcanii DS2]	gi|291371169,gi|292656819	HaloferaxB_NCBI_032511.fasta	82818	1	29	36	74	0.00244	0.503	possibly correct	TRUE	File10778 Spectrum8413 scans: 15291	LGIEPPKGVLLHGPPGTGK	R	T	0.997	20.4	25	20.4	2			467.526	1866.08	1867.08	4	0.003466	1.856	3327	2299090	219	237	TRUE
20170501-ICBR-PM-189		Sample 1	Sample-1 (F021945)	cell division control protein 48 [Haloferax volcanii DS2]	gi|291371169,gi|292656819	HaloferaxB_NCBI_032511.fasta	82818	1	29	36	74	0.00244	0.503	possibly correct	TRUE	File10778 Spectrum8597 scans: 15523	LGIEPPKGVLLHGPPGTGK	R	T	0.997	43.7	25	43.7	2			467.526	1866.08	1867.08	4	0.003226	1.728	3357	5464430	219	237	TRUE
20170501-ICBR-PM-189		Sample 1	Sample-1 (F021945)	cell division control protein 48 [Haloferax volcanii DS2]	gi|291371169,gi|292656819	HaloferaxB_NCBI_032511.fasta	82818	1	29	36	74	0.00244	0.503	possibly correct	TRUE	File10778 Spectrum188 scans: 3873	LIVKPLKQK	K	D	0.995	16.3	25	16.3	2			356.25	1065.73	1066.73	3	-3.794e-05	-0.03557	1590	467442	3	11	TRUE
20170501-ICBR-PM-189		Sample 1	Sample-1 (F021945)	cell division control protein 48 [Haloferax volcanii DS2]	gi|291371169,gi|292656819	HaloferaxB_NCBI_032511.fasta	82818	1	29	36	74	0.00244	0.503	possibly correct	TRUE	File10778 Spectrum879 scans: 5249	LRQQAGVGIDER	R	V	0.997	26.6	25	13.3	2			671.365	1340.72	1341.72	2	-0.0004819	-0.3592	1884	75875	69	80	TRUE
20170501-ICBR-PM-189		Sample 1	Sample-1 (F021945)	cell division control protein 48 [Haloferax volcanii DS2]	gi|291371169,gi|292656819	HaloferaxB_NCBI_032511.fasta	82818	1	29	36	74	0.00244	0.503	possibly correct	TRUE	File10778 Spectrum512 scans: 4625	mKLIVKPLK	-	Q	0.997	23.6	25	23.6	2		m1: Oxidation (+15.99)	362.576	1084.71	1085.71	3	0.003037	2.797	1766	794733	1	9	TRUE
20170501-ICBR-PM-189		Sample 1	Sample-1 (F021945)	cell division control protein 48 [Haloferax volcanii DS2]	gi|291371169,gi|292656819	HaloferaxB_NCBI_032511.fasta	82818	1	29	36	74	0.00244	0.503	possibly correct	TRUE	File10778 Spectrum577 scans: 4761	mKLIVKPLK	-	Q	0.997	25.3	25	25.3	2		m1: Oxidation (+15.99)	362.576	1084.71	1085.71	3	0.001027	0.946	1796	408927	1	9	TRUE
20170501-ICBR-PM-189		Sample 1	Sample-1 (F021945)	cell division control protein 48 [Haloferax volcanii DS2]	gi|291371169,gi|292656819	HaloferaxB_NCBI_032511.fasta	82818	1	29	36	74	0.00244	0.503	possibly correct	TRUE	File10778 Spectrum22382 scans: 32387	nmPLTDDVDLDAYADSTHGFVGADLESLAK	R	E	0.955	13.1	26.4	13.1	2		n1: Deamidated (+0.98), m2: Oxidation (+15.99)	1066.49	3196.44	3197.45	3	0.004221	1.32	5473	3888360	373	402	TRUE
20170501-ICBR-PM-189		Sample 1	Sample-1 (F021945)	cell division control protein 48 [Haloferax volcanii DS2]	gi|291371169,gi|292656819	HaloferaxB_NCBI_032511.fasta	82818	1	29	36	74	0.00244	0.503	possibly correct	TRUE	File10778 Spectrum966 scans: 5385	RAILDVHTR	R	E	0.997	18.3	25	18.3	2			360.881	1079.62	1080.63	3	0.001402	1.297	1908	1554260	639	647	TRUE
20170501-ICBR-PM-189		Sample 1	Sample-1 (F021945)	cell division control protein 48 [Haloferax volcanii DS2]	gi|291371169,gi|292656819	HaloferaxB_NCBI_032511.fasta	82818	1	29	36	74	0.00244	0.503	possibly correct	TRUE	File10778 Spectrum615 scans: 4821	RAILDVHTR	R	E	0.997	29.9	25	29.9	2			360.882	1079.62	1080.63	3	0.003322	3.074	1807	278358	639	647	TRUE
20170501-ICBR-PM-189		Sample 1	Sample-1 (F021945)	cell division control protein 48 [Haloferax volcanii DS2]	gi|291371169,gi|292656819	HaloferaxB_NCBI_032511.fasta	82818	1	29	36	74	0.00244	0.503	possibly correct	TRUE	File10778 Spectrum808 scans: 5144	RAILDVHTR	R	E	0.997	37.2	25	37.2	2			360.881	1079.62	1080.63	3	0.002242	2.075	1867	1173490	639	647	TRUE
20170501-ICBR-PM-189		Sample 1	Sample-1 (F021945)	cell division control protein 48 [Haloferax volcanii DS2]	gi|291371169,gi|292656819	HaloferaxB_NCBI_032511.fasta	82818	1	29	36	74	0.00244	0.503	possibly correct	TRUE	File10778 Spectrum719 scans: 4989	RAILDVHTR	R	E	0.997	57.6	25	57.6	2			360.881	1079.62	1080.63	3	0.001582	1.464	1837	6124180	639	647	TRUE
20170501-ICBR-PM-189		Sample 1	Sample-1 (F021945)	cell division control protein 48 [Haloferax volcanii DS2]	gi|291371169,gi|292656819	HaloferaxB_NCBI_032511.fasta	82818	1	29	36	74	0.00244	0.503	possibly correct	TRUE	File10778 Spectrum353 scans: 4245	RRYEEIEER	R	F	0.96	10.3	25	8.99	2			427.219	1278.63	1279.64	3	0.002032	1.588	1676	129004	727	735	TRUE
20170501-ICBR-PM-189		Sample 1	Sample-1 (F021945)	cell division control protein 48 [Haloferax volcanii DS2]	gi|291371169,gi|292656819	HaloferaxB_NCBI_032511.fasta	82818	1	29	36	74	0.00244	0.503	possibly correct	TRUE	File10778 Spectrum237 scans: 3971	RRYEEIEER	R	F	0.996	22.5	25	11.8	2			427.218	1278.63	1279.64	3	0.0005621	0.4392	1611	299412	727	735	TRUE
20170501-ICBR-PM-189		Sample 1	Sample-1 (F021945)	cell division control protein 48 [Haloferax volcanii DS2]	gi|291371169,gi|292656819	HaloferaxB_NCBI_032511.fasta	82818	1	29	36	74	0.00244	0.503	possibly correct	TRUE	File10778 Spectrum289 scans: 4097	RRYEEIEER	R	F	0.997	22.2	25	14.4	2			427.219	1278.64	1279.64	3	0.003562	2.784	1641	337419	727	735	TRUE
20170501-ICBR-PM-189		Sample 1	Sample-1 (F021945)	cell division control protein 48 [Haloferax volcanii DS2]	gi|291371169,gi|292656819	HaloferaxB_NCBI_032511.fasta	82818	1	29	36	74	0.00244	0.503	possibly correct	TRUE	File10778 Spectrum431 scans: 4428	RYEEIEER	R	F	0.99	26.5	25	26.5	2			562.274	1122.53	1123.54	2	0.002978	2.651	1718	117424	728	735	TRUE
20170501-ICBR-PM-189		Sample 1	Sample-1 (F021945)	cell division control protein 48 [Haloferax volcanii DS2]	gi|291371169,gi|292656819	HaloferaxB_NCBI_032511.fasta	82818	1	29	36	74	0.00244	0.503	possibly correct	TRUE	File10778 Spectrum376 scans: 4297	RYEEIEER	R	F	0.99	32.1	25	32.1	2			562.274	1122.53	1123.54	2	0.002738	2.437	1688	128358	728	735	TRUE
20170501-ICBR-PM-189		Sample 1	Sample-1 (F021945)	cell division control protein 48 [Haloferax volcanii DS2]	gi|291371169,gi|292656819	HaloferaxB_NCBI_032511.fasta	82818	1	29	36	74	0.00244	0.503	possibly correct	TRUE	File10778 Spectrum2688 scans: 7902	SIEPSALR	K	E	0.99	27.8	25	26	2			436.746	871.477	872.484	2	0.0003581	0.4104	2318	4944920	444	451	TRUE
20170501-ICBR-PM-189		Sample 1	Sample-1 (F021945)	cell division control protein 48 [Haloferax volcanii DS2]	gi|291371169,gi|292656819	HaloferaxB_NCBI_032511.fasta	82818	1	29	36	74	0.00244	0.503	possibly correct	TRUE	File10778 Spectrum2517 scans: 7661	SVQKEEIGESVGNVR	R	V	0.997	52.2	25	52.2	2			815.923	1629.83	1630.84	2	-0.001122	-0.688	2281	204795	690	704	TRUE
20170501-ICBR-PM-189		Sample 1	Sample-1 (F021945)	cell division control protein 48 [Haloferax volcanii DS2]	gi|291371169,gi|292656819	HaloferaxB_NCBI_032511.fasta	82818	1	29	36	74	0.00244	0.503	possibly correct	TRUE	File10778 Spectrum2652 scans: 7855	SVQKEEIGESVGNVR	R	V	0.997	53.6	25	53.6	2			544.284	1629.83	1630.84	3	-0.001378	-0.8449	2312	2658260	690	704	TRUE
20170501-ICBR-PM-189		Sample 1	Sample-1 (F021945)	cell division control protein 48 [Haloferax volcanii DS2]	gi|291371169,gi|292656819	HaloferaxB_NCBI_032511.fasta	82818	1	29	36	74	0.00244	0.503	possibly correct	TRUE	File10778 Spectrum2513 scans: 7655	SVQKEEIGESVGNVR	R	V	0.997	58.5	25	58.5	2			544.283	1629.83	1630.84	3	-0.005218	-3.2	2280	6296970	690	704	TRUE
20170501-ICBR-PM-189		Sample 1	Sample-1 (F021945)	cell division control protein 48 [Haloferax volcanii DS2]	gi|291371169,gi|292656819	HaloferaxB_NCBI_032511.fasta	82818	1	29	36	74	0.00244	0.503	possibly correct	TRUE	File10778 Spectrum2390 scans: 7472	SVQKEEIGESVGNVR	R	V	0.997	58.5	25	58.5	2			544.284	1629.83	1630.84	3	-0.003388	-2.077	2250	5541770	690	704	TRUE
20170501-ICBR-PM-189		Sample 1	Sample-1 (F021945)	cell division control protein 48 [Haloferax volcanii DS2]	gi|291371169,gi|292656819	HaloferaxB_NCBI_032511.fasta	82818	1	29	36	74	0.00244	0.503	possibly correct	TRUE	File10778 Spectrum2392 scans: 7474	SVQKEEIGESVGNVR	R	V	0.997	61.4	25	61.4	2			815.925	1629.84	1630.84	2	0.003158	1.936	2250	254060	690	704	TRUE
20170501-ICBR-PM-189		Sample 1	Sample-1 (F021945)	cell division control protein 48 [Haloferax volcanii DS2]	gi|291371169,gi|292656819	HaloferaxB_NCBI_032511.fasta	82818	1	29	36	74	0.00244	0.503	possibly correct	TRUE	File10778 Spectrum325 scans: 4173	VDVEKADVTPAKR	R	V	0.997	65.2	25	65.2	2			476.6	1426.78	1427.79	3	0.0003921	0.2746	1658	552676	81	93	TRUE
20170501-ICBR-PM-189		Sample 1	Sample-1 (F021945)	cell division control protein 48 [Haloferax volcanii DS2]	gi|291371169,gi|292656819	HaloferaxB_NCBI_032511.fasta	82818	1	29	36	74	0.00244	0.503	possibly correct	TRUE	File10778 Spectrum20883 scans: 30606	VTmDHFEDALDEIGASVTDDVR	R	R	0.997	44.1	25.4	44.1	2		m3: Oxidation (+15.99)	817.708	2450.1	2451.1	3	0.01019	4.156	5257	2022350	705	726	TRUE
20170501-ICBR-PM-189		Sample 1	Sample-1 (F021945)	cell division control protein 48 [Haloferax volcanii DS2]	gi|291371169,gi|292656819	HaloferaxB_NCBI_032511.fasta	82818	1	29	36	74	0.00244	0.503	possibly correct	TRUE	File10778 Spectrum20692 scans: 30380	VTmDHFEDALDEIGASVTDDVR	R	R	0.997	64.9	25.5	64.9	2		m3: Oxidation (+15.99)	1226.05	2450.09	2451.1	2	-0.000417	-0.1701	5230	993514	705	726	TRUE
20170501-ICBR-PM-189		Sample 1	Sample-1 (F021945)	cell division control protein 48 [Haloferax volcanii DS2]	gi|291371169,gi|292656819	HaloferaxB_NCBI_032511.fasta	82818	1	29	36	74	0.00244	0.503	possibly correct	TRUE	File10778 Spectrum20654 scans: 30337	VTmDHFEDALDEIGASVTDDVR	R	R	0.997	65.2	25.5	65.2	2		m3: Oxidation (+15.99)	817.706	2450.1	2451.1	3	0.004337	1.769	5225	4023330	705	726	TRUE
20170501-ICBR-PM-189		Sample 1	Sample-1 (F021945)	cell division control protein 48 [Haloferax volcanii DS2]	gi|291371169,gi|292656819	HaloferaxB_NCBI_032511.fasta	82818	1	29	36	74	0.00244	0.503	possibly correct	TRUE	File10778 Spectrum21349 scans: 31166	VTMDHFEDALDEIGASVTDDVRR	R	R	0.997	29.5	25	29.5	2			648.559	2590.21	2591.2	4	0.007746	2.989	5325	426470	705	727	TRUE
20170501-ICBR-PM-189		Sample 1	Sample-1 (F021945)	cell division control protein 48 [Haloferax volcanii DS2]	gi|291371169,gi|292656819	HaloferaxB_NCBI_032511.fasta	82818	1	29	36	74	0.00244	0.503	possibly correct	TRUE	File10778 Spectrum18123 scans: 27321	VTmDHFEDALDEIGASVTDDVRR	R	R	0.997	32.2	25.3	32.2	2		m3: Oxidation (+15.99)	652.557	2606.2	2607.2	4	0.007471	2.866	4861	4006850	705	727	TRUE
20170501-ICBR-PM-189		Sample 1	Sample-1 (F021945)	cell division control protein 48 [Haloferax volcanii DS2]	gi|291371169,gi|292656819	HaloferaxB_NCBI_032511.fasta	82818	1	29	36	74	0.00244	0.503	possibly correct	TRUE	File10778 Spectrum18335 scans: 27578	VTmDHFEDALDEIGASVTDDVRR	R	R	0.997	52.2	25	52.2	2		m3: Oxidation (+15.99)	652.554	2606.19	2607.2	4	-0.005449	-2.09	4893	2423390	705	727	TRUE
20170501-ICBR-PM-189		Sample 1	Sample-1 (F021945)	cell division control protein 48 [Haloferax volcanii DS2]	gi|291371169,gi|292656819	HaloferaxB_NCBI_032511.fasta	82818	1	29	36	74	0.00244	0.503	possibly correct	TRUE	File10778 Spectrum13655 scans: 21868	VWPGYPEDQGTGIIR	R	I	0.992	18	25	18	2			844.423	1686.83	1687.84	2	-0.005602	-3.319	4183	1112450	50	64	TRUE
20170501-ICBR-PM-189		Sample 1	Sample-1 (F021945)	cell division control protein 48 [Haloferax volcanii DS2]	gi|291371169,gi|292656819	HaloferaxB_NCBI_032511.fasta	82818	1	29	36	74	0.00244	0.503	possibly correct	TRUE	File10778 Spectrum14649 scans: 23091	VWPGYPEDQGTGIIR	R	I	0.997	23.7	25	23.7	2			844.431	1686.85	1687.84	2	0.01076	6.374	4337	1119190	50	64	TRUE
20170501-ICBR-PM-189		Sample 1	Sample-1 (F021945)	cell division control protein 48 [Haloferax volcanii DS2]	gi|291371169,gi|292656819	HaloferaxB_NCBI_032511.fasta	82818	1	29	36	74	0.00244	0.503	possibly correct	TRUE	File10778 Spectrum13853 scans: 22112	VWPGYPEDQGTGIIR	R	I	0.997	29	25	29	2			844.428	1686.84	1687.84	2	0.005138	3.044	4214	3886110	50	64	TRUE
20170501-ICBR-PM-189		Sample 1	Sample-1 (F021945)	cell division control protein 48 [Haloferax volcanii DS2]	gi|291371169,gi|292656819	HaloferaxB_NCBI_032511.fasta	82818	1	29	36	74	0.00244	0.503	possibly correct	TRUE	File10778 Spectrum14447 scans: 22842	VWPGYPEDQGTGIIR	R	I	0.997	33.8	25	33.8	2			844.427	1686.84	1687.84	2	0.002458	1.456	4306	1737180	50	64	TRUE
20170501-ICBR-PM-189		Sample 1	Sample-1 (F021945)	cell division control protein 48 [Haloferax volcanii DS2]	gi|291371169,gi|292656819	HaloferaxB_NCBI_032511.fasta	82818	1	29	36	74	0.00244	0.503	possibly correct	TRUE	File10778 Spectrum14047 scans: 22352	VWPGYPEDQGTGIIR	R	I	0.997	41.6	25	41.6	2			844.427	1686.84	1687.84	2	0.002698	1.599	4244	3257230	50	64	TRUE
20170501-ICBR-PM-189		Sample 1	Sample-1 (F021945)	cell division control protein 48 [Haloferax volcanii DS2]	gi|291371169,gi|292656819	HaloferaxB_NCBI_032511.fasta	82818	1	29	36	74	0.00244	0.503	possibly correct	TRUE	File10778 Spectrum14244 scans: 22596	VWPGYPEDQGTGIIR	R	I	0.997	43.3	25	43.3	2			844.428	1686.84	1687.84	2	0.004778	2.831	4275	2491550	50	64	TRUE
20170501-ICBR-PM-189		Sample 1	Sample-1 (F021945)	molybdopterin biosynthesis protein moeA [Haloferax volcanii DS2]	gi|291372033,gi|292656433	HaloferaxB_NCBI_032511.fasta	66125.4	1	7	7	9	0.000297	0.136	possibly correct	TRUE	File10778 Spectrum2316 scans: 7365	ADAGLGLR	R	A	0.99	27.8	25	27.8	2			386.72	771.425	772.431	2	0.0007181	0.9296	2233	1079980	568	575	TRUE
20170501-ICBR-PM-189		Sample 1	Sample-1 (F021945)	molybdopterin biosynthesis protein moeA [Haloferax volcanii DS2]	gi|291372033,gi|292656433	HaloferaxB_NCBI_032511.fasta	66125.4	1	7	7	9	0.000297	0.136	possibly correct	TRUE	File10778 Spectrum2175 scans: 7166	ADAGLGLR	R	A	0.99	51.4	25	48.5	2			386.72	771.426	772.431	2	0.001618	2.095	2202	630424	568	575	TRUE
20170501-ICBR-PM-189		Sample 1	Sample-1 (F021945)	molybdopterin biosynthesis protein moeA [Haloferax volcanii DS2]	gi|291372033,gi|292656433	HaloferaxB_NCBI_032511.fasta	66125.4	1	7	7	9	0.000297	0.136	possibly correct	TRUE	File10778 Spectrum22590 scans: 32627	DALAASDDAFADLSGFER	R	G	0.997	36.4	25	36.4	2			935.932	1869.85	1870.85	2	0.01204	6.435	5501	1747060	612	629	TRUE
20170501-ICBR-PM-189		Sample 1	Sample-1 (F021945)	molybdopterin biosynthesis protein moeA [Haloferax volcanii DS2]	gi|291372033,gi|292656433	HaloferaxB_NCBI_032511.fasta	66125.4	1	7	7	9	0.000297	0.136	possibly correct	TRUE	File10778 Spectrum19449 scans: 28908	DSNSGLRTDLGNAVAALADER	R	G	0.997	37.1	25	37.1	2			715.688	2144.04	2145.05	3	-0.004008	-1.868	5054	1198750	515	535	TRUE
20170501-ICBR-PM-189		Sample 1	Sample-1 (F021945)	molybdopterin biosynthesis protein moeA [Haloferax volcanii DS2]	gi|291372033,gi|292656433	HaloferaxB_NCBI_032511.fasta	66125.4	1	7	7	9	0.000297	0.136	possibly correct	TRUE	File10778 Spectrum774 scans: 5080	FINRDSNSGLR	R	T	0.997	19.9	25	19.9	2			426.891	1277.65	1278.65	3	0.002572	2.012	1854	181338	511	521	TRUE
20170501-ICBR-PM-189		Sample 1	Sample-1 (F021945)	molybdopterin biosynthesis protein moeA [Haloferax volcanii DS2]	gi|291372033,gi|292656433	HaloferaxB_NCBI_032511.fasta	66125.4	1	7	7	9	0.000297	0.136	possibly correct	TRUE	File10778 Spectrum672 scans: 4914	FINRDSNSGLR	R	T	0.997	35	25	35	2			426.89	1277.65	1278.65	3	0.001642	1.284	1824	815287	511	521	TRUE
20170501-ICBR-PM-189		Sample 1	Sample-1 (F021945)	molybdopterin biosynthesis protein moeA [Haloferax volcanii DS2]	gi|291372033,gi|292656433	HaloferaxB_NCBI_032511.fasta	66125.4	1	7	7	9	0.000297	0.136	possibly correct	TRUE	File10778 Spectrum24548 scans: 34906	IEKPGVDSLRDALAASDDAFADLSGFER	R	G	0.997	24.6	25	24.6	2			742.122	2964.46	2965.45	4	0.01355	4.568	5775	731465	602	629	TRUE
20170501-ICBR-PM-189		Sample 1	Sample-1 (F021945)	molybdopterin biosynthesis protein moeA [Haloferax volcanii DS2]	gi|291372033,gi|292656433	HaloferaxB_NCBI_032511.fasta	66125.4	1	7	7	9	0.000297	0.136	possibly correct	TRUE	File10778 Spectrum2987 scans: 8312	LYPHAGDDYEEmER	K	L	0.987	14.8	25	14.8	2		m12: Oxidation (+15.99)	580.911	1739.71	1740.72	3	0.000777	0.4464	2379	1348080	229	242	TRUE
20170501-ICBR-PM-189		Sample 1	Sample-1 (F021945)	molybdopterin biosynthesis protein moeA [Haloferax volcanii DS2]	gi|291372033,gi|292656433	HaloferaxB_NCBI_032511.fasta	66125.4	1	7	7	9	0.000297	0.136	possibly correct	TRUE	File10778 Spectrum1493 scans: 6179	TATVEGTMAAR	R	E	0.997	28.7	25	28.7	2			554.279	1106.54	1107.55	2	0.003878	3.501	2043	127679	335	345	TRUE
20170501-ICBR-PM-189		Sample 1	Sample-1 (F021945)	translation elongation factor aEF-2 [Haloferax volcanii DS2]	gi|291370268,gi|292654534	HaloferaxB_NCBI_032511.fasta	80441.4	1	8	10	18	0.000594	0.14	possibly correct	TRUE	File10778 Spectrum1545 scans: 6257	ALIAGQVK	R	L	0.99	15.6	25	15.6	2			400.256	798.498	799.504	2	0.001858	2.324	2056	365166	612	619	TRUE
20170501-ICBR-PM-189		Sample 1	Sample-1 (F021945)	translation elongation factor aEF-2 [Haloferax volcanii DS2]	gi|291370268,gi|292654534	HaloferaxB_NCBI_032511.fasta	80441.4	1	8	10	18	0.000594	0.14	possibly correct	TRUE	File10778 Spectrum1412 scans: 6056	ALIAGQVK	R	L	0.99	20.9	25	20.9	2			400.256	798.498	799.504	2	0.001498	1.874	2022	473907	612	619	TRUE
20170501-ICBR-PM-189		Sample 1	Sample-1 (F021945)	translation elongation factor aEF-2 [Haloferax volcanii DS2]	gi|291370268,gi|292654534	HaloferaxB_NCBI_032511.fasta	80441.4	1	8	10	18	0.000594	0.14	possibly correct	TRUE	File10778 Spectrum1291 scans: 5874	ALIAGQVK	R	L	0.99	21.9	25	21.9	2			400.256	798.498	799.504	2	0.001498	1.874	1991	204065	612	619	TRUE
20170501-ICBR-PM-189		Sample 1	Sample-1 (F021945)	translation elongation factor aEF-2 [Haloferax volcanii DS2]	gi|291370268,gi|292654534	HaloferaxB_NCBI_032511.fasta	80441.4	1	8	10	18	0.000594	0.14	possibly correct	TRUE	File10778 Spectrum22050 scans: 31995	AVDGALVVVDAVEGAmPQTETVLR	R	Q	0.997	59.5	25	59.5	2		m16: Oxidation (+15.99)	819.431	2455.27	2456.27	3	0.008177	3.329	5426	3013240	111	134	TRUE
20170501-ICBR-PM-189		Sample 1	Sample-1 (F021945)	translation elongation factor aEF-2 [Haloferax volcanii DS2]	gi|291370268,gi|292654534	HaloferaxB_NCBI_032511.fasta	80441.4	1	8	10	18	0.000594	0.14	possibly correct	TRUE	File10778 Spectrum666 scans: 4903	IRDNQGIPVR	R	T	0.948	12.7	25	9.7	2			584.334	1166.65	1167.66	2	0.001238	1.06	1822	57155	448	457	TRUE
20170501-ICBR-PM-189		Sample 1	Sample-1 (F021945)	translation elongation factor aEF-2 [Haloferax volcanii DS2]	gi|291370268,gi|292654534	HaloferaxB_NCBI_032511.fasta	80441.4	1	8	10	18	0.000594	0.14	possibly correct	TRUE	File10778 Spectrum1046 scans: 5499	IRDNQGIPVR	R	T	0.997	25.4	25	25.4	2			389.892	1166.65	1167.66	3	0.001162	0.9952	1927	271723	448	457	TRUE
20170501-ICBR-PM-189		Sample 1	Sample-1 (F021945)	translation elongation factor aEF-2 [Haloferax volcanii DS2]	gi|291370268,gi|292654534	HaloferaxB_NCBI_032511.fasta	80441.4	1	8	10	18	0.000594	0.14	possibly correct	TRUE	File10778 Spectrum827 scans: 5175	IRDNQGIPVR	R	T	0.997	26.1	25	26.1	2			389.892	1166.65	1167.66	3	0.001072	0.9181	1873	559511	448	457	TRUE
20170501-ICBR-PM-189		Sample 1	Sample-1 (F021945)	translation elongation factor aEF-2 [Haloferax volcanii DS2]	gi|291370268,gi|292654534	HaloferaxB_NCBI_032511.fasta	80441.4	1	8	10	18	0.000594	0.14	possibly correct	TRUE	File10778 Spectrum637 scans: 4853	IRDNQGIPVR	R	T	0.997	29.4	25	29.4	2			389.89	1166.65	1167.66	3	-0.002498	-2.139	1812	512812	448	457	TRUE
20170501-ICBR-PM-189		Sample 1	Sample-1 (F021945)	translation elongation factor aEF-2 [Haloferax volcanii DS2]	gi|291370268,gi|292654534	HaloferaxB_NCBI_032511.fasta	80441.4	1	8	10	18	0.000594	0.14	possibly correct	TRUE	File10778 Spectrum740 scans: 5021	IRDNQGIPVR	R	T	0.997	40.8	25	40.8	2			389.891	1166.65	1167.66	3	-0.0005779	-0.495	1842	1605430	448	457	TRUE
20170501-ICBR-PM-189		Sample 1	Sample-1 (F021945)	translation elongation factor aEF-2 [Haloferax volcanii DS2]	gi|291370268,gi|292654534	HaloferaxB_NCBI_032511.fasta	80441.4	1	8	10	18	0.000594	0.14	possibly correct	TRUE	File10778 Spectrum578 scans: 4762	KGQELYVSGTAGK	R	N	0.997	36.9	25	36.9	2			446.574	1336.7	1337.71	3	0.002322	1.736	1796	1146160	319	331	TRUE
20170501-ICBR-PM-189		Sample 1	Sample-1 (F021945)	translation elongation factor aEF-2 [Haloferax volcanii DS2]	gi|291370268,gi|292654534	HaloferaxB_NCBI_032511.fasta	80441.4	1	8	10	18	0.000594	0.14	possibly correct	TRUE	File10778 Spectrum680 scans: 4928	KGQELYVSGTAGK	R	N	0.997	39.7	25	39.7	2			446.574	1336.7	1337.71	3	0.001602	1.198	1826	891477	319	331	TRUE
20170501-ICBR-PM-189		Sample 1	Sample-1 (F021945)	translation elongation factor aEF-2 [Haloferax volcanii DS2]	gi|291370268,gi|292654534	HaloferaxB_NCBI_032511.fasta	80441.4	1	8	10	18	0.000594	0.14	possibly correct	TRUE	File10778 Spectrum575 scans: 4758	KGQELYVSGTAGK	R	N	0.997	55.1	25	55.1	2			669.356	1336.7	1337.71	2	-0.001022	-0.764	1795	66005	319	331	TRUE
20170501-ICBR-PM-189		Sample 1	Sample-1 (F021945)	translation elongation factor aEF-2 [Haloferax volcanii DS2]	gi|291370268,gi|292654534	HaloferaxB_NCBI_032511.fasta	80441.4	1	8	10	18	0.000594	0.14	possibly correct	TRUE	File10778 Spectrum679 scans: 4925	KGQELYVSGTAGK	R	N	0.997	85.9	25	85.9	2			669.358	1336.7	1337.71	2	0.001658	1.239	1826	128406	319	331	TRUE
20170501-ICBR-PM-189		Sample 1	Sample-1 (F021945)	translation elongation factor aEF-2 [Haloferax volcanii DS2]	gi|291370268,gi|292654534	HaloferaxB_NCBI_032511.fasta	80441.4	1	8	10	18	0.000594	0.14	possibly correct	TRUE	File10778 Spectrum22312 scans: 32303	LVDVISDVNELIR	R	G	0.997	65.5	25	65.5	2			742.922	1483.83	1484.83	2	0.004178	2.814	5463	2268560	168	180	TRUE
20170501-ICBR-PM-189		Sample 1	Sample-1 (F021945)	translation elongation factor aEF-2 [Haloferax volcanii DS2]	gi|291370268,gi|292654534	HaloferaxB_NCBI_032511.fasta	80441.4	1	8	10	18	0.000594	0.14	possibly correct	TRUE	File10778 Spectrum22094 scans: 32045	LVDVISDVNELIR	R	G	0.997	78.8	25	74.4	2			742.922	1483.83	1484.83	2	0.005278	3.555	5432	4729250	168	180	TRUE
20170501-ICBR-PM-189		Sample 1	Sample-1 (F021945)	translation elongation factor aEF-2 [Haloferax volcanii DS2]	gi|291370268,gi|292654534	HaloferaxB_NCBI_032511.fasta	80441.4	1	8	10	18	0.000594	0.14	possibly correct	TRUE	File10778 Spectrum438 scans: 4446	NIAIAAHVDHGK	R	T	0.947	8.59	25	8.59	2			415.896	1244.67	1245.67	3	0.004942	3.967	1723	180860	23	34	TRUE
20170501-ICBR-PM-189		Sample 1	Sample-1 (F021945)	translation elongation factor aEF-2 [Haloferax volcanii DS2]	gi|291370268,gi|292654534	HaloferaxB_NCBI_032511.fasta	80441.4	1	8	10	18	0.000594	0.14	possibly correct	TRUE	File10778 Spectrum993 scans: 5427	SVEAERmDDLPK	K	L	0.997	19.1	25	19.1	2		m7: Oxidation (+15.99)	703.336	1404.66	1405.66	2	0.001763	1.254	1916	102243	394	405	TRUE
20170501-ICBR-PM-189		Sample 1	Sample-1 (F021945)	translation elongation factor aEF-2 [Haloferax volcanii DS2]	gi|291370268,gi|292654534	HaloferaxB_NCBI_032511.fasta	80441.4	1	8	10	18	0.000594	0.14	possibly correct	TRUE	File10778 Spectrum549 scans: 4702	VLSDNLQREK	R	I	0.997	33.6	25	33.6	2			401.224	1200.65	1201.65	3	0.003712	3.089	1783	588471	697	706	TRUE
20170501-ICBR-PM-189		Sample 1	Sample-1 (F021945)	oligoendopeptidase F [Haloferax volcanii DS2]	gi|291372003,gi|292655982	HaloferaxB_NCBI_032511.fasta	68544	1	2	2	2	6.6e-05	0.0417	possibly correct	TRUE	File10778 Spectrum8935 scans: 15949	EVSmVVSYANLR	R	S	0.997	25	25	25	2		m4: Oxidation (+15.99)	692.352	1382.69	1383.69	2	0.003023	2.185	3414	2428950	69	80	TRUE
20170501-ICBR-PM-189		Sample 1	Sample-1 (F021945)	oligoendopeptidase F [Haloferax volcanii DS2]	gi|291372003,gi|292655982	HaloferaxB_NCBI_032511.fasta	68544	1	2	2	2	6.6e-05	0.0417	possibly correct	TRUE	File10778 Spectrum1001 scans: 5437	IREEGESAAADYR	R	E	0.954	10.5	25	10.5	2			489.568	1465.68	1466.69	3	0.002192	1.495	1917	893250	538	550	TRUE
20170501-ICBR-PM-189		Sample 1	Sample-1 (F021945)	putative nuclease [Haloferax volcanii DS2]	gi|291370734,gi|292657002	HaloferaxB_NCBI_032511.fasta	79158.4	1	3	3	3	9.9e-05	0.0768	possibly correct	TRUE	File10778 Spectrum429 scans: 4418	GNSPHQLVPGR	R	F	0.961	11.2	25	11.2	2			387.876	1160.61	1161.61	3	0.002202	1.896	1715	99319	16	26	TRUE
20170501-ICBR-PM-189		Sample 1	Sample-1 (F021945)	putative nuclease [Haloferax volcanii DS2]	gi|291370734,gi|292657002	HaloferaxB_NCBI_032511.fasta	79158.4	1	3	3	3	9.9e-05	0.0768	possibly correct	TRUE	File10778 Spectrum4535 scans: 10385	IHDPDGDADGQPVEQDAESGGPTTVK	R	T	0.997	21.2	25.9	21.2	2			879.064	2634.17	2635.18	3	0.002032	0.7711	2680	115162	103	128	TRUE
20170501-ICBR-PM-189		Sample 1	Sample-1 (F021945)	putative nuclease [Haloferax volcanii DS2]	gi|291370734,gi|292657002	HaloferaxB_NCBI_032511.fasta	79158.4	1	3	3	3	9.9e-05	0.0768	possibly correct	TRUE	File10778 Spectrum6429 scans: 12807	RPLEEAVYGmDAATNDVTR	R	M	0.997	21.6	25	21.6	2		m10: Oxidation (+15.99)	708.673	2123	2124	3	0.002707	1.275	3005	2461990	419	437	TRUE
20170501-ICBR-PM-189		Sample 1	Sample-1 (F021945)	arginyl-tRNA synthetase [Haloferax volcanii DS2]	gi|291371974,gi|292654504	HaloferaxB_NCBI_032511.fasta	65034.4	1	2	2	2	6.6e-05	0.0341	possibly correct	TRUE	File10778 Spectrum2858 scans: 8135	SDDTSLYTTR	R	D	0.997	48.3	25	48.3	2			579.77	1157.53	1158.53	2	0.005078	4.383	2353	917636	315	324	TRUE
20170501-ICBR-PM-189		Sample 1	Sample-1 (F021945)	arginyl-tRNA synthetase [Haloferax volcanii DS2]	gi|291371974,gi|292654504	HaloferaxB_NCBI_032511.fasta	65034.4	1	2	2	2	6.6e-05	0.0341	possibly correct	TRUE	File10778 Spectrum653 scans: 4878	YDIVSKQPTK	R	T	0.997	17.3	25	17.3	2			589.825	1177.63	1178.64	2	0.0003981	0.3377	1816	159642	441	450	TRUE
20170501-ICBR-PM-189		Sample 1	Sample-1 (F021945)	aconitate hydratase, putative [Haloferax volcanii DS2]	gi|291370588,gi|292656084	HaloferaxB_NCBI_032511.fasta	70406.9	1	8	9	16	0.000528	0.164	possibly correct	TRUE	File10778 Spectrum3957 scans: 9626	AKEAGSGVLVAGENYGQGSSR	R	E	0.997	106	25	106	2			679.67	2035.99	2037	3	-0.005158	-2.532	2573	1192040	519	539	TRUE
20170501-ICBR-PM-189		Sample 1	Sample-1 (F021945)	aconitate hydratase, putative [Haloferax volcanii DS2]	gi|291370588,gi|292656084	HaloferaxB_NCBI_032511.fasta	70406.9	1	8	9	16	0.000528	0.164	possibly correct	TRUE	File10778 Spectrum6803 scans: 13275	EAGSGVLVAGENYGQGSSR	K	E	0.997	45.2	25	45.2	2			919.438	1836.86	1837.87	2	0.0004181	0.2275	3066	791758	521	539	TRUE
20170501-ICBR-PM-189		Sample 1	Sample-1 (F021945)	aconitate hydratase, putative [Haloferax volcanii DS2]	gi|291370588,gi|292656084	HaloferaxB_NCBI_032511.fasta	70406.9	1	8	9	16	0.000528	0.164	possibly correct	TRUE	File10778 Spectrum1732 scans: 6544	HLEmIVAPGSK	K	Q	0.963	12	25	12	2		m4: Oxidation (+15.99)	399.882	1196.62	1197.63	3	0.001567	1.308	2105	593523	320	330	TRUE
20170501-ICBR-PM-189		Sample 1	Sample-1 (F021945)	aconitate hydratase, putative [Haloferax volcanii DS2]	gi|291370588,gi|292656084	HaloferaxB_NCBI_032511.fasta	70406.9	1	8	9	16	0.000528	0.164	possibly correct	TRUE	File10778 Spectrum1944 scans: 6848	HLEmIVAPGSK	K	Q	0.997	40.5	25	36.9	2		m4: Oxidation (+15.99)	599.32	1196.63	1197.63	2	0.002603	2.173	2154	360484	320	330	TRUE
20170501-ICBR-PM-189		Sample 1	Sample-1 (F021945)	aconitate hydratase, putative [Haloferax volcanii DS2]	gi|291370588,gi|292656084	HaloferaxB_NCBI_032511.fasta	70406.9	1	8	9	16	0.000528	0.164	possibly correct	TRUE	File10778 Spectrum1678 scans: 6464	HLEmIVAPGSK	K	Q	0.997	41.1	25	41.1	2		m4: Oxidation (+15.99)	599.319	1196.62	1197.63	2	0.001763	1.472	2092	430238	320	330	TRUE
20170501-ICBR-PM-189		Sample 1	Sample-1 (F021945)	aconitate hydratase, putative [Haloferax volcanii DS2]	gi|291370588,gi|292656084	HaloferaxB_NCBI_032511.fasta	70406.9	1	8	9	16	0.000528	0.164	possibly correct	TRUE	File10778 Spectrum1820 scans: 6664	HLEmIVAPGSK	K	Q	0.997	79.8	25	79.8	2		m4: Oxidation (+15.99)	599.32	1196.62	1197.63	2	0.002003	1.673	2123	1191780	320	330	TRUE
20170501-ICBR-PM-189		Sample 1	Sample-1 (F021945)	aconitate hydratase, putative [Haloferax volcanii DS2]	gi|291370588,gi|292656084	HaloferaxB_NCBI_032511.fasta	70406.9	1	8	9	16	0.000528	0.164	possibly correct	TRUE	File10778 Spectrum6837 scans: 13317	LSDFTLSR	R	V	0.99	34.3	25	32.8	2			469.752	937.49	938.494	2	0.002698	2.875	3071	2337070	503	510	TRUE
20170501-ICBR-PM-189		Sample 1	Sample-1 (F021945)	aconitate hydratase, putative [Haloferax volcanii DS2]	gi|291370588,gi|292656084	HaloferaxB_NCBI_032511.fasta	70406.9	1	8	9	16	0.000528	0.164	possibly correct	TRUE	File10778 Spectrum14484 scans: 22888	LSDFTLSRVDETFAQR	R	A	0.99	14.2	25	14.2	2			628.989	1883.94	1884.95	3	0.005892	3.126	4311	5171060	503	518	TRUE
20170501-ICBR-PM-189		Sample 1	Sample-1 (F021945)	aconitate hydratase, putative [Haloferax volcanii DS2]	gi|291370588,gi|292656084	HaloferaxB_NCBI_032511.fasta	70406.9	1	8	9	16	0.000528	0.164	possibly correct	TRUE	File10778 Spectrum14086 scans: 22399	LSDFTLSRVDETFAQR	R	A	0.997	24.3	25	24.3	2			628.989	1883.94	1884.95	3	0.006972	3.699	4250	6675230	503	518	TRUE
20170501-ICBR-PM-189		Sample 1	Sample-1 (F021945)	aconitate hydratase, putative [Haloferax volcanii DS2]	gi|291370588,gi|292656084	HaloferaxB_NCBI_032511.fasta	70406.9	1	8	9	16	0.000528	0.164	possibly correct	TRUE	File10778 Spectrum14280 scans: 22640	LSDFTLSRVDETFAQR	R	A	0.997	33.3	25	33.3	2			628.989	1883.94	1884.95	3	0.005892	3.126	4281	9145070	503	518	TRUE
20170501-ICBR-PM-189		Sample 1	Sample-1 (F021945)	aconitate hydratase, putative [Haloferax volcanii DS2]	gi|291370588,gi|292656084	HaloferaxB_NCBI_032511.fasta	70406.9	1	8	9	16	0.000528	0.164	possibly correct	TRUE	File10778 Spectrum3864 scans: 9495	RILTAGGKLPLTK	R	Q	0.997	22.9	25	22.9	2			456.63	1366.87	1367.87	3	0.002282	1.668	2553	956212	630	642	TRUE
20170501-ICBR-PM-189		Sample 1	Sample-1 (F021945)	aconitate hydratase, putative [Haloferax volcanii DS2]	gi|291370588,gi|292656084	HaloferaxB_NCBI_032511.fasta	70406.9	1	8	9	16	0.000528	0.164	possibly correct	TRUE	File10778 Spectrum3565 scans: 9085	RILTAGGKLPLTK	R	Q	0.997	43.5	25	43.5	2			456.63	1366.87	1367.87	3	0.002102	1.537	2492	1020160	630	642	TRUE
20170501-ICBR-PM-189		Sample 1	Sample-1 (F021945)	aconitate hydratase, putative [Haloferax volcanii DS2]	gi|291370588,gi|292656084	HaloferaxB_NCBI_032511.fasta	70406.9	1	8	9	16	0.000528	0.164	possibly correct	TRUE	File10778 Spectrum3730 scans: 9302	RILTAGGKLPLTK	R	Q	0.997	45	25	45	2			456.63	1366.87	1367.87	3	0.001172	0.8568	2522	1480360	630	642	TRUE
20170501-ICBR-PM-189		Sample 1	Sample-1 (F021945)	aconitate hydratase, putative [Haloferax volcanii DS2]	gi|291370588,gi|292656084	HaloferaxB_NCBI_032511.fasta	70406.9	1	8	9	16	0.000528	0.164	possibly correct	TRUE	File10778 Spectrum14251 scans: 22604	TTITNmGTELGATSSLFETDEKTKDYLER	R	Q	0.997	30.1	25.8	30.1	2		m6: Oxidation (+15.99)	817.648	3266.56	3267.56	4	0.01293	3.957	4276	1987020	208	236	TRUE
20170501-ICBR-PM-189		Sample 1	Sample-1 (F021945)	aconitate hydratase, putative [Haloferax volcanii DS2]	gi|291370588,gi|292656084	HaloferaxB_NCBI_032511.fasta	70406.9	1	8	9	16	0.000528	0.164	possibly correct	TRUE	File10778 Spectrum14404 scans: 22791	VFEYTGPGAESLTVPER	K	T	0.997	58.1	25	58.1	2			926.46	1850.91	1851.91	2	-0.0001619	-0.08745	4299	2776370	191	207	TRUE
20170501-ICBR-PM-189		Sample 1	Sample-1 (F021945)	aconitate hydratase, putative [Haloferax volcanii DS2]	gi|291370588,gi|292656084	HaloferaxB_NCBI_032511.fasta	70406.9	1	8	9	16	0.000528	0.164	possibly correct	TRUE	File10778 Spectrum14608 scans: 23039	VFEYTGPGAESLTVPER	K	T	0.997	88.1	25	88.1	2			926.462	1850.91	1851.91	2	0.005198	2.807	4330	5685270	191	207	TRUE
20170501-ICBR-PM-189		Sample 1	Sample-1 (F021945)	2,3-bisphosphoglycerate-independent phosphoglycerate mutase [Haloferax volcanii DS2]	gi|291371918,gi|292656637	HaloferaxB_NCBI_032511.fasta	57234.7	1	5	5	8	0.000264	0.106	possibly correct	TRUE	File10778 Spectrum3612 scans: 9145	AADTPNFDRYR	K	D	0.997	17.5	25	17.5	2			442.547	1324.62	1325.62	3	0.001992	1.503	2500	5375150	24	34	TRUE
20170501-ICBR-PM-189		Sample 1	Sample-1 (F021945)	2,3-bisphosphoglycerate-independent phosphoglycerate mutase [Haloferax volcanii DS2]	gi|291371918,gi|292656637	HaloferaxB_NCBI_032511.fasta	57234.7	1	5	5	8	0.000264	0.106	possibly correct	TRUE	File10778 Spectrum15590 scans: 24247	DAGAFGTLIVDGR	R	R	0.997	44.9	25	44.9	2			646.336	1290.66	1291.66	2	0.0004981	0.3856	4481	2894300	35	47	TRUE
20170501-ICBR-PM-189		Sample 1	Sample-1 (F021945)	2,3-bisphosphoglycerate-independent phosphoglycerate mutase [Haloferax volcanii DS2]	gi|291371918,gi|292656637	HaloferaxB_NCBI_032511.fasta	57234.7	1	5	5	8	0.000264	0.106	possibly correct	TRUE	File10778 Spectrum16009 scans: 24761	DAGAFGTLIVDGR	R	R	0.997	45.5	25	45.5	2			646.334	1290.65	1291.66	2	-0.002802	-2.169	4546	2092670	35	47	TRUE
20170501-ICBR-PM-189		Sample 1	Sample-1 (F021945)	2,3-bisphosphoglycerate-independent phosphoglycerate mutase [Haloferax volcanii DS2]	gi|291371918,gi|292656637	HaloferaxB_NCBI_032511.fasta	57234.7	1	5	5	8	0.000264	0.106	possibly correct	TRUE	File10778 Spectrum15796 scans: 24495	DAGAFGTLIVDGR	R	R	0.997	77.5	25	77.5	2			646.336	1290.66	1291.66	2	0.001098	0.8501	4512	3334390	35	47	TRUE
20170501-ICBR-PM-189		Sample 1	Sample-1 (F021945)	2,3-bisphosphoglycerate-independent phosphoglycerate mutase [Haloferax volcanii DS2]	gi|291371918,gi|292656637	HaloferaxB_NCBI_032511.fasta	57234.7	1	5	5	8	0.000264	0.106	possibly correct	TRUE	File10778 Spectrum11032 scans: 18573	DAGAFGTLIVDGRR	R	V	0.995	15	25	15	2			483.261	1446.76	1447.77	3	0.003062	2.115	3753	1084580	35	48	TRUE
20170501-ICBR-PM-189		Sample 1	Sample-1 (F021945)	2,3-bisphosphoglycerate-independent phosphoglycerate mutase [Haloferax volcanii DS2]	gi|291371918,gi|292656637	HaloferaxB_NCBI_032511.fasta	57234.7	1	5	5	8	0.000264	0.106	possibly correct	TRUE	File10778 Spectrum18898 scans: 28251	mDAALIILDGWGLGDHDRR	-	D	0.997	28.8	25	28.8	2		m1: Oxidation (+15.99)	714.025	2139.05	2140.06	3	0.000397	0.1855	4974	1755910	1	19	TRUE
20170501-ICBR-PM-189		Sample 1	Sample-1 (F021945)	2,3-bisphosphoglycerate-independent phosphoglycerate mutase [Haloferax volcanii DS2]	gi|291371918,gi|292656637	HaloferaxB_NCBI_032511.fasta	57234.7	1	5	5	8	0.000264	0.106	possibly correct	TRUE	File10778 Spectrum3025 scans: 8365	YYAmDRDQNWER	R	T	0.948	10.2	25	10.2	2		m4: Oxidation (+15.99)	554.904	1661.69	1662.7	3	0.001787	1.075	2387	4161780	182	193	TRUE
20170501-ICBR-PM-189		Sample 1	Sample-1 (F021945)	2,3-bisphosphoglycerate-independent phosphoglycerate mutase [Haloferax volcanii DS2]	gi|291371918,gi|292656637	HaloferaxB_NCBI_032511.fasta	57234.7	1	5	5	8	0.000264	0.106	possibly correct	TRUE	File10778 Spectrum3193 scans: 8586	YYAmDRDQNWER	R	T	0.954	10.9	25	10.9	2		m4: Oxidation (+15.99)	554.904	1661.69	1662.7	3	0.002147	1.291	2419	2208900	182	193	TRUE
20170501-ICBR-PM-189		Sample 1	Sample-1 (F021945)	3-hydroxyacyl-CoA dehydrogenase / enoyl-CoA hydratase [Haloferax volcanii DS2]	gi|291369755,gi|292653660	HaloferaxB_NCBI_032511.fasta	70288.9	1	2	2	2	6.6e-05	0.0354	possibly correct	TRUE	File10778 Spectrum5536 scans: 11682	GVLSVTLDRQER	R	L	0.946	6.96	25	6.96	2			458.258	1371.75	1372.75	3	0.003982	2.901	2857	872203	408	419	TRUE
20170501-ICBR-PM-189		Sample 1	Sample-1 (F021945)	3-hydroxyacyl-CoA dehydrogenase / enoyl-CoA hydratase [Haloferax volcanii DS2]	gi|291369755,gi|292653660	HaloferaxB_NCBI_032511.fasta	70288.9	1	2	2	2	6.6e-05	0.0354	possibly correct	TRUE	File10778 Spectrum2683 scans: 7895	LGGGLPEGTcR	R	T	0.997	36	25	36	2	c10: Carbamidomethyl (+57.02)		558.777	1115.54	1116.55	2	0.0004928	0.4413	2317	1051160	329	339	TRUE
20170501-ICBR-PM-189		Sample 1	Sample-1 (F021945)	phenylalanyl-tRNA synthetase beta subunit [Haloferax volcanii DS2]	gi|291370521,gi|292657055	HaloferaxB_NCBI_032511.fasta	63316.8	1	5	5	6	0.000198	0.0965	possibly correct	TRUE	File10778 Spectrum24390 scans: 34726	GVDLDDAALDSLIQLQEK	R	L	0.997	50.5	25	50.5	2			972.006	1942	1943	2	0.007078	3.643	5755	3640170	108	125	TRUE
20170501-ICBR-PM-189		Sample 1	Sample-1 (F021945)	phenylalanyl-tRNA synthetase beta subunit [Haloferax volcanii DS2]	gi|291370521,gi|292657055	HaloferaxB_NCBI_032511.fasta	63316.8	1	5	5	6	0.000198	0.0965	possibly correct	TRUE	File10778 Spectrum23379 scans: 33544	GVDLDDAALDSLIQLQEKLHATmGR	R	K	0.997	30.7	25	30.7	2		m23: Oxidation (+15.99)	682.104	2724.39	2725.38	4	0.01163	4.268	5612	856142	108	132	TRUE
20170501-ICBR-PM-189		Sample 1	Sample-1 (F021945)	phenylalanyl-tRNA synthetase beta subunit [Haloferax volcanii DS2]	gi|291370521,gi|292657055	HaloferaxB_NCBI_032511.fasta	63316.8	1	5	5	6	0.000198	0.0965	possibly correct	TRUE	File10778 Spectrum23588 scans: 33790	GVDLDDAALDSLIQLQEKLHATmGR	R	K	0.997	34.2	25	34.2	2		m23: Oxidation (+15.99)	682.107	2724.4	2725.38	4	0.02187	8.025	5642	928723	108	132	TRUE
20170501-ICBR-PM-189		Sample 1	Sample-1 (F021945)	phenylalanyl-tRNA synthetase beta subunit [Haloferax volcanii DS2]	gi|291370521,gi|292657055	HaloferaxB_NCBI_032511.fasta	63316.8	1	5	5	6	0.000198	0.0965	possibly correct	TRUE	File10778 Spectrum2692 scans: 7908	LSVEGVAR	R	S	0.99	30.1	25	30.1	2			415.741	829.468	830.473	2	0.002338	2.815	2319	3014620	57	64	TRUE
20170501-ICBR-PM-189		Sample 1	Sample-1 (F021945)	phenylalanyl-tRNA synthetase beta subunit [Haloferax volcanii DS2]	gi|291370521,gi|292657055	HaloferaxB_NCBI_032511.fasta	63316.8	1	5	5	6	0.000198	0.0965	possibly correct	TRUE	File10778 Spectrum5320 scans: 11410	PVVDVQPDELRR	M	L	0.997	16.3	25	16.3	1			474.929	1421.77	1422.77	3	0.003172	2.229	2822	2636190	2	13	TRUE
20170501-ICBR-PM-189		Sample 1	Sample-1 (F021945)	phenylalanyl-tRNA synthetase beta subunit [Haloferax volcanii DS2]	gi|291370521,gi|292657055	HaloferaxB_NCBI_032511.fasta	63316.8	1	5	5	6	0.000198	0.0965	possibly correct	TRUE	File10778 Spectrum1568 scans: 6291	SLRYQYGDAR	R	G	0.964	9.54	25	8.83	2			410.208	1227.6	1228.61	3	0.002622	2.134	2062	138776	65	74	TRUE
20170501-ICBR-PM-189		Sample 1	Sample-1 (F021945)	thermosome subunit 1 [Haloferax volcanii DS2]	gi|291371285,gi|292654311	HaloferaxB_NCBI_032511.fasta	58924.8	1	15	24	76	0.00251	0.402	possibly correct	TRUE	File10778 Spectrum7966 scans: 14732	AIEDSLGVVR	R	T	0.997	18.7	25	18.7	2			529.797	1057.58	1058.58	2	0.001838	1.736	3254	2809650	388	397	TRUE
20170501-ICBR-PM-189		Sample 1	Sample-1 (F021945)	thermosome subunit 1 [Haloferax volcanii DS2]	gi|291371285,gi|292654311	HaloferaxB_NCBI_032511.fasta	58924.8	1	15	24	76	0.00251	0.402	possibly correct	TRUE	File10778 Spectrum7739 scans: 14447	AIEDSLGVVR	R	T	0.997	57.7	25	52.7	2			529.796	1057.58	1058.58	2	0.0006181	0.5839	3217	5206590	388	397	TRUE
20170501-ICBR-PM-189		Sample 1	Sample-1 (F021945)	thermosome subunit 1 [Haloferax volcanii DS2]	gi|291371285,gi|292654311	HaloferaxB_NCBI_032511.fasta	58924.8	1	15	24	76	0.00251	0.402	possibly correct	TRUE	File10778 Spectrum7565 scans: 14222	AIEDSLGVVR	R	T	0.997	72	25	66.8	2			529.797	1057.58	1058.58	2	0.001958	1.85	3187	8365880	388	397	TRUE
20170501-ICBR-PM-189		Sample 1	Sample-1 (F021945)	thermosome subunit 1 [Haloferax volcanii DS2]	gi|291371285,gi|292654311	HaloferaxB_NCBI_032511.fasta	58924.8	1	15	24	76	0.00251	0.402	possibly correct	TRUE	File10778 Spectrum17019 scans: 25999	DVGGDERIFVEDVEDAK	K	S	0.964	9.34	25	9.34	2			631.636	1891.89	1892.89	3	0.005482	2.896	4700	865131	352	368	TRUE
20170501-ICBR-PM-189		Sample 1	Sample-1 (F021945)	thermosome subunit 1 [Haloferax volcanii DS2]	gi|291371285,gi|292654311	HaloferaxB_NCBI_032511.fasta	58924.8	1	15	24	76	0.00251	0.402	possibly correct	TRUE	File10778 Spectrum24663 scans: 35042	DVGGDERIFVEDVEDAKSVTLILR	K	G	0.997	35.4	25	35.4	2			892.473	2674.4	2675.39	3	0.01438	5.376	5792	1363130	352	375	TRUE
20170501-ICBR-PM-189		Sample 1	Sample-1 (F021945)	thermosome subunit 1 [Haloferax volcanii DS2]	gi|291371285,gi|292654311	HaloferaxB_NCBI_032511.fasta	58924.8	1	15	24	76	0.00251	0.402	possibly correct	TRUE	File10778 Spectrum30488 scans: 41924	EFADSVGGREQLAVEAFAEALDIIPR	R	T	0.997	24.3	25	24.3	2			935.147	2802.42	2803.43	3	0.0003721	0.1327	6626	242556	422	447	TRUE
20170501-ICBR-PM-189		Sample 1	Sample-1 (F021945)	thermosome subunit 1 [Haloferax volcanii DS2]	gi|291371285,gi|292654311	HaloferaxB_NCBI_032511.fasta	58924.8	1	15	24	76	0.00251	0.402	possibly correct	TRUE	File10778 Spectrum30181 scans: 41501	EFADSVGGREqLAVEAFAEALDIIPR	R	T	0.997	29.3	25	29.3	2		q11: Deamidated (+0.98)	935.481	2803.42	2804.41	3	0.01833	6.535	6562	403604	422	447	TRUE
20170501-ICBR-PM-189		Sample 1	Sample-1 (F021945)	thermosome subunit 1 [Haloferax volcanii DS2]	gi|291371285,gi|292654311	HaloferaxB_NCBI_032511.fasta	58924.8	1	15	24	76	0.00251	0.402	possibly correct	TRUE	File10778 Spectrum30629 scans: 42126	EFADSVGGREQLAVEAFAEALDIIPR	R	T	0.997	36.1	25	36.1	2			935.149	2802.43	2803.43	3	0.006612	2.359	6659	171081	422	447	TRUE
20170501-ICBR-PM-189		Sample 1	Sample-1 (F021945)	thermosome subunit 1 [Haloferax volcanii DS2]	gi|291371285,gi|292654311	HaloferaxB_NCBI_032511.fasta	58924.8	1	15	24	76	0.00251	0.402	possibly correct	TRUE	File10778 Spectrum30335 scans: 41711	EFADSVGGREqLAVEAFAEALDIIPR	R	T	0.997	36.8	25	36.8	2		q11: Deamidated (+0.98)	935.481	2803.42	2804.41	3	0.01905	6.791	6593	281154	422	447	TRUE
20170501-ICBR-PM-189		Sample 1	Sample-1 (F021945)	thermosome subunit 1 [Haloferax volcanii DS2]	gi|291371285,gi|292654311	HaloferaxB_NCBI_032511.fasta	58924.8	1	15	24	76	0.00251	0.402	possibly correct	TRUE	File10778 Spectrum29806 scans: 41032	EFADSVGGREQLAVEAFAEALDIIPR	R	T	0.997	56.2	25	56.2	2			935.151	2802.43	2803.43	3	0.01156	4.124	6500	911670	422	447	TRUE
20170501-ICBR-PM-189		Sample 1	Sample-1 (F021945)	thermosome subunit 1 [Haloferax volcanii DS2]	gi|291371285,gi|292654311	HaloferaxB_NCBI_032511.fasta	58924.8	1	15	24	76	0.00251	0.402	possibly correct	TRUE	File10778 Spectrum29601 scans: 40784	EFADSVGGREQLAVEAFAEALDIIPR	R	T	0.997	66.6	25	66.6	2			935.151	2802.43	2803.43	3	0.01357	4.841	6468	2604870	422	447	TRUE
20170501-ICBR-PM-189		Sample 1	Sample-1 (F021945)	thermosome subunit 1 [Haloferax volcanii DS2]	gi|291371285,gi|292654311	HaloferaxB_NCBI_032511.fasta	58924.8	1	15	24	76	0.00251	0.402	possibly correct	TRUE	File10778 Spectrum29130 scans: 40244	EFADSVGGREQLAVEAFAEALDIIPR	R	T	0.997	89.2	25	89.2	2			935.153	2802.44	2803.43	3	0.01723	6.147	6406	18944700	422	447	TRUE
20170501-ICBR-PM-189		Sample 1	Sample-1 (F021945)	thermosome subunit 1 [Haloferax volcanii DS2]	gi|291371285,gi|292654311	HaloferaxB_NCBI_032511.fasta	58924.8	1	15	24	76	0.00251	0.402	possibly correct	TRUE	File10778 Spectrum29369 scans: 40516	EFADSVGGREQLAVEAFAEALDIIPR	R	T	0.997	93.7	25	93.7	2			935.151	2802.43	2803.43	3	0.01174	4.188	6437	10230200	422	447	TRUE
20170501-ICBR-PM-189		Sample 1	Sample-1 (F021945)	thermosome subunit 1 [Haloferax volcanii DS2]	gi|291371285,gi|292654311	HaloferaxB_NCBI_032511.fasta	58924.8	1	15	24	76	0.00251	0.402	possibly correct	TRUE	File10778 Spectrum1465 scans: 6138	EGILAVRR	K	A	0.964	11	25	0	2			457.284	912.553	913.558	2	0.002138	2.34	2036	902279	306	313	FALSE	gi|291371189,gi|292654632
20170501-ICBR-PM-189		Sample 1	Sample-1 (F021945)	thermosome subunit 1 [Haloferax volcanii DS2]	gi|291371285,gi|292654311	HaloferaxB_NCBI_032511.fasta	58924.8	1	15	24	76	0.00251	0.402	possibly correct	TRUE	File10778 Spectrum3838 scans: 9459	GGTEHVVDELER	R	A	0.974	12.8	25	12.8	2			670.827	1339.64	1340.64	2	0.001678	1.252	2547	1122030	376	387	FALSE	gi|292654941,gi|291371446
20170501-ICBR-PM-189		Sample 1	Sample-1 (F021945)	thermosome subunit 1 [Haloferax volcanii DS2]	gi|291371285,gi|292654311	HaloferaxB_NCBI_032511.fasta	58924.8	1	15	24	76	0.00251	0.402	possibly correct	TRUE	File10778 Spectrum3704 scans: 9266	GGTEHVVDELER	R	A	0.997	24	25	24	2			670.827	1339.64	1340.64	2	0.002418	1.804	2517	2756330	376	387	FALSE	gi|292654941,gi|291371446
20170501-ICBR-PM-189		Sample 1	Sample-1 (F021945)	thermosome subunit 1 [Haloferax volcanii DS2]	gi|291371285,gi|292654311	HaloferaxB_NCBI_032511.fasta	58924.8	1	15	24	76	0.00251	0.402	possibly correct	TRUE	File10778 Spectrum3697 scans: 9257	GGTEHVVDELER	R	A	0.997	38.8	25	38.8	2			447.554	1339.64	1340.64	3	0.002692	2.008	2515	4375830	376	387	FALSE	gi|292654941,gi|291371446
20170501-ICBR-PM-189		Sample 1	Sample-1 (F021945)	thermosome subunit 1 [Haloferax volcanii DS2]	gi|291371285,gi|292654311	HaloferaxB_NCBI_032511.fasta	58924.8	1	15	24	76	0.00251	0.402	possibly correct	TRUE	File10778 Spectrum27573 scans: 38437	GGTEHVVDELERAIEDSLGVVR	R	T	0.984	15.4	25	11.9	2			595.81	2379.21	2380.21	4	0.006866	2.885	6194	77703	376	397	TRUE
20170501-ICBR-PM-189		Sample 1	Sample-1 (F021945)	thermosome subunit 1 [Haloferax volcanii DS2]	gi|291371285,gi|292654311	HaloferaxB_NCBI_032511.fasta	58924.8	1	15	24	76	0.00251	0.402	possibly correct	TRUE	File10778 Spectrum28254 scans: 39231	GGTEHVVDELERAIEDSLGVVR	R	T	0.997	21.7	25	17.7	2			595.811	2379.21	2380.21	4	0.01007	4.229	6288	98776	376	397	TRUE
20170501-ICBR-PM-189		Sample 1	Sample-1 (F021945)	thermosome subunit 1 [Haloferax volcanii DS2]	gi|291371285,gi|292654311	HaloferaxB_NCBI_032511.fasta	58924.8	1	15	24	76	0.00251	0.402	possibly correct	TRUE	File10778 Spectrum27793 scans: 38694	GGTEHVVDELERAIEDSLGVVR	R	T	0.997	34.5	25	34.5	2			595.81	2379.21	2380.21	4	0.007866	3.305	6224	3301280	376	397	TRUE
20170501-ICBR-PM-189		Sample 1	Sample-1 (F021945)	thermosome subunit 1 [Haloferax volcanii DS2]	gi|291371285,gi|292654311	HaloferaxB_NCBI_032511.fasta	58924.8	1	15	24	76	0.00251	0.402	possibly correct	TRUE	File10778 Spectrum27854 scans: 38762	GGTEHVVDELERAIEDSLGVVR	R	T	0.997	38.1	25	38.1	2			794.077	2379.21	2380.21	3	0.006712	2.82	6232	13464600	376	397	TRUE
20170501-ICBR-PM-189		Sample 1	Sample-1 (F021945)	thermosome subunit 1 [Haloferax volcanii DS2]	gi|291371285,gi|292654311	HaloferaxB_NCBI_032511.fasta	58924.8	1	15	24	76	0.00251	0.402	possibly correct	TRUE	File10778 Spectrum27618 scans: 38490	GGTEHVVDELERAIEDSLGVVR	R	T	0.997	40.8	25	40.8	2			794.078	2379.21	2380.21	3	0.01037	4.358	6200	14367200	376	397	TRUE
20170501-ICBR-PM-189		Sample 1	Sample-1 (F021945)	thermosome subunit 1 [Haloferax volcanii DS2]	gi|291371285,gi|292654311	HaloferaxB_NCBI_032511.fasta	58924.8	1	15	24	76	0.00251	0.402	possibly correct	TRUE	File10778 Spectrum28027 scans: 38966	GGTEHVVDELERAIEDSLGVVR	R	T	0.997	42.5	25	42.5	2			595.809	2379.21	2380.21	4	0.004426	1.86	6256	1183700	376	397	TRUE
20170501-ICBR-PM-189		Sample 1	Sample-1 (F021945)	thermosome subunit 1 [Haloferax volcanii DS2]	gi|291371285,gi|292654311	HaloferaxB_NCBI_032511.fasta	58924.8	1	15	24	76	0.00251	0.402	possibly correct	TRUE	File10778 Spectrum19043 scans: 28422	IFVEDVEDAKSVTLILR	R	G	0.997	50.3	25	50.3	2			649.7	1946.08	1947.08	3	0.006642	3.411	4995	791369	359	375	TRUE
20170501-ICBR-PM-189		Sample 1	Sample-1 (F021945)	thermosome subunit 1 [Haloferax volcanii DS2]	gi|291371285,gi|292654311	HaloferaxB_NCBI_032511.fasta	58924.8	1	15	24	76	0.00251	0.402	possibly correct	TRUE	File10778 Spectrum18488 scans: 27763	IFVEDVEDAKSVTLILR	R	G	0.997	50.3	25	50.3	2			649.7	1946.08	1947.08	3	0.004992	2.564	4916	788253	359	375	TRUE
20170501-ICBR-PM-189		Sample 1	Sample-1 (F021945)	thermosome subunit 1 [Haloferax volcanii DS2]	gi|291371285,gi|292654311	HaloferaxB_NCBI_032511.fasta	58924.8	1	15	24	76	0.00251	0.402	possibly correct	TRUE	File10778 Spectrum18765 scans: 28093	IFVEDVEDAKSVTLILR	R	G	0.997	56.9	25	56.9	2			649.7	1946.08	1947.08	3	0.006822	3.504	4955	654418	359	375	TRUE
20170501-ICBR-PM-189		Sample 1	Sample-1 (F021945)	thermosome subunit 1 [Haloferax volcanii DS2]	gi|291371285,gi|292654311	HaloferaxB_NCBI_032511.fasta	58924.8	1	15	24	76	0.00251	0.402	possibly correct	TRUE	File10778 Spectrum18038 scans: 27220	IFVEDVEDAKSVTLILR	R	G	0.997	71.4	25	71.4	2			649.7	1946.08	1947.08	3	0.006642	3.411	4849	3422640	359	375	TRUE
20170501-ICBR-PM-189		Sample 1	Sample-1 (F021945)	thermosome subunit 1 [Haloferax volcanii DS2]	gi|291371285,gi|292654311	HaloferaxB_NCBI_032511.fasta	58924.8	1	15	24	76	0.00251	0.402	possibly correct	TRUE	File10778 Spectrum18250 scans: 27473	IFVEDVEDAKSVTLILR	R	G	0.997	74.2	25	74.2	2			649.699	1946.08	1947.08	3	0.003702	1.901	4879	1386060	359	375	TRUE
20170501-ICBR-PM-189		Sample 1	Sample-1 (F021945)	thermosome subunit 1 [Haloferax volcanii DS2]	gi|291371285,gi|292654311	HaloferaxB_NCBI_032511.fasta	58924.8	1	15	24	76	0.00251	0.402	possibly correct	TRUE	File10778 Spectrum7777 scans: 14494	mQqGQPmIILGEDSQR	R	T	0.982	34.2	25	0	2		m1: Oxidation (+15.99), q3: Deamidated (+0.98), m7: Oxidation (+15.99)	932.44	1862.87	1863.86	2	0.01483	7.958	3223	2480200	5	20	TRUE
20170501-ICBR-PM-189		Sample 1	Sample-1 (F021945)	thermosome subunit 1 [Haloferax volcanii DS2]	gi|291371285,gi|292654311	HaloferaxB_NCBI_032511.fasta	58924.8	1	15	24	76	0.00251	0.402	possibly correct	TRUE	File10778 Spectrum6665 scans: 13102	mQQGQPmIILGEDSQR	R	T	0.997	47.3	25	47.3	2		m1: Oxidation (+15.99), m7: Oxidation (+15.99)	931.942	1861.87	1862.87	2	0.002148	1.153	3043	513040	5	20	TRUE
20170501-ICBR-PM-189		Sample 1	Sample-1 (F021945)	thermosome subunit 1 [Haloferax volcanii DS2]	gi|291371285,gi|292654311	HaloferaxB_NCBI_032511.fasta	58924.8	1	15	24	76	0.00251	0.402	possibly correct	TRUE	File10778 Spectrum7430 scans: 14053	mQQGQPmIILGEDSQR	R	T	0.997	57.7	25	57.7	2		m1: Oxidation (+15.99), m7: Oxidation (+15.99)	931.942	1861.87	1862.87	2	0.002028	1.089	3166	1475750	5	20	TRUE
20170501-ICBR-PM-189		Sample 1	Sample-1 (F021945)	thermosome subunit 1 [Haloferax volcanii DS2]	gi|291371285,gi|292654311	HaloferaxB_NCBI_032511.fasta	58924.8	1	15	24	76	0.00251	0.402	possibly correct	TRUE	File10778 Spectrum6855 scans: 13340	mQQGQPmIILGEDSQR	R	T	0.997	69.8	25	69.8	2		m1: Oxidation (+15.99), m7: Oxidation (+15.99)	931.941	1861.87	1862.87	2	0.001408	0.7558	3074	16491600	5	20	TRUE
20170501-ICBR-PM-189		Sample 1	Sample-1 (F021945)	thermosome subunit 1 [Haloferax volcanii DS2]	gi|291371285,gi|292654311	HaloferaxB_NCBI_032511.fasta	58924.8	1	15	24	76	0.00251	0.402	possibly correct	TRUE	File10778 Spectrum7244 scans: 13820	mQQGQPmIILGEDSQR	R	T	0.997	70.2	25	70.2	2		m1: Oxidation (+15.99), m7: Oxidation (+15.99)	931.942	1861.87	1862.87	2	0.002028	1.089	3135	3044560	5	20	TRUE
20170501-ICBR-PM-189		Sample 1	Sample-1 (F021945)	thermosome subunit 1 [Haloferax volcanii DS2]	gi|291371285,gi|292654311	HaloferaxB_NCBI_032511.fasta	58924.8	1	15	24	76	0.00251	0.402	possibly correct	TRUE	File10778 Spectrum7045 scans: 13578	mQQGQPmIILGEDSQR	R	T	0.997	80	25	80	2		m1: Oxidation (+15.99), m7: Oxidation (+15.99)	931.942	1861.87	1862.87	2	0.002148	1.153	3105	6515270	5	20	TRUE
20170501-ICBR-PM-189		Sample 1	Sample-1 (F021945)	thermosome subunit 1 [Haloferax volcanii DS2]	gi|291371285,gi|292654311	HaloferaxB_NCBI_032511.fasta	58924.8	1	15	24	76	0.00251	0.402	possibly correct	TRUE	File10778 Spectrum20374 scans: 30009	SRHDGGEFAAGLDAYTGEVIDmEEEGVVEPLRVK	R	T	0.997	18.5	26.3	18.5	2		m22: Oxidation (+15.99)	739.16	3690.76	3691.75	5	0.01439	3.897	5186	3164190	466	499	TRUE
20170501-ICBR-PM-189		Sample 1	Sample-1 (F021945)	thermosome subunit 1 [Haloferax volcanii DS2]	gi|291371285,gi|292654311	HaloferaxB_NCBI_032511.fasta	58924.8	1	15	24	76	0.00251	0.402	possibly correct	TRUE	File10778 Spectrum19500 scans: 28969	SRHDGGEFAAGLDAYTGEVIDmEEEGVVEPLRVK	R	T	0.997	24.7	26.3	24.7	2		m22: Oxidation (+15.99)	739.156	3690.75	3691.75	5	-0.002115	-0.5729	5061	6215260	466	499	TRUE
20170501-ICBR-PM-189		Sample 1	Sample-1 (F021945)	thermosome subunit 1 [Haloferax volcanii DS2]	gi|291371285,gi|292654311	HaloferaxB_NCBI_032511.fasta	58924.8	1	15	24	76	0.00251	0.402	possibly correct	TRUE	File10778 Spectrum22166 scans: 32130	SRHDGGEFAAGLDAYTGEVIDMEEEGVVEPLRVK	R	T	0.997	27.8	25.7	27.8	2			735.959	3674.76	3675.76	5	0.00555	1.51	5442	4108880	466	499	TRUE
20170501-ICBR-PM-189		Sample 1	Sample-1 (F021945)	thermosome subunit 1 [Haloferax volcanii DS2]	gi|291371285,gi|292654311	HaloferaxB_NCBI_032511.fasta	58924.8	1	15	24	76	0.00251	0.402	possibly correct	TRUE	File10778 Spectrum20635 scans: 30314	SRHDGGEFAAGLDAYTGEVIDmEEEGVVEPLRVK	R	T	0.997	31.4	26.3	31.4	2		m22: Oxidation (+15.99)	739.16	3690.76	3691.75	5	0.01499	4.059	5222	1750790	466	499	TRUE
20170501-ICBR-PM-189		Sample 1	Sample-1 (F021945)	thermosome subunit 1 [Haloferax volcanii DS2]	gi|291371285,gi|292654311	HaloferaxB_NCBI_032511.fasta	58924.8	1	15	24	76	0.00251	0.402	possibly correct	TRUE	File10778 Spectrum19929 scans: 29485	SRHDGGEFAAGLDAYTGEVIDmEEEGVVEPLRVK	R	T	0.997	50.1	26.1	50.1	2		m22: Oxidation (+15.99)	923.696	3690.76	3691.75	4	0.008231	2.23	5124	9724490	466	499	TRUE
20170501-ICBR-PM-189		Sample 1	Sample-1 (F021945)	thermosome subunit 1 [Haloferax volcanii DS2]	gi|291371285,gi|292654311	HaloferaxB_NCBI_032511.fasta	58924.8	1	15	24	76	0.00251	0.402	possibly correct	TRUE	File10778 Spectrum19712 scans: 29224	SRHDGGEFAAGLDAYTGEVIDmEEEGVVEPLRVK	R	T	0.997	54.6	26.2	54.6	2		m22: Oxidation (+15.99)	739.16	3690.76	3691.75	5	0.01529	4.14	5092	8346420	466	499	TRUE
20170501-ICBR-PM-189		Sample 1	Sample-1 (F021945)	thermosome subunit 1 [Haloferax volcanii DS2]	gi|291371285,gi|292654311	HaloferaxB_NCBI_032511.fasta	58924.8	1	15	24	76	0.00251	0.402	possibly correct	TRUE	File10778 Spectrum23086 scans: 33204	TLAENAGLDPIDSLVDLR	R	S	0.997	132	25	132	2			956.509	1911	1912	2	0.007398	3.869	5571	39779000	448	465	TRUE
20170501-ICBR-PM-189		Sample 1	Sample-1 (F021945)	thermosome subunit 1 [Haloferax volcanii DS2]	gi|291371285,gi|292654311	HaloferaxB_NCBI_032511.fasta	58924.8	1	15	24	76	0.00251	0.402	possibly correct	TRUE	File10778 Spectrum23531 scans: 33723	TLAENAGLDPIDSLVDLR	R	S	0.997	71.6	25	71.6	2			956.508	1911	1912	2	0.006778	3.545	5634	7537670	448	465	TRUE
20170501-ICBR-PM-189		Sample 1	Sample-1 (F021945)	thermosome subunit 1 [Haloferax volcanii DS2]	gi|291371285,gi|292654311	HaloferaxB_NCBI_032511.fasta	58924.8	1	15	24	76	0.00251	0.402	possibly correct	TRUE	File10778 Spectrum23733 scans: 33964	TLAENAGLDPIDSLVDLR	R	S	0.997	75.3	25	75.3	2			956.513	1911.01	1912	2	0.01532	8.011	5665	5646500	448	465	TRUE
20170501-ICBR-PM-189		Sample 1	Sample-1 (F021945)	thermosome subunit 1 [Haloferax volcanii DS2]	gi|291371285,gi|292654311	HaloferaxB_NCBI_032511.fasta	58924.8	1	15	24	76	0.00251	0.402	possibly correct	TRUE	File10778 Spectrum22851 scans: 32933	TLAENAGLDPIDSLVDLR	R	S	0.997	83	25	83	2			956.51	1911	1912	2	0.009458	4.947	5539	8011100	448	465	TRUE
20170501-ICBR-PM-189		Sample 1	Sample-1 (F021945)	thermosome subunit 1 [Haloferax volcanii DS2]	gi|291371285,gi|292654311	HaloferaxB_NCBI_032511.fasta	58924.8	1	15	24	76	0.00251	0.402	possibly correct	TRUE	File10778 Spectrum24187 scans: 34489	TLAEnAGLDPIDSLVDLR	R	S	0.997	83.5	25	83.5	2		n5: Deamidated (+0.98)	957.006	1912	1912.99	2	0.01836	9.599	5727	4785390	448	465	TRUE
20170501-ICBR-PM-189		Sample 1	Sample-1 (F021945)	thermosome subunit 1 [Haloferax volcanii DS2]	gi|291371285,gi|292654311	HaloferaxB_NCBI_032511.fasta	58924.8	1	15	24	76	0.00251	0.402	possibly correct	TRUE	File10778 Spectrum23965 scans: 34230	TLAENAGLDPIDSLVDLR	R	S	0.997	83.7	25	83.7	2			956.511	1911.01	1912	2	0.01288	6.735	5696	3405540	448	465	TRUE
20170501-ICBR-PM-189		Sample 1	Sample-1 (F021945)	thermosome subunit 1 [Haloferax volcanii DS2]	gi|291371285,gi|292654311	HaloferaxB_NCBI_032511.fasta	58924.8	1	15	24	76	0.00251	0.402	possibly correct	TRUE	File10778 Spectrum24427 scans: 34769	TLAENAGLDPIDSLVDLR	R	S	0.997	96.5	25	96.5	2			956.502	1910.99	1912	2	-0.005422	-2.836	5760	4140870	448	465	TRUE
20170501-ICBR-PM-189		Sample 1	Sample-1 (F021945)	thermosome subunit 1 [Haloferax volcanii DS2]	gi|291371285,gi|292654311	HaloferaxB_NCBI_032511.fasta	58924.8	1	15	24	76	0.00251	0.402	possibly correct	TRUE	File10778 Spectrum23314 scans: 33469	TLAENAGLDPIDSLVDLR	R	S	0.997	111	25	111	2			956.507	1911	1912	2	0.004698	2.457	5603	15500000	448	465	TRUE
20170501-ICBR-PM-189		Sample 1	Sample-1 (F021945)	thermosome subunit 1 [Haloferax volcanii DS2]	gi|291371285,gi|292654311	HaloferaxB_NCBI_032511.fasta	58924.8	1	15	24	76	0.00251	0.402	possibly correct	TRUE	File10778 Spectrum19400 scans: 28850	TQAIESATEAAVmILR	K	I	0.997	37.5	25	37.5	2		m13: Oxidation (+15.99)	860.452	1718.89	1719.89	2	0.002363	1.374	5047	9871110	500	515	TRUE
20170501-ICBR-PM-189		Sample 1	Sample-1 (F021945)	thermosome subunit 1 [Haloferax volcanii DS2]	gi|291371285,gi|292654311	HaloferaxB_NCBI_032511.fasta	58924.8	1	15	24	76	0.00251	0.402	possibly correct	TRUE	File10778 Spectrum19097 scans: 28485	TQAIESATEAAVmILR	K	I	0.997	66.6	25	66.6	2		m13: Oxidation (+15.99)	860.452	1718.89	1719.89	2	0.002363	1.374	5002	8599930	500	515	TRUE
20170501-ICBR-PM-189		Sample 1	Sample-1 (F021945)	thermosome subunit 1 [Haloferax volcanii DS2]	gi|291371285,gi|292654311	HaloferaxB_NCBI_032511.fasta	58924.8	1	15	24	76	0.00251	0.402	possibly correct	TRUE	File10778 Spectrum445 scans: 4466	TSGQDAQSmNITAGK	R	A	0.997	21.9	25	21.9	2		m9: Oxidation (+15.99)	762.854	1523.69	1524.7	2	0.004923	3.229	1728	160544	21	35	TRUE
20170501-ICBR-PM-189		Sample 1	Sample-1 (F021945)	thermosome subunit 1 [Haloferax volcanii DS2]	gi|291371285,gi|292654311	HaloferaxB_NCBI_032511.fasta	58924.8	1	15	24	76	0.00251	0.402	possibly correct	TRUE	File10778 Spectrum765 scans: 5064	TSGQDAQSmNITAGK	R	A	0.997	24.6	25	24.6	2		m9: Oxidation (+15.99)	762.853	1523.69	1524.7	2	0.002483	1.629	1851	38841	21	35	TRUE
20170501-ICBR-PM-189		Sample 1	Sample-1 (F021945)	thermosome subunit 1 [Haloferax volcanii DS2]	gi|291371285,gi|292654311	HaloferaxB_NCBI_032511.fasta	58924.8	1	15	24	76	0.00251	0.402	possibly correct	TRUE	File10778 Spectrum869 scans: 5234	TSGQDAQSmNITAGK	R	A	0.997	30.4	25	30.4	2		m9: Oxidation (+15.99)	762.852	1523.69	1524.7	2	0.000403	0.2643	1882	32238	21	35	TRUE
20170501-ICBR-PM-189		Sample 1	Sample-1 (F021945)	thermosome subunit 1 [Haloferax volcanii DS2]	gi|291371285,gi|292654311	HaloferaxB_NCBI_032511.fasta	58924.8	1	15	24	76	0.00251	0.402	possibly correct	TRUE	File10778 Spectrum559 scans: 4730	TSGQDAQSmNITAGK	R	A	0.997	36.5	25	36.5	2		m9: Oxidation (+15.99)	762.855	1523.7	1524.7	2	0.006743	4.423	1790	96498	21	35	TRUE
20170501-ICBR-PM-189		Sample 1	Sample-1 (F021945)	thermosome subunit 1 [Haloferax volcanii DS2]	gi|291371285,gi|292654311	HaloferaxB_NCBI_032511.fasta	58924.8	1	15	24	76	0.00251	0.402	possibly correct	TRUE	File10778 Spectrum661 scans: 4895	TSGQDAQSmNITAGK	R	A	0.997	42.6	25	42.6	2		m9: Oxidation (+15.99)	762.854	1523.69	1524.7	2	0.005523	3.622	1820	41070	21	35	TRUE
20170501-ICBR-PM-189		Sample 1	Sample-1 (F021945)	thermosome subunit 1 [Haloferax volcanii DS2]	gi|291371285,gi|292654311	HaloferaxB_NCBI_032511.fasta	58924.8	1	15	24	76	0.00251	0.402	possibly correct	TRUE	File10778 Spectrum228 scans: 3950	TSGQDAQSmNITAGK	R	A	0.997	54	25	54	2		m9: Oxidation (+15.99)	762.851	1523.69	1524.7	2	-0.001057	-0.6932	1606	83100	21	35	TRUE
[truncated: 15,335 more rows]

## Sheet: Dataset-S1I
Tryptic peptides detected by LC/MS-MS analysis to have diglycine remnant(s) consistent with Ubl modification of Cdc48a and RecJ4.
[truncated: 8 more rows]

[truncated: 2 more sheets: Daaset-S1J, Dataset-S1K]
