# Supplementary material for: RecJ3/4-aRNase J form a Ubl-associated nuclease complex functioning in survival against DNA damage in Haloferax volcanii
Source: mBio. 2023 Jul 17;14(4):e00852-23. doi: 10.1128/mbio.00852-23 (PMC10470531; doi:10.1128/mbio.00852-23)
Supplement: Data Set S2 — Data associated with genome neighborhood networks and co-occurrence patterns. [file mbio.00852-23-s0003.xlsx]

## Sheet: Overview
Dataset S2: Data associated with genome neighborhood networks and co-occurrence patterns.
A. InterPro datasets to support the co-occurrence in archaea of homologs of RNA exosomes and the RecJ3/4-RNase J complex.
	i. Summary of RNA degradosome/exosome subunits and associated proteins from Bacteria, Archaea and Eukarya.
	ii. IPR011807 Rrp41 homologs used for analysis
	iii. IPR020869 Rrp42 homologs used for analysis
	iv. IPR023474 Rrp4 homologs used for analysis
	v. IPR039771 Csl4 homologs used for analysis
	vi. IPR000692 Nop5 homologs used for analysis
	vii. IPR020607 DnaA homologs used for analysis
	viii. Archaeal RecJ homolog overview
	ix. RecJ-OB-S1 criteria and homologs
	x. RecJ-OB-S1 homologs that cluster to group 1 and 2
	xi. RecJ-OB-S1 homologs that cluster to group 1 including RecJ3
	xii. RecJ-OB-S1 homologs that cluster to group 2 including RecJ4
	xiii. IPR004613 RNase J homologs of Archaea
B. Summary of Genome Neighborhood Networks (GNNs) for archaeal RecJ3, RecJ4, RNase J and Cdc48a homologs.

## Sheet: S2A
Overview of InterPro datasets to support the co-occurrence in archaea of homologs of RNA exosomes and the RecJ3/4-RNase J complex.
Table worksheets:
Interpro group summary
Rrp41 (IPR011807)
Rrp42 (IPR020869)
Rrp4 (IPR023474)
Csl4 (IPR039771)
Nop5 (IPR000692)
DnaG (IPR020607)
RecJ/OB/S1 (IPR038763, IPR012340, and IPR022967)
RNase J (IPR004613)

## Sheet: S2Ai
Summary of RNA degradosome/exosome subunits and associated proteins from Bacteria, Archaea and Eukarya.
Highlights: blue, demonstrated; orange, proposed in this study; related via interpro domain, family and/or superfamily.
										InterPro Hits
Name	Activity	Interpro	E. coli K12	B. subtilis strain 168	H. pylori strain B128	Human mitochondrial degradosome	yeast RNA exosome core - Exo10 (blue) + bridging/accessory factors	Sulfolobus solfataricus P2 RNA exosome	Haloferax volcanii DS2	Archaea	Bacteria	Eukarya	Virus
RNase E	Scaffold, endo RNase	IPR028878	RNase E (P21513)	-	-			-	-	-	11648	8	-
PNPase	3'- to 5'-exo RNase, RNA binding	IPR012162	PNPase (P05055)	PNPase (P50849)	-	PNPase (Q8TCS8)		-	-	22	34956	1626	-
RhlB	RNA binding/ helicase	IPR023554	RhlB (P0A8J8)	-	-			-	-	-	5860	5	-
Enolase	Enolase EC:4.2.1.11	IPR000941	Enolase (P0A6P9)	Enolase (P37869)	-			Enolase (SSO0913)	Enolase (HVO_2774)	1878	36574	9562	2
PfkA	6-phospho-fructokinase EC:2.7.1.11, (ATP-dep)	IPR012828	PfkA (P0A796)	PfkA (O34529)	-			-	-	79	11672	5	-
RNase J	5'-3' exo and endo RNase	IPR004613	-	RNase J1/2 (Q45493, O31760)	RNase J (B9XZG7)			-	RNase J (HVO_2724)	727	20683	7	-
RNase Y	endo RNase	IPR017705	-	RNase Y (O31774)	-			-	-	9	16486	9	-
CshA	RNA helicase	IPR030880	-	CshA (P96614)	-			-	-	-	2773	-	-
RhpA	RNA helicase, binding	IPR011545 IPR014014 IPR001650	RhlB, DeaD, DbpA, SrmB, RhlE	DpbA, CshA, CshB	RhpA (B9XXL6)			Hel308 (SSO2462), SSO1889, SSO2036, SSO0394	Lhr2 (HVO_1333)	2559	92903	61280	20
SUV3	RNA helicase	IPR041453	-	-	-	SUV3 (Q8IYB8)		-	-	-	-	676	-
Rrp41	3'-5' exo RNase, poly-RNA tails	IPR011807	-	-	-			Rrp41 (SSO0735)	-	1141	16	-	-
Rrp42	Non-catalytic Rpr41 scaffold	IPR020869	-	-	-			Rrp42 (SSO0732)	-	957	10	-	-
Rrp4	RNA binding, non-catalytic	IPR023474	-	-	-			Rrp4 (SSO0736)	-	982	5	-	-
Csl4 or CSL4 (SKI4, YNL232W, N1154)	RNA binding and presentation for ribonucleolysis	IPR039771	-	-	-		CSL4 (P53859)	Csl4 (SSO0292)	-	824	4	2143	-
Nop5	rRNA/tRNA 2'-O-methyl-transferase	IPR000692	-	-	-			Nop5 (SSO0940)	Nop5 (HVO_1669)	1669	33	2764	-
DnaG	DNA primase	IPR020607	-	-	-			DnaG (SSO0079)	DnaG (HVO_2321)	1623	8	-	-
RecJ3/4	RecJ4 scaffold; RecJ3 putative exonuclease & RNA binding	IPR038763 IPR012340 IPR004365 IPR022967 IPR003029	-	-	-			-	RecJ3/4 (HVO_1018/HVO_2889)	784	-	-	-
RRP45 (YDR280W, D9954.1)	Non-catalytic, hexameric RNase PH ring subunit	IPR033100	-	-	-		RRP45 (Q05636)	-	-	-	-	2104	-
SKI6 (RRP41, ECM20, YGR195W, G7587)	Non-catalytic, hexameric RNase PH ring subunit	IPR001247, IPR015847, IPR036345, IPR027408, IPR020568	Rph (RNase PH, P0CG19); PNPase (P05055)	Rph (RNase PH, P28619); PNPase (P50849)	-		SKI6 (P46948)	Rrp41/42	-	2604	50554	6816	-
RRP46 (YGR095C)	Non-catalytic, hexameric RNase PH ring subunit	see SKI6	Rph (RNase PH, P0CG19); PNPase (P05055)	Rph (RNase PH, P28619); PNPase (P50849)	-		RRP46 (P53256)	Rrp41/42	-	2604	50554	6816	-
RRP43 (YCR035C, YCR35C, YCR522)	Non-catalytic, hexameric RNase PH ring subunit	IPR033196	-	-	-		RRP43 (P25359)	-	-	-	-	2120	-
RRP42 (YDL111C)	Non-catalytic, hexameric RNase PH ring subunit	see SKI6	Rph (RNase PH, P0CG19); PNPase (P05055)	Rph (RNase PH, P28619); PNPase (P50849)	-		RRP42 (Q12277)	Rrp41/42	-	2604	50554	6816	-
MTR3 (YGR158C, G6676)	Non-catalytic, hexameric RNase PH ring subunit	IPR001247, IPR027408, IPR020568 (related to SKI6 but less IPRs)	Rph (RNase PH, P0CG19); PNPase (P05055)	Rph (RNase PH, P28619); PNPase (P50849)	-		MTR3 (P48240)	Rrp41/42	-	2,878	55438	12915	-
RRP40 (YOL142W)	Non-catalytic, thought to stabilize hexameric RNase PH ring	IPR041054, IPR037319	-	-	-		RRP40 (Q08285)	-	-	-	-	553	-
RRP4 (YHR069C)	peripheral part of the Exo-9 complex is thought to stabilize the hexameric ring of RNase PH-domain subunits	IPR026699	-	-	-		RRP4 (P38792)	Rrp4 (SSO0736)	-	1368	20	4500	-
DIS3 (RRP44, YOL021C, O2197)	3'-5' exo and endo RNase; only catalytically active subunit of the cytoplasmic exosome core	IPR041505	-	-	-		DIS3 (Q08162)	-	-	5	15	5211	3
LRP1 (RRP47, YC1D, YHR081W)	subunit of RNase complex that includes Rrp6-Rrp47), an RNA helicase (Mtr4), and a small protein (Mpp6); role in exosome-dependent processing of pre-rRNA and small nucleolar RNA (snRNA) as well as mRNA degradation; non-homologous end joining (NHEJ) and homologous recombination pathway repair of double strand DNA breaks	IPR011082; IPR007146	-	-	-		LRP1 (P38801)	-	-	-	-	1,566	-
RRP6 (UNC733, YOR001W)	3'-5' exo RNase; part of the nuclear form of the RNA exosome complex; associates with Ski7 in bridging the interaction between the exosome and Ski complexes; specific role in nonstop decay (NSD); component of RNAse complex that includes Rrp6-Rrp47, an RNA helicase (Mtr4), and a small protein (Mpp6)	IPR012588	-	-	-		RRP6 (Q12149)	-	-	2	3	2070	-
SKI7	associates with Rrp6 to bridge the interaction between the exosome and Ski complexes; specific role in nonstop decay (NSD)	IPR027417; IPR000795	common domains (low homology)	common domains (low homology)	common domains (low homology)		SKI7 (Q08491)	common to translation factors (but low identity <30%)	common to translation factors but low identity (<30%) : tif2c (HVO_1901); tef2 (HVO_0356); tef1a2 (HVO_2413); tef1a1 (HVO_0359); tif5B (HVO_1963); Homolog to translation elongation factor aEF-1 alpha subunit (HVO_2575)	7899	251164	112727	115
Mtr4 (DOB1)	RNA helicase of RNase complex that includes Rrp6-Rrp47), an RNA helicase (Mtr4), and a small protein (Mpp6)	IPR016438 (Ski2-like)	-	-	-		MTR4 (P47047)	-	-	1	1	4335	-
Mtr4 (DOB1)	RNA helicase of RNase complex that includes Rrp6-Rrp47), an RNA helicase (Mtr4), and a small protein (Mpp6)	IPR025696 (rRNA processing arch domain)	-	-	-		MTR4 (P47047)	-	-	3	2085*	4852	-
MPP6 (YNR024W)	small protein of RNase complex that includes Rrp6-Rrp47), an RNA helicase (Mtr4), and a small protein (Mpp6); involved in surveillance of pre-rRNAs and pre-mRNAs, and the degradation of cryptic non-coding RNAs (ncRNA) derived from intergenic regions and the ribosomal DNA spacer heterochromatin	IPR019324	-	-	-		MPP6 (P53725)	-	-	1	-	1364	-
SKI2 (YLR398C)	Antiviral helicase ; component of Ski2-Ski3-Ski8-Ski8 (Ski) complex, a tetrameric assembly centered at an Mtr4-like RNA helicase (Ski2) that associates with Exo10 in cytoplasm	see Mtr4	-	-	-		SKI2 (P35207)	-	-	1	1	4335	-
SKI3 (YPR189W)	a component of Ski2-Ski3-Ski8-Ski8 (Ski) complex, a tetrameric assembly centered at an Mtr4-like RNA helicase (Ski2) that associates with Exo10 in cytoplasm	IPR039226	-	-	-		SKI3 (P17883)	-	-	9	294	2489	-
SKI8 (REC103, YGL213C)	a component of Ski2-Ski3-Ski8-Ski8 (Ski) complex, a tetrameric assembly centered at an Mtr4-like RNA helicase (Ski2) that associates with Exo10 in cytoplasm	IPR015943; IPR001680; IPR019775; IPR017986	-	-	-		SKI8 (Q02793)	-	-	404	23292	212367	67
HBS1	paralog of Ski7, functions in no-go decay (NGD); along with Dom34 is implicated in NSD; Elongation factor 1 alpha-like protein	IPR015033; IPR027417; IPR000795	-	-	-		HBS1 (P32769)	-	-	-	-	1353	-
DOM34 (Pelota)	along with Hbs1 is implicated in NSD	IPR038069	-	-	-		DOM34 (P33309)	PelA (SSO0083)	PelA (HVO_2880)	1,592	8	2374	1
RNase PH	Phosphorolytic 3'-5' exoribonuclease that plays an important role in tRNA 3'-end maturation [EC 2.7.7.56]	Interpro - RNase PH family	Rph (RNase PH, P0CG19 - truncated)	Rph (RNase PH, P28619)	-		MTR3, RRP45, SKI6, RRP43, RRP42, RRP46	Rpr41/42	-	1629	21248	41	-
		PMID Refs:	17447862	22568516	23093592	30301808	26222026	24789718, 29159940	This study
Rrp6-Rrp47), an RNA helicase (Mtr4), and a small protein (Mpp6)	additional ribonuclease complex that associates with Exo10 in nucleus
Ski2-Ski3-Ski8-Ski8 (Ski) complex, a tetrameric assembly centered at an Mtr4-like RNA helicase (Ski2)	associates with Exo10 in cytoplasm
Hbs1	paralog of Ski7, functions in no-go decay (NGD); along with Dom34 is implicated in NSD
Dom34	along with Hbs1 is implicated in NSD

## Sheet: S2Aii
	RRP41-IPR011807 homologs used for analysis
Entry	Entry name	Status	Protein names	Organism	Length	Taxonomic lineage (ALL)	Cross-reference (INTERPRO)
A0A524EBU9	A0A524EBU9_9ARCH	unreviewed	Exosome complex exonuclease Rrp41	Candidatus Heimdallarchaeota archaeon	296	cellular organisms, Archaea, Asgard group, Candidatus Heimdallarchaeota, Candidatus Heimdallarchaeota archaeon	IPR001247;IPR015847;IPR036345;IPR027408;IPR020568;IPR011807;
A0A523TGN5	A0A523TGN5_9ARCH	unreviewed	Exosome complex component Rrp41 (EC 3.1.13.-)	Candidatus Heimdallarchaeota archaeon	317	cellular organisms, Archaea, Asgard group, Candidatus Heimdallarchaeota, Candidatus Heimdallarchaeota archaeon	IPR001247;IPR015847;IPR036345;IPR027408;IPR020568;IPR011807;
A0A497RAC3	A0A497RAC3_9ARCH	unreviewed	Exosome complex component Rrp41 (EC 3.1.13.-)	Candidatus Heimdallarchaeota archaeon	319	cellular organisms, Archaea, Asgard group, Candidatus Heimdallarchaeota, Candidatus Heimdallarchaeota archaeon	IPR001247;IPR015847;IPR036345;IPR027408;IPR020568;IPR011807;
A0A523XE25	A0A523XE25_9ARCH	unreviewed	Exosome complex exonuclease Rrp41 (Fragment)	Candidatus Heimdallarchaeota archaeon	273	cellular organisms, Archaea, Asgard group, Candidatus Heimdallarchaeota, Candidatus Heimdallarchaeota archaeon	IPR001247;IPR015847;IPR036345;IPR027408;IPR020568;IPR011807;
A0A1Q9NLM0	A0A1Q9NLM0_9ARCH	unreviewed	Exosome complex component Rrp41 (EC 3.1.13.-)	Candidatus Heimdallarchaeota archaeon LC_3	294	cellular organisms, Archaea, Asgard group, Candidatus Heimdallarchaeota, Candidatus Heimdallarchaeota archaeon LC_3	IPR001247;IPR015847;IPR036345;IPR027408;IPR020568;IPR011807;
A0A2U3CL03	A0A2U3CL03_HEIAB	unreviewed	Exosome complex exonuclease Rrp41	Heimdallarchaeota archaeon (strain B3-JM-08)	251	cellular organisms, Archaea, Asgard group, Candidatus Heimdallarchaeota, Heimdallarchaeota archaeon (strain B3-JM-08)	IPR001247;IPR015847;IPR036345;IPR027408;IPR020568;IPR011807;
A0A0F8XQ08	A0A0F8XQ08_LOKSG	unreviewed	Exosome complex component Rrp41	Lokiarchaeum sp. (strain GC14_75)	254	cellular organisms, Archaea, Asgard group, Candidatus Lokiarchaeota, Lokiarchaeum, unclassified Lokiarchaeum, Lokiarchaeum sp. (strain GC14_75)	IPR001247;IPR015847;IPR036345;IPR027408;IPR020568;IPR011807;
A0A523RCP0	A0A523RCP0_9ARCH	unreviewed	Exosome complex exonuclease Rrp41	Candidatus Lokiarchaeota archaeon	253	cellular organisms, Archaea, Asgard group, Candidatus Lokiarchaeota, unclassified Lokiarchaeota, Candidatus Lokiarchaeota archaeon	IPR001247;IPR015847;IPR036345;IPR027408;IPR020568;IPR011807;
A0A497QUU0	A0A497QUU0_9ARCH	unreviewed	Exosome complex exonuclease Rrp41	Candidatus Lokiarchaeota archaeon	359	cellular organisms, Archaea, Asgard group, Candidatus Lokiarchaeota, unclassified Lokiarchaeota, Candidatus Lokiarchaeota archaeon	IPR001247;IPR015847;IPR036345;IPR027408;IPR020568;IPR011807;
A0A524E2N8	A0A524E2N8_9ARCH	unreviewed	Exosome complex exonuclease Rrp41	Candidatus Lokiarchaeota archaeon	259	cellular organisms, Archaea, Asgard group, Candidatus Lokiarchaeota, unclassified Lokiarchaeota, Candidatus Lokiarchaeota archaeon	IPR001247;IPR015847;IPR036345;IPR027408;IPR020568;IPR011807;
A0A5C9E6M5	A0A5C9E6M5_9ARCH	unreviewed	Exosome complex component Rrp41	Candidatus Lokiarchaeota archaeon	260	cellular organisms, Archaea, Asgard group, Candidatus Lokiarchaeota, unclassified Lokiarchaeota, Candidatus Lokiarchaeota archaeon	IPR001247;IPR015847;IPR036345;IPR027408;IPR020568;IPR011807;
A0A524C3W0	A0A524C3W0_9ARCH	unreviewed	Exosome complex exonuclease Rrp41	Candidatus Lokiarchaeota archaeon	253	cellular organisms, Archaea, Asgard group, Candidatus Lokiarchaeota, unclassified Lokiarchaeota, Candidatus Lokiarchaeota archaeon	IPR001247;IPR015847;IPR036345;IPR027408;IPR020568;IPR011807;
A0A5C9EYG1	A0A5C9EYG1_9ARCH	unreviewed	Exosome complex component Rrp41	Candidatus Lokiarchaeota archaeon	254	cellular organisms, Archaea, Asgard group, Candidatus Lokiarchaeota, unclassified Lokiarchaeota, Candidatus Lokiarchaeota archaeon	IPR001247;IPR015847;IPR036345;IPR027408;IPR020568;IPR011807;
A0A524EVN1	A0A524EVN1_9ARCH	unreviewed	Exosome complex exonuclease Rrp41	Candidatus Lokiarchaeota archaeon	253	cellular organisms, Archaea, Asgard group, Candidatus Lokiarchaeota, unclassified Lokiarchaeota, Candidatus Lokiarchaeota archaeon	IPR001247;IPR015847;IPR036345;IPR027408;IPR020568;IPR011807;
A0A524FGP1	A0A524FGP1_9ARCH	unreviewed	Exosome complex exonuclease Rrp41	Candidatus Lokiarchaeota archaeon	256	cellular organisms, Archaea, Asgard group, Candidatus Lokiarchaeota, unclassified Lokiarchaeota, Candidatus Lokiarchaeota archaeon	IPR001247;IPR015847;IPR036345;IPR027408;IPR020568;IPR011807;
A0A524DHV8	A0A524DHV8_9ARCH	unreviewed	Exosome complex exonuclease Rrp41	Candidatus Lokiarchaeota archaeon	256	cellular organisms, Archaea, Asgard group, Candidatus Lokiarchaeota, unclassified Lokiarchaeota, Candidatus Lokiarchaeota archaeon	IPR001247;IPR015847;IPR036345;IPR027408;IPR020568;IPR011807;
A0A523VSI3	A0A523VSI3_9ARCH	unreviewed	Exosome complex exonuclease Rrp41	Candidatus Lokiarchaeota archaeon	260	cellular organisms, Archaea, Asgard group, Candidatus Lokiarchaeota, unclassified Lokiarchaeota, Candidatus Lokiarchaeota archaeon	IPR001247;IPR015847;IPR036345;IPR027408;IPR020568;IPR011807;
A0A524FRP0	A0A524FRP0_9ARCH	unreviewed	Exosome complex exonuclease Rrp41	Candidatus Lokiarchaeota archaeon	254	cellular organisms, Archaea, Asgard group, Candidatus Lokiarchaeota, unclassified Lokiarchaeota, Candidatus Lokiarchaeota archaeon	IPR001247;IPR015847;IPR036345;IPR027408;IPR020568;IPR011807;
A0A5C9EI71	A0A5C9EI71_9ARCH	unreviewed	Exosome complex component Rrp41	Candidatus Lokiarchaeota archaeon	257	cellular organisms, Archaea, Asgard group, Candidatus Lokiarchaeota, unclassified Lokiarchaeota, Candidatus Lokiarchaeota archaeon	IPR001247;IPR015847;IPR036345;IPR027408;IPR020568;IPR011807;
A0A524DGY9	A0A524DGY9_9ARCH	unreviewed	Exosome complex exonuclease Rrp41	Candidatus Lokiarchaeota archaeon	253	cellular organisms, Archaea, Asgard group, Candidatus Lokiarchaeota, unclassified Lokiarchaeota, Candidatus Lokiarchaeota archaeon	IPR001247;IPR015847;IPR036345;IPR027408;IPR020568;IPR011807;
A0A524CCF1	A0A524CCF1_9ARCH	unreviewed	Exosome complex exonuclease Rrp41	Candidatus Lokiarchaeota archaeon	253	cellular organisms, Archaea, Asgard group, Candidatus Lokiarchaeota, unclassified Lokiarchaeota, Candidatus Lokiarchaeota archaeon	IPR001247;IPR015847;IPR036345;IPR027408;IPR020568;IPR011807;
A0A532TMZ3	A0A532TMZ3_9ARCH	unreviewed	Exosome complex exonuclease Rrp41	Candidatus Lokiarchaeota archaeon Loki_b31	255	cellular organisms, Archaea, Asgard group, Candidatus Lokiarchaeota, unclassified Lokiarchaeota, Candidatus Lokiarchaeota archaeon Loki_b31	IPR001247;IPR015847;IPR036345;IPR027408;IPR020568;IPR011807;
A0A532TET1	A0A532TET1_9ARCH	unreviewed	Exosome complex exonuclease Rrp41	Candidatus Lokiarchaeota archaeon Loki_b32	260	cellular organisms, Archaea, Asgard group, Candidatus Lokiarchaeota, unclassified Lokiarchaeota, Candidatus Lokiarchaeota archaeon Loki_b32	IPR001247;IPR015847;IPR036345;IPR027408;IPR020568;IPR011807;
A0A1Q9N775	A0A1Q9N775_9ARCH	unreviewed	Exosome complex component Rrp41 (EC 3.1.13.-)	Candidatus Odinarchaeota archaeon LCB_4	264	cellular organisms, Archaea, Asgard group, Candidatus Odinarchaeota, Candidatus Odinarchaeota archaeon LCB_4	IPR001247;IPR015847;IPR036345;IPR027408;IPR020568;IPR011807;
A0A1Q9P7G0	A0A1Q9P7G0_9ARCH	unreviewed	Exosome complex component Rrp41 (EC 3.1.13.-)	Candidatus Thorarchaeota archaeon AB_25	272	cellular organisms, Archaea, Asgard group, Candidatus Thorarchaeota, Candidatus Thorarchaeota archaeon AB_25	IPR001247;IPR015847;IPR036345;IPR027408;IPR020568;IPR011807;
A0A524LCC6	A0A524LCC6_THOAR	unreviewed	Exosome complex exonuclease Rrp41	Thorarchaeota archaeon (strain OWC)	266	cellular organisms, Archaea, Asgard group, Candidatus Thorarchaeota, Thorarchaeota archaeon (strain OWC)	IPR001247;IPR015847;IPR036345;IPR027408;IPR020568;IPR011807;
A0A523SD37	A0A523SD37_THOAR	unreviewed	Exosome complex exonuclease Rrp41	Thorarchaeota archaeon (strain OWC)	271	cellular organisms, Archaea, Asgard group, Candidatus Thorarchaeota, Thorarchaeota archaeon (strain OWC)	IPR001247;IPR015847;IPR036345;IPR027408;IPR020568;IPR011807;
A0A524CRI5	A0A524CRI5_THOAR	unreviewed	Exosome complex exonuclease Rrp41	Thorarchaeota archaeon (strain OWC)	274	cellular organisms, Archaea, Asgard group, Candidatus Thorarchaeota, Thorarchaeota archaeon (strain OWC)	IPR001247;IPR015847;IPR036345;IPR027408;IPR020568;IPR011807;
A0A3L6JBT6	A0A3L6JBT6_THOAR	unreviewed	Exosome complex exonuclease Rrp41	Thorarchaeota archaeon (strain OWC)	278	cellular organisms, Archaea, Asgard group, Candidatus Thorarchaeota, Thorarchaeota archaeon (strain OWC)	IPR001247;IPR015847;IPR036345;IPR027408;IPR020568;IPR011807;
A0A524C659	A0A524C659_THOAR	unreviewed	Exosome complex exonuclease Rrp41	Thorarchaeota archaeon (strain OWC)	270	cellular organisms, Archaea, Asgard group, Candidatus Thorarchaeota, Thorarchaeota archaeon (strain OWC)	IPR001247;IPR015847;IPR036345;IPR027408;IPR020568;IPR011807;
A0A524ER20	A0A524ER20_THOAR	unreviewed	Exosome complex exonuclease Rrp41	Thorarchaeota archaeon (strain OWC)	266	cellular organisms, Archaea, Asgard group, Candidatus Thorarchaeota, Thorarchaeota archaeon (strain OWC)	IPR001247;IPR015847;IPR036345;IPR027408;IPR020568;IPR011807;
A0A524G6E7	A0A524G6E7_THOAR	unreviewed	Exosome complex exonuclease Rrp41	Thorarchaeota archaeon (strain OWC)	266	cellular organisms, Archaea, Asgard group, Candidatus Thorarchaeota, Thorarchaeota archaeon (strain OWC)	IPR001247;IPR015847;IPR036345;IPR027408;IPR020568;IPR011807;
A0A524E9B2	A0A524E9B2_THOAR	unreviewed	Exosome complex exonuclease Rrp41	Thorarchaeota archaeon (strain OWC)	270	cellular organisms, Archaea, Asgard group, Candidatus Thorarchaeota, Thorarchaeota archaeon (strain OWC)	IPR001247;IPR015847;IPR036345;IPR027408;IPR020568;IPR011807;
A0A524G902	A0A524G902_THOAR	unreviewed	Exosome complex exonuclease Rrp41	Thorarchaeota archaeon (strain OWC)	271	cellular organisms, Archaea, Asgard group, Candidatus Thorarchaeota, Thorarchaeota archaeon (strain OWC)	IPR001247;IPR015847;IPR036345;IPR027408;IPR020568;IPR011807;
A0A497PXP5	A0A497PXP5_THOAR	unreviewed	Exosome complex exonuclease Rrp41	Thorarchaeota archaeon (strain OWC)	269	cellular organisms, Archaea, Asgard group, Candidatus Thorarchaeota, Thorarchaeota archaeon (strain OWC)	IPR001247;IPR015847;IPR036345;IPR027408;IPR020568;IPR011807;
A0A497QFL3	A0A497QFL3_THOAR	unreviewed	Exosome complex exonuclease Rrp41	Thorarchaeota archaeon (strain OWC)	274	cellular organisms, Archaea, Asgard group, Candidatus Thorarchaeota, Thorarchaeota archaeon (strain OWC)	IPR001247;IPR015847;IPR036345;IPR027408;IPR020568;IPR011807;
A0A523RPV9	A0A523RPV9_THOAR	unreviewed	Exosome complex exonuclease Rrp41	Thorarchaeota archaeon (strain OWC)	267	cellular organisms, Archaea, Asgard group, Candidatus Thorarchaeota, Thorarchaeota archaeon (strain OWC)	IPR001247;IPR015847;IPR036345;IPR027408;IPR020568;IPR011807;
A0A3L6J9U4	A0A3L6J9U4_THOAR	unreviewed	Exosome complex exonuclease Rrp41	Thorarchaeota archaeon (strain OWC)	278	cellular organisms, Archaea, Asgard group, Candidatus Thorarchaeota, Thorarchaeota archaeon (strain OWC)	IPR001247;IPR015847;IPR036345;IPR027408;IPR020568;IPR011807;
A0A524MJY5	A0A524MJY5_THOAR	unreviewed	Exosome complex exonuclease Rrp41	Thorarchaeota archaeon (strain OWC)	266	cellular organisms, Archaea, Asgard group, Candidatus Thorarchaeota, Thorarchaeota archaeon (strain OWC)	IPR001247;IPR015847;IPR036345;IPR027408;IPR020568;IPR011807;
A0A3L6JME0	A0A3L6JME0_THOAR	unreviewed	Exosome complex exonuclease Rrp41	Thorarchaeota archaeon (strain OWC)	271	cellular organisms, Archaea, Asgard group, Candidatus Thorarchaeota, Thorarchaeota archaeon (strain OWC)	IPR001247;IPR015847;IPR036345;IPR027408;IPR020568;IPR011807;
A0A5C9DW59	A0A5C9DW59_THOAR	unreviewed	Exosome complex component Rrp41	Thorarchaeota archaeon (strain OWC)	273	cellular organisms, Archaea, Asgard group, Candidatus Thorarchaeota, Thorarchaeota archaeon (strain OWC)	IPR001247;IPR015847;IPR036345;IPR027408;IPR020568;IPR011807;
A0A497JAX5	A0A497JAX5_9ARCH	unreviewed	Exosome complex component Rrp41 (EC 3.1.13.-)	Candidatus Hydrothermarchaeota archaeon	237	cellular organisms, Archaea, Candidatus Hydrothermarchaeota, Candidatus Hydrothermarchaeota archaeon	IPR001247;IPR015847;IPR036345;IPR027408;IPR020568;IPR011807;
A0A497JDM1	A0A497JDM1_9ARCH	unreviewed	Exosome complex component Rrp41 (EC 3.1.13.-)	Candidatus Hydrothermarchaeota archaeon	237	cellular organisms, Archaea, Candidatus Hydrothermarchaeota, Candidatus Hydrothermarchaeota archaeon	IPR001247;IPR015847;IPR036345;IPR027408;IPR020568;IPR011807;
A0A497SVZ5	A0A497SVZ5_9ARCH	unreviewed	Exosome complex exonuclease Rrp41	Candidatus Aenigmarchaeota archaeon	230	cellular organisms, Archaea, DPANN group, Candidatus Aenigmarchaeota, unclassified Aenigmarchaeota, Candidatus Aenigmarchaeota archaeon	IPR001247;IPR015847;IPR036345;IPR027408;IPR020568;IPR011807;
A0A497S786	A0A497S786_9ARCH	unreviewed	Exosome complex exonuclease Rrp41	Candidatus Aenigmarchaeota archaeon	239	cellular organisms, Archaea, DPANN group, Candidatus Aenigmarchaeota, unclassified Aenigmarchaeota, Candidatus Aenigmarchaeota archaeon	IPR001247;IPR015847;IPR036345;IPR027408;IPR020568;IPR011807;
A0A497TA70	A0A497TA70_9ARCH	unreviewed	Exosome complex exonuclease Rrp41	Candidatus Aenigmarchaeota archaeon	226	cellular organisms, Archaea, DPANN group, Candidatus Aenigmarchaeota, unclassified Aenigmarchaeota, Candidatus Aenigmarchaeota archaeon	IPR001247;IPR015847;IPR036345;IPR027408;IPR020568;IPR011807;
A0A497SLS5	A0A497SLS5_9ARCH	unreviewed	Exosome complex exonuclease Rrp41	Candidatus Aenigmarchaeota archaeon	230	cellular organisms, Archaea, DPANN group, Candidatus Aenigmarchaeota, unclassified Aenigmarchaeota, Candidatus Aenigmarchaeota archaeon	IPR001247;IPR015847;IPR036345;IPR027408;IPR020568;IPR011807;
A0A497T5R8	A0A497T5R8_9ARCH	unreviewed	Exosome complex exonuclease Rrp41	Candidatus Aenigmarchaeota archaeon	226	cellular organisms, Archaea, DPANN group, Candidatus Aenigmarchaeota, unclassified Aenigmarchaeota, Candidatus Aenigmarchaeota archaeon	IPR001247;IPR015847;IPR036345;IPR027408;IPR020568;IPR011807;
A0A497TEX3	A0A497TEX3_9ARCH	unreviewed	Exosome complex exonuclease Rrp41	Candidatus Aenigmarchaeota archaeon	227	cellular organisms, Archaea, DPANN group, Candidatus Aenigmarchaeota, unclassified Aenigmarchaeota, Candidatus Aenigmarchaeota archaeon	IPR001247;IPR015847;IPR036345;IPR027408;IPR020568;IPR011807;
A0A497SWL1	A0A497SWL1_9ARCH	unreviewed	Exosome complex exonuclease Rrp41	Candidatus Aenigmarchaeota archaeon	238	cellular organisms, Archaea, DPANN group, Candidatus Aenigmarchaeota, unclassified Aenigmarchaeota, Candidatus Aenigmarchaeota archaeon	IPR001247;IPR015847;IPR036345;IPR027408;IPR020568;IPR011807;
A0A497SNX0	A0A497SNX0_9ARCH	unreviewed	Exosome complex component Rrp41 (EC 3.1.13.-)	Candidatus Aenigmarchaeota archaeon	247	cellular organisms, Archaea, DPANN group, Candidatus Aenigmarchaeota, unclassified Aenigmarchaeota, Candidatus Aenigmarchaeota archaeon	IPR001247;IPR015847;IPR036345;IPR027408;IPR020568;IPR011807;
A0A497SFE6	A0A497SFE6_9ARCH	unreviewed	Exosome complex exonuclease Rrp41	Candidatus Aenigmarchaeota archaeon	235	cellular organisms, Archaea, DPANN group, Candidatus Aenigmarchaeota, unclassified Aenigmarchaeota, Candidatus Aenigmarchaeota archaeon	IPR001247;IPR015847;IPR036345;IPR027408;IPR020568;IPR011807;
A0A497TJE8	A0A497TJE8_9ARCH	unreviewed	Exosome complex exonuclease Rrp41	Candidatus Aenigmarchaeota archaeon	231	cellular organisms, Archaea, DPANN group, Candidatus Aenigmarchaeota, unclassified Aenigmarchaeota, Candidatus Aenigmarchaeota archaeon	IPR001247;IPR015847;IPR036345;IPR027408;IPR020568;IPR011807;
A0A2H9PHM7	A0A2H9PHM7_9ARCH	unreviewed	Exosome complex exonuclease Rrp41	Candidatus Aenigmarchaeota archaeon CG_4_10_14_0_8_um_filter_37_24	237	cellular organisms, Archaea, DPANN group, Candidatus Aenigmarchaeota, unclassified Aenigmarchaeota, Candidatus Aenigmarchaeota archaeon CG_4_10_14_0_8_um_filter_37_24	IPR001247;IPR015847;IPR036345;IPR027408;IPR020568;IPR011807;
A0A2H9NRM4	A0A2H9NRM4_9ARCH	unreviewed	Exosome complex exonuclease Rrp41	Candidatus Aenigmarchaeota archaeon CG_4_10_14_3_um_filter_37_21	237	cellular organisms, Archaea, DPANN group, Candidatus Aenigmarchaeota, unclassified Aenigmarchaeota, Candidatus Aenigmarchaeota archaeon CG_4_10_14_3_um_filter_37_21	IPR001247;IPR015847;IPR036345;IPR027408;IPR020568;IPR011807;
A0A2H9NFP3	A0A2H9NFP3_9ARCH	unreviewed	Exosome complex exonuclease Rrp41	Candidatus Aenigmarchaeota archaeon CG_4_8_14_3_um_filter_37_24	237	cellular organisms, Archaea, DPANN group, Candidatus Aenigmarchaeota, unclassified Aenigmarchaeota, Candidatus Aenigmarchaeota archaeon CG_4_8_14_3_um_filter_37_24	IPR001247;IPR015847;IPR036345;IPR027408;IPR020568;IPR011807;
A0A2H9R3Q5	A0A2H9R3Q5_9ARCH	unreviewed	Exosome complex exonuclease Rrp41	Candidatus Aenigmarchaeota archaeon CG_4_9_14_3_um_filter_37_18	237	cellular organisms, Archaea, DPANN group, Candidatus Aenigmarchaeota, unclassified Aenigmarchaeota, Candidatus Aenigmarchaeota archaeon CG_4_9_14_3_um_filter_37_18	IPR001247;IPR015847;IPR036345;IPR027408;IPR020568;IPR011807;
A0A2H9MGY0	A0A2H9MGY0_9ARCH	unreviewed	Exosome complex exonuclease Rrp41	Candidatus Aenigmarchaeota archaeon CG01_land_8_20_14_3_00_37_9	237	cellular organisms, Archaea, DPANN group, Candidatus Aenigmarchaeota, unclassified Aenigmarchaeota, Candidatus Aenigmarchaeota archaeon CG01_land_8_20_14_3_00_37_9	IPR001247;IPR015847;IPR036345;IPR027408;IPR020568;IPR011807;
A0A1J4RLC8	A0A1J4RLC8_9ARCH	unreviewed	Exosome complex exonuclease Rrp41	Candidatus Aenigmarchaeota archaeon CG1_02_38_14	237	cellular organisms, Archaea, DPANN group, Candidatus Aenigmarchaeota, unclassified Aenigmarchaeota, Candidatus Aenigmarchaeota archaeon CG1_02_38_14	IPR001247;IPR015847;IPR036345;IPR027408;IPR020568;IPR011807;
A0A2H9MZI6	A0A2H9MZI6_9ARCH	unreviewed	Exosome complex exonuclease Rrp41	Candidatus Aenigmarchaeota archaeon CG15_BIG_FIL_POST_REV_8_21_14_020_37_27	237	cellular organisms, Archaea, DPANN group, Candidatus Aenigmarchaeota, unclassified Aenigmarchaeota, Candidatus Aenigmarchaeota archaeon CG15_BIG_FIL_POST_REV_8_21_14_020_37_27	IPR001247;IPR015847;IPR036345;IPR027408;IPR020568;IPR011807;
A0A256ZV76	A0A256ZV76_9ARCH	unreviewed	Exosome complex exonuclease Rrp41	Candidatus Aenigmarchaeota archaeon ex4484_14	235	cellular organisms, Archaea, DPANN group, Candidatus Aenigmarchaeota, unclassified Aenigmarchaeota, Candidatus Aenigmarchaeota archaeon ex4484_14	IPR001247;IPR015847;IPR036345;IPR027408;IPR020568;IPR011807;
A0A256YNZ2	A0A256YNZ2_9ARCH	unreviewed	Exosome complex exonuclease Rrp41	Candidatus Aenigmarchaeota archaeon ex4484_224	240	cellular organisms, Archaea, DPANN group, Candidatus Aenigmarchaeota, unclassified Aenigmarchaeota, Candidatus Aenigmarchaeota archaeon ex4484_224	IPR001247;IPR015847;IPR036345;IPR027408;IPR020568;IPR011807;
A0A2H9PGA9	A0A2H9PGA9_9ARCH	unreviewed	Exosome complex component Rrp41 (EC 3.1.13.-)	Candidatus Altiarchaeum sp. CG_4_10_14_0_8_um_filter_32_851	239	cellular organisms, Archaea, DPANN group, Candidatus Altiarchaeota, Candidatus Altiarchaeales, Candidatus Altiarchaeum, unclassified Candidatus Altiarchaeum, Candidatus Altiarchaeum sp. CG_4_10_14_0_8_um_filter_32_851	IPR001247;IPR015847;IPR036345;IPR027408;IPR020568;IPR011807;
A0A2H9M5Z5	A0A2H9M5Z5_9ARCH	unreviewed	Exosome complex component Rrp41 (EC 3.1.13.-)	Candidatus Altiarchaeum sp. CG03_land_8_20_14_0_80_32_618	239	cellular organisms, Archaea, DPANN group, Candidatus Altiarchaeota, Candidatus Altiarchaeales, Candidatus Altiarchaeum, unclassified Candidatus Altiarchaeum, Candidatus Altiarchaeum sp. CG03_land_8_20_14_0_80_32_618	IPR001247;IPR015847;IPR036345;IPR027408;IPR020568;IPR011807;
A0A2G9LLR3	A0A2G9LLR3_9ARCH	unreviewed	Exosome complex component Rrp41 (EC 3.1.13.-)	Candidatus Altiarchaeum sp. CG12_big_fil_rev_8_21_14_0_65_33_22	239	cellular organisms, Archaea, DPANN group, Candidatus Altiarchaeota, Candidatus Altiarchaeales, Candidatus Altiarchaeum, unclassified Candidatus Altiarchaeum, Candidatus Altiarchaeum sp. CG12_big_fil_rev_8_21_14_0_65_33_22	IPR001247;IPR015847;IPR036345;IPR027408;IPR020568;IPR011807;
A0A1J5J5N0	A0A1J5J5N0_9ARCH	unreviewed	Exosome complex component Rrp41 (EC 3.1.13.-)	Candidatus Altiarchaeum sp. CG2_30_32_3053	239	cellular organisms, Archaea, DPANN group, Candidatus Altiarchaeota, Candidatus Altiarchaeales, Candidatus Altiarchaeum, unclassified Candidatus Altiarchaeum, Candidatus Altiarchaeum sp. CG2_30_32_3053	IPR001247;IPR015847;IPR036345;IPR027408;IPR020568;IPR011807;
A0A497RYJ7	A0A497RYJ7_9ARCH	unreviewed	Exosome complex component Rrp41 (EC 3.1.13.-)	Candidatus Altiarchaeales archaeon	242	cellular organisms, Archaea, DPANN group, Candidatus Altiarchaeota, Candidatus Altiarchaeales, unclassified Candidatus Altiarchaeales, Candidatus Altiarchaeales archaeon	IPR001247;IPR015847;IPR036345;IPR027408;IPR020568;IPR011807;
A0A497S9L7	A0A497S9L7_9ARCH	unreviewed	Exosome complex exonuclease Rrp41	Candidatus Altiarchaeales archaeon	239	cellular organisms, Archaea, DPANN group, Candidatus Altiarchaeota, Candidatus Altiarchaeales, unclassified Candidatus Altiarchaeales, Candidatus Altiarchaeales archaeon	IPR001247;IPR015847;IPR036345;IPR027408;IPR020568;IPR011807;
A0A497RPZ1	A0A497RPZ1_9ARCH	unreviewed	Exosome complex component Rrp41 (EC 3.1.13.-)	Candidatus Altiarchaeales archaeon	249	cellular organisms, Archaea, DPANN group, Candidatus Altiarchaeota, Candidatus Altiarchaeales, unclassified Candidatus Altiarchaeales, Candidatus Altiarchaeales archaeon	IPR001247;IPR015847;IPR036345;IPR027408;IPR020568;IPR011807;
A0A497S5T9	A0A497S5T9_9ARCH	unreviewed	Exosome complex component Rrp41 (EC 3.1.13.-)	Candidatus Altiarchaeales archaeon	243	cellular organisms, Archaea, DPANN group, Candidatus Altiarchaeota, Candidatus Altiarchaeales, unclassified Candidatus Altiarchaeales, Candidatus Altiarchaeales archaeon	IPR001247;IPR015847;IPR036345;IPR027408;IPR020568;IPR011807;
A0A497RZS1	A0A497RZS1_9ARCH	unreviewed	Exosome complex component Rrp41 (EC 3.1.13.-)	Candidatus Altiarchaeales archaeon	242	cellular organisms, Archaea, DPANN group, Candidatus Altiarchaeota, Candidatus Altiarchaeales, unclassified Candidatus Altiarchaeales, Candidatus Altiarchaeales archaeon	IPR001247;IPR015847;IPR036345;IPR027408;IPR020568;IPR011807;
A0A1W9MNU1	A0A1W9MNU1_9ARCH	unreviewed	Exosome complex component Rrp41 (EC 3.1.13.-)	Candidatus Altiarchaeales archaeon A3	239	cellular organisms, Archaea, DPANN group, Candidatus Altiarchaeota, Candidatus Altiarchaeales, unclassified Candidatus Altiarchaeales, Candidatus Altiarchaeales archaeon A3	IPR001247;IPR015847;IPR036345;IPR027408;IPR020568;IPR011807;
A0A256ZM87	A0A256ZM87_9ARCH	unreviewed	Exosome complex exonuclease Rrp41	Candidatus Altiarchaeales archaeon ex4484_2	244	cellular organisms, Archaea, DPANN group, Candidatus Altiarchaeota, Candidatus Altiarchaeales, unclassified Candidatus Altiarchaeales, Candidatus Altiarchaeales archaeon ex4484_2	IPR001247;IPR015847;IPR036345;IPR027408;IPR020568;IPR011807;
A0A256YQH8	A0A256YQH8_9ARCH	unreviewed	Exosome complex component Rrp41 (EC 3.1.13.-)	Candidatus Altiarchaeales archaeon ex4484_43	242	cellular organisms, Archaea, DPANN group, Candidatus Altiarchaeota, Candidatus Altiarchaeales, unclassified Candidatus Altiarchaeales, Candidatus Altiarchaeales archaeon ex4484_43	IPR001247;IPR015847;IPR036345;IPR027408;IPR020568;IPR011807;
A0A2I0QM88	A0A2I0QM88_9ARCH	unreviewed	Exosome complex component Rrp41 (EC 3.1.13.-)	Candidatus Altiarchaeales archaeon HGW-Altiarchaeales-1	239	cellular organisms, Archaea, DPANN group, Candidatus Altiarchaeota, Candidatus Altiarchaeales, unclassified Candidatus Altiarchaeales, Candidatus Altiarchaeales archaeon HGW-Altiarchaeales-1	IPR001247;IPR015847;IPR036345;IPR027408;IPR020568;IPR011807;
A0A2I0QJK0	A0A2I0QJK0_9ARCH	unreviewed	Exosome complex exonuclease Rrp41 (Fragment)	Candidatus Altiarchaeales archaeon HGW-Altiarchaeales-2	238	cellular organisms, Archaea, DPANN group, Candidatus Altiarchaeota, Candidatus Altiarchaeales, unclassified Candidatus Altiarchaeales, Candidatus Altiarchaeales archaeon HGW-Altiarchaeales-2	IPR001247;IPR015847;IPR036345;IPR027408;IPR020568;IPR011807;
A0A2I0QDK0	A0A2I0QDK0_9ARCH	unreviewed	Exosome complex component Rrp41 (EC 3.1.13.-)	Candidatus Altiarchaeales archaeon HGW-Altiarchaeales-3	237	cellular organisms, Archaea, DPANN group, Candidatus Altiarchaeota, Candidatus Altiarchaeales, unclassified Candidatus Altiarchaeales, Candidatus Altiarchaeales archaeon HGW-Altiarchaeales-3	IPR001247;IPR015847;IPR036345;IPR027408;IPR020568;IPR011807;
A0A1D2RFX1	A0A1D2RFX1_9ARCH	unreviewed	Exosome complex component Rrp41 (EC 3.1.13.-)	Candidatus Altiarchaeales archaeon IMC4	237	cellular organisms, Archaea, DPANN group, Candidatus Altiarchaeota, Candidatus Altiarchaeales, unclassified Candidatus Altiarchaeales, Candidatus Altiarchaeales archaeon IMC4	IPR001247;IPR015847;IPR036345;IPR027408;IPR020568;IPR011807;
A0A1D2R2J3	A0A1D2R2J3_9ARCH	unreviewed	Exosome complex exonuclease Rrp41	Candidatus Altiarchaeales archaeon WOR_SM1_79	222	cellular organisms, Archaea, DPANN group, Candidatus Altiarchaeota, Candidatus Altiarchaeales, unclassified Candidatus Altiarchaeales, Candidatus Altiarchaeales archaeon WOR_SM1_79	IPR001247;IPR015847;IPR036345;IPR027408;IPR020568;IPR011807;
A0A1D2R662	A0A1D2R662_9ARCH	unreviewed	Exosome complex component Rrp41 (EC 3.1.13.-)	Candidatus Altiarchaeales archaeon WOR_SM1_86-2	237	cellular organisms, Archaea, DPANN group, Candidatus Altiarchaeota, Candidatus Altiarchaeales, unclassified Candidatus Altiarchaeales, Candidatus Altiarchaeales archaeon WOR_SM1_86-2	IPR001247;IPR015847;IPR036345;IPR027408;IPR020568;IPR011807;
A0A2D6M1H5	A0A2D6M1H5_9ARCH	unreviewed	Exosome complex exonuclease Rrp41	Candidatus Diapherotrites archaeon	265	cellular organisms, Archaea, DPANN group, Candidatus Diapherotrites, unclassified Diapherotrites, Candidatus Diapherotrites archaeon	IPR001247;IPR015847;IPR036345;IPR027408;IPR020568;IPR011807;
A0A2D6LPL5	A0A2D6LPL5_9ARCH	unreviewed	Exosome complex exonuclease Rrp41	Candidatus Diapherotrites archaeon	257	cellular organisms, Archaea, DPANN group, Candidatus Diapherotrites, unclassified Diapherotrites, Candidatus Diapherotrites archaeon	IPR001247;IPR015847;IPR036345;IPR027408;IPR020568;IPR011807;
A0A497JHH2	A0A497JHH2_9ARCH	unreviewed	Exosome complex exonuclease Rrp41	Candidatus Diapherotrites archaeon	268	cellular organisms, Archaea, DPANN group, Candidatus Diapherotrites, unclassified Diapherotrites, Candidatus Diapherotrites archaeon	IPR001247;IPR015847;IPR036345;IPR027408;IPR020568;IPR011807;
A0A2H9LAQ0	A0A2H9LAQ0_9ARCH	unreviewed	Exosome complex exonuclease Rrp41	Candidatus Diapherotrites archaeon CG08_land_8_20_14_0_20_34_12	244	cellular organisms, Archaea, DPANN group, Candidatus Diapherotrites, unclassified Diapherotrites, Candidatus Diapherotrites archaeon CG08_land_8_20_14_0_20_34_12	IPR001247;IPR015847;IPR036345;IPR027408;IPR020568;IPR011807;
A0A2H9L5U2	A0A2H9L5U2_9ARCH	unreviewed	Exosome complex exonuclease Rrp41	Candidatus Diapherotrites archaeon CG09_land_8_20_14_0_10_32_12	240	cellular organisms, Archaea, DPANN group, Candidatus Diapherotrites, unclassified Diapherotrites, Candidatus Diapherotrites archaeon CG09_land_8_20_14_0_10_32_12	IPR001247;IPR015847;IPR036345;IPR027408;IPR020568;IPR011807;
A0A2G9LIT8	A0A2G9LIT8_9ARCH	unreviewed	Exosome complex exonuclease Rrp41	Candidatus Huberiarchaeum crystalense	242	cellular organisms, Archaea, DPANN group, Candidatus Huberarchaea, Candidatus Huberiarchaeum, Candidatus Huberiarchaeum crystalense	IPR001247;IPR015847;IPR036345;IPR027408;IPR020568;IPR011807;
A0A497ICU4	A0A497ICU4_9ARCH	unreviewed	Exosome complex exonuclease Rrp41	Candidatus Micrarchaeota archaeon	249	cellular organisms, Archaea, DPANN group, Candidatus Micrarchaeota, unclassified Candidatus Micrarchaeota, Candidatus Micrarchaeota archaeon	IPR001247;IPR015847;IPR036345;IPR027408;IPR020568;IPR011807;
A0A497IFW8	A0A497IFW8_9ARCH	unreviewed	Exosome complex component Rrp41 (EC 3.1.13.-)	Candidatus Micrarchaeota archaeon	244	cellular organisms, Archaea, DPANN group, Candidatus Micrarchaeota, unclassified Candidatus Micrarchaeota, Candidatus Micrarchaeota archaeon	IPR001247;IPR015847;IPR036345;IPR027408;IPR020568;IPR011807;
A0A2H9LXA4	A0A2H9LXA4_9ARCH	unreviewed	Exosome complex exonuclease Rrp41	Candidatus Micrarchaeota archaeon CG06_land_8_20_14_3_00_50_6	252	cellular organisms, Archaea, DPANN group, Candidatus Micrarchaeota, unclassified Candidatus Micrarchaeota, Candidatus Micrarchaeota archaeon CG06_land_8_20_14_3_00_50_6	IPR001247;IPR015847;IPR036345;IPR027408;IPR020568;IPR011807;
A0A2H9L6C2	A0A2H9L6C2_9ARCH	unreviewed	Exosome complex exonuclease Rrp41	Candidatus Micrarchaeota archaeon CG08_land_8_20_14_0_20_49_17	252	cellular organisms, Archaea, DPANN group, Candidatus Micrarchaeota, unclassified Candidatus Micrarchaeota, Candidatus Micrarchaeota archaeon CG08_land_8_20_14_0_20_49_17	IPR001247;IPR015847;IPR036345;IPR027408;IPR020568;IPR011807;
A0A2G9PS34	A0A2G9PS34_9ARCH	unreviewed	Exosome complex exonuclease Rrp41	Candidatus Micrarchaeota archaeon CG08_land_8_20_14_0_20_59_11	253	cellular organisms, Archaea, DPANN group, Candidatus Micrarchaeota, unclassified Candidatus Micrarchaeota, Candidatus Micrarchaeota archaeon CG08_land_8_20_14_0_20_59_11	IPR001247;IPR015847;IPR036345;IPR027408;IPR020568;IPR011807;
A0A1J4UG82	A0A1J4UG82_9ARCH	unreviewed	Exosome complex exonuclease Rrp41	Candidatus Micrarchaeota archaeon CG1_02_49_24	252	cellular organisms, Archaea, DPANN group, Candidatus Micrarchaeota, unclassified Candidatus Micrarchaeota, Candidatus Micrarchaeota archaeon CG1_02_49_24	IPR001247;IPR015847;IPR036345;IPR027408;IPR020568;IPR011807;
A0A1F6QTC3	A0A1F6QTC3_9ARCH	unreviewed	Exosome complex exonuclease Rrp41	Candidatus Micrarchaeota archaeon RBG_16_36_9	245	cellular organisms, Archaea, DPANN group, Candidatus Micrarchaeota, unclassified Candidatus Micrarchaeota, Candidatus Micrarchaeota archaeon RBG_16_36_9	IPR001247;IPR015847;IPR036345;IPR027408;IPR020568;IPR011807;
A0A1F6R5J0	A0A1F6R5J0_9ARCH	unreviewed	Exosome complex exonuclease Rrp41	Candidatus Micrarchaeota archaeon RBG_16_49_10	237	cellular organisms, Archaea, DPANN group, Candidatus Micrarchaeota, unclassified Candidatus Micrarchaeota, Candidatus Micrarchaeota archaeon RBG_16_49_10	IPR001247;IPR015847;IPR036345;IPR027408;IPR020568;IPR011807;
A0A2D6M6F5	A0A2D6M6F5_9ARCH	unreviewed	Exosome complex exonuclease Rrp41	Candidatus Pacearchaeota archaeon	239	cellular organisms, Archaea, DPANN group, Candidatus Pacearchaeota, Candidatus Pacearchaeota archaeon	IPR001247;IPR015847;IPR036345;IPR027408;IPR020568;IPR011807;
A0A2D6RMZ4	A0A2D6RMZ4_9ARCH	unreviewed	Exosome complex exonuclease Rrp41	Candidatus Pacearchaeota archaeon	235	cellular organisms, Archaea, DPANN group, Candidatus Pacearchaeota, Candidatus Pacearchaeota archaeon	IPR001247;IPR015847;IPR036345;IPR027408;IPR020568;IPR011807;
A0A2H9PVU7	A0A2H9PVU7_9ARCH	unreviewed	Exosome complex exonuclease Rrp41	Candidatus Pacearchaeota archaeon CG_4_10_14_0_2_um_filter_35_33	231	cellular organisms, Archaea, DPANN group, Candidatus Pacearchaeota, Candidatus Pacearchaeota archaeon CG_4_10_14_0_2_um_filter_35_33	IPR001247;IPR015847;IPR036345;IPR027408;IPR020568;IPR011807;
A0A2H9NZQ0	A0A2H9NZQ0_9ARCH	unreviewed	Exosome complex exonuclease Rrp41	Candidatus Pacearchaeota archaeon CG_4_10_14_0_8_um_filter_35_169	231	cellular organisms, Archaea, DPANN group, Candidatus Pacearchaeota, Candidatus Pacearchaeota archaeon CG_4_10_14_0_8_um_filter_35_169	IPR001247;IPR015847;IPR036345;IPR027408;IPR020568;IPR011807;
A0A2H9RJ83	A0A2H9RJ83_9ARCH	unreviewed	Exosome complex exonuclease Rrp41	Candidatus Pacearchaeota archaeon CG_4_9_14_0_2_um_filter_39_13	234	cellular organisms, Archaea, DPANN group, Candidatus Pacearchaeota, Candidatus Pacearchaeota archaeon CG_4_9_14_0_2_um_filter_39_13	IPR001247;IPR015847;IPR036345;IPR027408;IPR020568;IPR011807;
A0A2H9R5W3	A0A2H9R5W3_9ARCH	unreviewed	Exosome complex exonuclease Rrp41	Candidatus Pacearchaeota archaeon CG_4_9_14_0_8_um_filter_35_24	231	cellular organisms, Archaea, DPANN group, Candidatus Pacearchaeota, Candidatus Pacearchaeota archaeon CG_4_9_14_0_8_um_filter_35_24	IPR001247;IPR015847;IPR036345;IPR027408;IPR020568;IPR011807;
A0A2H9QJK3	A0A2H9QJK3_9ARCH	unreviewed	Exosome complex exonuclease Rrp41	Candidatus Pacearchaeota archaeon CG_4_9_14_3_um_filter_35_19	231	cellular organisms, Archaea, DPANN group, Candidatus Pacearchaeota, Candidatus Pacearchaeota archaeon CG_4_9_14_3_um_filter_35_19	IPR001247;IPR015847;IPR036345;IPR027408;IPR020568;IPR011807;
A0A1J4ZEQ9	A0A1J4ZEQ9_9ARCH	unreviewed	Exosome complex exonuclease Rrp41	Candidatus Pacearchaeota archaeon CG1_02_32_132	230	cellular organisms, Archaea, DPANN group, Candidatus Pacearchaeota, Candidatus Pacearchaeota archaeon CG1_02_32_132	IPR001247;IPR015847;IPR036345;IPR027408;IPR020568;IPR011807;
A0A1J4W1V9	A0A1J4W1V9_9ARCH	unreviewed	Exosome complex exonuclease Rrp41	Candidatus Pacearchaeota archaeon CG1_02_35_32	231	cellular organisms, Archaea, DPANN group, Candidatus Pacearchaeota, Candidatus Pacearchaeota archaeon CG1_02_35_32	IPR001247;IPR015847;IPR036345;IPR027408;IPR020568;IPR011807;
A0A1J4W408	A0A1J4W408_9ARCH	unreviewed	Exosome complex exonuclease Rrp41	Candidatus Pacearchaeota archaeon CG1_02_39_14	234	cellular organisms, Archaea, DPANN group, Candidatus Pacearchaeota, Candidatus Pacearchaeota archaeon CG1_02_39_14	IPR001247;IPR015847;IPR036345;IPR027408;IPR020568;IPR011807;
A0A2G9NR59	A0A2G9NR59_9ARCH	unreviewed	Exosome complex exonuclease Rrp41	Candidatus Pacearchaeota archaeon CG10_big_fil_rev_8_21_14_0_10_31_24	232	cellular organisms, Archaea, DPANN group, Candidatus Pacearchaeota, Candidatus Pacearchaeota archaeon CG10_big_fil_rev_8_21_14_0_10_31_24	IPR001247;IPR015847;IPR036345;IPR027408;IPR020568;IPR011807;
A0A2G9PXI3	A0A2G9PXI3_9ARCH	unreviewed	Exosome complex exonuclease Rrp41	Candidatus Pacearchaeota archaeon CG10_big_fil_rev_8_21_14_0_10_35_219	231	cellular organisms, Archaea, DPANN group, Candidatus Pacearchaeota, Candidatus Pacearchaeota archaeon CG10_big_fil_rev_8_21_14_0_10_35_219	IPR001247;IPR015847;IPR036345;IPR027408;IPR020568;IPR011807;
F2UTS8	F2UTS8_PARA4	unreviewed	3' exoribonuclease	Candidatus Parvarchaeum acidiphilum ARMAN-4_'5-way FS'	235	cellular organisms, Archaea, DPANN group, Candidatus Parvarchaeota, Candidatus Parvarchaeum, Parvarchaeum acidiphilum, Candidatus Parvarchaeum acidiphilum ARMAN-4_'5-way FS'	IPR001247;IPR015847;IPR036345;IPR027408;IPR020568;IPR011807;
F2UU77	F2UU77_PARA5	unreviewed	3' exoribonuclease	Candidatus Parvarchaeum acidophilus ARMAN-5_'5-way FS'	236	cellular organisms, Archaea, DPANN group, Candidatus Parvarchaeota, Candidatus Parvarchaeum, Parvarchaeum acidophilus, Candidatus Parvarchaeum acidophilus ARMAN-5_'5-way FS'	IPR001247;IPR015847;IPR036345;IPR027408;IPR020568;IPR011807;
A0A2V4CZG0	A0A2V4CZG0_9ARCH	unreviewed	Exosome complex exonuclease Rrp41	Candidatus Parvarchaeota archaeon	235	cellular organisms, Archaea, DPANN group, Candidatus Parvarchaeota, unclassified Candidatus Parvarchaeota, Candidatus Parvarchaeota archaeon	IPR001247;IPR015847;IPR036345;IPR027408;IPR020568;IPR011807;
A0A519BU88	A0A519BU88_9ARCH	unreviewed	Exosome complex exonuclease Rrp41	Candidatus Parvarchaeota archaeon	235	cellular organisms, Archaea, DPANN group, Candidatus Parvarchaeota, unclassified Candidatus Parvarchaeota, Candidatus Parvarchaeota archaeon	IPR001247;IPR015847;IPR036345;IPR027408;IPR020568;IPR011807;
A0A3M1FC66	A0A3M1FC66_9ARCH	unreviewed	Exosome complex exonuclease Rrp41	Candidatus Woesearchaeota archaeon	235	cellular organisms, Archaea, DPANN group, Candidatus Woesearchaeota, Candidatus Woesearchaeota archaeon	IPR001247;IPR015847;IPR036345;IPR027408;IPR020568;IPR011807;
A0A2D6LJN7	A0A2D6LJN7_9ARCH	unreviewed	Exosome complex exonuclease Rrp41	Candidatus Woesearchaeota archaeon	236	cellular organisms, Archaea, DPANN group, Candidatus Woesearchaeota, Candidatus Woesearchaeota archaeon	IPR001247;IPR015847;IPR036345;IPR027408;IPR020568;IPR011807;
A0A2D6SQS8	A0A2D6SQS8_9ARCH	unreviewed	Exosome complex exonuclease Rrp41	Candidatus Woesearchaeota archaeon	235	cellular organisms, Archaea, DPANN group, Candidatus Woesearchaeota, Candidatus Woesearchaeota archaeon	IPR001247;IPR015847;IPR036345;IPR027408;IPR020568;IPR011807;
A0A2D6JQC0	A0A2D6JQC0_9ARCH	unreviewed	Exosome complex exonuclease Rrp41	Candidatus Woesearchaeota archaeon	242	cellular organisms, Archaea, DPANN group, Candidatus Woesearchaeota, Candidatus Woesearchaeota archaeon	IPR001247;IPR015847;IPR036345;IPR027408;IPR020568;IPR011807;
A0A2E7LTA3	A0A2E7LTA3_9ARCH	unreviewed	Exosome complex exonuclease Rrp41	Candidatus Woesearchaeota archaeon	238	cellular organisms, Archaea, DPANN group, Candidatus Woesearchaeota, Candidatus Woesearchaeota archaeon	IPR001247;IPR015847;IPR036345;IPR027408;IPR020568;IPR011807;
A0A2D5XCB5	A0A2D5XCB5_9ARCH	unreviewed	Exosome complex exonuclease Rrp41	Candidatus Woesearchaeota archaeon	238	cellular organisms, Archaea, DPANN group, Candidatus Woesearchaeota, Candidatus Woesearchaeota archaeon	IPR001247;IPR015847;IPR036345;IPR027408;IPR020568;IPR011807;
A0A2J6H0P1	A0A2J6H0P1_9ARCH	unreviewed	Exosome complex exonuclease Rrp41	Candidatus Woesearchaeota archaeon	236	cellular organisms, Archaea, DPANN group, Candidatus Woesearchaeota, Candidatus Woesearchaeota archaeon	IPR001247;IPR015847;IPR036345;IPR027408;IPR020568;IPR011807;
Q74NF6	Q74NF6_NANEQ	unreviewed	NEQ248	Nanoarchaeum equitans (strain Kin4-M)	233	cellular organisms, Archaea, DPANN group, Nanoarchaeota, Nanoarchaeales, Nanoarchaeaceae, Nanoarchaeum, Nanoarchaeum equitans, Nanoarchaeum equitans (strain Kin4-M)	IPR001247;IPR015847;IPR036345;IPR027408;IPR020568;IPR011807;
A0A2D6PHE0	A0A2D6PHE0_9ARCH	unreviewed	Exosome complex exonuclease Rrp41	Nanoarchaeota archaeon	233	cellular organisms, Archaea, DPANN group, Nanoarchaeota, unclassified Nanoarchaeota, unclassified Nanoarchaeota (miscellaneous), Nanoarchaeota archaeon	IPR001247;IPR015847;IPR036345;IPR027408;IPR020568;IPR011807;
A0A497I8X6	A0A497I8X6_9ARCH	unreviewed	Exosome complex exonuclease Rrp41	Nanoarchaeota archaeon	227	cellular organisms, Archaea, DPANN group, Nanoarchaeota, unclassified Nanoarchaeota, unclassified Nanoarchaeota (miscellaneous), Nanoarchaeota archaeon	IPR001247;IPR015847;IPR036345;IPR027408;IPR020568;IPR011807;
A0A2D6NXV8	A0A2D6NXV8_9ARCH	unreviewed	Exosome complex exonuclease Rrp41	Nanoarchaeota archaeon	232	cellular organisms, Archaea, DPANN group, Nanoarchaeota, unclassified Nanoarchaeota, unclassified Nanoarchaeota (miscellaneous), Nanoarchaeota archaeon	IPR001247;IPR015847;IPR036345;IPR027408;IPR020568;IPR011807;
A0A497I5Z1	A0A497I5Z1_9ARCH	unreviewed	Exosome complex exonuclease Rrp41	Nanoarchaeota archaeon	231	cellular organisms, Archaea, DPANN group, Nanoarchaeota, unclassified Nanoarchaeota, unclassified Nanoarchaeota (miscellaneous), Nanoarchaeota archaeon	IPR001247;IPR015847;IPR036345;IPR027408;IPR020568;IPR011807;
A0A5E4HPB7	A0A5E4HPB7_9ARCH	unreviewed	Exosome complex component Rrp41 (EC 3.1.13.-)	uncultured archaeon	243	cellular organisms, Archaea, environmental samples, uncultured archaeon	IPR001247;IPR015847;IPR036345;IPR027408;IPR020568;IPR011807;
A0A5E4JC27	A0A5E4JC27_9ARCH	unreviewed	Exosome complex component Rrp41 (EC 3.1.13.-)	uncultured archaeon	266	cellular organisms, Archaea, environmental samples, uncultured archaeon	IPR001247;IPR015847;IPR036345;IPR027408;IPR020568;IPR011807;
A0A5E4JDW0	A0A5E4JDW0_9ARCH	unreviewed	Exosome complex component Rrp41 (EC 3.1.13.-)	uncultured archaeon	292	cellular organisms, Archaea, environmental samples, uncultured archaeon	IPR001247;IPR015847;IPR036345;IPR027408;IPR020568;IPR011807;
A0A5E4L186	A0A5E4L186_9ARCH	unreviewed	Exosome complex component Rrp41 (EC 3.1.13.-)	uncultured archaeon	243	cellular organisms, Archaea, environmental samples, uncultured archaeon	IPR001247;IPR015847;IPR036345;IPR027408;IPR020568;IPR011807;
A0A5E4LZA3	A0A5E4LZA3_9ARCH	unreviewed	Exosome complex component Rrp41 (EC 3.1.13.-)	uncultured archaeon	238	cellular organisms, Archaea, environmental samples, uncultured archaeon	IPR001247;IPR015847;IPR036345;IPR027408;IPR020568;IPR011807;
A0A5E4HWR9	A0A5E4HWR9_9ARCH	unreviewed	Exosome complex component Rrp41 (EC 3.1.13.-)	uncultured archaeon	260	cellular organisms, Archaea, environmental samples, uncultured archaeon	IPR001247;IPR015847;IPR036345;IPR027408;IPR020568;IPR011807;
A0A0D5ZFI7	A0A0D5ZFI7_9ARCH	unreviewed	Exosome complex component Rrp41 (EC 3.1.13.-)	uncultured archaeon	246	cellular organisms, Archaea, environmental samples, uncultured archaeon	IPR001247;IPR015847;IPR036345;IPR027408;IPR020568;IPR011807;
A0A5E4IT95	A0A5E4IT95_9ARCH	unreviewed	Exosome complex component Rrp41 (EC 3.1.13.-)	uncultured archaeon	253	cellular organisms, Archaea, environmental samples, uncultured archaeon	IPR001247;IPR015847;IPR036345;IPR027408;IPR020568;IPR011807;
A0A5E4JVZ3	A0A5E4JVZ3_9ARCH	unreviewed	Exosome complex component Rrp41 (EC 3.1.13.-)	uncultured archaeon	231	cellular organisms, Archaea, environmental samples, uncultured archaeon	IPR001247;IPR015847;IPR036345;IPR027408;IPR020568;IPR011807;
A0A5E4KXK9	A0A5E4KXK9_9ARCH	unreviewed	Exosome complex component Rrp41 (EC 3.1.13.-)	uncultured archaeon	243	cellular organisms, Archaea, environmental samples, uncultured archaeon	IPR001247;IPR015847;IPR036345;IPR027408;IPR020568;IPR011807;
A0A5E4LPZ0	A0A5E4LPZ0_9ARCH	unreviewed	Exosome complex component Rrp41 (EC 3.1.13.-)	uncultured archaeon	253	cellular organisms, Archaea, environmental samples, uncultured archaeon	IPR001247;IPR015847;IPR036345;IPR027408;IPR020568;IPR011807;
A0A5E4ICF6	A0A5E4ICF6_9ARCH	unreviewed	Exosome complex component Rrp41 (EC 3.1.13.-)	uncultured archaeon	244	cellular organisms, Archaea, environmental samples, uncultured archaeon	IPR001247;IPR015847;IPR036345;IPR027408;IPR020568;IPR011807;
A0A5E4I0L3	A0A5E4I0L3_9ARCH	unreviewed	Exosome complex component Rrp41 (EC 3.1.13.-)	uncultured archaeon	251	cellular organisms, Archaea, environmental samples, uncultured archaeon	IPR001247;IPR015847;IPR036345;IPR027408;IPR020568;IPR011807;
A0A5E4IIS5	A0A5E4IIS5_9ARCH	unreviewed	Exosome complex component Rrp41 (EC 3.1.13.-)	uncultured archaeon	255	cellular organisms, Archaea, environmental samples, uncultured archaeon	IPR001247;IPR015847;IPR036345;IPR027408;IPR020568;IPR011807;
A0A5E4KEM8	A0A5E4KEM8_9ARCH	unreviewed	Exosome complex component Rrp41 (EC 3.1.13.-)	uncultured archaeon	244	cellular organisms, Archaea, environmental samples, uncultured archaeon	IPR001247;IPR015847;IPR036345;IPR027408;IPR020568;IPR011807;
Q6MZC1	Q6MZC1_9ARCH	unreviewed	Exosome complex component Rrp41 (EC 3.1.13.-)	uncultured archaeon	242	cellular organisms, Archaea, environmental samples, uncultured archaeon	IPR001247;IPR015847;IPR036345;IPR027408;IPR020568;IPR011807;
A0A5E4KA16	A0A5E4KA16_9ARCH	unreviewed	Exosome complex component Rrp41 (EC 3.1.13.-)	uncultured archaeon	243	cellular organisms, Archaea, environmental samples, uncultured archaeon	IPR001247;IPR015847;IPR036345;IPR027408;IPR020568;IPR011807;
Q64DM6	Q64DM6_9ARCH	unreviewed	Exosome complex component Rrp41 (EC 3.1.13.-)	uncultured archaeon GZfos18B6	242	cellular organisms, Archaea, environmental samples, uncultured archaeon GZfos18B6	IPR001247;IPR015847;IPR036345;IPR027408;IPR020568;IPR011807;
Q64D55	Q64D55_9ARCH	unreviewed	Exosome complex component Rrp41 (EC 3.1.13.-)	uncultured archaeon GZfos19A5	247	cellular organisms, Archaea, environmental samples, uncultured archaeon GZfos19A5	IPR001247;IPR015847;IPR036345;IPR027408;IPR020568;IPR011807;
Q64CA7	Q64CA7_9ARCH	unreviewed	Exosome complex component Rrp41 (EC 3.1.13.-)	uncultured archaeon GZfos24D9	242	cellular organisms, Archaea, environmental samples, uncultured archaeon GZfos24D9	IPR001247;IPR015847;IPR036345;IPR027408;IPR020568;IPR011807;
Q5XQ92	Q5XQ92_9ARCH	unreviewed	Exosome complex component Rrp41 (EC 3.1.13.-)	uncultured archaeon GZfos26D8	247	cellular organisms, Archaea, environmental samples, uncultured archaeon GZfos26D8	IPR001247;IPR015847;IPR036345;IPR027408;IPR020568;IPR011807;
Q64B50	Q64B50_9ARCH	unreviewed	Exosome complex component Rrp41 (EC 3.1.13.-)	uncultured archaeon GZfos27G5	247	cellular organisms, Archaea, environmental samples, uncultured archaeon GZfos27G5	IPR001247;IPR015847;IPR036345;IPR027408;IPR020568;IPR011807;
Q649Q0	Q649Q0_9ARCH	unreviewed	Exosome complex component Rrp41 (EC 3.1.13.-)	uncultured archaeon GZfos34H10	242	cellular organisms, Archaea, environmental samples, uncultured archaeon GZfos34H10	IPR001247;IPR015847;IPR036345;IPR027408;IPR020568;IPR011807;
Q647V6	Q647V6_9ARCH	unreviewed	Exosome complex component Rrp41 (EC 3.1.13.-)	uncultured archaeon GZfos9D1	245	cellular organisms, Archaea, environmental samples, uncultured archaeon GZfos9D1	IPR001247;IPR015847;IPR036345;IPR027408;IPR020568;IPR011807;
A0A101DZM5	A0A101DZM5_ARCFL	unreviewed	Exosome complex component Rrp41 (EC 3.1.13.-)	Archaeoglobus fulgidus	255	cellular organisms, Archaea, Euryarchaeota, Archaeoglobi, Archaeoglobales, Archaeoglobaceae, Archaeoglobus, Archaeoglobus fulgidus	IPR001247;IPR015847;IPR036345;IPR027408;IPR020568;IPR011807;
O29757	RRP41_ARCFU	reviewed	Exosome complex component Rrp41 (EC 3.1.13.-)	Archaeoglobus fulgidus (strain ATCC 49558 / VC-16 / DSM 4304 / JCM 9628 / NBRC 100126)	258	cellular organisms, Archaea, Euryarchaeota, Archaeoglobi, Archaeoglobales, Archaeoglobaceae, Archaeoglobus, Archaeoglobus fulgidus, Archaeoglobus fulgidus (strain ATCC 49558 / VC-16 / DSM 4304 / JCM 9628 / NBRC 100126)	IPR001247;IPR015847;IPR036345;IPR027408;IPR020568;IPR011807;
A0A075WDT1	A0A075WDT1_ARCFL	unreviewed	Exosome complex component Rrp41 (EC 3.1.13.-)	Archaeoglobus fulgidus DSM 8774	258	cellular organisms, Archaea, Euryarchaeota, Archaeoglobi, Archaeoglobales, Archaeoglobaceae, Archaeoglobus, Archaeoglobus fulgidus, Archaeoglobus fulgidus DSM 8774	IPR001247;IPR015847;IPR036345;IPR027408;IPR020568;IPR011807;
D2RH03	D2RH03_ARCPA	unreviewed	Exosome complex component Rrp41 (EC 3.1.13.-)	Archaeoglobus profundus (strain DSM 5631 / JCM 9629 / NBRC 100127 / Av18)	244	cellular organisms, Archaea, Euryarchaeota, Archaeoglobi, Archaeoglobales, Archaeoglobaceae, Archaeoglobus, Archaeoglobus profundus, Archaeoglobus profundus (strain DSM 5631 / JCM 9629 / NBRC 100127 / Av18)	IPR001247;IPR015847;IPR036345;IPR027408;IPR020568;IPR011807;
N0BNF2	N0BNF2_9EURY	unreviewed	Exosome complex component Rrp41 (EC 3.1.13.-)	Archaeoglobus sulfaticallidus PM70-1	247	cellular organisms, Archaea, Euryarchaeota, Archaeoglobi, Archaeoglobales, Archaeoglobaceae, Archaeoglobus, Archaeoglobus sulfaticallidus, Archaeoglobus sulfaticallidus PM70-1	IPR001247;IPR015847;IPR036345;IPR027408;IPR020568;IPR011807;
F2KT32	F2KT32_ARCVS	unreviewed	Exosome complex component Rrp41 (EC 3.1.13.-)	Archaeoglobus veneficus (strain DSM 11195 / SNP6)	246	cellular organisms, Archaea, Euryarchaeota, Archaeoglobi, Archaeoglobales, Archaeoglobaceae, Archaeoglobus, Archaeoglobus veneficus, Archaeoglobus veneficus (strain DSM 11195 / SNP6)	IPR001247;IPR015847;IPR036345;IPR027408;IPR020568;IPR011807;
D3S2F2	D3S2F2_FERPA	unreviewed	Exosome complex component Rrp41 (EC 3.1.13.-)	Ferroglobus placidus (strain DSM 10642 / AEDII12DO)	245	cellular organisms, Archaea, Euryarchaeota, Archaeoglobi, Archaeoglobales, Archaeoglobaceae, Ferroglobus, Ferroglobus placidus, Ferroglobus placidus (strain DSM 10642 / AEDII12DO)	IPR001247;IPR015847;IPR036345;IPR027408;IPR020568;IPR011807;
A0A0A7GDP7	A0A0A7GDP7_GEOAI	unreviewed	Exosome complex component Rrp41 (EC 3.1.13.-)	Geoglobus acetivorans	256	cellular organisms, Archaea, Euryarchaeota, Archaeoglobi, Archaeoglobales, Archaeoglobaceae, Geoglobus, Geoglobus acetivorans	IPR001247;IPR015847;IPR036345;IPR027408;IPR020568;IPR011807;
A0A0F7IGP7	A0A0F7IGP7_9EURY	unreviewed	Exosome complex component Rrp41 (EC 3.1.13.-)	Geoglobus ahangari	257	cellular organisms, Archaea, Euryarchaeota, Archaeoglobi, Archaeoglobales, Archaeoglobaceae, Geoglobus, Geoglobus ahangari	IPR001247;IPR015847;IPR036345;IPR027408;IPR020568;IPR011807;
A0A497RJ91	A0A497RJ91_9EURY	unreviewed	Exosome complex component Rrp41 (EC 3.1.13.-)	Archaeoglobales archaeon	240	cellular organisms, Archaea, Euryarchaeota, Archaeoglobi, Archaeoglobales, unclassified Archaeoglobales, Archaeoglobales archaeon	IPR001247;IPR015847;IPR036345;IPR027408;IPR020568;IPR011807;
A0A497RER5	A0A497RER5_9EURY	unreviewed	Exosome complex component Rrp41 (EC 3.1.13.-)	Archaeoglobales archaeon	247	cellular organisms, Archaea, Euryarchaeota, Archaeoglobi, Archaeoglobales, unclassified Archaeoglobales, Archaeoglobales archaeon	IPR001247;IPR015847;IPR036345;IPR027408;IPR020568;IPR011807;
A0A256YDA0	A0A256YDA0_9EURY	unreviewed	Exosome complex component Rrp41 (EC 3.1.13.-)	Archaeoglobales archaeon ex4484_92	249	cellular organisms, Archaea, Euryarchaeota, Archaeoglobi, Archaeoglobales, unclassified Archaeoglobales, Archaeoglobales archaeon ex4484_92	IPR001247;IPR015847;IPR036345;IPR027408;IPR020568;IPR011807;
A0A256XY44	A0A256XY44_9EURY	unreviewed	Exosome complex component Rrp41 (EC 3.1.13.-)	Archaeoglobales archaeon ex4484_92	247	cellular organisms, Archaea, Euryarchaeota, Archaeoglobi, Archaeoglobales, unclassified Archaeoglobales, Archaeoglobales archaeon ex4484_92	IPR001247;IPR015847;IPR036345;IPR027408;IPR020568;IPR011807;
A0A256XYW4	A0A256XYW4_9EURY	unreviewed	Exosome complex component Rrp41 (EC 3.1.13.-)	Archaeoglobales archaeon ex4484_92	253	cellular organisms, Archaea, Euryarchaeota, Archaeoglobi, Archaeoglobales, unclassified Archaeoglobales, Archaeoglobales archaeon ex4484_92	IPR001247;IPR015847;IPR036345;IPR027408;IPR020568;IPR011807;
A0A523AMU7	A0A523AMU7_9EURY	unreviewed	Exosome complex component Rrp41 (EC 3.1.13.-)	Archaeoglobi archaeon	245	cellular organisms, Archaea, Euryarchaeota, Archaeoglobi, unclassified Archaeoglobi, Archaeoglobi archaeon	IPR001247;IPR015847;IPR036345;IPR027408;IPR020568;IPR011807;
A0A523AE50	A0A523AE50_9EURY	unreviewed	Exosome complex component Rrp41 (EC 3.1.13.-)	Archaeoglobi archaeon	244	cellular organisms, Archaea, Euryarchaeota, Archaeoglobi, unclassified Archaeoglobi, Archaeoglobi archaeon	IPR001247;IPR015847;IPR036345;IPR027408;IPR020568;IPR011807;
A0A520KS05	A0A520KS05_9EURY	unreviewed	Exosome complex component Rrp41 (EC 3.1.13.-)	Candidatus Methanoliparum thermophilum	241	cellular organisms, Archaea, Euryarchaeota, Candidatus Methanoliparia, Candidatus Methanoliparales, Candidatus Methanoliparaceae, Candidatus Methanoliparum, Candidatus Methanoliparum thermophilum	IPR001247;IPR015847;IPR036345;IPR027408;IPR020568;IPR011807;
A0A564Q139	A0A564Q139_9EURY	unreviewed	Exosome complex component Rrp41 (EC 3.1.13.-)	Candidatus Methanolliviera sp. GoM_asphalt	241	cellular organisms, Archaea, Euryarchaeota, Candidatus Methanoliparia, Candidatus Methanoliparales, Candidatus Methanollivieraceae, Candidatus Methanolliviera sp. GoM_asphalt	IPR001247;IPR015847;IPR036345;IPR027408;IPR020568;IPR011807;
A0A564Q1J2	A0A564Q1J2_9EURY	unreviewed	Exosome complex component Rrp41 (EC 3.1.13.-)	Candidatus Methanolliviera sp. GoM_oil	241	cellular organisms, Archaea, Euryarchaeota, Candidatus Methanoliparia, Candidatus Methanoliparales, Candidatus Methanollivieraceae, Candidatus Methanolliviera sp. GoM_oil	IPR001247;IPR015847;IPR036345;IPR027408;IPR020568;IPR011807;
A0A520KZ70	A0A520KZ70_9EURY	unreviewed	Exosome complex component Rrp41 (EC 3.1.13.-)	Candidatus Methanolliviera hydrocarbonicum	241	cellular organisms, Archaea, Euryarchaeota, Candidatus Methanoliparia, Candidatus Methanoliparales, Candidatus Methanollivieraceae, Candidatus Methanolliviera, Candidatus Methanolliviera hydrocarbonicum	IPR001247;IPR015847;IPR036345;IPR027408;IPR020568;IPR011807;
A0A2V3HS01	A0A2V3HS01_9EURY	unreviewed	Exosome complex exonuclease Rrp41	Candidatus Thalassarchaeum betae	238	cellular organisms, Archaea, Euryarchaeota, Diaforarchaea group, Candidatus Poseidoniia, Candidatus Poseidoniales, Candidatus Thalassarchaeaceae, Candidatus Thalassarchaeum, Candidatus Thalassarchaeum betae	IPR001247;IPR015847;IPR036345;IPR027408;IPR020568;IPR011807;
A0A1B1TCS2	A0A1B1TCS2_9EURY	unreviewed	Exosome complex exonuclease 1 (RRP41, EXOSC4, SKI6)	uncultured Candidatus Thalassoarchaea euryarchaeote	239	cellular organisms, Archaea, Euryarchaeota, Diaforarchaea group, Candidatus Poseidoniia, Candidatus Poseidoniales, Candidatus Thalassarchaeaceae, Candidatus Thalassarchaeum, environmental samples, uncultured Candidatus Thalassoarchaea euryarchaeote	IPR001247;IPR015847;IPR036345;IPR027408;IPR020568;IPR011807;
A0A367I6F7	A0A367I6F7_9EURY	unreviewed	Exosome complex exonuclease Rrp41	Candidatus Poseidoniales archaeon	233	cellular organisms, Archaea, Euryarchaeota, Diaforarchaea group, Candidatus Poseidoniia, Candidatus Poseidoniales, unclassified Candidatus Poseidoniales, Candidatus Poseidoniales archaeon	IPR001247;IPR015847;IPR036345;IPR027408;IPR020568;IPR011807;
A0A3A5WDU7	A0A3A5WDU7_9EURY	unreviewed	Exosome complex exonuclease Rrp41	Candidatus Poseidoniales archaeon	242	cellular organisms, Archaea, Euryarchaeota, Diaforarchaea group, Candidatus Poseidoniia, Candidatus Poseidoniales, unclassified Candidatus Poseidoniales, Candidatus Poseidoniales archaeon	IPR001247;IPR015847;IPR036345;IPR027408;IPR020568;IPR011807;
A0A3A5W1Q9	A0A3A5W1Q9_9EURY	unreviewed	Exosome complex exonuclease Rrp41	Candidatus Poseidoniales archaeon	242	cellular organisms, Archaea, Euryarchaeota, Diaforarchaea group, Candidatus Poseidoniia, Candidatus Poseidoniales, unclassified Candidatus Poseidoniales, Candidatus Poseidoniales archaeon	IPR001247;IPR015847;IPR036345;IPR027408;IPR020568;IPR011807;
A0A3A5W2Q2	A0A3A5W2Q2_9EURY	unreviewed	Exosome complex exonuclease Rrp41	Candidatus Poseidoniales archaeon	242	cellular organisms, Archaea, Euryarchaeota, Diaforarchaea group, Candidatus Poseidoniia, Candidatus Poseidoniales, unclassified Candidatus Poseidoniales, Candidatus Poseidoniales archaeon	IPR001247;IPR015847;IPR036345;IPR027408;IPR020568;IPR011807;
A0A3A5WB39	A0A3A5WB39_9EURY	unreviewed	Exosome complex exonuclease Rrp41	Candidatus Poseidoniales archaeon	245	cellular organisms, Archaea, Euryarchaeota, Diaforarchaea group, Candidatus Poseidoniia, Candidatus Poseidoniales, unclassified Candidatus Poseidoniales, Candidatus Poseidoniales archaeon	IPR001247;IPR015847;IPR036345;IPR027408;IPR020568;IPR011807;
A0A3A5VAN8	A0A3A5VAN8_9EURY	unreviewed	Exosome complex exonuclease Rrp41	Candidatus Poseidoniales archaeon	242	cellular organisms, Archaea, Euryarchaeota, Diaforarchaea group, Candidatus Poseidoniia, Candidatus Poseidoniales, unclassified Candidatus Poseidoniales, Candidatus Poseidoniales archaeon	IPR001247;IPR015847;IPR036345;IPR027408;IPR020568;IPR011807;
A0A3A5ULR4	A0A3A5ULR4_9EURY	unreviewed	Exosome complex exonuclease Rrp41	Candidatus Poseidoniales archaeon	239	cellular organisms, Archaea, Euryarchaeota, Diaforarchaea group, Candidatus Poseidoniia, Candidatus Poseidoniales, unclassified Candidatus Poseidoniales, Candidatus Poseidoniales archaeon	IPR001247;IPR015847;IPR036345;IPR027408;IPR020568;IPR011807;
A0A3A5V2S5	A0A3A5V2S5_9EURY	unreviewed	Exosome complex exonuclease Rrp41	Candidatus Poseidoniales archaeon	239	cellular organisms, Archaea, Euryarchaeota, Diaforarchaea group, Candidatus Poseidoniia, Candidatus Poseidoniales, unclassified Candidatus Poseidoniales, Candidatus Poseidoniales archaeon	IPR001247;IPR015847;IPR036345;IPR027408;IPR020568;IPR011807;
A0A3A5VQH0	A0A3A5VQH0_9EURY	unreviewed	Exosome complex exonuclease Rrp41	Candidatus Poseidoniales archaeon	242	cellular organisms, Archaea, Euryarchaeota, Diaforarchaea group, Candidatus Poseidoniia, Candidatus Poseidoniales, unclassified Candidatus Poseidoniales, Candidatus Poseidoniales archaeon	IPR001247;IPR015847;IPR036345;IPR027408;IPR020568;IPR011807;
A0A3A5W085	A0A3A5W085_9EURY	unreviewed	Exosome complex exonuclease Rrp41	Candidatus Poseidoniales archaeon	242	cellular organisms, Archaea, Euryarchaeota, Diaforarchaea group, Candidatus Poseidoniia, Candidatus Poseidoniales, unclassified Candidatus Poseidoniales, Candidatus Poseidoniales archaeon	IPR001247;IPR015847;IPR036345;IPR027408;IPR020568;IPR011807;
A0A3A5W591	A0A3A5W591_9EURY	unreviewed	Exosome complex exonuclease Rrp41	Candidatus Poseidoniales archaeon	242	cellular organisms, Archaea, Euryarchaeota, Diaforarchaea group, Candidatus Poseidoniia, Candidatus Poseidoniales, unclassified Candidatus Poseidoniales, Candidatus Poseidoniales archaeon	IPR001247;IPR015847;IPR036345;IPR027408;IPR020568;IPR011807;
A0A367IDA6	A0A367IDA6_9EURY	unreviewed	Exosome complex exonuclease Rrp41	Candidatus Poseidoniales archaeon	230	cellular organisms, Archaea, Euryarchaeota, Diaforarchaea group, Candidatus Poseidoniia, Candidatus Poseidoniales, unclassified Candidatus Poseidoniales, Candidatus Poseidoniales archaeon	IPR001247;IPR015847;IPR036345;IPR027408;IPR020568;IPR011807;
A0A367I398	A0A367I398_9EURY	unreviewed	Exosome complex exonuclease Rrp41	Candidatus Poseidoniales archaeon	238	cellular organisms, Archaea, Euryarchaeota, Diaforarchaea group, Candidatus Poseidoniia, Candidatus Poseidoniales, unclassified Candidatus Poseidoniales, Candidatus Poseidoniales archaeon	IPR001247;IPR015847;IPR036345;IPR027408;IPR020568;IPR011807;
A0A3A5UQ37	A0A3A5UQ37_9EURY	unreviewed	Exosome complex exonuclease Rrp41	Candidatus Poseidoniales archaeon	242	cellular organisms, Archaea, Euryarchaeota, Diaforarchaea group, Candidatus Poseidoniia, Candidatus Poseidoniales, unclassified Candidatus Poseidoniales, Candidatus Poseidoniales archaeon	IPR001247;IPR015847;IPR036345;IPR027408;IPR020568;IPR011807;
A0A367IFQ6	A0A367IFQ6_9EURY	unreviewed	Exosome complex exonuclease Rrp41	Candidatus Poseidoniales archaeon	232	cellular organisms, Archaea, Euryarchaeota, Diaforarchaea group, Candidatus Poseidoniia, Candidatus Poseidoniales, unclassified Candidatus Poseidoniales, Candidatus Poseidoniales archaeon	IPR001247;IPR015847;IPR036345;IPR027408;IPR020568;IPR011807;
A0A3A5UL55	A0A3A5UL55_9EURY	unreviewed	Exosome complex exonuclease Rrp41	Candidatus Poseidoniales archaeon	242	cellular organisms, Archaea, Euryarchaeota, Diaforarchaea group, Candidatus Poseidoniia, Candidatus Poseidoniales, unclassified Candidatus Poseidoniales, Candidatus Poseidoniales archaeon	IPR001247;IPR015847;IPR036345;IPR027408;IPR020568;IPR011807;
A0A3A5VSV4	A0A3A5VSV4_9EURY	unreviewed	Exosome complex exonuclease Rrp41	Candidatus Poseidoniales archaeon	242	cellular organisms, Archaea, Euryarchaeota, Diaforarchaea group, Candidatus Poseidoniia, Candidatus Poseidoniales, unclassified Candidatus Poseidoniales, Candidatus Poseidoniales archaeon	IPR001247;IPR015847;IPR036345;IPR027408;IPR020568;IPR011807;
A0A2A5VUQ1	A0A2A5VUQ1_9EURY	unreviewed	Exosome complex exonuclease Rrp41	Marine Group II euryarchaeote MED-G34	238	cellular organisms, Archaea, Euryarchaeota, Diaforarchaea group, Candidatus Poseidoniia, Candidatus Poseidoniales, unclassified Candidatus Poseidoniales, Marine Group II euryarchaeote MED-G34	IPR001247;IPR015847;IPR036345;IPR027408;IPR020568;IPR011807;
A0A2A5VKS7	A0A2A5VKS7_9EURY	unreviewed	Exosome complex exonuclease Rrp41	Marine Group II euryarchaeote MED-G35	239	cellular organisms, Archaea, Euryarchaeota, Diaforarchaea group, Candidatus Poseidoniia, Candidatus Poseidoniales, unclassified Candidatus Poseidoniales, Marine Group II euryarchaeote MED-G35	IPR001247;IPR015847;IPR036345;IPR027408;IPR020568;IPR011807;
A0A2A5VLQ2	A0A2A5VLQ2_9EURY	unreviewed	Exosome complex exonuclease Rrp41	Marine Group II euryarchaeote MED-G36	238	cellular organisms, Archaea, Euryarchaeota, Diaforarchaea group, Candidatus Poseidoniia, Candidatus Poseidoniales, unclassified Candidatus Poseidoniales, Marine Group II euryarchaeote MED-G36	IPR001247;IPR015847;IPR036345;IPR027408;IPR020568;IPR011807;
A0A2A5VAI7	A0A2A5VAI7_9EURY	unreviewed	Exosome complex exonuclease Rrp41	Marine Group II euryarchaeote MED-G37	238	cellular organisms, Archaea, Euryarchaeota, Diaforarchaea group, Candidatus Poseidoniia, Candidatus Poseidoniales, unclassified Candidatus Poseidoniales, Marine Group II euryarchaeote MED-G37	IPR001247;IPR015847;IPR036345;IPR027408;IPR020568;IPR011807;
A0A2A5VFF1	A0A2A5VFF1_9EURY	unreviewed	Exosome complex exonuclease Rrp41	Marine Group II euryarchaeote MED-G38	239	cellular organisms, Archaea, Euryarchaeota, Diaforarchaea group, Candidatus Poseidoniia, Candidatus Poseidoniales, unclassified Candidatus Poseidoniales, Marine Group II euryarchaeote MED-G38	IPR001247;IPR015847;IPR036345;IPR027408;IPR020568;IPR011807;
A0A1J5T901	A0A1J5T901_9EURY	unreviewed	Exosome complex exonuclease Rrp41	Marine Group III euryarchaeote CG-Bathy1	240	cellular organisms, Archaea, Euryarchaeota, Diaforarchaea group, Candidatus Poseidoniia, Marine Group III, Marine Group III euryarchaeote CG-Bathy1	IPR001247;IPR015847;IPR036345;IPR027408;IPR020568;IPR011807;
A0A1J5TJ88	A0A1J5TJ88_9EURY	unreviewed	Exosome complex exonuclease Rrp41	Marine Group III euryarchaeote CG-Epi1	240	cellular organisms, Archaea, Euryarchaeota, Diaforarchaea group, Candidatus Poseidoniia, Marine Group III, Marine Group III euryarchaeote CG-Epi1	IPR001247;IPR015847;IPR036345;IPR027408;IPR020568;IPR011807;
A0A1J5TPK4	A0A1J5TPK4_9EURY	unreviewed	Exosome complex exonuclease Rrp41	Marine Group III euryarchaeote CG-Epi2	240	cellular organisms, Archaea, Euryarchaeota, Diaforarchaea group, Candidatus Poseidoniia, Marine Group III, Marine Group III euryarchaeote CG-Epi2	IPR001247;IPR015847;IPR036345;IPR027408;IPR020568;IPR011807;
A0A1J5TTH6	A0A1J5TTH6_9EURY	unreviewed	Exosome complex exonuclease Rrp41	Marine Group III euryarchaeote CG-Epi3	240	cellular organisms, Archaea, Euryarchaeota, Diaforarchaea group, Candidatus Poseidoniia, Marine Group III, Marine Group III euryarchaeote CG-Epi3	IPR001247;IPR015847;IPR036345;IPR027408;IPR020568;IPR011807;
A0A1J5TM91	A0A1J5TM91_9EURY	unreviewed	Exosome complex exonuclease Rrp41	Marine Group III euryarchaeote CG-Epi5	240	cellular organisms, Archaea, Euryarchaeota, Diaforarchaea group, Candidatus Poseidoniia, Marine Group III, Marine Group III euryarchaeote CG-Epi5	IPR001247;IPR015847;IPR036345;IPR027408;IPR020568;IPR011807;
B5IEX0	B5IEX0_ACIB4	unreviewed	Exosome complex exonuclease 1 (Fragment)	Aciduliprofundum boonei (strain DSM 19572 / T469)	208	cellular organisms, Archaea, Euryarchaeota, Diaforarchaea group, DHVE2 group, Aciduliprofundum, Aciduliprofundum boonei, Aciduliprofundum boonei (strain DSM 19572 / T469)	IPR001247;IPR015847;IPR036345;IPR027408;IPR020568;IPR011807;
D3TBQ9	D3TBQ9_ACIB4	unreviewed	Exosome complex component Rrp41 (EC 3.1.13.-)	Aciduliprofundum boonei (strain DSM 19572 / T469)	245	cellular organisms, Archaea, Euryarchaeota, Diaforarchaea group, DHVE2 group, Aciduliprofundum, Aciduliprofundum boonei, Aciduliprofundum boonei (strain DSM 19572 / T469)	IPR001247;IPR015847;IPR036345;IPR027408;IPR020568;IPR011807;
B5IEJ8	B5IEJ8_ACIB4	unreviewed	Exosome complex component Rrp41 (EC 3.1.13.-)	Aciduliprofundum boonei (strain DSM 19572 / T469)	243	cellular organisms, Archaea, Euryarchaeota, Diaforarchaea group, DHVE2 group, Aciduliprofundum, Aciduliprofundum boonei, Aciduliprofundum boonei (strain DSM 19572 / T469)	IPR001247;IPR015847;IPR036345;IPR027408;IPR020568;IPR011807;
A0A2J6WVV1	A0A2J6WVV1_9EURY	unreviewed	Exosome complex component Rrp41 (EC 3.1.13.-)	Aciduliprofundum sp.	245	cellular organisms, Archaea, Euryarchaeota, Diaforarchaea group, DHVE2 group, Aciduliprofundum, unclassified Aciduliprofundum, Aciduliprofundum sp.	IPR001247;IPR015847;IPR036345;IPR027408;IPR020568;IPR011807;
L0HN48	L0HN48_ACIS0	unreviewed	Exosome complex component Rrp41 (EC 3.1.13.-)	Aciduliprofundum sp. (strain MAR08-339)	246	cellular organisms, Archaea, Euryarchaeota, Diaforarchaea group, DHVE2 group, Aciduliprofundum, unclassified Aciduliprofundum, Aciduliprofundum sp. (strain MAR08-339)	IPR001247;IPR015847;IPR036345;IPR027408;IPR020568;IPR011807;
A0A3G3IF47	A0A3G3IF47_9EURY	unreviewed	Exosome complex component Rrp41 (EC 3.1.13.-)	Candidatus Methanomethylophilus alvus	249	cellular organisms, Archaea, Euryarchaeota, Diaforarchaea group, Thermoplasmata, Methanomassiliicoccales, Candidatus Methanomethylophilaceae, Candidatus Methanomethylophilus, Candidatus Methanomethylophilus alvus	IPR001247;IPR015847;IPR036345;IPR027408;IPR020568;IPR011807;
M9SB81	M9SB81_METAX	unreviewed	Exosome complex component Rrp41 (EC 3.1.13.-)	Methanomethylophilus alvus (strain Mx1201)	249	cellular organisms, Archaea, Euryarchaeota, Diaforarchaea group, Thermoplasmata, Methanomassiliicoccales, Candidatus Methanomethylophilaceae, Candidatus Methanomethylophilus, Candidatus Methanomethylophilus alvus, Methanomethylophilus alvus (strain Mx1201)	IPR001247;IPR015847;IPR036345;IPR027408;IPR020568;IPR011807;
A0A0W7TJN3	A0A0W7TJN3_9EURY	unreviewed	Exosome complex component Rrp41 (EC 3.1.13.-)	Candidatus Methanomethylophilus sp. 1R26	247	cellular organisms, Archaea, Euryarchaeota, Diaforarchaea group, Thermoplasmata, Methanomassiliicoccales, Candidatus Methanomethylophilaceae, Candidatus Methanomethylophilus, unclassified Candidatus Methanomethylophilus, Candidatus Methanomethylophilus sp. 1R26	IPR001247;IPR015847;IPR036345;IPR027408;IPR020568;IPR011807;
A0A0A7LF32	A0A0A7LF32_9EURY	unreviewed	Exosome complex component Rrp41 (EC 3.1.13.-)	Candidatus Methanoplasma termitum	247	cellular organisms, Archaea, Euryarchaeota, Diaforarchaea group, Thermoplasmata, Methanomassiliicoccales, Methanomassiliicoccaceae, Candidatus Methanoplasma, Candidatus Methanoplasma termitum	IPR001247;IPR015847;IPR036345;IPR027408;IPR020568;IPR011807;
R9T906	R9T906_METII	unreviewed	Exosome complex component Rrp41 (EC 3.1.13.-)	Methanomassiliicoccus intestinalis (strain Issoire-Mx1)	262	cellular organisms, Archaea, Euryarchaeota, Diaforarchaea group, Thermoplasmata, Methanomassiliicoccales, Methanomassiliicoccaceae, Methanomassiliicoccus, Candidatus Methanomassiliicoccus intestinalis, Methanomassiliicoccus intestinalis (strain Issoire-Mx1)	IPR001247;IPR015847;IPR036345;IPR027408;IPR020568;IPR011807;
A0A524I4V7	A0A524I4V7_9EURY	unreviewed	Exosome complex component Rrp41 (EC 3.1.13.-)	Methanomassiliicoccus sp.	274	cellular organisms, Archaea, Euryarchaeota, Diaforarchaea group, Thermoplasmata, Methanomassiliicoccales, Methanomassiliicoccaceae, Methanomassiliicoccus, unclassified Methanomassiliicoccus, Methanomassiliicoccus sp.	IPR001247;IPR015847;IPR036345;IPR027408;IPR020568;IPR011807;
A0A524J7Q3	A0A524J7Q3_9EURY	unreviewed	Exosome complex component Rrp41 (EC 3.1.13.-)	Methanomassiliicoccus sp.	255	cellular organisms, Archaea, Euryarchaeota, Diaforarchaea group, Thermoplasmata, Methanomassiliicoccales, Methanomassiliicoccaceae, Methanomassiliicoccus, unclassified Methanomassiliicoccus, Methanomassiliicoccus sp.	IPR001247;IPR015847;IPR036345;IPR027408;IPR020568;IPR011807;
A0A523YEN1	A0A523YEN1_9EURY	unreviewed	Exosome complex component Rrp41 (EC 3.1.13.-)	Methanomassiliicoccales archaeon	256	cellular organisms, Archaea, Euryarchaeota, Diaforarchaea group, Thermoplasmata, Methanomassiliicoccales, unclassified Methanomassiliicoccales, Methanomassiliicoccales archaeon	IPR001247;IPR015847;IPR036345;IPR027408;IPR020568;IPR011807;
A0A1V4TD58	A0A1V4TD58_9EURY	unreviewed	Exosome complex component Rrp41 (EC 3.1.13.-)	Methanomassiliicoccales archaeon PtaB.Bin134	258	cellular organisms, Archaea, Euryarchaeota, Diaforarchaea group, Thermoplasmata, Methanomassiliicoccales, unclassified Methanomassiliicoccales, Methanomassiliicoccales archaeon PtaB.Bin134	IPR001247;IPR015847;IPR036345;IPR027408;IPR020568;IPR011807;
A0A1V4ZBN6	A0A1V4ZBN6_9EURY	unreviewed	Exosome complex component Rrp41 (EC 3.1.13.-)	Methanomassiliicoccales archaeon PtaU1.Bin124	255	cellular organisms, Archaea, Euryarchaeota, Diaforarchaea group, Thermoplasmata, Methanomassiliicoccales, unclassified Methanomassiliicoccales, Methanomassiliicoccales archaeon PtaU1.Bin124	IPR001247;IPR015847;IPR036345;IPR027408;IPR020568;IPR011807;
A0A0Q4B8G0	A0A0Q4B8G0_9EURY	unreviewed	Exosome complex component Rrp41 (EC 3.1.13.-)	Methanomassiliicoccales archaeon RumEn M1	255	cellular organisms, Archaea, Euryarchaeota, Diaforarchaea group, Thermoplasmata, Methanomassiliicoccales, unclassified Methanomassiliicoccales, Methanomassiliicoccales archaeon RumEn M1	IPR001247;IPR015847;IPR036345;IPR027408;IPR020568;IPR011807;
A0A0Q4BEY8	A0A0Q4BEY8_9EURY	unreviewed	Exosome complex component Rrp41 (EC 3.1.13.-)	Methanomassiliicoccales archaeon RumEn M2	245	cellular organisms, Archaea, Euryarchaeota, Diaforarchaea group, Thermoplasmata, Methanomassiliicoccales, unclassified Methanomassiliicoccales, Methanomassiliicoccales archaeon RumEn M2	IPR001247;IPR015847;IPR036345;IPR027408;IPR020568;IPR011807;
A0A1R4A5I2	A0A1R4A5I2_9EURY	unreviewed	Exosome complex component Rrp41 (EC 3.1.13.-)	Cuniculiplasma divulgatum	250	cellular organisms, Archaea, Euryarchaeota, Diaforarchaea group, Thermoplasmata, Thermoplasmatales, Cuniculiplasmataceae, Cuniculiplasma, Cuniculiplasma divulgatum	IPR001247;IPR015847;IPR036345;IPR027408;IPR020568;IPR011807;
A0A1N5SUZ2	A0A1N5SUZ2_9EURY	unreviewed	Exosome complex component Rrp41 (EC 3.1.13.-)	Cuniculiplasma divulgatum	250	cellular organisms, Archaea, Euryarchaeota, Diaforarchaea group, Thermoplasmata, Thermoplasmatales, Cuniculiplasmataceae, Cuniculiplasma, Cuniculiplasma divulgatum	IPR001247;IPR015847;IPR036345;IPR027408;IPR020568;IPR011807;
A0A218ZN74	A0A218ZN74_9EURY	unreviewed	Exosome complex component Rrp41 (EC 3.1.13.-)	Cuniculiplasma sp. C_DKE	250	cellular organisms, Archaea, Euryarchaeota, Diaforarchaea group, Thermoplasmata, Thermoplasmatales, Cuniculiplasmataceae, Cuniculiplasma, unclassified Cuniculiplasma, Cuniculiplasma sp. C_DKE	IPR001247;IPR015847;IPR036345;IPR027408;IPR020568;IPR011807;
A0A0P9CGC2	A0A0P9CGC2_9EURY	unreviewed	Exosome complex component Rrp41 (EC 3.1.13.-)	Acidiplasma aeolicum	244	cellular organisms, Archaea, Euryarchaeota, Diaforarchaea group, Thermoplasmata, Thermoplasmatales, Ferroplasmaceae, Acidiplasma, Acidiplasma aeolicum	IPR001247;IPR015847;IPR036345;IPR027408;IPR020568;IPR011807;
A0A0Q0WLE6	A0A0Q0WLE6_9EURY	unreviewed	Exosome complex component Rrp41 (EC 3.1.13.-)	Acidiplasma cupricumulans	244	cellular organisms, Archaea, Euryarchaeota, Diaforarchaea group, Thermoplasmata, Thermoplasmatales, Ferroplasmaceae, Acidiplasma, Acidiplasma cupricumulans	IPR001247;IPR015847;IPR036345;IPR027408;IPR020568;IPR011807;
A0A0D8DK63	A0A0D8DK63_9EURY	unreviewed	Exosome complex component Rrp41 (EC 3.1.13.-)	Acidiplasma sp. MBA-1	244	cellular organisms, Archaea, Euryarchaeota, Diaforarchaea group, Thermoplasmata, Thermoplasmatales, Ferroplasmaceae, Acidiplasma, unclassified Acidiplasma, Acidiplasma sp. MBA-1	IPR001247;IPR015847;IPR036345;IPR027408;IPR020568;IPR011807;
T0M0M1	T0M0M1_9EURY	unreviewed	Exosome complex component Rrp41 (EC 3.1.13.-)	Ferroplasma sp. Type II	240	cellular organisms, Archaea, Euryarchaeota, Diaforarchaea group, Thermoplasmata, Thermoplasmatales, Ferroplasmaceae, Ferroplasma, environmental samples, Ferroplasma sp. Type II	IPR001247;IPR015847;IPR036345;IPR027408;IPR020568;IPR011807;
S0AQE3	S0AQE3_FERAC	unreviewed	Exosome complex component Rrp41 (EC 3.1.13.-)	Ferroplasma acidarmanus fer1	240	cellular organisms, Archaea, Euryarchaeota, Diaforarchaea group, Thermoplasmata, Thermoplasmatales, Ferroplasmaceae, Ferroplasma, Ferroplasma acidarmanus, Ferroplasma acidarmanus fer1	IPR001247;IPR015847;IPR036345;IPR027408;IPR020568;IPR011807;
A0A1V0N1K0	A0A1V0N1K0_9EURY	unreviewed	Exosome complex exonuclease Rrp41	Ferroplasma acidiphilum	240	cellular organisms, Archaea, Euryarchaeota, Diaforarchaea group, Thermoplasmata, Thermoplasmatales, Ferroplasmaceae, Ferroplasma, Ferroplasma acidiphilum	IPR001247;IPR015847;IPR036345;IPR027408;IPR020568;IPR011807;
A0A1W2G245	A0A1W2G245_9EURY	unreviewed	Exosome complex component Rrp41 (EC 3.1.13.-)	Picrophilus oshimae DSM 9789	239	cellular organisms, Archaea, Euryarchaeota, Diaforarchaea group, Thermoplasmata, Thermoplasmatales, Picrophilaceae, Picrophilus, Picrophilus oshimae, Picrophilus oshimae DSM 9789	IPR001247;IPR015847;IPR036345;IPR027408;IPR020568;IPR011807;
Q6L223	Q6L223_PICTO	unreviewed	Exosome complex component Rrp41 (EC 3.1.13.-)	Picrophilus torridus (strain ATCC 700027 / DSM 9790 / JCM 10055 / NBRC 100828)	239	cellular organisms, Archaea, Euryarchaeota, Diaforarchaea group, Thermoplasmata, Thermoplasmatales, Picrophilaceae, Picrophilus, Picrophilus torridus, Picrophilus torridus (strain ATCC 700027 / DSM 9790 / JCM 10055 / NBRC 100828)	IPR001247;IPR015847;IPR036345;IPR027408;IPR020568;IPR011807;
Q9HIP2	RRP41_THEAC	reviewed	Exosome complex component Rrp41 (EC 3.1.13.-)	Thermoplasma acidophilum (strain ATCC 25905 / DSM 1728 / JCM 9062 / NBRC 15155 / AMRC-C165)	248	cellular organisms, Archaea, Euryarchaeota, Diaforarchaea group, Thermoplasmata, Thermoplasmatales, Thermoplasmataceae, Thermoplasma, Thermoplasma acidophilum, Thermoplasma acidophilum (strain ATCC 25905 / DSM 1728 / JCM 9062 / NBRC 15155 / AMRC-C165)	IPR001247;IPR015847;IPR036345;IPR027408;IPR020568;IPR011807;
A0A5J5FCZ6	A0A5J5FCZ6_9EURY	unreviewed	Exosome complex component Rrp41 (EC 3.1.13.-)	Thermoplasma sp.	248	cellular organisms, Archaea, Euryarchaeota, Diaforarchaea group, Thermoplasmata, Thermoplasmatales, Thermoplasmataceae, Thermoplasma, Thermoplasma sp.	IPR001247;IPR015847;IPR036345;IPR027408;IPR020568;IPR011807;
A0A2V4GST8	A0A2V4GST8_9EURY	unreviewed	Exosome complex component Rrp41 (EC 3.1.13.-)	Thermoplasma sp. Kam2015	248	cellular organisms, Archaea, Euryarchaeota, Diaforarchaea group, Thermoplasmata, Thermoplasmatales, Thermoplasmataceae, Thermoplasma, Thermoplasma sp. Kam2015	IPR001247;IPR015847;IPR036345;IPR027408;IPR020568;IPR011807;
Q97BZ5	RRP41_THEVO	reviewed	Exosome complex component Rrp41 (EC 3.1.13.-)	Thermoplasma volcanium (strain ATCC 51530 / DSM 4299 / JCM 9571 / NBRC 15438 / GSS1)	248	cellular organisms, Archaea, Euryarchaeota, Diaforarchaea group, Thermoplasmata, Thermoplasmatales, Thermoplasmataceae, Thermoplasma, Thermoplasma volcanium, Thermoplasma volcanium (strain ATCC 51530 / DSM 4299 / JCM 9571 / NBRC 15438 / GSS1)	IPR001247;IPR015847;IPR036345;IPR027408;IPR020568;IPR011807;
M4YU41	M4YU41_THEXX	unreviewed	Ribosomal RNA-processing protein RRP41/SKI6 (EC 2.7.7.56)	Thermoplasmatales archaeon (strain BRNA1)	247	cellular organisms, Archaea, Euryarchaeota, Diaforarchaea group, Thermoplasmata, Thermoplasmatales, unclassified Thermoplasmatales, unclassified Thermoplasmatales (miscellaneous), Thermoplasmatales archaeon (strain BRNA1)	IPR001247;IPR015847;IPR036345;IPR027408;IPR020568;IPR011807;
T0M496	T0M496_9EURY	unreviewed	Exosome complex component Rrp41 (EC 3.1.13.-)	Thermoplasmatales archaeon A-plasma	247	cellular organisms, Archaea, Euryarchaeota, Diaforarchaea group, Thermoplasmata, Thermoplasmatales, unclassified Thermoplasmatales, unclassified Thermoplasmatales (miscellaneous), Thermoplasmatales archaeon A-plasma	IPR001247;IPR015847;IPR036345;IPR027408;IPR020568;IPR011807;
A0A218ZTT1	A0A218ZTT1_9EURY	unreviewed	Exosome complex component Rrp41 (EC 3.1.13.-)	Thermoplasmatales archaeon B_DKE	246	cellular organisms, Archaea, Euryarchaeota, Diaforarchaea group, Thermoplasmata, Thermoplasmatales, unclassified Thermoplasmatales, unclassified Thermoplasmatales (miscellaneous), Thermoplasmatales archaeon B_DKE	IPR001247;IPR015847;IPR036345;IPR027408;IPR020568;IPR011807;
T0N1M6	T0N1M6_9EURY	unreviewed	Exosome complex component Rrp41 (EC 3.1.13.-)	Thermoplasmatales archaeon E-plasma	245	cellular organisms, Archaea, Euryarchaeota, Diaforarchaea group, Thermoplasmata, Thermoplasmatales, unclassified Thermoplasmatales, unclassified Thermoplasmatales (miscellaneous), Thermoplasmatales archaeon E-plasma	IPR001247;IPR015847;IPR036345;IPR027408;IPR020568;IPR011807;
A0A256Z9G2	A0A256Z9G2_9EURY	unreviewed	Exosome complex component Rrp41 (EC 3.1.13.-)	Thermoplasmatales archaeon ex4484_36	316	cellular organisms, Archaea, Euryarchaeota, Diaforarchaea group, Thermoplasmata, Thermoplasmatales, unclassified Thermoplasmatales, unclassified Thermoplasmatales (miscellaneous), Thermoplasmatales archaeon ex4484_36	IPR001247;IPR015847;IPR036345;IPR027408;IPR020568;IPR011807;
A0A256XME3	A0A256XME3_9EURY	unreviewed	Exosome complex exonuclease Rrp41	Thermoplasmatales archaeon ex4572_165	252	cellular organisms, Archaea, Euryarchaeota, Diaforarchaea group, Thermoplasmata, Thermoplasmatales, unclassified Thermoplasmatales, unclassified Thermoplasmatales (miscellaneous), Thermoplasmatales archaeon ex4572_165	IPR001247;IPR015847;IPR036345;IPR027408;IPR020568;IPR011807;
T0LYJ3	T0LYJ3_9EURY	unreviewed	Exosome complex component Rrp41 (EC 3.1.13.-)	Thermoplasmatales archaeon Gpl	250	cellular organisms, Archaea, Euryarchaeota, Diaforarchaea group, Thermoplasmata, Thermoplasmatales, unclassified Thermoplasmatales, unclassified Thermoplasmatales (miscellaneous), Thermoplasmatales archaeon Gpl	IPR001247;IPR015847;IPR036345;IPR027408;IPR020568;IPR011807;
T0LLF6	T0LLF6_9EURY	unreviewed	Exosome complex component Rrp41 (EC 3.1.13.-)	Thermoplasmatales archaeon I-plasma	253	cellular organisms, Archaea, Euryarchaeota, Diaforarchaea group, Thermoplasmata, Thermoplasmatales, unclassified Thermoplasmatales, unclassified Thermoplasmatales (miscellaneous), Thermoplasmatales archaeon I-plasma	IPR001247;IPR015847;IPR036345;IPR027408;IPR020568;IPR011807;
M7T4Y6	M7T4Y6_9EURY	unreviewed	Exosome complex component Rrp41 (EC 3.1.13.-)	Thermoplasmatales archaeon SCGC AB-539-N05	243	cellular organisms, Archaea, Euryarchaeota, Diaforarchaea group, Thermoplasmata, Thermoplasmatales, unclassified Thermoplasmatales, unclassified Thermoplasmatales (miscellaneous), Thermoplasmatales archaeon SCGC AB-539-N05	IPR001247;IPR015847;IPR036345;IPR027408;IPR020568;IPR011807;
M7U0A0	M7U0A0_9EURY	unreviewed	Exosome complex component Rrp41 (EC 3.1.13.-)	Thermoplasmatales archaeon SCGC AB-540-F20	242	cellular organisms, Archaea, Euryarchaeota, Diaforarchaea group, Thermoplasmata, Thermoplasmatales, unclassified Thermoplasmatales, unclassified Thermoplasmatales (miscellaneous), Thermoplasmatales archaeon SCGC AB-540-F20	IPR001247;IPR015847;IPR036345;IPR027408;IPR020568;IPR011807;
A0A151EJA7	A0A151EJA7_9EURY	unreviewed	Exosome complex component Rrp41 (EC 3.1.13.-)	Thermoplasmatales archaeon SG8-52-1	244	cellular organisms, Archaea, Euryarchaeota, Diaforarchaea group, Thermoplasmata, Thermoplasmatales, unclassified Thermoplasmatales, unclassified Thermoplasmatales (miscellaneous), Thermoplasmatales archaeon SG8-52-1	IPR001247;IPR015847;IPR036345;IPR027408;IPR020568;IPR011807;
A0A151EQF2	A0A151EQF2_9EURY	unreviewed	Exosome complex component Rrp41 (EC 3.1.13.-)	Thermoplasmatales archaeon SG8-52-3	241	cellular organisms, Archaea, Euryarchaeota, Diaforarchaea group, Thermoplasmata, Thermoplasmatales, unclassified Thermoplasmatales, unclassified Thermoplasmatales (miscellaneous), Thermoplasmatales archaeon SG8-52-3	IPR001247;IPR015847;IPR036345;IPR027408;IPR020568;IPR011807;
A0A151DYP7	A0A151DYP7_9EURY	unreviewed	Exosome complex component Rrp41 (EC 3.1.13.-)	Thermoplasmatales archaeon SG8-52-4	244	cellular organisms, Archaea, Euryarchaeota, Diaforarchaea group, Thermoplasmata, Thermoplasmatales, unclassified Thermoplasmatales, unclassified Thermoplasmatales (miscellaneous), Thermoplasmatales archaeon SG8-52-4	IPR001247;IPR015847;IPR036345;IPR027408;IPR020568;IPR011807;
A0A151EAN7	A0A151EAN7_9EURY	unreviewed	Exosome complex component Rrp41 (EC 3.1.13.-)	Thermoplasmatales archaeon SM1-50	244	cellular organisms, Archaea, Euryarchaeota, Diaforarchaea group, Thermoplasmata, Thermoplasmatales, unclassified Thermoplasmatales, unclassified Thermoplasmatales (miscellaneous), Thermoplasmatales archaeon SM1-50	IPR001247;IPR015847;IPR036345;IPR027408;IPR020568;IPR011807;
A0A2P6VSS2	A0A2P6VSS2_9EURY	unreviewed	Exosome complex exonuclease Rrp41	Thermoplasmatales archaeon SW_10_69_26	258	cellular organisms, Archaea, Euryarchaeota, Diaforarchaea group, Thermoplasmata, Thermoplasmatales, unclassified Thermoplasmatales, unclassified Thermoplasmatales (miscellaneous), Thermoplasmatales archaeon SW_10_69_26	IPR001247;IPR015847;IPR036345;IPR027408;IPR020568;IPR011807;
A0A110A3C4	A0A110A3C4_9EURY	unreviewed	Exosome complex component Rrp41 (EC 3.1.13.-)	methanogenic archaeon ISO4-H5	249	cellular organisms, Archaea, Euryarchaeota, Diaforarchaea group, Thermoplasmata, unclassified Thermoplasmata, methanogenic archaeon ISO4-H5	IPR001247;IPR015847;IPR036345;IPR027408;IPR020568;IPR011807;
A0A5A7RUX6	A0A5A7RUX6_9EURY	unreviewed	Exosome complex component Rrp41 (EC 3.1.13.-)	Thermoplasmata archaeon	243	cellular organisms, Archaea, Euryarchaeota, Diaforarchaea group, Thermoplasmata, unclassified Thermoplasmata, Thermoplasmata archaeon	IPR001247;IPR015847;IPR036345;IPR027408;IPR020568;IPR011807;
A0A497H6E2	A0A497H6E2_9EURY	unreviewed	Exosome complex component Rrp41 (EC 3.1.13.-)	Thermoplasmata archaeon	246	cellular organisms, Archaea, Euryarchaeota, Diaforarchaea group, Thermoplasmata, unclassified Thermoplasmata, Thermoplasmata archaeon	IPR001247;IPR015847;IPR036345;IPR027408;IPR020568;IPR011807;
A0A497HUN9	A0A497HUN9_9EURY	unreviewed	Exosome complex component Rrp41 (EC 3.1.13.-)	Thermoplasmata archaeon	316	cellular organisms, Archaea, Euryarchaeota, Diaforarchaea group, Thermoplasmata, unclassified Thermoplasmata, Thermoplasmata archaeon	IPR001247;IPR015847;IPR036345;IPR027408;IPR020568;IPR011807;
A0A2E9BAP2	A0A2E9BAP2_9EURY	unreviewed	Exosome complex exonuclease Rrp41	Thermoplasmata archaeon	233	cellular organisms, Archaea, Euryarchaeota, Diaforarchaea group, Thermoplasmata, unclassified Thermoplasmata, Thermoplasmata archaeon	IPR001247;IPR015847;IPR036345;IPR027408;IPR020568;IPR011807;
A0A497HK82	A0A497HK82_9EURY	unreviewed	Exosome complex component Rrp41 (EC 3.1.13.-)	Thermoplasmata archaeon	247	cellular organisms, Archaea, Euryarchaeota, Diaforarchaea group, Thermoplasmata, unclassified Thermoplasmata, Thermoplasmata archaeon	IPR001247;IPR015847;IPR036345;IPR027408;IPR020568;IPR011807;
A0A5A7S0W5	A0A5A7S0W5_9EURY	unreviewed	Exosome complex component Rrp41 (EC 3.1.13.-)	Thermoplasmata archaeon	235	cellular organisms, Archaea, Euryarchaeota, Diaforarchaea group, Thermoplasmata, unclassified Thermoplasmata, Thermoplasmata archaeon	IPR001247;IPR015847;IPR036345;IPR027408;IPR020568;IPR011807;
A0A5A7S1J9	A0A5A7S1J9_9EURY	unreviewed	Exosome complex component Rrp41 (EC 3.1.13.-)	Thermoplasmata archaeon	247	cellular organisms, Archaea, Euryarchaeota, Diaforarchaea group, Thermoplasmata, unclassified Thermoplasmata, Thermoplasmata archaeon	IPR001247;IPR015847;IPR036345;IPR027408;IPR020568;IPR011807;
A0A497HGJ0	A0A497HGJ0_9EURY	unreviewed	Exosome complex component Rrp41 (EC 3.1.13.-)	Thermoplasmata archaeon	236	cellular organisms, Archaea, Euryarchaeota, Diaforarchaea group, Thermoplasmata, unclassified Thermoplasmata, Thermoplasmata archaeon	IPR001247;IPR015847;IPR036345;IPR027408;IPR020568;IPR011807;
A0A497HC93	A0A497HC93_9EURY	unreviewed	Exosome complex component Rrp41 (EC 3.1.13.-)	Thermoplasmata archaeon	254	cellular organisms, Archaea, Euryarchaeota, Diaforarchaea group, Thermoplasmata, unclassified Thermoplasmata, Thermoplasmata archaeon	IPR001247;IPR015847;IPR036345;IPR027408;IPR020568;IPR011807;
A0A5A7RXD8	A0A5A7RXD8_9EURY	unreviewed	Exosome complex component Rrp41 (EC 3.1.13.-)	Thermoplasmata archaeon	242	cellular organisms, Archaea, Euryarchaeota, Diaforarchaea group, Thermoplasmata, unclassified Thermoplasmata, Thermoplasmata archaeon	IPR001247;IPR015847;IPR036345;IPR027408;IPR020568;IPR011807;
A0A497H198	A0A497H198_9EURY	unreviewed	Exosome complex component Rrp41 (EC 3.1.13.-)	Thermoplasmata archaeon	237	cellular organisms, Archaea, Euryarchaeota, Diaforarchaea group, Thermoplasmata, unclassified Thermoplasmata, Thermoplasmata archaeon	IPR001247;IPR015847;IPR036345;IPR027408;IPR020568;IPR011807;
A0A497HR42	A0A497HR42_9EURY	unreviewed	Exosome complex component Rrp41 (EC 3.1.13.-)	Thermoplasmata archaeon	316	cellular organisms, Archaea, Euryarchaeota, Diaforarchaea group, Thermoplasmata, unclassified Thermoplasmata, Thermoplasmata archaeon	IPR001247;IPR015847;IPR036345;IPR027408;IPR020568;IPR011807;
A0A497H269	A0A497H269_9EURY	unreviewed	Exosome complex component Rrp41 (EC 3.1.13.-)	Thermoplasmata archaeon	233	cellular organisms, Archaea, Euryarchaeota, Diaforarchaea group, Thermoplasmata, unclassified Thermoplasmata, Thermoplasmata archaeon	IPR001247;IPR015847;IPR036345;IPR027408;IPR020568;IPR011807;
A0A497GYU0	A0A497GYU0_9EURY	unreviewed	Exosome complex component Rrp41 (EC 3.1.13.-)	Thermoplasmata archaeon	244	cellular organisms, Archaea, Euryarchaeota, Diaforarchaea group, Thermoplasmata, unclassified Thermoplasmata, Thermoplasmata archaeon	IPR001247;IPR015847;IPR036345;IPR027408;IPR020568;IPR011807;
A0A497H0M4	A0A497H0M4_9EURY	unreviewed	Exosome complex component Rrp41 (EC 3.1.13.-)	Thermoplasmata archaeon	244	cellular organisms, Archaea, Euryarchaeota, Diaforarchaea group, Thermoplasmata, unclassified Thermoplasmata, Thermoplasmata archaeon	IPR001247;IPR015847;IPR036345;IPR027408;IPR020568;IPR011807;
A0A2I0N9S6	A0A2I0N9S6_9EURY	unreviewed	Exosome complex component Rrp41 (EC 3.1.13.-)	Thermoplasmata archaeon HGW-Thermoplasmata-1	253	cellular organisms, Archaea, Euryarchaeota, Diaforarchaea group, Thermoplasmata, unclassified Thermoplasmata, Thermoplasmata archaeon HGW-Thermoplasmata-1	IPR001247;IPR015847;IPR036345;IPR027408;IPR020568;IPR011807;
A0A2I0N5D3	A0A2I0N5D3_9EURY	unreviewed	Exosome complex component Rrp41 (EC 3.1.13.-)	Thermoplasmata archaeon HGW-Thermoplasmata-2	251	cellular organisms, Archaea, Euryarchaeota, Diaforarchaea group, Thermoplasmata, unclassified Thermoplasmata, Thermoplasmata archaeon HGW-Thermoplasmata-2	IPR001247;IPR015847;IPR036345;IPR027408;IPR020568;IPR011807;
A0A2K3JCE6	A0A2K3JCE6_9EURY	unreviewed	Exosome complex component Rrp41 (EC 3.1.13.-)	Thermoplasmata archaeon M8B2D	241	cellular organisms, Archaea, Euryarchaeota, Diaforarchaea group, Thermoplasmata, unclassified Thermoplasmata, Thermoplasmata archaeon M8B2D	IPR001247;IPR015847;IPR036345;IPR027408;IPR020568;IPR011807;
A0A2K3J403	A0A2K3J403_9EURY	unreviewed	Exosome complex component Rrp41 (EC 3.1.13.-)	Thermoplasmata archaeon M9B1D	241	cellular organisms, Archaea, Euryarchaeota, Diaforarchaea group, Thermoplasmata, unclassified Thermoplasmata, Thermoplasmata archaeon M9B1D	IPR001247;IPR015847;IPR036345;IPR027408;IPR020568;IPR011807;
A0A075FTP0	A0A075FTP0_9EURY	unreviewed	Exosome complex exonuclease 1 (RRP41, EXOSC4, SKI6)	uncultured marine group II/III euryarchaeote AD1000_28_D03	238	cellular organisms, Archaea, Euryarchaeota, environmental samples, uncultured marine group II/III euryarchaeote AD1000_28_D03	IPR001247;IPR015847;IPR036345;IPR027408;IPR020568;IPR011807;
A0A075H5L0	A0A075H5L0_9EURY	unreviewed	Exosome complex exonuclease 1 (RRP41, EXOSC4, SKI6)	uncultured marine group II/III euryarchaeote KM3_51_E06	241	cellular organisms, Archaea, Euryarchaeota, environmental samples, uncultured marine group II/III euryarchaeote KM3_51_E06	IPR001247;IPR015847;IPR036345;IPR027408;IPR020568;IPR011807;
A0A075HC67	A0A075HC67_9EURY	unreviewed	Exosome complex exonuclease 1 (RRP41, EXOSC4, SKI6)	uncultured marine group II/III euryarchaeote KM3_54_D07	238	cellular organisms, Archaea, Euryarchaeota, environmental samples, uncultured marine group II/III euryarchaeote KM3_54_D07	IPR001247;IPR015847;IPR036345;IPR027408;IPR020568;IPR011807;
A0A075HWR7	A0A075HWR7_9EURY	unreviewed	Exosome complex exonuclease 1 (RRP41, EXOSC4, SKI6)	uncultured marine group II/III euryarchaeote KM3_85_C06	240	cellular organisms, Archaea, Euryarchaeota, environmental samples, uncultured marine group II/III euryarchaeote KM3_85_C06	IPR001247;IPR015847;IPR036345;IPR027408;IPR020568;IPR011807;
A0A075HX04	A0A075HX04_9EURY	unreviewed	Exosome complex exonuclease 1 (RRP41, EXOSC4, SKI6)	uncultured marine group II/III euryarchaeote KM3_88_D11	238	cellular organisms, Archaea, Euryarchaeota, environmental samples, uncultured marine group II/III euryarchaeote KM3_88_D11	IPR001247;IPR015847;IPR036345;IPR027408;IPR020568;IPR011807;
A0A075I4W0	A0A075I4W0_9EURY	unreviewed	Exosome complex exonuclease 1 (RRP41, EXOSC4, SKI6)	uncultured marine group II/III euryarchaeote SAT1000_18_B12	238	cellular organisms, Archaea, Euryarchaeota, environmental samples, uncultured marine group II/III euryarchaeote SAT1000_18_B12	IPR001247;IPR015847;IPR036345;IPR027408;IPR020568;IPR011807;
A0A523QEW0	A0A523QEW0_9EURY	unreviewed	Exosome complex component Rrp41 (EC 3.1.13.-)	Hadesarchaea archaeon	242	cellular organisms, Archaea, Euryarchaeota, Hadesarchaea, unclassified Hadesarchaea, Hadesarchaea archaeon	IPR001247;IPR015847;IPR036345;IPR027408;IPR020568;IPR011807;
A0A497JAI5	A0A497JAI5_9EURY	unreviewed	Exosome complex component Rrp41 (EC 3.1.13.-)	Hadesarchaea archaeon	239	cellular organisms, Archaea, Euryarchaeota, Hadesarchaea, unclassified Hadesarchaea, Hadesarchaea archaeon	IPR001247;IPR015847;IPR036345;IPR027408;IPR020568;IPR011807;
A0A523AM73	A0A523AM73_9EURY	unreviewed	Exosome complex component Rrp41 (EC 3.1.13.-)	Hadesarchaea archaeon	248	cellular organisms, Archaea, Euryarchaeota, Hadesarchaea, unclassified Hadesarchaea, Hadesarchaea archaeon	IPR001247;IPR015847;IPR036345;IPR027408;IPR020568;IPR011807;
A0A523AXD1	A0A523AXD1_9EURY	unreviewed	Exosome complex component Rrp41 (EC 3.1.13.-)	Hadesarchaea archaeon	242	cellular organisms, Archaea, Euryarchaeota, Hadesarchaea, unclassified Hadesarchaea, Hadesarchaea archaeon	IPR001247;IPR015847;IPR036345;IPR027408;IPR020568;IPR011807;
A0A524AFV0	A0A524AFV0_9EURY	unreviewed	Exosome complex component Rrp41 (EC 3.1.13.-)	Hadesarchaea archaeon	240	cellular organisms, Archaea, Euryarchaeota, Hadesarchaea, unclassified Hadesarchaea, Hadesarchaea archaeon	IPR001247;IPR015847;IPR036345;IPR027408;IPR020568;IPR011807;
A0A147JXY1	A0A147JXY1_HADXY	unreviewed	Exosome complex component Rrp41 (EC 3.1.13.-)	Hadesarchaea archaeon (strain YNP_45)	240	cellular organisms, Archaea, Euryarchaeota, Hadesarchaea, unclassified Hadesarchaea, Hadesarchaea archaeon (strain YNP_45)	IPR001247;IPR015847;IPR036345;IPR027408;IPR020568;IPR011807;
A0A532TVY6	A0A532TVY6_9EURY	unreviewed	Exosome complex component Rrp41 (EC 3.1.13.-)	Hadesarchaea archaeon B3_Hades	240	cellular organisms, Archaea, Euryarchaeota, Hadesarchaea, unclassified Hadesarchaea, Hadesarchaea archaeon B3_Hades	IPR001247;IPR015847;IPR036345;IPR027408;IPR020568;IPR011807;
A0A2H9L832	A0A2H9L832_9EURY	unreviewed	Exosome complex component Rrp41 (EC 3.1.13.-)	Hadesarchaea archaeon CG08_land_8_20_14_0_20_51_8	242	cellular organisms, Archaea, Euryarchaeota, Hadesarchaea, unclassified Hadesarchaea, Hadesarchaea archaeon CG08_land_8_20_14_0_20_51_8	IPR001247;IPR015847;IPR036345;IPR027408;IPR020568;IPR011807;
A0A147JZR9	A0A147JZR9_9EURY	unreviewed	Exosome complex component Rrp41 (EC 3.1.13.-)	Hadesarchaea archaeon DG-33	240	cellular organisms, Archaea, Euryarchaeota, Hadesarchaea, unclassified Hadesarchaea, Hadesarchaea archaeon DG-33	IPR001247;IPR015847;IPR036345;IPR027408;IPR020568;IPR011807;
A0A147JSG0	A0A147JSG0_9EURY	unreviewed	Exosome complex component Rrp41 (EC 3.1.13.-)	Hadesarchaea archaeon DG-33-1	241	cellular organisms, Archaea, Euryarchaeota, Hadesarchaea, unclassified Hadesarchaea, Hadesarchaea archaeon DG-33-1	IPR001247;IPR015847;IPR036345;IPR027408;IPR020568;IPR011807;
A0A147JZI3	A0A147JZI3_9EURY	unreviewed	Exosome complex component Rrp41 (EC 3.1.13.-)	Hadesarchaea archaeon YNP_N21	243	cellular organisms, Archaea, Euryarchaeota, Hadesarchaea, unclassified Hadesarchaea, Hadesarchaea archaeon YNP_N21	IPR001247;IPR015847;IPR036345;IPR027408;IPR020568;IPR011807;
A0A2A2H1W2	A0A2A2H1W2_METBR	unreviewed	Exosome complex component Rrp41 (EC 3.1.13.-)	Methanobacterium bryantii	239	cellular organisms, Archaea, Euryarchaeota, Methanomada group, Methanobacteria, Methanobacteriales, Methanobacteriaceae, Methanobacterium, Methanobacterium bryantii	IPR001247;IPR015847;IPR036345;IPR027408;IPR020568;IPR011807;
A0A1D3L0H4	A0A1D3L0H4_9EURY	unreviewed	Exosome complex component Rrp41 (EC 3.1.13.-)	Methanobacterium congolense	238	cellular organisms, Archaea, Euryarchaeota, Methanomada group, Methanobacteria, Methanobacteriales, Methanobacteriaceae, Methanobacterium, Methanobacterium congolense	IPR001247;IPR015847;IPR036345;IPR027408;IPR020568;IPR011807;
A0A090I5G4	A0A090I5G4_METFO	unreviewed	Exosome complex component Rrp41 (EC 3.1.13.-)	Methanobacterium formicicum	250	cellular organisms, Archaea, Euryarchaeota, Methanomada group, Methanobacteria, Methanobacteriales, Methanobacteriaceae, Methanobacterium, Methanobacterium formicicum	IPR001247;IPR015847;IPR036345;IPR027408;IPR020568;IPR011807;
K2RS08	K2RS08_METFP	unreviewed	Exosome complex component Rrp41 (EC 3.1.13.-)	Methanobacterium formicicum (strain DSM 3637 / PP1)	249	cellular organisms, Archaea, Euryarchaeota, Methanomada group, Methanobacteria, Methanobacteriales, Methanobacteriaceae, Methanobacterium, Methanobacterium formicicum, Methanobacterium formicicum (strain DSM 3637 / PP1)	IPR001247;IPR015847;IPR036345;IPR027408;IPR020568;IPR011807;
F0TCD3	F0TCD3_METLA	unreviewed	Exosome complex component Rrp41 (EC 3.1.13.-)	Methanobacterium lacus (strain AL-21)	243	cellular organisms, Archaea, Euryarchaeota, Methanomada group, Methanobacteria, Methanobacteriales, Methanobacteriaceae, Methanobacterium, Methanobacterium lacus (strain AL-21)	IPR001247;IPR015847;IPR036345;IPR027408;IPR020568;IPR011807;
F6D479	F6D479_METPW	unreviewed	Exosome complex component Rrp41 (EC 3.1.13.-)	Methanobacterium paludis (strain DSM 25820 / JCM 18151 / SWAN1)	242	cellular organisms, Archaea, Euryarchaeota, Methanomada group, Methanobacteria, Methanobacteriales, Methanobacteriaceae, Methanobacterium, Methanobacterium paludis (strain DSM 25820 / JCM 18151 / SWAN1)	IPR001247;IPR015847;IPR036345;IPR027408;IPR020568;IPR011807;
A0A2H4VMP5	A0A2H4VMP5_9EURY	unreviewed	Exosome complex component Rrp41 (EC 3.1.13.-)	Methanobacterium subterraneum	249	cellular organisms, Archaea, Euryarchaeota, Methanomada group, Methanobacteria, Methanobacteriales, Methanobacteriaceae, Methanobacterium, Methanobacterium subterraneum	IPR001247;IPR015847;IPR036345;IPR027408;IPR020568;IPR011807;
A0A3A5HI71	A0A3A5HI71_9EURY	unreviewed	Exosome complex component Rrp41 (EC 3.1.13.-)	Methanobacterium sp.	239	cellular organisms, Archaea, Euryarchaeota, Methanomada group, Methanobacteria, Methanobacteriales, Methanobacteriaceae, Methanobacterium, unclassified Methanobacterium, Methanobacterium sp.	IPR001247;IPR015847;IPR036345;IPR027408;IPR020568;IPR011807;
A0A101HF27	A0A101HF27_9EURY	unreviewed	Exosome complex component Rrp41 (EC 3.1.13.-)	Methanobacterium sp. 42_16	250	cellular organisms, Archaea, Euryarchaeota, Methanomada group, Methanobacteria, Methanobacteriales, Methanobacteriaceae, Methanobacterium, unclassified Methanobacterium, Methanobacterium sp. 42_16	IPR001247;IPR015847;IPR036345;IPR027408;IPR020568;IPR011807;
A0A1D2WB07	A0A1D2WB07_9EURY	unreviewed	Exosome complex component Rrp41 (EC 3.1.13.-)	Methanobacterium sp. A39	239	cellular organisms, Archaea, Euryarchaeota, Methanomada group, Methanobacteria, Methanobacteriales, Methanobacteriaceae, Methanobacterium, unclassified Methanobacterium, Methanobacterium sp. A39	IPR001247;IPR015847;IPR036345;IPR027408;IPR020568;IPR011807;
A0A347AKR9	A0A347AKR9_9EURY	unreviewed	Exosome complex component Rrp41 (EC 3.1.13.-)	Methanobacterium sp. BAmetb5	250	cellular organisms, Archaea, Euryarchaeota, Methanomada group, Methanobacteria, Methanobacteriales, Methanobacteriaceae, Methanobacterium, unclassified Methanobacterium, Methanobacterium sp. BAmetb5	IPR001247;IPR015847;IPR036345;IPR027408;IPR020568;IPR011807;
A0A347AD69	A0A347AD69_9EURY	unreviewed	Exosome complex component Rrp41 (EC 3.1.13.-)	Methanobacterium sp. BRmetb2	239	cellular organisms, Archaea, Euryarchaeota, Methanomada group, Methanobacteria, Methanobacteriales, Methanobacteriaceae, Methanobacterium, unclassified Methanobacterium, Methanobacterium sp. BRmetb2	IPR001247;IPR015847;IPR036345;IPR027408;IPR020568;IPR011807;
K6T2I0	K6T2I0_9EURY	unreviewed	Exosome complex component Rrp41 (EC 3.1.13.-)	Methanobacterium sp. Maddingley MBC34	249	cellular organisms, Archaea, Euryarchaeota, Methanomada group, Methanobacteria, Methanobacteriales, Methanobacteriaceae, Methanobacterium, unclassified Methanobacterium, Methanobacterium sp. Maddingley MBC34	IPR001247;IPR015847;IPR036345;IPR027408;IPR020568;IPR011807;
U6ECB0	U6ECB0_9EURY	unreviewed	Exosome complex component Rrp41 (EC 3.1.13.-)	Methanobacterium sp. MB1	250	cellular organisms, Archaea, Euryarchaeota, Methanomada group, Methanobacteria, Methanobacteriales, Methanobacteriaceae, Methanobacterium, unclassified Methanobacterium, Methanobacterium sp. MB1	IPR001247;IPR015847;IPR036345;IPR027408;IPR020568;IPR011807;
A0A2H4VJV8	A0A2H4VJV8_9EURY	unreviewed	Exosome complex component Rrp41 (EC 3.1.13.-)	Methanobacterium sp. MZ-A1	249	cellular organisms, Archaea, Euryarchaeota, Methanomada group, Methanobacteria, Methanobacteriales, Methanobacteriaceae, Methanobacterium, unclassified Methanobacterium, Methanobacterium sp. MZ-A1	IPR001247;IPR015847;IPR036345;IPR027408;IPR020568;IPR011807;
A0A1V4TH73	A0A1V4TH73_9EURY	unreviewed	Exosome complex component Rrp41 (EC 3.1.13.-)	Methanobacterium sp. PtaB.Bin024	248	cellular organisms, Archaea, Euryarchaeota, Methanomada group, Methanobacteria, Methanobacteriales, Methanobacteriaceae, Methanobacterium, unclassified Methanobacterium, Methanobacterium sp. PtaB.Bin024	IPR001247;IPR015847;IPR036345;IPR027408;IPR020568;IPR011807;
A0A1V4YSL5	A0A1V4YSL5_9EURY	unreviewed	Exosome complex component Rrp41 (EC 3.1.13.-)	Methanobacterium sp. PtaU1.Bin097	242	cellular organisms, Archaea, Euryarchaeota, Methanomada group, Methanobacteria, Methanobacteriales, Methanobacteriaceae, Methanobacterium, unclassified Methanobacterium, Methanobacterium sp. PtaU1.Bin097	IPR001247;IPR015847;IPR036345;IPR027408;IPR020568;IPR011807;
A0A1V4YRQ0	A0A1V4YRQ0_9EURY	unreviewed	Exosome complex component Rrp41 (EC 3.1.13.-)	Methanobacterium sp. PtaU1.Bin242	242	cellular organisms, Archaea, Euryarchaeota, Methanomada group, Methanobacteria, Methanobacteriales, Methanobacteriaceae, Methanobacterium, unclassified Methanobacterium, Methanobacterium sp. PtaU1.Bin242	IPR001247;IPR015847;IPR036345;IPR027408;IPR020568;IPR011807;
R7PWX5	R7PWX5_9EURY	unreviewed	Exosome complex component Rrp41 (EC 3.1.13.-)	Methanobrevibacter smithii CAG:186	234	cellular organisms, Archaea, Euryarchaeota, Methanomada group, Methanobacteria, Methanobacteriales, Methanobacteriaceae, Methanobrevibacter, environmental samples, Methanobrevibacter smithii CAG:186	IPR001247;IPR015847;IPR036345;IPR027408;IPR020568;IPR011807;
A0A1V6N3D1	A0A1V6N3D1_9EURY	unreviewed	Exosome complex component Rrp41 (EC 3.1.13.-)	Methanobrevibacter arboriphilus JCM 13429 = DSM 1125	239	cellular organisms, Archaea, Euryarchaeota, Methanomada group, Methanobacteria, Methanobacteriales, Methanobacteriaceae, Methanobrevibacter, Methanobrevibacter arboriphilus, Methanobrevibacter arboriphilus JCM 13429 = DSM 1125	IPR001247;IPR015847;IPR036345;IPR027408;IPR020568;IPR011807;
A0A165YYQ4	A0A165YYQ4_9EURY	unreviewed	Exosome complex component Rrp41 (EC 3.1.13.-)	Methanobrevibacter curvatus	237	cellular organisms, Archaea, Euryarchaeota, Methanomada group, Methanobacteria, Methanobacteriales, Methanobacteriaceae, Methanobrevibacter, Methanobrevibacter curvatus	IPR001247;IPR015847;IPR036345;IPR027408;IPR020568;IPR011807;
A0A166CTG6	A0A166CTG6_9EURY	unreviewed	Exosome complex component Rrp41 (EC 3.1.13.-)	Methanobrevibacter cuticularis	235	cellular organisms, Archaea, Euryarchaeota, Methanomada group, Methanobacteria, Methanobacteriales, Methanobacteriaceae, Methanobrevibacter, Methanobrevibacter cuticularis	IPR001247;IPR015847;IPR036345;IPR027408;IPR020568;IPR011807;
A0A162FNG0	A0A162FNG0_9EURY	unreviewed	Exosome complex component Rrp41 (EC 3.1.13.-)	Methanobrevibacter filiformis	236	cellular organisms, Archaea, Euryarchaeota, Methanomada group, Methanobacteria, Methanobacteriales, Methanobacteriaceae, Methanobrevibacter, Methanobrevibacter filiformis	IPR001247;IPR015847;IPR036345;IPR027408;IPR020568;IPR011807;
A0A1H7HA83	A0A1H7HA83_9EURY	unreviewed	Exosome complex component Rrp41 (EC 3.1.13.-)	Methanobrevibacter gottschalkii	231	cellular organisms, Archaea, Euryarchaeota, Methanomada group, Methanobacteria, Methanobacteriales, Methanobacteriaceae, Methanobrevibacter, Methanobrevibacter gottschalkii	IPR001247;IPR015847;IPR036345;IPR027408;IPR020568;IPR011807;
A0A3N5AZW2	A0A3N5AZW2_9EURY	unreviewed	Exosome complex component Rrp41 (EC 3.1.13.-)	Methanobrevibacter gottschalkii DSM 11977	231	cellular organisms, Archaea, Euryarchaeota, Methanomada group, Methanobacteria, Methanobacteriales, Methanobacteriaceae, Methanobrevibacter, Methanobrevibacter gottschalkii, Methanobrevibacter gottschalkii DSM 11977	IPR001247;IPR015847;IPR036345;IPR027408;IPR020568;IPR011807;
A0A1G5V5R5	A0A1G5V5R5_9EURY	unreviewed	Exosome complex component Rrp41 (EC 3.1.13.-)	Methanobrevibacter millerae	230	cellular organisms, Archaea, Euryarchaeota, Methanomada group, Methanobacteria, Methanobacteriales, Methanobacteriaceae, Methanobrevibacter, Methanobrevibacter millerae	IPR001247;IPR015847;IPR036345;IPR027408;IPR020568;IPR011807;
A0A0U3CFK6	A0A0U3CFK6_9EURY	unreviewed	Exosome complex component Rrp41 (EC 3.1.13.-)	Methanobrevibacter millerae	230	cellular organisms, Archaea, Euryarchaeota, Methanomada group, Methanobacteria, Methanobacteriales, Methanobacteriaceae, Methanobrevibacter, Methanobrevibacter millerae	IPR001247;IPR015847;IPR036345;IPR027408;IPR020568;IPR011807;
A0A126QZY3	A0A126QZY3_METOL	unreviewed	Exosome complex component Rrp41 (EC 3.1.13.-)	Methanobrevibacter millerae	236	cellular organisms, Archaea, Euryarchaeota, Methanomada group, Methanobacteria, Methanobacteriales, Methanobacteriaceae, Methanobrevibacter, Methanobrevibacter olleyae	IPR001247;IPR015847;IPR036345;IPR027408;IPR020568;IPR011807;
A0A166C758	A0A166C758_9EURY	unreviewed	Exosome complex component Rrp41 (EC 3.1.13.-)	Methanobrevibacter oralis	232	cellular organisms, Archaea, Euryarchaeota, Methanomada group, Methanobacteria, Methanobacteriales, Methanobacteriaceae, Methanobrevibacter, Methanobrevibacter oralis	IPR001247;IPR015847;IPR036345;IPR027408;IPR020568;IPR011807;
D3E3U2	D3E3U2_METRM	unreviewed	Exosome complex component Rrp41 (EC 3.1.13.-)	Methanobrevibacter ruminantium (strain ATCC 35063 / DSM 1093 / JCM 13430 / OCM 146 / M1) (Methanobacterium ruminantium)	236	cellular organisms, Archaea, Euryarchaeota, Methanomada group, Methanobacteria, Methanobacteriales, Methanobacteriaceae, Methanobrevibacter, Methanobrevibacter ruminantium, Methanobrevibacter ruminantium (strain ATCC 35063 / DSM 1093 / JCM 13430 / OCM 146 / M1) (Methanobacterium ruminantium)	IPR001247;IPR015847;IPR036345;IPR027408;IPR020568;IPR011807;
A0A2H4U5P9	A0A2H4U5P9_METSM	unreviewed	Exosome complex component Rrp41 (EC 3.1.13.-)	Methanobrevibacter smithii	234	cellular organisms, Archaea, Euryarchaeota, Methanomada group, Methanobacteria, Methanobacteriales, Methanobacteriaceae, Methanobrevibacter, Methanobrevibacter smithii	IPR001247;IPR015847;IPR036345;IPR027408;IPR020568;IPR011807;
A5UJR9	A5UJR9_METS3	unreviewed	Exosome complex component Rrp41 (EC 3.1.13.-)	Methanobrevibacter smithii (strain ATCC 35061 / DSM 861 / OCM 144 / PS)	234	cellular organisms, Archaea, Euryarchaeota, Methanomada group, Methanobacteria, Methanobacteriales, Methanobacteriaceae, Methanobrevibacter, Methanobrevibacter smithii, Methanobrevibacter smithii (strain ATCC 35061 / DSM 861 / OCM 144 / PS)	IPR001247;IPR015847;IPR036345;IPR027408;IPR020568;IPR011807;
D2ZRX0	D2ZRX0_METSM	unreviewed	Exosome complex component Rrp41 (EC 3.1.13.-)	Methanobrevibacter smithii DSM 2374	234	cellular organisms, Archaea, Euryarchaeota, Methanomada group, Methanobacteria, Methanobacteriales, Methanobacteriaceae, Methanobrevibacter, Methanobrevibacter smithii, Methanobrevibacter smithii DSM 2374	IPR001247;IPR015847;IPR036345;IPR027408;IPR020568;IPR011807;
B9ACR7	B9ACR7_METSM	unreviewed	Exosome complex component Rrp41 (EC 3.1.13.-)	Methanobrevibacter smithii DSM 2375	233	cellular organisms, Archaea, Euryarchaeota, Methanomada group, Methanobacteria, Methanobacteriales, Methanobacteriaceae, Methanobrevibacter, Methanobrevibacter smithii, Methanobrevibacter smithii DSM 2375	IPR001247;IPR015847;IPR036345;IPR027408;IPR020568;IPR011807;
A0A315XNZ5	A0A315XNZ5_9EURY	unreviewed	Exosome complex component Rrp41 (EC 3.1.13.-)	Methanobrevibacter thaueri	230	cellular organisms, Archaea, Euryarchaeota, Methanomada group, Methanobacteria, Methanobacteriales, Methanobacteriaceae, Methanobrevibacter, Methanobrevibacter thaueri	IPR001247;IPR015847;IPR036345;IPR027408;IPR020568;IPR011807;
A0A2U1S7Q4	A0A2U1S7Q4_9EURY	unreviewed	Exosome complex component Rrp41 (EC 3.1.13.-)	Methanobrevibacter woesei	230	cellular organisms, Archaea, Euryarchaeota, Methanomada group, Methanobacteria, Methanobacteriales, Methanobacteriaceae, Methanobrevibacter, Methanobrevibacter woesei	IPR001247;IPR015847;IPR036345;IPR027408;IPR020568;IPR011807;
A0A219AK40	A0A219AK40_9EURY	unreviewed	Exosome complex exonuclease Rrp41	Methanobrevibacter sp. 87.7	238	cellular organisms, Archaea, Euryarchaeota, Methanomada group, Methanobacteria, Methanobacteriales, Methanobacteriaceae, Methanobrevibacter, unclassified Methanobrevibacter, Methanobrevibacter sp. 87.7	IPR001247;IPR015847;IPR036345;IPR027408;IPR020568;IPR011807;
A0A1D2WPX8	A0A1D2WPX8_9EURY	unreviewed	Exosome complex component Rrp41 (EC 3.1.13.-)	Methanobrevibacter sp. A27	232	cellular organisms, Archaea, Euryarchaeota, Methanomada group, Methanobacteria, Methanobacteriales, Methanobacteriaceae, Methanobrevibacter, unclassified Methanobrevibacter, Methanobrevibacter sp. A27	IPR001247;IPR015847;IPR036345;IPR027408;IPR020568;IPR011807;
A0A1D2WQW5	A0A1D2WQW5_9EURY	unreviewed	Exosome complex component Rrp41 (EC 3.1.13.-)	Methanobrevibacter sp. A54	234	cellular organisms, Archaea, Euryarchaeota, Methanomada group, Methanobacteria, Methanobacteriales, Methanobacteriaceae, Methanobrevibacter, unclassified Methanobrevibacter, Methanobrevibacter sp. A54	IPR001247;IPR015847;IPR036345;IPR027408;IPR020568;IPR011807;
R9SKZ8	R9SKZ8_9EURY	unreviewed	Exosome complex exonuclease Rrp41	Methanobrevibacter sp. AbM4	243	cellular organisms, Archaea, Euryarchaeota, Methanomada group, Methanobacteria, Methanobacteriales, Methanobacteriaceae, Methanobrevibacter, unclassified Methanobrevibacter, Methanobrevibacter sp. AbM4	IPR001247;IPR015847;IPR036345;IPR027408;IPR020568;IPR011807;
A0A366MA65	A0A366MA65_9EURY	unreviewed	Exosome complex component Rrp41 (EC 3.1.13.-)	Methanobrevibacter sp. NOE	239	cellular organisms, Archaea, Euryarchaeota, Methanomada group, Methanobacteria, Methanobacteriales, Methanobacteriaceae, Methanobrevibacter, unclassified Methanobrevibacter, Methanobrevibacter sp. NOE	IPR001247;IPR015847;IPR036345;IPR027408;IPR020568;IPR011807;
A0A125RD65	A0A125RD65_9EURY	unreviewed	Exosome complex component Rrp41 (EC 3.1.13.-)	Methanobrevibacter sp. YE315	231	cellular organisms, Archaea, Euryarchaeota, Methanomada group, Methanobacteria, Methanobacteriales, Methanobacteriaceae, Methanobrevibacter, unclassified Methanobrevibacter, Methanobrevibacter sp. YE315	IPR001247;IPR015847;IPR036345;IPR027408;IPR020568;IPR011807;
A0A2A2HBV2	A0A2A2HBV2_9EURY	unreviewed	Exosome complex component Rrp41 (EC 3.1.13.-)	Methanosphaera cuniculi	231	cellular organisms, Archaea, Euryarchaeota, Methanomada group, Methanobacteria, Methanobacteriales, Methanobacteriaceae, Methanosphaera, Methanosphaera cuniculi	IPR001247;IPR015847;IPR036345;IPR027408;IPR020568;IPR011807;
A0A328PXI2	A0A328PXI2_9EURY	unreviewed	Exosome complex component Rrp41 (EC 3.1.13.-)	Methanosphaera stadtmanae	232	cellular organisms, Archaea, Euryarchaeota, Methanomada group, Methanobacteria, Methanobacteriales, Methanobacteriaceae, Methanosphaera, Methanosphaera stadtmanae	IPR001247;IPR015847;IPR036345;IPR027408;IPR020568;IPR011807;
Q2NEX5	Q2NEX5_METST	unreviewed	Exosome complex component Rrp41 (EC 3.1.13.-)	Methanosphaera stadtmanae (strain ATCC 43021 / DSM 3091 / JCM 11832 / MCB-3)	232	cellular organisms, Archaea, Euryarchaeota, Methanomada group, Methanobacteria, Methanobacteriales, Methanobacteriaceae, Methanosphaera, Methanosphaera stadtmanae, Methanosphaera stadtmanae (strain ATCC 43021 / DSM 3091 / JCM 11832 / MCB-3)	IPR001247;IPR015847;IPR036345;IPR027408;IPR020568;IPR011807;
A0A1D2WIV1	A0A1D2WIV1_9EURY	unreviewed	Exosome complex component Rrp41 (EC 3.1.13.-)	Methanosphaera sp. A6	232	cellular organisms, Archaea, Euryarchaeota, Methanomada group, Methanobacteria, Methanobacteriales, Methanobacteriaceae, Methanosphaera, unclassified Methanosphaera, Methanosphaera sp. A6	IPR001247;IPR015847;IPR036345;IPR027408;IPR020568;IPR011807;
A0A2Z4LB85	A0A2Z4LB85_9EURY	unreviewed	Exonuclease	Methanosphaera sp. BMS	214	cellular organisms, Archaea, Euryarchaeota, Methanomada group, Methanobacteria, Methanobacteriales, Methanobacteriaceae, Methanosphaera, unclassified Methanosphaera, Methanosphaera sp. BMS	IPR001247;IPR015847;IPR036345;IPR027408;IPR020568;IPR011807;
A0A328RYS1	A0A328RYS1_9EURY	unreviewed	Exosome complex component Rrp41 (EC 3.1.13.-)	Methanosphaera sp. DEW79	232	cellular organisms, Archaea, Euryarchaeota, Methanomada group, Methanobacteria, Methanobacteriales, Methanobacteriaceae, Methanosphaera, unclassified Methanosphaera, Methanosphaera sp. DEW79	IPR001247;IPR015847;IPR036345;IPR027408;IPR020568;IPR011807;
A0A328SNP1	A0A328SNP1_9EURY	unreviewed	Exosome complex component Rrp41 (EC 3.1.13.-)	Methanosphaera sp. rholeuAM130	232	cellular organisms, Archaea, Euryarchaeota, Methanomada group, Methanobacteria, Methanobacteriales, Methanobacteriaceae, Methanosphaera, unclassified Methanosphaera, Methanosphaera sp. rholeuAM130	IPR001247;IPR015847;IPR036345;IPR027408;IPR020568;IPR011807;
A0A328SJN7	A0A328SJN7_9EURY	unreviewed	Exosome complex component Rrp41 (EC 3.1.13.-)	Methanosphaera sp. rholeuAM270	233	cellular organisms, Archaea, Euryarchaeota, Methanomada group, Methanobacteria, Methanobacteriales, Methanobacteriaceae, Methanosphaera, unclassified Methanosphaera, Methanosphaera sp. rholeuAM270	IPR001247;IPR015847;IPR036345;IPR027408;IPR020568;IPR011807;
A0A328S339	A0A328S339_9EURY	unreviewed	Exosome complex component Rrp41 (EC 3.1.13.-)	Methanosphaera sp. rholeuAM6	238	cellular organisms, Archaea, Euryarchaeota, Methanomada group, Methanobacteria, Methanobacteriales, Methanobacteriaceae, Methanosphaera, unclassified Methanosphaera, Methanosphaera sp. rholeuAM6	IPR001247;IPR015847;IPR036345;IPR027408;IPR020568;IPR011807;
A0A328S5L0	A0A328S5L0_9EURY	unreviewed	Exosome complex exonuclease Rrp41	Methanosphaera sp. rholeuAM74	231	cellular organisms, Archaea, Euryarchaeota, Methanomada group, Methanobacteria, Methanobacteriales, Methanobacteriaceae, Methanosphaera, unclassified Methanosphaera, Methanosphaera sp. rholeuAM74	IPR001247;IPR015847;IPR036345;IPR027408;IPR020568;IPR011807;
A0A328SD88	A0A328SD88_9EURY	unreviewed	Exosome complex component Rrp41 (EC 3.1.13.-)	Methanosphaera sp. SHI613	234	cellular organisms, Archaea, Euryarchaeota, Methanomada group, Methanobacteria, Methanobacteriales, Methanobacteriaceae, Methanosphaera, unclassified Methanosphaera, Methanosphaera sp. SHI613	IPR001247;IPR015847;IPR036345;IPR027408;IPR020568;IPR011807;
A0A1D2X415	A0A1D2X415_9EURY	unreviewed	Exosome complex component Rrp41 (EC 3.1.13.-)	Methanosphaera sp. WGK6	238	cellular organisms, Archaea, Euryarchaeota, Methanomada group, Methanobacteria, Methanobacteriales, Methanobacteriaceae, Methanosphaera, unclassified Methanosphaera, Methanosphaera sp. WGK6	IPR001247;IPR015847;IPR036345;IPR027408;IPR020568;IPR011807;
A0A371NDU4	A0A371NDU4_9EURY	unreviewed	Exosome complex component Rrp41 (EC 3.1.13.-)	Methanothermobacter defluvii	231	cellular organisms, Archaea, Euryarchaeota, Methanomada group, Methanobacteria, Methanobacteriales, Methanobacteriaceae, Methanothermobacter, Methanothermobacter defluvii	IPR001247;IPR015847;IPR036345;IPR027408;IPR020568;IPR011807;
D9PWR6	D9PWR6_METTM	unreviewed	Exosome complex component Rrp41 (EC 3.1.13.-)	Methanothermobacter marburgensis (strain ATCC BAA-927 / DSM 2133 / JCM 14651 / NBRC 100331 / OCM 82 / Marburg) (Methanobacterium thermoautotrophicum)	231	cellular organisms, Archaea, Euryarchaeota, Methanomada group, Methanobacteria, Methanobacteriales, Methanobacteriaceae, Methanothermobacter, Methanothermobacter marburgensis, Methanothermobacter marburgensis (strain ATCC BAA-927 / DSM 2133 / JCM 14651 / NBRC 100331 / OCM 82 / Marburg) (Methanobacterium thermoautotrophicum)	IPR001247;IPR015847;IPR036345;IPR027408;IPR020568;IPR011807;
A0A328PAU7	A0A328PAU7_9EURY	unreviewed	Exosome complex component Rrp41 (EC 3.1.13.-)	Methanothermobacter tenebrarum	241	cellular organisms, Archaea, Euryarchaeota, Methanomada group, Methanobacteria, Methanobacteriales, Methanobacteriaceae, Methanothermobacter, Methanothermobacter tenebrarum	IPR001247;IPR015847;IPR036345;IPR027408;IPR020568;IPR011807;
O26779	RRP41_METTH	reviewed	Exosome complex component Rrp41 (EC 3.1.13.-)	Methanothermobacter thermautotrophicus (strain ATCC 29096 / DSM 1053 / JCM 10044 / NBRC 100330 / Delta H) (Methanobacterium thermoautotrophicum)	240	cellular organisms, Archaea, Euryarchaeota, Methanomada group, Methanobacteria, Methanobacteriales, Methanobacteriaceae, Methanothermobacter, Methanothermobacter thermautotrophicus (Methanobacterium thermoformicicum), Methanothermobacter thermautotrophicus (strain ATCC 29096 / DSM 1053 / JCM 10044 / NBRC 100330 / Delta H) (Methanobacterium thermoautotrophicum)	IPR001247;IPR015847;IPR036345;IPR027408;IPR020568;IPR011807;
A0A1M4MSK4	A0A1M4MSK4_METWO	unreviewed	Exosome complex component Rrp41 (EC 3.1.13.-)	Methanothermobacter wolfeii (Methanobacterium wolfei)	240	cellular organisms, Archaea, Euryarchaeota, Methanomada group, Methanobacteria, Methanobacteriales, Methanobacteriaceae, Methanothermobacter, Methanothermobacter wolfeii (Methanobacterium wolfei)	IPR001247;IPR015847;IPR036345;IPR027408;IPR020568;IPR011807;
T2GHA6	T2GHA6_9EURY	unreviewed	Exosome complex component Rrp41 (EC 3.1.13.-)	Methanothermobacter sp. CaT2	231	cellular organisms, Archaea, Euryarchaeota, Methanomada group, Methanobacteria, Methanobacteriales, Methanobacteriaceae, Methanothermobacter, unclassified Methanothermobacter, Methanothermobacter sp. CaT2	IPR001247;IPR015847;IPR036345;IPR027408;IPR020568;IPR011807;
A0A223ZEU1	A0A223ZEU1_9EURY	unreviewed	Exosome complex component Rrp41 (EC 3.1.13.-)	Methanothermobacter sp. EMTCatA1	231	cellular organisms, Archaea, Euryarchaeota, Methanomada group, Methanobacteria, Methanobacteriales, Methanobacteriaceae, Methanothermobacter, unclassified Methanothermobacter, Methanothermobacter sp. EMTCatA1	IPR001247;IPR015847;IPR036345;IPR027408;IPR020568;IPR011807;
A0A5B9M921	A0A5B9M921_9EURY	unreviewed	Exosome complex component Rrp41 (EC 3.1.13.-)	Methanothermobacter sp. KEPCO1	231	cellular organisms, Archaea, Euryarchaeota, Methanomada group, Methanobacteria, Methanobacteriales, Methanobacteriaceae, Methanothermobacter, unclassified Methanothermobacter, Methanothermobacter sp. KEPCO1	IPR001247;IPR015847;IPR036345;IPR027408;IPR020568;IPR011807;
A0A3G9CY36	A0A3G9CY36_9EURY	unreviewed	Exosome complex component Rrp41 (EC 3.1.13.-)	Methanothermobacter sp. MT-2	241	cellular organisms, Archaea, Euryarchaeota, Methanomada group, Methanobacteria, Methanobacteriales, Methanobacteriaceae, Methanothermobacter, unclassified Methanothermobacter, Methanothermobacter sp. MT-2	IPR001247;IPR015847;IPR036345;IPR027408;IPR020568;IPR011807;
A0A117KR31	A0A117KR31_9EURY	unreviewed	Exosome complex component Rrp41 (EC 3.1.13.-)	Methanobacteriaceae archaeon 41_258	241	cellular organisms, Archaea, Euryarchaeota, Methanomada group, Methanobacteria, Methanobacteriales, Methanobacteriaceae, unclassified Methanobacteriaceae, Methanobacteriaceae archaeon 41_258	IPR001247;IPR015847;IPR036345;IPR027408;IPR020568;IPR011807;
E3GZ91	E3GZ91_METFV	unreviewed	Exosome complex component Rrp41 (EC 3.1.13.-)	Methanothermus fervidus (strain ATCC 43054 / DSM 2088 / JCM 10308 / V24 S)	236	cellular organisms, Archaea, Euryarchaeota, Methanomada group, Methanobacteria, Methanobacteriales, Methanothermaceae, Methanothermus, Methanothermus fervidus, Methanothermus fervidus (strain ATCC 43054 / DSM 2088 / JCM 10308 / V24 S)	IPR001247;IPR015847;IPR036345;IPR027408;IPR020568;IPR011807;
A0A2I0PP03	A0A2I0PP03_9EURY	unreviewed	Exosome complex component Rrp41 (EC 3.1.13.-)	Methanobacteriales archaeon HGW-Methanobacteriales-1	239	cellular organisms, Archaea, Euryarchaeota, Methanomada group, Methanobacteria, Methanobacteriales, unclassified Methanobacteriales, Methanobacteriales archaeon HGW-Methanobacteriales-1	IPR001247;IPR015847;IPR036345;IPR027408;IPR020568;IPR011807;
A0A2I0Q4A6	A0A2I0Q4A6_9EURY	unreviewed	Exosome complex component Rrp41 (EC 3.1.13.-)	Methanobacteriales archaeon HGW-Methanobacteriales-2	249	cellular organisms, Archaea, Euryarchaeota, Methanomada group, Methanobacteria, Methanobacteriales, unclassified Methanobacteriales, Methanobacteriales archaeon HGW-Methanobacteriales-2	IPR001247;IPR015847;IPR036345;IPR027408;IPR020568;IPR011807;
A0A1Q6DVS6	A0A1Q6DVS6_9EURY	unreviewed	Exosome complex component Rrp41 (EC 3.1.13.-)	Candidatus Methanohalarchaeum thermophilum	241	cellular organisms, Archaea, Euryarchaeota, Methanonatronarchaeia, Methanonatronarchaeales, Methanonatronarchaeaceae, Candidatus Methanohalarchaeum, Candidatus Methanohalarchaeum thermophilum	IPR001247;IPR015847;IPR036345;IPR027408;IPR020568;IPR011807;
A0A1Y3GJG1	A0A1Y3GJG1_9EURY	unreviewed	Exosome complex component Rrp41 (EC 3.1.13.-)	Methanonatronarchaeum thermophilum	241	cellular organisms, Archaea, Euryarchaeota, Methanonatronarchaeia, Methanonatronarchaeales, Methanonatronarchaeaceae, Methanonatronarchaeum, Methanonatronarchaeum thermophilum	IPR001247;IPR015847;IPR036345;IPR027408;IPR020568;IPR011807;
A0A520KNX0	A0A520KNX0_9EURY	unreviewed	Exosome complex component Rrp41 (EC 3.1.13.-)	Methanonatronarchaeia archaeon	240	cellular organisms, Archaea, Euryarchaeota, Methanonatronarchaeia, unclassified Methanonatronarchaeia, Methanonatronarchaeia archaeon	IPR001247;IPR015847;IPR036345;IPR027408;IPR020568;IPR011807;
Q8TYC1	RRP41_METKA	reviewed	Exosome complex component Rrp41 (EC 3.1.13.-)	Methanopyrus kandleri (strain AV19 / DSM 6324 / JCM 9639 / NBRC 100938)	239	cellular organisms, Archaea, Euryarchaeota, Methanopyri, Methanopyrales, Methanopyraceae, Methanopyrus, Methanopyrus kandleri, Methanopyrus kandleri (strain AV19 / DSM 6324 / JCM 9639 / NBRC 100938)	IPR001247;IPR015847;IPR036345;IPR027408;IPR020568;IPR011807;
A0A150J5S1	A0A150J5S1_9EURY	unreviewed	Exosome complex component Rrp41 (EC 3.1.13.-)	Candidatus Methanofastidiosum methylthiophilus	242	cellular organisms, Archaea, Euryarchaeota, Stenosarchaea group, Candidatus Methanofastidiosa, Candidatus Methanofastidiosum, Candidatus Methanofastidiosum methylthiophilus	IPR001247;IPR015847;IPR036345;IPR027408;IPR020568;IPR011807;
A0A150J048	A0A150J048_9EURY	unreviewed	Exosome complex component Rrp41 (EC 3.1.13.-)	Candidatus Methanofastidiosum methylthiophilus	242	cellular organisms, Archaea, Euryarchaeota, Stenosarchaea group, Candidatus Methanofastidiosa, Candidatus Methanofastidiosum, Candidatus Methanofastidiosum methylthiophilus	IPR001247;IPR015847;IPR036345;IPR027408;IPR020568;IPR011807;
A0A150JJD0	A0A150JJD0_9EURY	unreviewed	Exosome complex component Rrp41 (EC 3.1.13.-)	Candidatus Methanofastidiosum methylthiophilus	240	cellular organisms, Archaea, Euryarchaeota, Stenosarchaea group, Candidatus Methanofastidiosa, Candidatus Methanofastidiosum, Candidatus Methanofastidiosum methylthiophilus	IPR001247;IPR015847;IPR036345;IPR027408;IPR020568;IPR011807;
A0A150J8R0	A0A150J8R0_9EURY	unreviewed	Exosome complex component Rrp41 (EC 3.1.13.-)	Candidatus Methanofastidiosum methylthiophilus	242	cellular organisms, Archaea, Euryarchaeota, Stenosarchaea group, Candidatus Methanofastidiosa, Candidatus Methanofastidiosum, Candidatus Methanofastidiosum methylthiophilus	IPR001247;IPR015847;IPR036345;IPR027408;IPR020568;IPR011807;
G0QFQ5	G0QFQ5_NANS0	unreviewed	Ribosomal RNA-processing protein RRP41/SKI6	Nanosalina sp. (strain J07AB43)	253	cellular organisms, Archaea, Euryarchaeota, Stenosarchaea group, Candidatus Nanohaloarchaeota, Nanohaloarchaea, Candidatus Nanosalina, unclassified Candidatus Nanosalina, Nanosalina sp. (strain J07AB43)	IPR001247;IPR015847;IPR036345;IPR027408;IPR020568;IPR011807;
G0QBP9	G0QBP9_NANSJ	unreviewed	Ribosomal RNA-processing protein RRP41/SKI6	Nanosalinarum sp. (strain J07AB56)	237	cellular organisms, Archaea, Euryarchaeota, Stenosarchaea group, Candidatus Nanohaloarchaeota, Nanohaloarchaea, Candidatus Nanosalinarum, unclassified Candidatus Nanosalinarum, Nanosalinarum sp. (strain J07AB56)	IPR001247;IPR015847;IPR036345;IPR027408;IPR020568;IPR011807;
A0A1D8MST8	A0A1D8MST8_9EURY	unreviewed	Exonuclease	Nanohaloarchaea archaeon SG9	253	cellular organisms, Archaea, Euryarchaeota, Stenosarchaea group, Candidatus Nanohaloarchaeota, Nanohaloarchaea, unclassified Nanohaloarchaea, Nanohaloarchaea archaeon SG9	IPR001247;IPR015847;IPR036345;IPR027408;IPR020568;IPR011807;
A0A2P6W895	A0A2P6W895_9EURY	unreviewed	Exosome complex exonuclease Rrp41	Nanohaloarchaea archaeon SW_10_44_10	244	cellular organisms, Archaea, Euryarchaeota, Stenosarchaea group, Candidatus Nanohaloarchaeota, Nanohaloarchaea, unclassified Nanohaloarchaea, Nanohaloarchaea archaeon SW_10_44_10	IPR001247;IPR015847;IPR036345;IPR027408;IPR020568;IPR011807;
A0A2P6W3D1	A0A2P6W3D1_9EURY	unreviewed	Exosome complex exonuclease Rrp41	Nanohaloarchaea archaeon SW_4_43_9	244	cellular organisms, Archaea, Euryarchaeota, Stenosarchaea group, Candidatus Nanohaloarchaeota, Nanohaloarchaea, unclassified Nanohaloarchaea, Nanohaloarchaea archaeon SW_4_43_9	IPR001247;IPR015847;IPR036345;IPR027408;IPR020568;IPR011807;
A0A2P6W1I6	A0A2P6W1I6_9EURY	unreviewed	Exosome complex exonuclease Rrp41	Nanohaloarchaea archaeon SW_7_43_1	244	cellular organisms, Archaea, Euryarchaeota, Stenosarchaea group, Candidatus Nanohaloarchaeota, Nanohaloarchaea, unclassified Nanohaloarchaea, Nanohaloarchaea archaeon SW_7_43_1	IPR001247;IPR015847;IPR036345;IPR027408;IPR020568;IPR011807;
Q0W2Y8	Q0W2Y8_METAR	unreviewed	Exosome complex component Rrp41 (EC 3.1.13.-)	Methanocella arvoryzae (strain DSM 22066 / NBRC 105507 / MRE50)	253	cellular organisms, Archaea, Euryarchaeota, Stenosarchaea group, Methanomicrobia, Methanocellales, Methanocellaceae, Methanocella, Methanocella arvoryzae, Methanocella arvoryzae (strain DSM 22066 / NBRC 105507 / MRE50)	IPR001247;IPR015847;IPR036345;IPR027408;IPR020568;IPR011807;
H8IAF3	H8IAF3_METCZ	unreviewed	Exosome complex component Rrp41 (EC 3.1.13.-)	Methanocella conradii (strain DSM 24694 / JCM 17849 / CGMCC 1.5162 / HZ254)	252	cellular organisms, Archaea, Euryarchaeota, Stenosarchaea group, Methanomicrobia, Methanocellales, Methanocellaceae, Methanocella, Methanocella conradii, Methanocella conradii (strain DSM 24694 / JCM 17849 / CGMCC 1.5162 / HZ254)	IPR001247;IPR015847;IPR036345;IPR027408;IPR020568;IPR011807;
D1Z1X7	D1Z1X7_METPS	unreviewed	Exosome complex component Rrp41 (EC 3.1.13.-)	Methanocella paludicola (strain DSM 17711 / JCM 13418 / NBRC 101707 / SANAE)	254	cellular organisms, Archaea, Euryarchaeota, Stenosarchaea group, Methanomicrobia, Methanocellales, Methanocellaceae, Methanocella, Methanocella paludicola, Methanocella paludicola (strain DSM 17711 / JCM 13418 / NBRC 101707 / SANAE)	IPR001247;IPR015847;IPR036345;IPR027408;IPR020568;IPR011807;
A0A1V4YUB5	A0A1V4YUB5_9EURY	unreviewed	Exosome complex component Rrp41 (EC 3.1.13.-)	Methanocella sp. PtaU1.Bin125	252	cellular organisms, Archaea, Euryarchaeota, Stenosarchaea group, Methanomicrobia, Methanocellales, Methanocellaceae, Methanocella, unclassified Methanocella, Methanocella sp. PtaU1.Bin125	IPR001247;IPR015847;IPR036345;IPR027408;IPR020568;IPR011807;
R7PZA6	R7PZA6_9EURY	unreviewed	Exosome complex component Rrp41 (EC 3.1.13.-)	Methanoculleus sp. CAG:1088	249	cellular organisms, Archaea, Euryarchaeota, Stenosarchaea group, Methanomicrobia, Methanomicrobiales, Methanomicrobiaceae, Methanoculleus, environmental samples, Methanoculleus sp. CAG:1088	IPR001247;IPR015847;IPR036345;IPR027408;IPR020568;IPR011807;
A0A126QXB4	A0A126QXB4_9EURY	unreviewed	Exosome complex component Rrp41 (EC 3.1.13.-)	methanogenic archaeon mixed culture ISO4-G1	246	cellular organisms, Archaea, Euryarchaeota, Stenosarchaea group, Methanomicrobia, Methanomicrobiales, unclassified Methanomicrobiales, unclassified Methanomicrobiales (miscellaneous), environmental samples, methanogenic archaeon mixed culture ISO4-G1	IPR001247;IPR015847;IPR036345;IPR027408;IPR020568;IPR011807;
A0A257AJK3	A0A257AJK3_9EURY	unreviewed	Exosome complex component Rrp41 (EC 3.1.13.-)	ANME-1 cluster archaeon ex4572_4	257	cellular organisms, Archaea, Euryarchaeota, Stenosarchaea group, Methanomicrobia, Methanophagales, unclassified Methanophagales, ANME-1 cluster archaeon ex4572_4	IPR001247;IPR015847;IPR036345;IPR027408;IPR020568;IPR011807;
A0A368TFR9	A0A368TFR9_9EURY	unreviewed	Exosome complex component Rrp41 (EC 3.1.13.-)	Methanophagales archaeon	242	cellular organisms, Archaea, Euryarchaeota, Stenosarchaea group, Methanomicrobia, Methanophagales, unclassified Methanophagales, Methanophagales archaeon	IPR001247;IPR015847;IPR036345;IPR027408;IPR020568;IPR011807;
A0A3R7EH22	A0A3R7EH22_9EURY	unreviewed	Exosome complex component Rrp41 (EC 3.1.13.-)	Methanophagales archaeon	245	cellular organisms, Archaea, Euryarchaeota, Stenosarchaea group, Methanomicrobia, Methanophagales, unclassified Methanophagales, Methanophagales archaeon	IPR001247;IPR015847;IPR036345;IPR027408;IPR020568;IPR011807;
A0A2V3JB40	A0A2V3JB40_9EURY	unreviewed	Exosome complex component Rrp41 (EC 3.1.13.-)	Methanophagales archaeon	262	cellular organisms, Archaea, Euryarchaeota, Stenosarchaea group, Methanomicrobia, Methanophagales, unclassified Methanophagales, Methanophagales archaeon	IPR001247;IPR015847;IPR036345;IPR027408;IPR020568;IPR011807;
A0A2V3JAX0	A0A2V3JAX0_9EURY	unreviewed	Exosome complex component Rrp41 (EC 3.1.13.-)	Methanophagales archaeon	238	cellular organisms, Archaea, Euryarchaeota, Stenosarchaea group, Methanomicrobia, Methanophagales, unclassified Methanophagales, Methanophagales archaeon	IPR001247;IPR015847;IPR036345;IPR027408;IPR020568;IPR011807;
A0A062V4G7	A0A062V4G7_9EURY	unreviewed	Exosome complex component Rrp41 (EC 3.1.13.-)	Candidatus Methanoperedens nitroreducens	244	cellular organisms, Archaea, Euryarchaeota, Stenosarchaea group, Methanomicrobia, Methanosarcinales, Candidatus Methanoperedenaceae, Candidatus Methanoperedens, Candidatus Methanoperedens nitroreducens	IPR001247;IPR015847;IPR036345;IPR027408;IPR020568;IPR011807;
A0A284VJU2	A0A284VJU2_9EURY	unreviewed	Exosome complex component Rrp41 (EC 3.1.13.-)	Candidatus Methanoperedens nitroreducens	243	cellular organisms, Archaea, Euryarchaeota, Stenosarchaea group, Methanomicrobia, Methanosarcinales, Candidatus Methanoperedenaceae, Candidatus Methanoperedens, Candidatus Methanoperedens nitroreducens	IPR001247;IPR015847;IPR036345;IPR027408;IPR020568;IPR011807;
A0A522V706	A0A522V706_9EURY	unreviewed	Exosome complex exonuclease Rrp41 (Fragment)	Candidatus Methanoperedens sp.	180	cellular organisms, Archaea, Euryarchaeota, Stenosarchaea group, Methanomicrobia, Methanosarcinales, Candidatus Methanoperedenaceae, Candidatus Methanoperedens, unclassified Candidatus Methanoperedens, Candidatus Methanoperedens sp.	IPR001247;IPR015847;IPR027408;IPR020568;IPR011807;
A0A0P8ABR8	A0A0P8ABR8_9EURY	unreviewed	Exosome complex exonuclease 1 (EC 2.7.7.56)	Candidatus Methanoperedens sp. BLZ1	212	cellular organisms, Archaea, Euryarchaeota, Stenosarchaea group, Methanomicrobia, Methanosarcinales, Candidatus Methanoperedenaceae, Candidatus Methanoperedens, unclassified Candidatus Methanoperedens, Candidatus Methanoperedens sp. BLZ1	IPR001247;IPR015847;IPR036345;IPR027408;IPR020568;IPR011807;
A0A315XE22	A0A315XE22_9EURY	unreviewed	Exosome complex component Rrp41 (EC 3.1.13.-)	Candidatus Methanoperedenaceae archaeon	243	cellular organisms, Archaea, Euryarchaeota, Stenosarchaea group, Methanomicrobia, Methanosarcinales, Candidatus Methanoperedenaceae, unclassified Candidatus Methanoperedenaceae, Candidatus Methanoperedenaceae archaeon	IPR001247;IPR015847;IPR036345;IPR027408;IPR020568;IPR011807;
A0A2I0NIZ3	A0A2I0NIZ3_9EURY	unreviewed	Exosome complex component Rrp41 (EC 3.1.13.-)	Candidatus Methanoperedenaceae archaeon HGW-Methanoperedenaceae-1	243	cellular organisms, Archaea, Euryarchaeota, Stenosarchaea group, Methanomicrobia, Methanosarcinales, Candidatus Methanoperedenaceae, unclassified Candidatus Methanoperedenaceae, Candidatus Methanoperedenaceae archaeon HGW-Methanoperedenaceae-1	IPR001247;IPR015847;IPR036345;IPR027408;IPR020568;IPR011807;
A0A484F5M4	A0A484F5M4_9EURY	unreviewed	Exosome complex component Rrp41 (EC 3.1.13.-)	Methanimicrococcus blatticola	395	cellular organisms, Archaea, Euryarchaeota, Stenosarchaea group, Methanomicrobia, Methanosarcinales, Methanosarcinaceae, Methanimicrococcus, Methanimicrococcus blatticola	IPR001247;IPR015847;IPR036345;IPR027408;IPR020568;IPR011807;
Q12ZB7	Q12ZB7_METBU	unreviewed	Exosome complex component Rrp41 (EC 3.1.13.-)	Methanococcoides burtonii (strain DSM 6242 / NBRC 107633 / OCM 468 / ACE-M)	343	cellular organisms, Archaea, Euryarchaeota, Stenosarchaea group, Methanomicrobia, Methanosarcinales, Methanosarcinaceae, Methanococcoides, Methanococcoides burtonii, Methanococcoides burtonii (strain DSM 6242 / NBRC 107633 / OCM 468 / ACE-M)	IPR001247;IPR015847;IPR036345;IPR027408;IPR020568;IPR018336;IPR011807;
A0A099T3J2	A0A099T3J2_METMT	unreviewed	Exosome complex component Rrp41 (EC 3.1.13.-)	Methanococcoides methylutens	342	cellular organisms, Archaea, Euryarchaeota, Stenosarchaea group, Methanomicrobia, Methanosarcinales, Methanosarcinaceae, Methanococcoides, Methanococcoides methylutens	IPR001247;IPR015847;IPR036345;IPR027408;IPR020568;IPR018336;IPR011807;
A0A0E3SQB5	A0A0E3SQB5_METMT	unreviewed	Exosome complex component Rrp41 (EC 3.1.13.-)	Methanococcoides methylutens MM1	341	cellular organisms, Archaea, Euryarchaeota, Stenosarchaea group, Methanomicrobia, Methanosarcinales, Methanosarcinaceae, Methanococcoides, Methanococcoides methylutens, Methanococcoides methylutens MM1	IPR001247;IPR015847;IPR036345;IPR027408;IPR020568;IPR018336;IPR011807;
A0A1I0ACK3	A0A1I0ACK3_9EURY	unreviewed	Exosome complex component Rrp41 (EC 3.1.13.-)	Methanococcoides vulcani	341	cellular organisms, Archaea, Euryarchaeota, Stenosarchaea group, Methanomicrobia, Methanosarcinales, Methanosarcinaceae, Methanococcoides, Methanococcoides vulcani	IPR001247;IPR015847;IPR036345;IPR027408;IPR020568;IPR018336;IPR011807;
D7E8G5	D7E8G5_METEZ	unreviewed	Exosome complex component Rrp41 (EC 3.1.13.-)	Methanohalobium evestigatum (strain ATCC BAA-1072 / DSM 3721 / NBRC 107634 / OCM 161 / Z-7303)	333	cellular organisms, Archaea, Euryarchaeota, Stenosarchaea group, Methanomicrobia, Methanosarcinales, Methanosarcinaceae, Methanohalobium, Methanohalobium evestigatum, Methanohalobium evestigatum (strain ATCC BAA-1072 / DSM 3721 / NBRC 107634 / OCM 161 / Z-7303)	IPR001247;IPR015847;IPR036345;IPR027408;IPR020568;IPR011807;
A0A285ELJ4	A0A285ELJ4_9EURY	unreviewed	Exosome complex component Rrp41 (EC 3.1.13.-)	Methanohalophilus euhalobius	295	cellular organisms, Archaea, Euryarchaeota, Stenosarchaea group, Methanomicrobia, Methanosarcinales, Methanosarcinaceae, Methanohalophilus, Methanohalophilus euhalobius	IPR001247;IPR015847;IPR036345;IPR027408;IPR020568;IPR018336;IPR011807;
A0A1L3Q496	A0A1L3Q496_9EURY	unreviewed	Exosome complex component Rrp41 (EC 3.1.13.-)	Methanohalophilus halophilus	297	cellular organisms, Archaea, Euryarchaeota, Stenosarchaea group, Methanomicrobia, Methanosarcinales, Methanosarcinaceae, Methanohalophilus, Methanohalophilus halophilus	IPR001247;IPR015847;IPR036345;IPR027408;IPR020568;IPR018336;IPR011807;
D5EAW8	D5EAW8_METMS	unreviewed	Exosome complex component Rrp41 (EC 3.1.13.-)	Methanohalophilus mahii (strain ATCC 35705 / DSM 5219 / SLP)	297	cellular organisms, Archaea, Euryarchaeota, Stenosarchaea group, Methanomicrobia, Methanosarcinales, Methanosarcinaceae, Methanohalophilus, Methanohalophilus mahii, Methanohalophilus mahii (strain ATCC 35705 / DSM 5219 / SLP)	IPR001247;IPR015847;IPR036345;IPR027408;IPR020568;IPR018336;IPR011807;
A0A2D3C667	A0A2D3C667_9EURY	unreviewed	Exosome complex component Rrp41 (EC 3.1.13.-)	Methanohalophilus portucalensis	294	cellular organisms, Archaea, Euryarchaeota, Stenosarchaea group, Methanomicrobia, Methanosarcinales, Methanosarcinaceae, Methanohalophilus, Methanohalophilus portucalensis	IPR001247;IPR015847;IPR036345;IPR027408;IPR020568;IPR018336;IPR011807;
A0A1L9C7D1	A0A1L9C7D1_9EURY	unreviewed	Exosome complex component Rrp41 (EC 3.1.13.-)	Methanohalophilus portucalensis FDF-1	294	cellular organisms, Archaea, Euryarchaeota, Stenosarchaea group, Methanomicrobia, Methanosarcinales, Methanosarcinaceae, Methanohalophilus, Methanohalophilus portucalensis, Methanohalophilus portucalensis FDF-1	IPR001247;IPR015847;IPR036345;IPR027408;IPR020568;IPR018336;IPR011807;
A0A3R9FRJ3	A0A3R9FRJ3_9EURY	unreviewed	Exosome complex component Rrp41 (EC 3.1.13.-)	Methanohalophilus sp.	295	cellular organisms, Archaea, Euryarchaeota, Stenosarchaea group, Methanomicrobia, Methanosarcinales, Methanosarcinaceae, Methanohalophilus, unclassified Methanohalophilus, Methanohalophilus sp.	IPR001247;IPR015847;IPR036345;IPR027408;IPR020568;IPR018336;IPR011807;
A0A427UH24	A0A427UH24_9EURY	unreviewed	Exosome complex component Rrp41 (EC 3.1.13.-)	Methanohalophilus sp.	295	cellular organisms, Archaea, Euryarchaeota, Stenosarchaea group, Methanomicrobia, Methanosarcinales, Methanosarcinaceae, Methanohalophilus, unclassified Methanohalophilus, Methanohalophilus sp.	IPR001247;IPR015847;IPR036345;IPR027408;IPR020568;IPR018336;IPR011807;
A0A1D2UXA8	A0A1D2UXA8_9EURY	unreviewed	Exosome complex component Rrp41 (EC 3.1.13.-)	Methanohalophilus sp. 2-GBenrich	295	cellular organisms, Archaea, Euryarchaeota, Stenosarchaea group, Methanomicrobia, Methanosarcinales, Methanosarcinaceae, Methanohalophilus, unclassified Methanohalophilus, Methanohalophilus sp. 2-GBenrich	IPR001247;IPR015847;IPR036345;IPR027408;IPR020568;IPR018336;IPR011807;
A0A1B8X2Q0	A0A1B8X2Q0_9EURY	unreviewed	Exosome complex component Rrp41 (EC 3.1.13.-)	Methanohalophilus sp. DAL1	295	cellular organisms, Archaea, Euryarchaeota, Stenosarchaea group, Methanomicrobia, Methanosarcinales, Methanosarcinaceae, Methanohalophilus, unclassified Methanohalophilus, Methanohalophilus sp. DAL1	IPR001247;IPR015847;IPR036345;IPR027408;IPR020568;IPR018336;IPR011807;
A0A3M9LFG9	A0A3M9LFG9_9EURY	unreviewed	Exosome complex component Rrp41 (EC 3.1.13.-)	Methanohalophilus sp. RSK	293	cellular organisms, Archaea, Euryarchaeota, Stenosarchaea group, Methanomicrobia, Methanosarcinales, Methanosarcinaceae, Methanohalophilus, unclassified Methanohalophilus, Methanohalophilus sp. RSK	IPR001247;IPR015847;IPR036345;IPR027408;IPR020568;IPR018336;IPR011807;
A0A139CZM1	A0A139CZM1_9EURY	unreviewed	Exosome complex component RRP41 (Fragment)	Methanohalophilus sp. T328-1	260	cellular organisms, Archaea, Euryarchaeota, Stenosarchaea group, Methanomicrobia, Methanosarcinales, Methanosarcinaceae, Methanohalophilus, unclassified Methanohalophilus, Methanohalophilus sp. T328-1	IPR001247;IPR015847;IPR036345;IPR027408;IPR020568;IPR018336;IPR011807;
A0A498H7A9	A0A498H7A9_9EURY	unreviewed	Exosome complex component Rrp41 (EC 3.1.13.-)	Methanohalophilus sp. WG1-DM	295	cellular organisms, Archaea, Euryarchaeota, Stenosarchaea group, Methanomicrobia, Methanosarcinales, Methanosarcinaceae, Methanohalophilus, unclassified Methanohalophilus, Methanohalophilus sp. WG1-DM	IPR001247;IPR015847;IPR036345;IPR027408;IPR020568;IPR018336;IPR011807;
A0A1I4NPW5	A0A1I4NPW5_9EURY	unreviewed	Exosome complex component Rrp41 (EC 3.1.13.-)	Methanolobus profundi	338	cellular organisms, Archaea, Euryarchaeota, Stenosarchaea group, Methanomicrobia, Methanosarcinales, Methanosarcinaceae, Methanolobus, Methanolobus profundi	IPR001247;IPR015847;IPR036345;IPR027408;IPR020568;IPR018336;IPR011807;
W9DPP3	W9DPP3_METTI	unreviewed	Exosome complex component Rrp41 (EC 3.1.13.-)	Methanolobus tindarius DSM 2278	346	cellular organisms, Archaea, Euryarchaeota, Stenosarchaea group, Methanomicrobia, Methanosarcinales, Methanosarcinaceae, Methanolobus, Methanolobus tindarius, Methanolobus tindarius DSM 2278	IPR001247;IPR015847;IPR036345;IPR027408;IPR020568;IPR018336;IPR011807;
A0A4E0PYD5	A0A4E0PYD5_9EURY	unreviewed	Exosome complex component Rrp41 (EC 3.1.13.-)	Methanolobus sp. SY-01	324	cellular organisms, Archaea, Euryarchaeota, Stenosarchaea group, Methanomicrobia, Methanosarcinales, Methanosarcinaceae, Methanolobus, unclassified Methanolobus, Methanolobus sp. SY-01	IPR001247;IPR015847;IPR036345;IPR027408;IPR020568;IPR018336;IPR011807;
A0A139CGX6	A0A139CGX6_9EURY	unreviewed	Exosome complex component Rrp41 (EC 3.1.13.-)	Methanolobus sp. T82-4	318	cellular organisms, Archaea, Euryarchaeota, Stenosarchaea group, Methanomicrobia, Methanosarcinales, Methanosarcinaceae, Methanolobus, unclassified Methanolobus, Methanolobus sp. T82-4	IPR001247;IPR015847;IPR036345;IPR027408;IPR020568;IPR018336;IPR011807;
L0KX82	L0KX82_METHD	unreviewed	Exosome complex component Rrp41 (EC 3.1.13.-)	Methanomethylovorans hollandica (strain DSM 15978 / NBRC 107637 / DMS1)	327	cellular organisms, Archaea, Euryarchaeota, Stenosarchaea group, Methanomicrobia, Methanosarcinales, Methanosarcinaceae, Methanomethylovorans, Methanomethylovorans hollandica, Methanomethylovorans hollandica (strain DSM 15978 / NBRC 107637 / DMS1)	IPR001247;IPR015847;IPR036345;IPR027408;IPR020568;IPR018336;IPR011807;
A0A1V4YQI9	A0A1V4YQI9_9EURY	unreviewed	Exosome complex component Rrp41 (EC 3.1.13.-)	Methanomethylovorans sp. PtaU1.Bin073	329	cellular organisms, Archaea, Euryarchaeota, Stenosarchaea group, Methanomicrobia, Methanosarcinales, Methanosarcinaceae, Methanomethylovorans, Methanomethylovorans sp. PtaU1.Bin073	IPR001247;IPR015847;IPR036345;IPR027408;IPR020568;IPR018336;IPR011807;
A0A1V4Y9I1	A0A1V4Y9I1_9EURY	unreviewed	Exosome complex component Rrp41 (EC 3.1.13.-)	Methanomethylovorans sp. PtaU1.Bin093	327	cellular organisms, Archaea, Euryarchaeota, Stenosarchaea group, Methanomicrobia, Methanosarcinales, Methanosarcinaceae, Methanomethylovorans, Methanomethylovorans sp. PtaU1.Bin093	IPR001247;IPR015847;IPR036345;IPR027408;IPR020568;IPR018336;IPR011807;
F7XML0	F7XML0_METZD	unreviewed	Exosome complex component Rrp41 (EC 3.1.13.-)	Methanosalsum zhilinae (strain DSM 4017 / NBRC 107636 / OCM 62 / WeN5) (Methanohalophilus zhilinae)	299	cellular organisms, Archaea, Euryarchaeota, Stenosarchaea group, Methanomicrobia, Methanosarcinales, Methanosarcinaceae, Methanosalsum, Methanosalsum zhilinae, Methanosalsum zhilinae (strain DSM 4017 / NBRC 107636 / OCM 62 / WeN5) (Methanohalophilus zhilinae)	IPR001247;IPR015847;IPR036345;IPR027408;IPR020568;IPR011807;
Q469M3	Q469M3_METBF	unreviewed	Exosome complex component Rrp41 (EC 3.1.13.-)	Methanosarcina barkeri (strain Fusaro / DSM 804)	501	cellular organisms, Archaea, Euryarchaeota, Stenosarchaea group, Methanomicrobia, Methanosarcinales, Methanosarcinaceae, Methanosarcina, Methanosarcina barkeri, Methanosarcina barkeri (strain Fusaro / DSM 804)	IPR001247;IPR015847;IPR036345;IPR027408;IPR020568;IPR011807;
A0A0E3R0S8	A0A0E3R0S8_METBA	unreviewed	Exosome complex component Rrp41 (EC 3.1.13.-)	Methanosarcina barkeri 227	519	cellular organisms, Archaea, Euryarchaeota, Stenosarchaea group, Methanomicrobia, Methanosarcinales, Methanosarcinaceae, Methanosarcina, Methanosarcina barkeri, Methanosarcina barkeri 227	IPR001247;IPR015847;IPR036345;IPR027408;IPR020568;IPR011807;
A0A0E3WW11	A0A0E3WW11_METBA	unreviewed	Exosome complex component Rrp41 (EC 3.1.13.-)	Methanosarcina barkeri 3	508	cellular organisms, Archaea, Euryarchaeota, Stenosarchaea group, Methanomicrobia, Methanosarcinales, Methanosarcinaceae, Methanosarcina, Methanosarcina barkeri, Methanosarcina barkeri 3	IPR001247;IPR015847;IPR036345;IPR027408;IPR020568;IPR011807;
A0A0G3C9U3	A0A0G3C9U3_METBA	unreviewed	Exosome complex component Rrp41 (EC 3.1.13.-)	Methanosarcina barkeri CM1	518	cellular organisms, Archaea, Euryarchaeota, Stenosarchaea group, Methanomicrobia, Methanosarcinales, Methanosarcinaceae, Methanosarcina, Methanosarcina barkeri, Methanosarcina barkeri CM1	IPR001247;IPR015847;IPR036345;IPR027408;IPR020568;IPR011807;
A0A0E3QW59	A0A0E3QW59_METBA	unreviewed	Exosome complex component Rrp41 (EC 3.1.13.-)	Methanosarcina barkeri MS	506	cellular organisms, Archaea, Euryarchaeota, Stenosarchaea group, Methanomicrobia, Methanosarcinales, Methanosarcinaceae, Methanosarcina, Methanosarcina barkeri, Methanosarcina barkeri MS	IPR001247;IPR015847;IPR036345;IPR027408;IPR020568;IPR011807;
A0A0E3QN47	A0A0E3QN47_METBA	unreviewed	Exosome complex component Rrp41 (EC 3.1.13.-)	Methanosarcina barkeri str. Wiesmoor	501	cellular organisms, Archaea, Euryarchaeota, Stenosarchaea group, Methanomicrobia, Methanosarcinales, Methanosarcinaceae, Methanosarcina, Methanosarcina barkeri, Methanosarcina barkeri str. Wiesmoor	IPR001247;IPR015847;IPR036345;IPR027408;IPR020568;IPR011807;
A0A0E3SBH6	A0A0E3SBH6_9EURY	unreviewed	Exosome complex component Rrp41 (EC 3.1.13.-)	Methanosarcina horonobensis HB-1 = JCM 15518	484	cellular organisms, Archaea, Euryarchaeota, Stenosarchaea group, Methanomicrobia, Methanosarcinales, Methanosarcinaceae, Methanosarcina, Methanosarcina horonobensis, Methanosarcina horonobensis HB-1 = JCM 15518	IPR001247;IPR015847;IPR036345;IPR027408;IPR020568;IPR011807;
A0A0E3S4A3	A0A0E3S4A3_9EURY	unreviewed	Exosome complex component Rrp41 (EC 3.1.13.-)	Methanosarcina lacustris Z-7289	485	cellular organisms, Archaea, Euryarchaeota, Stenosarchaea group, Methanomicrobia, Methanosarcinales, Methanosarcinaceae, Methanosarcina, Methanosarcina lacustris, Methanosarcina lacustris Z-7289	IPR001247;IPR015847;IPR036345;IPR027408;IPR020568;IPR011807;
A0A0F8RUQ2	A0A0F8RUQ2_METMZ	unreviewed	Exosome complex component Rrp41 (EC 3.1.13.-)	Methanosarcina mazei (Methanosarcina frisia)	493	cellular organisms, Archaea, Euryarchaeota, Stenosarchaea group, Methanomicrobia, Methanosarcinales, Methanosarcinaceae, Methanosarcina, Methanosarcina mazei (Methanosarcina frisia)	IPR001247;IPR015847;IPR036345;IPR027408;IPR020568;IPR011807;
A0A0F8LMD3	A0A0F8LMD3_METMZ	unreviewed	Exosome complex component Rrp41 (EC 3.1.13.-)	Methanosarcina mazei (Methanosarcina frisia)	493	cellular organisms, Archaea, Euryarchaeota, Stenosarchaea group, Methanomicrobia, Methanosarcinales, Methanosarcinaceae, Methanosarcina, Methanosarcina mazei (Methanosarcina frisia)	IPR001247;IPR015847;IPR036345;IPR027408;IPR020568;IPR011807;
A0A0F8RP38	A0A0F8RP38_METMZ	unreviewed	Exonuclease (Fragment)	Methanosarcina mazei (Methanosarcina frisia)	434	cellular organisms, Archaea, Euryarchaeota, Stenosarchaea group, Methanomicrobia, Methanosarcinales, Methanosarcinaceae, Methanosarcina, Methanosarcina mazei (Methanosarcina frisia)	IPR001247;IPR015847;IPR036345;IPR027408;IPR020568;IPR011807;
Q8PTT8	RRP41_METMA	reviewed	Exosome complex component Rrp41 (EC 3.1.13.-)	Methanosarcina mazei (strain ATCC BAA-159 / DSM 3647 / Goe1 / Go1 / JCM 11833 / OCM 88) (Methanosarcina frisia)	493	cellular organisms, Archaea, Euryarchaeota, Stenosarchaea group, Methanomicrobia, Methanosarcinales, Methanosarcinaceae, Methanosarcina, Methanosarcina mazei (Methanosarcina frisia), Methanosarcina mazei (strain ATCC BAA-159 / DSM 3647 / Goe1 / Go1 / JCM 11833 / OCM 88) (Methanosarcina frisia)	IPR001247;IPR015847;IPR036345;IPR027408;IPR020568;IPR011807;
A0A0E3RX36	A0A0E3RX36_METMZ	unreviewed	Exosome complex component Rrp41 (EC 3.1.13.-)	Methanosarcina mazei C16	493	cellular organisms, Archaea, Euryarchaeota, Stenosarchaea group, Methanomicrobia, Methanosarcinales, Methanosarcinaceae, Methanosarcina, Methanosarcina mazei (Methanosarcina frisia), Methanosarcina mazei C16	IPR001247;IPR015847;IPR036345;IPR027408;IPR020568;IPR011807;
A0A0E3RRP7	A0A0E3RRP7_METMZ	unreviewed	Exosome complex component Rrp41 (EC 3.1.13.-)	Methanosarcina mazei LYC	493	cellular organisms, Archaea, Euryarchaeota, Stenosarchaea group, Methanomicrobia, Methanosarcinales, Methanosarcinaceae, Methanosarcina, Methanosarcina mazei (Methanosarcina frisia), Methanosarcina mazei LYC	IPR001247;IPR015847;IPR036345;IPR027408;IPR020568;IPR011807;
A0A0E3LUH5	A0A0E3LUH5_METMZ	unreviewed	Ribonuclease PH (EC 2.7.7.56)	Methanosarcina mazei S-6	465	cellular organisms, Archaea, Euryarchaeota, Stenosarchaea group, Methanomicrobia, Methanosarcinales, Methanosarcinaceae, Methanosarcina, Methanosarcina mazei (Methanosarcina frisia), Methanosarcina mazei S-6	IPR001247;IPR015847;IPR036345;IPR027408;IPR020568;IPR011807;
A0A0E3RCU5	A0A0E3RCU5_METMZ	unreviewed	Exosome complex component Rrp41 (EC 3.1.13.-)	Methanosarcina mazei SarPi	492	cellular organisms, Archaea, Euryarchaeota, Stenosarchaea group, Methanomicrobia, Methanosarcinales, Methanosarcinaceae, Methanosarcina, Methanosarcina mazei (Methanosarcina frisia), Methanosarcina mazei SarPi	IPR001247;IPR015847;IPR036345;IPR027408;IPR020568;IPR011807;
M1PBT2	M1PBT2_METMZ	unreviewed	Ribonuclease PH	Methanosarcina mazei Tuc01	465	cellular organisms, Archaea, Euryarchaeota, Stenosarchaea group, Methanomicrobia, Methanosarcinales, Methanosarcinaceae, Methanosarcina, Methanosarcina mazei (Methanosarcina frisia), Methanosarcina mazei Tuc01	IPR001247;IPR015847;IPR036345;IPR027408;IPR020568;IPR011807;
A0A0E3PZW4	A0A0E3PZW4_METMZ	unreviewed	Exosome complex component Rrp41 (EC 3.1.13.-)	Methanosarcina mazei WWM610	493	cellular organisms, Archaea, Euryarchaeota, Stenosarchaea group, Methanomicrobia, Methanosarcinales, Methanosarcinaceae, Methanosarcina, Methanosarcina mazei (Methanosarcina frisia), Methanosarcina mazei WWM610	IPR001247;IPR015847;IPR036345;IPR027408;IPR020568;IPR011807;
A0A0E3PRA7	A0A0E3PRA7_9EURY	unreviewed	Exosome complex component Rrp41 (EC 3.1.13.-)	Methanosarcina siciliae C2J	506	cellular organisms, Archaea, Euryarchaeota, Stenosarchaea group, Methanomicrobia, Methanosarcinales, Methanosarcinaceae, Methanosarcina, Methanosarcina siciliae, Methanosarcina siciliae C2J	IPR001247;IPR015847;IPR036345;IPR027408;IPR020568;IPR011807;
A0A0E3PF87	A0A0E3PF87_9EURY	unreviewed	Exosome complex component Rrp41 (EC 3.1.13.-)	Methanosarcina siciliae HI350	489	cellular organisms, Archaea, Euryarchaeota, Stenosarchaea group, Methanomicrobia, Methanosarcinales, Methanosarcinaceae, Methanosarcina, Methanosarcina siciliae, Methanosarcina siciliae HI350	IPR001247;IPR015847;IPR036345;IPR027408;IPR020568;IPR011807;
A0A0E3P6P6	A0A0E3P6P6_9EURY	unreviewed	Exosome complex component Rrp41 (EC 3.1.13.-)	Methanosarcina siciliae T4/M	503	cellular organisms, Archaea, Euryarchaeota, Stenosarchaea group, Methanomicrobia, Methanosarcinales, Methanosarcinaceae, Methanosarcina, Methanosarcina siciliae, Methanosarcina siciliae T4/M	IPR001247;IPR015847;IPR036345;IPR027408;IPR020568;IPR011807;
A0A2A2HQG3	A0A2A2HQG3_9EURY	unreviewed	Exosome complex component Rrp41 (EC 3.1.13.-)	Methanosarcina spelaei	509	cellular organisms, Archaea, Euryarchaeota, Stenosarchaea group, Methanomicrobia, Methanosarcinales, Methanosarcinaceae, Methanosarcina, Methanosarcina spelaei	IPR001247;IPR015847;IPR036345;IPR027408;IPR020568;IPR011807;
A0A3G9CUD5	A0A3G9CUD5_METTE	unreviewed	Exosome complex component Rrp41 (EC 3.1.13.-)	Methanosarcina thermophila	483	cellular organisms, Archaea, Euryarchaeota, Stenosarchaea group, Methanomicrobia, Methanosarcinales, Methanosarcinaceae, Methanosarcina, Methanosarcina thermophila	IPR001247;IPR015847;IPR036345;IPR027408;IPR020568;IPR011807;
A0A0E3H8B6	A0A0E3H8B6_METTT	unreviewed	Exosome complex component Rrp41 (EC 3.1.13.-)	Methanosarcina thermophila (strain ATCC 43570 / DSM 1825 / OCM 12 / VKM B-1830 / TM-1)	501	cellular organisms, Archaea, Euryarchaeota, Stenosarchaea group, Methanomicrobia, Methanosarcinales, Methanosarcinaceae, Methanosarcina, Methanosarcina thermophila, Methanosarcina thermophila (strain ATCC 43570 / DSM 1825 / OCM 12 / VKM B-1830 / TM-1)	IPR001247;IPR015847;IPR036345;IPR027408;IPR020568;IPR011807;
A0A0E3NGY6	A0A0E3NGY6_METTE	unreviewed	Exosome complex component Rrp41 (EC 3.1.13.-)	Methanosarcina thermophila CHTI-55	489	cellular organisms, Archaea, Euryarchaeota, Stenosarchaea group, Methanomicrobia, Methanosarcinales, Methanosarcinaceae, Methanosarcina, Methanosarcina thermophila, Methanosarcina thermophila CHTI-55	IPR001247;IPR015847;IPR036345;IPR027408;IPR020568;IPR011807;
A0A0E3Q4W6	A0A0E3Q4W6_9EURY	unreviewed	Exosome complex component Rrp41 (EC 3.1.13.-)	Methanosarcina vacuolata Z-761	507	cellular organisms, Archaea, Euryarchaeota, Stenosarchaea group, Methanomicrobia, Methanosarcinales, Methanosarcinaceae, Methanosarcina, Methanosarcina vacuolata, Methanosarcina vacuolata Z-761	IPR001247;IPR015847;IPR036345;IPR027408;IPR020568;IPR011807;
A0A524M3I3	A0A524M3I3_9EURY	unreviewed	Exosome complex exonuclease Rrp41 (Fragment)	Methanosarcina sp.	403	cellular organisms, Archaea, Euryarchaeota, Stenosarchaea group, Methanomicrobia, Methanosarcinales, Methanosarcinaceae, Methanosarcina, unclassified Methanosarcina, Methanosarcina sp.	IPR001247;IPR015847;IPR036345;IPR027408;IPR020568;IPR011807;
A0A0F8R1R9	A0A0F8R1R9_9EURY	unreviewed	Exosome complex component Rrp41 (EC 3.1.13.-)	Methanosarcina sp. 1.H.A.2.2	509	cellular organisms, Archaea, Euryarchaeota, Stenosarchaea group, Methanomicrobia, Methanosarcinales, Methanosarcinaceae, Methanosarcina, unclassified Methanosarcina, Methanosarcina sp. 1.H.A.2.2	IPR001247;IPR015847;IPR036345;IPR027408;IPR020568;IPR011807;
A0A0F8SIH5	A0A0F8SIH5_9EURY	unreviewed	Exosome complex component Rrp41 (EC 3.1.13.-)	Methanosarcina sp. 1.H.T.1A.1	495	cellular organisms, Archaea, Euryarchaeota, Stenosarchaea group, Methanomicrobia, Methanosarcinales, Methanosarcinaceae, Methanosarcina, unclassified Methanosarcina, Methanosarcina sp. 1.H.T.1A.1	IPR001247;IPR015847;IPR036345;IPR027408;IPR020568;IPR011807;
A0A0F8E5R1	A0A0F8E5R1_9EURY	unreviewed	Exosome complex component Rrp41 (EC 3.1.13.-)	Methanosarcina sp. 2.H.A.1B.4	493	cellular organisms, Archaea, Euryarchaeota, Stenosarchaea group, Methanomicrobia, Methanosarcinales, Methanosarcinaceae, Methanosarcina, unclassified Methanosarcina, Methanosarcina sp. 2.H.A.1B.4	IPR001247;IPR015847;IPR036345;IPR027408;IPR020568;IPR011807;
A0A0F8EX90	A0A0F8EX90_9EURY	unreviewed	Exosome complex component Rrp41 (EC 3.1.13.-)	Methanosarcina sp. 2.H.T.1A.15	484	cellular organisms, Archaea, Euryarchaeota, Stenosarchaea group, Methanomicrobia, Methanosarcinales, Methanosarcinaceae, Methanosarcina, unclassified Methanosarcina, Methanosarcina sp. 2.H.T.1A.15	IPR001247;IPR015847;IPR036345;IPR027408;IPR020568;IPR011807;
A0A0F8ELW3	A0A0F8ELW3_9EURY	unreviewed	Exosome complex component Rrp41 (EC 3.1.13.-)	Methanosarcina sp. 2.H.T.1A.3	484	cellular organisms, Archaea, Euryarchaeota, Stenosarchaea group, Methanomicrobia, Methanosarcinales, Methanosarcinaceae, Methanosarcina, unclassified Methanosarcina, Methanosarcina sp. 2.H.T.1A.3	IPR001247;IPR015847;IPR036345;IPR027408;IPR020568;IPR011807;
A0A0F8FKS1	A0A0F8FKS1_9EURY	unreviewed	Exosome complex component Rrp41 (EC 3.1.13.-)	Methanosarcina sp. 2.H.T.1A.6	484	cellular organisms, Archaea, Euryarchaeota, Stenosarchaea group, Methanomicrobia, Methanosarcinales, Methanosarcinaceae, Methanosarcina, unclassified Methanosarcina, Methanosarcina sp. 2.H.T.1A.6	IPR001247;IPR015847;IPR036345;IPR027408;IPR020568;IPR011807;
A0A0F8FT61	A0A0F8FT61_9EURY	unreviewed	Exosome complex component Rrp41 (EC 3.1.13.-)	Methanosarcina sp. 2.H.T.1A.8	484	cellular organisms, Archaea, Euryarchaeota, Stenosarchaea group, Methanomicrobia, Methanosarcinales, Methanosarcinaceae, Methanosarcina, unclassified Methanosarcina, Methanosarcina sp. 2.H.T.1A.8	IPR001247;IPR015847;IPR036345;IPR027408;IPR020568;IPR011807;
A0A0P0J9B5	A0A0P0J9B5_9EURY	unreviewed	Exosome complex component Rrp41 (EC 3.1.13.-)	Methanosarcina sp. 795	495	cellular organisms, Archaea, Euryarchaeota, Stenosarchaea group, Methanomicrobia, Methanosarcinales, Methanosarcinaceae, Methanosarcina, unclassified Methanosarcina, Methanosarcina sp. 795	IPR001247;IPR015847;IPR036345;IPR027408;IPR020568;IPR011807;
A0A1D2WU39	A0A1D2WU39_9EURY	unreviewed	Exosome complex component Rrp41 (EC 3.1.13.-)	Methanosarcina sp. A14	506	cellular organisms, Archaea, Euryarchaeota, Stenosarchaea group, Methanomicrobia, Methanosarcinales, Methanosarcinaceae, Methanosarcina, unclassified Methanosarcina, Methanosarcina sp. A14	IPR001247;IPR015847;IPR036345;IPR027408;IPR020568;IPR011807;
A0A1E7GAC5	A0A1E7GAC5_9EURY	unreviewed	Exosome complex component Rrp41 (EC 3.1.13.-)	Methanosarcina sp. Ant1	477	cellular organisms, Archaea, Euryarchaeota, Stenosarchaea group, Methanomicrobia, Methanosarcinales, Methanosarcinaceae, Methanosarcina, unclassified Methanosarcina, Methanosarcina sp. Ant1	IPR001247;IPR015847;IPR036345;IPR027408;IPR020568;IPR011807;
A0A1I6Z1H9	A0A1I6Z1H9_9EURY	unreviewed	Exosome complex component Rrp41 (EC 3.1.13.-)	Methanosarcina sp. DSM 11855	495	cellular organisms, Archaea, Euryarchaeota, Stenosarchaea group, Methanomicrobia, Methanosarcinales, Methanosarcinaceae, Methanosarcina, unclassified Methanosarcina, Methanosarcina sp. DSM 11855	IPR001247;IPR015847;IPR036345;IPR027408;IPR020568;IPR011807;
A0A0E3QCC7	A0A0E3QCC7_9EURY	unreviewed	Exosome complex component Rrp41 (EC 3.1.13.-)	Methanosarcina sp. Kolksee	509	cellular organisms, Archaea, Euryarchaeota, Stenosarchaea group, Methanomicrobia, Methanosarcinales, Methanosarcinaceae, Methanosarcina, unclassified Methanosarcina, Methanosarcina sp. Kolksee	IPR001247;IPR015847;IPR036345;IPR027408;IPR020568;IPR011807;
A0A498GP59	A0A498GP59_9EURY	unreviewed	Exosome complex component Rrp41 (EC 3.1.13.-)	Methanosarcina sp. MSH10X1	489	cellular organisms, Archaea, Euryarchaeota, Stenosarchaea group, Methanomicrobia, Methanosarcinales, Methanosarcinaceae, Methanosarcina, unclassified Methanosarcina, Methanosarcina sp. MSH10X1	IPR001247;IPR015847;IPR036345;IPR027408;IPR020568;IPR011807;
A0A0E3NX42	A0A0E3NX42_9EURY	unreviewed	Exosome complex component Rrp41 (EC 3.1.13.-)	Methanosarcina sp. MTP4	451	cellular organisms, Archaea, Euryarchaeota, Stenosarchaea group, Methanomicrobia, Methanosarcinales, Methanosarcinaceae, Methanosarcina, unclassified Methanosarcina, Methanosarcina sp. MTP4	IPR001247;IPR015847;IPR036345;IPR027408;IPR020568;IPR011807;
A0A0E3KY67	A0A0E3KY67_9EURY	unreviewed	Exosome complex component Rrp41 (EC 3.1.13.-)	Methanosarcina sp. WH1	550	cellular organisms, Archaea, Euryarchaeota, Stenosarchaea group, Methanomicrobia, Methanosarcinales, Methanosarcinaceae, Methanosarcina, unclassified Methanosarcina, Methanosarcina sp. WH1	IPR001247;IPR015847;IPR036345;IPR027408;IPR020568;IPR011807;
A0A0E3L3K6	A0A0E3L3K6_9EURY	unreviewed	Exosome complex component Rrp41 (EC 3.1.13.-)	Methanosarcina sp. WWM596	554	cellular organisms, Archaea, Euryarchaeota, Stenosarchaea group, Methanomicrobia, Methanosarcinales, Methanosarcinaceae, Methanosarcina, unclassified Methanosarcina, Methanosarcina sp. WWM596	IPR001247;IPR015847;IPR036345;IPR027408;IPR020568;IPR011807;
A0A101IJY2	A0A101IJY2_9EURY	unreviewed	Exosome complex component Rrp41 (EC 3.1.13.-)	Methanosaeta harundinacea	256	cellular organisms, Archaea, Euryarchaeota, Stenosarchaea group, Methanomicrobia, Methanosarcinales, Methanotrichaceae, Methanothrix, Methanosaeta harundinacea	IPR001247;IPR015847;IPR036345;IPR027408;IPR020568;IPR011807;
G7WQG1	G7WQG1_METH6	unreviewed	Exosome complex component Rrp41 (EC 3.1.13.-)	Methanosaeta harundinacea (strain 6Ac)	251	cellular organisms, Archaea, Euryarchaeota, Stenosarchaea group, Methanomicrobia, Methanosarcinales, Methanotrichaceae, Methanothrix, Methanosaeta harundinacea, Methanosaeta harundinacea (strain 6Ac)	IPR001247;IPR015847;IPR036345;IPR027408;IPR020568;IPR011807;
A0A257MIZ7	A0A257MIZ7_9EURY	unreviewed	Exosome complex component Rrp41 (EC 3.1.13.-)	Methanosaeta sp. ASM2	252	cellular organisms, Archaea, Euryarchaeota, Stenosarchaea group, Methanomicrobia, Methanosarcinales, Methanotrichaceae, Methanothrix, Methanosaeta sp. ASM2	IPR001247;IPR015847;IPR036345;IPR027408;IPR020568;IPR011807;
A0A257MQJ1	A0A257MQJ1_9EURY	unreviewed	Exosome complex component Rrp41 (EC 3.1.13.-)	Methanosaeta sp. ASO1	252	cellular organisms, Archaea, Euryarchaeota, Stenosarchaea group, Methanomicrobia, Methanosarcinales, Methanotrichaceae, Methanothrix, Methanosaeta sp. ASO1	IPR001247;IPR015847;IPR036345;IPR027408;IPR020568;IPR011807;
A0A257MAK0	A0A257MAK0_9EURY	unreviewed	Exosome complex component Rrp41 (EC 3.1.13.-)	Methanosaeta sp. ASP1-1	252	cellular organisms, Archaea, Euryarchaeota, Stenosarchaea group, Methanomicrobia, Methanosarcinales, Methanotrichaceae, Methanothrix, Methanosaeta sp. ASP1-1	IPR001247;IPR015847;IPR036345;IPR027408;IPR020568;IPR011807;
A0A257M7F2	A0A257M7F2_9EURY	unreviewed	Exosome complex component Rrp41 (EC 3.1.13.-)	Methanosaeta sp. ASP1-2	252	cellular organisms, Archaea, Euryarchaeota, Stenosarchaea group, Methanomicrobia, Methanosarcinales, Methanotrichaceae, Methanothrix, Methanosaeta sp. ASP1-2	IPR001247;IPR015847;IPR036345;IPR027408;IPR020568;IPR011807;
A0A257MTQ7	A0A257MTQ7_9EURY	unreviewed	Exosome complex component Rrp41 (EC 3.1.13.-)	Methanosaeta sp. NSM2	252	cellular organisms, Archaea, Euryarchaeota, Stenosarchaea group, Methanomicrobia, Methanosarcinales, Methanotrichaceae, Methanothrix, Methanosaeta sp. NSM2	IPR001247;IPR015847;IPR036345;IPR027408;IPR020568;IPR011807;
A0A1V4V8R1	A0A1V4V8R1_9EURY	unreviewed	Exosome complex component Rrp41 (EC 3.1.13.-)	Methanosaeta sp. PtaB.Bin005	253	cellular organisms, Archaea, Euryarchaeota, Stenosarchaea group, Methanomicrobia, Methanosarcinales, Methanotrichaceae, Methanothrix, Methanosaeta sp. PtaB.Bin005	IPR001247;IPR015847;IPR036345;IPR027408;IPR020568;IPR011807;
A0A1V4UVY7	A0A1V4UVY7_9EURY	unreviewed	Exosome complex component Rrp41 (EC 3.1.13.-)	Methanosaeta sp. PtaB.Bin018	251	cellular organisms, Archaea, Euryarchaeota, Stenosarchaea group, Methanomicrobia, Methanosarcinales, Methanotrichaceae, Methanothrix, Methanosaeta sp. PtaB.Bin018	IPR001247;IPR015847;IPR036345;IPR027408;IPR020568;IPR011807;
A0A1V4V2G3	A0A1V4V2G3_9EURY	unreviewed	Exosome complex component Rrp41 (EC 3.1.13.-)	Methanosaeta sp. PtaB.Bin039	246	cellular organisms, Archaea, Euryarchaeota, Stenosarchaea group, Methanomicrobia, Methanosarcinales, Methanotrichaceae, Methanothrix, Methanosaeta sp. PtaB.Bin039	IPR001247;IPR015847;IPR036345;IPR027408;IPR020568;IPR011807;
A0A1V4V3M1	A0A1V4V3M1_9EURY	unreviewed	Exosome complex component Rrp41 (EC 3.1.13.-)	Methanosaeta sp. PtaB.Bin087	251	cellular organisms, Archaea, Euryarchaeota, Stenosarchaea group, Methanomicrobia, Methanosarcinales, Methanotrichaceae, Methanothrix, Methanosaeta sp. PtaB.Bin087	IPR001247;IPR015847;IPR036345;IPR027408;IPR020568;IPR011807;
A0A1V5AEV9	A0A1V5AEV9_9EURY	unreviewed	Exosome complex component Rrp41 (EC 3.1.13.-)	Methanosaeta sp. PtaU1.Bin028	246	cellular organisms, Archaea, Euryarchaeota, Stenosarchaea group, Methanomicrobia, Methanosarcinales, Methanotrichaceae, Methanothrix, Methanosaeta sp. PtaU1.Bin028	IPR001247;IPR015847;IPR036345;IPR027408;IPR020568;IPR011807;
A0A1V5AUJ8	A0A1V5AUJ8_9EURY	unreviewed	Exosome complex component Rrp41 (EC 3.1.13.-)	Methanosaeta sp. PtaU1.Bin055	254	cellular organisms, Archaea, Euryarchaeota, Stenosarchaea group, Methanomicrobia, Methanosarcinales, Methanotrichaceae, Methanothrix, Methanosaeta sp. PtaU1.Bin055	IPR001247;IPR015847;IPR036345;IPR027408;IPR020568;IPR011807;
A0A1V5B1S7	A0A1V5B1S7_9EURY	unreviewed	Exosome complex component Rrp41 (EC 3.1.13.-)	Methanosaeta sp. PtaU1.Bin060	248	cellular organisms, Archaea, Euryarchaeota, Stenosarchaea group, Methanomicrobia, Methanosarcinales, Methanotrichaceae, Methanothrix, Methanosaeta sp. PtaU1.Bin060	IPR001247;IPR015847;IPR036345;IPR027408;IPR020568;IPR011807;
A0A1V5B4J1	A0A1V5B4J1_9EURY	unreviewed	Exosome complex component Rrp41 (EC 3.1.13.-)	Methanosaeta sp. PtaU1.Bin112	250	cellular organisms, Archaea, Euryarchaeota, Stenosarchaea group, Methanomicrobia, Methanosarcinales, Methanotrichaceae, Methanothrix, Methanosaeta sp. PtaU1.Bin112	IPR001247;IPR015847;IPR036345;IPR027408;IPR020568;IPR011807;
F4BTR2	F4BTR2_METSG	unreviewed	Exosome complex component Rrp41 (EC 3.1.13.-)	Methanothrix soehngenii (strain ATCC 5969 / DSM 3671 / JCM 10134 / NBRC 103675 / OCM 69 / GP-6) (Methanosaeta concilii)	253	cellular organisms, Archaea, Euryarchaeota, Stenosarchaea group, Methanomicrobia, Methanosarcinales, Methanotrichaceae, Methanothrix, Methanothrix soehngenii (Methanosaeta concilii), Methanothrix soehngenii (strain ATCC 5969 / DSM 3671 / JCM 10134 / NBRC 103675 / OCM 69 / GP-6) (Methanosaeta concilii)	IPR001247;IPR015847;IPR036345;IPR027408;IPR020568;IPR011807;
A0B8W3	A0B8W3_METTP	unreviewed	Exosome complex component Rrp41 (EC 3.1.13.-)	Methanothrix thermoacetophila (strain DSM 6194 / JCM 14653 / NBRC 101360 / PT) (Methanosaeta thermophila)	245	cellular organisms, Archaea, Euryarchaeota, Stenosarchaea group, Methanomicrobia, Methanosarcinales, Methanotrichaceae, Methanothrix, Methanothrix thermoacetophila, Methanothrix thermoacetophila (strain DSM 6194 / JCM 14653 / NBRC 101360 / PT) (Methanosaeta thermophila)	IPR001247;IPR015847;IPR036345;IPR027408;IPR020568;IPR011807;
A0A3N9UT50	A0A3N9UT50_9EURY	unreviewed	Exosome complex component Rrp41 (EC 3.1.13.-)	Methanothrix sp.	248	cellular organisms, Archaea, Euryarchaeota, Stenosarchaea group, Methanomicrobia, Methanosarcinales, Methanotrichaceae, Methanothrix, unclassified Methanothrix, Methanothrix sp.	IPR001247;IPR015847;IPR036345;IPR027408;IPR020568;IPR011807;
A0A1F2P778	A0A1F2P778_9EURY	unreviewed	Exosome complex component Rrp41 (EC 3.1.13.-)	Candidatus Syntrophoarchaeum butanivorans	251	cellular organisms, Archaea, Euryarchaeota, Stenosarchaea group, Methanomicrobia, Methanosarcinales, unclassified Methanosarcinales, ANME-2 cluster, Candidatus Syntrophoarchaeum, Candidatus Syntrophoarchaeum butanivorans	IPR001247;IPR015847;IPR036345;IPR027408;IPR020568;IPR011807;
A0A1F2PCH5	A0A1F2PCH5_9EURY	unreviewed	Exosome complex component Rrp41 (EC 3.1.13.-)	Candidatus Syntrophoarchaeum caldarius	247	cellular organisms, Archaea, Euryarchaeota, Stenosarchaea group, Methanomicrobia, Methanosarcinales, unclassified Methanosarcinales, ANME-2 cluster, Candidatus Syntrophoarchaeum, Candidatus Syntrophoarchaeum caldarius	IPR001247;IPR015847;IPR036345;IPR027408;IPR020568;IPR011807;
A0A3R7HZ48	A0A3R7HZ48_9EURY	unreviewed	Exosome complex component Rrp41 (EC 3.1.13.-)	Candidatus Syntrophoarchaeum sp. WYZ-LMO15	243	cellular organisms, Archaea, Euryarchaeota, Stenosarchaea group, Methanomicrobia, Methanosarcinales, unclassified Methanosarcinales, ANME-2 cluster, Candidatus Syntrophoarchaeum, unclassified Candidatus Syntrophoarchaeum, Candidatus Syntrophoarchaeum sp. WYZ-LMO15	IPR001247;IPR015847;IPR036345;IPR027408;IPR020568;IPR011807;
A0A564Q9P3	A0A564Q9P3_9EURY	unreviewed	Exosome complex component Rrp41 (EC 3.1.13.-)	Candidatus Syntrophoarchaeum sp. GoM_oil	243	cellular organisms, Archaea, Euryarchaeota, Stenosarchaea group, Methanomicrobia, Methanosarcinales, unclassified Methanosarcinales, ANME-2 cluster, Candidatus Syntrophoarchaeum, unclassified Candidatus Syntrophoarchaeum, Candidatus Syntrophoarchaeum sp. GoM_oil	IPR001247;IPR015847;IPR036345;IPR027408;IPR020568;IPR011807;
A0A2V3JKH9	A0A2V3JKH9_9EURY	unreviewed	Exosome complex component Rrp41 (EC 3.1.13.-)	ANME-2 cluster archaeon	256	cellular organisms, Archaea, Euryarchaeota, Stenosarchaea group, Methanomicrobia, Methanosarcinales, unclassified Methanosarcinales, ANME-2 cluster, unclassified ANME-2 cluster, ANME-2 cluster archaeon	IPR001247;IPR015847;IPR036345;IPR027408;IPR020568;IPR011807;
A0A419JP63	A0A419JP63_9EURY	unreviewed	Exosome complex component Rrp41 (EC 3.1.13.-)	ANME-2 cluster archaeon	254	cellular organisms, Archaea, Euryarchaeota, Stenosarchaea group, Methanomicrobia, Methanosarcinales, unclassified Methanosarcinales, ANME-2 cluster, unclassified ANME-2 cluster, ANME-2 cluster archaeon	IPR001247;IPR015847;IPR036345;IPR027408;IPR020568;IPR011807;
A0A368PE85	A0A368PE85_9EURY	unreviewed	Exosome complex component Rrp41 (EC 3.1.13.-)	ANME-2 cluster archaeon	256	cellular organisms, Archaea, Euryarchaeota, Stenosarchaea group, Methanomicrobia, Methanosarcinales, unclassified Methanosarcinales, ANME-2 cluster, unclassified ANME-2 cluster, ANME-2 cluster archaeon	IPR001247;IPR015847;IPR036345;IPR027408;IPR020568;IPR011807;
A0A2P5K648	A0A2P5K648_9EURY	unreviewed	Exosome complex component Rrp41 (EC 3.1.13.-)	ANME-2 cluster archaeon HR1	319	cellular organisms, Archaea, Euryarchaeota, Stenosarchaea group, Methanomicrobia, Methanosarcinales, unclassified Methanosarcinales, ANME-2 cluster, unclassified ANME-2 cluster, ANME-2 cluster archaeon HR1	IPR001247;IPR015847;IPR036345;IPR027408;IPR020568;IPR011807;
A0A482V022	A0A482V022_9EURY	unreviewed	Exosome complex component Rrp41 (EC 3.1.13.-)	Candidatus Argoarchaeum ethanivorans	274	cellular organisms, Archaea, Euryarchaeota, Stenosarchaea group, Methanomicrobia, Methanosarcinales, unclassified Methanosarcinales, Candidatus Argoarchaeum, Candidatus Argoarchaeum ethanivorans	IPR001247;IPR015847;IPR036345;IPR027408;IPR020568;IPR011807;
A0A2G1NX29	A0A2G1NX29_9EURY	unreviewed	Exosome complex component Rrp41 (EC 3.1.13.-)	Methanosarcinales archaeon ex4572_44	273	cellular organisms, Archaea, Euryarchaeota, Stenosarchaea group, Methanomicrobia, Methanosarcinales, unclassified Methanosarcinales, GOM Arc I cluster, Methanosarcinales archaeon ex4572_44	IPR001247;IPR015847;IPR036345;IPR027408;IPR020568;IPR011807;
A0A520JU35	A0A520JU35_9EURY	unreviewed	Exosome complex component Rrp41 (EC 3.1.13.-)	Methanosarcinales archaeon	275	cellular organisms, Archaea, Euryarchaeota, Stenosarchaea group, Methanomicrobia, Methanosarcinales, unclassified Methanosarcinales, Methanosarcinales archaeon	IPR001247;IPR015847;IPR036345;IPR027408;IPR020568;IPR011807;
A0A497IUC8	A0A497IUC8_9EURY	unreviewed	Exosome complex component Rrp41 (EC 3.1.13.-)	Methanosarcinales archaeon	244	cellular organisms, Archaea, Euryarchaeota, Stenosarchaea group, Methanomicrobia, Methanosarcinales, unclassified Methanosarcinales, Methanosarcinales archaeon	IPR001247;IPR015847;IPR036345;IPR027408;IPR020568;IPR011807;
A0A520K1V0	A0A520K1V0_9EURY	unreviewed	Exosome complex component Rrp41 (EC 3.1.13.-)	Methanosarcinales archaeon	255	cellular organisms, Archaea, Euryarchaeota, Stenosarchaea group, Methanomicrobia, Methanosarcinales, unclassified Methanosarcinales, Methanosarcinales archaeon	IPR001247;IPR015847;IPR036345;IPR027408;IPR020568;IPR011807;
A0A117L6R7	A0A117L6R7_9EURY	unreviewed	Exosome complex component Rrp41 (EC 3.1.13.-)	Methanosarcinales archeaon 56_1174	275	cellular organisms, Archaea, Euryarchaeota, Stenosarchaea group, Methanomicrobia, Methanosarcinales, unclassified Methanosarcinales, Methanosarcinales archeaon 56_1174	IPR001247;IPR015847;IPR036345;IPR027408;IPR020568;IPR011807;
A0A151EYC5	A0A151EYC5_THEAD	unreviewed	Exosome complex component Rrp41 (EC 3.1.13.-)	Theionarchaea archaeon (strain DG-70-1)	230	cellular organisms, Archaea, Euryarchaeota, Theionarchaea, unclassified Theionarchaea, Theionarchaea archaeon (strain DG-70-1)	IPR001247;IPR015847;IPR036345;IPR027408;IPR020568;IPR011807;
A0A151F473	A0A151F473_9EURY	unreviewed	Exonuclease	Theionarchaea archaeon DG-70	238	cellular organisms, Archaea, Euryarchaeota, Theionarchaea, unclassified Theionarchaea, Theionarchaea archaeon DG-70	IPR001247;IPR015847;IPR036345;IPR027408;IPR020568;IPR011807;
A0A151F115	A0A151F115_9EURY	unreviewed	Exosome complex component Rrp41 (EC 3.1.13.-)	Theionarchaea archaeon DG-70	238	cellular organisms, Archaea, Euryarchaeota, Theionarchaea, unclassified Theionarchaea, Theionarchaea archaeon DG-70	IPR001247;IPR015847;IPR036345;IPR027408;IPR020568;IPR011807;
A0A075LRV5	A0A075LRV5_9EURY	unreviewed	Exosome complex component Rrp41 (EC 3.1.13.-)	Palaeococcus pacificus DY20341	246	cellular organisms, Archaea, Euryarchaeota, Thermococci, Thermococcales, Thermococcaceae, Palaeococcus, Palaeococcus pacificus, Palaeococcus pacificus DY20341	IPR001247;IPR015847;IPR036345;IPR027408;IPR020568;IPR011807;
Q9V119	RRP41_PYRAB	reviewed	Exosome complex component Rrp41 (EC 3.1.13.-)	Pyrococcus abyssi (strain GE5 / Orsay)	249	cellular organisms, Archaea, Euryarchaeota, Thermococci, Thermococcales, Thermococcaceae, Pyrococcus, Pyrococcus abyssi, Pyrococcus abyssi (strain GE5 / Orsay)	IPR001247;IPR015847;IPR036345;IPR027408;IPR020568;IPR011807;
A0A5C0XR40	A0A5C0XR40_PYRFU	unreviewed	Exosome complex component Rrp41 (EC 3.1.13.-)	Pyrococcus furiosus (strain ATCC 43587 / DSM 3638 / JCM 8422 / Vc1)	250	cellular organisms, Archaea, Euryarchaeota, Thermococci, Thermococcales, Thermococcaceae, Pyrococcus, Pyrococcus furiosus, Pyrococcus furiosus (strain ATCC 43587 / DSM 3638 / JCM 8422 / Vc1)	IPR001247;IPR015847;IPR036345;IPR027408;IPR020568;IPR011807;
Q8U0L9	RRP41_PYRFU	reviewed	Exosome complex component Rrp41 (EC 3.1.13.-)	Pyrococcus furiosus (strain ATCC 43587 / DSM 3638 / JCM 8422 / Vc1)	250	cellular organisms, Archaea, Euryarchaeota, Thermococci, Thermococcales, Thermococcaceae, Pyrococcus, Pyrococcus furiosus, Pyrococcus furiosus (strain ATCC 43587 / DSM 3638 / JCM 8422 / Vc1)	IPR001247;IPR015847;IPR036345;IPR027408;IPR020568;IPR011807;
I6V052	I6V052_9EURY	unreviewed	Exosome complex component Rrp41 (EC 3.1.13.-)	Pyrococcus furiosus COM1	250	cellular organisms, Archaea, Euryarchaeota, Thermococci, Thermococcales, Thermococcaceae, Pyrococcus, Pyrococcus furiosus, Pyrococcus furiosus COM1	IPR001247;IPR015847;IPR036345;IPR027408;IPR020568;IPR011807;
O59223	RRP41_PYRHO	reviewed	Exosome complex component Rrp41 (EC 3.1.13.-)	Pyrococcus horikoshii (strain ATCC 700860 / DSM 12428 / JCM 9974 / NBRC 100139 / OT-3)	249	cellular organisms, Archaea, Euryarchaeota, Thermococci, Thermococcales, Thermococcaceae, Pyrococcus, Pyrococcus horikoshii, Pyrococcus horikoshii (strain ATCC 700860 / DSM 12428 / JCM 9974 / NBRC 100139 / OT-3)	IPR001247;IPR015847;IPR036345;IPR027408;IPR020568;IPR011807;
A0A127BBC2	A0A127BBC2_9EURY	unreviewed	Exosome complex component Rrp41 (EC 3.1.13.-)	Pyrococcus kukulkanii	249	cellular organisms, Archaea, Euryarchaeota, Thermococci, Thermococcales, Thermococcaceae, Pyrococcus, Pyrococcus kukulkanii	IPR001247;IPR015847;IPR036345;IPR027408;IPR020568;IPR011807;
F8AH18	F8AH18_PYRYC	unreviewed	Exosome complex component Rrp41 (EC 3.1.13.-)	Pyrococcus yayanosii (strain CH1 / JCM 16557)	249	cellular organisms, Archaea, Euryarchaeota, Thermococci, Thermococcales, Thermococcaceae, Pyrococcus, Pyrococcus yayanosii, Pyrococcus yayanosii (strain CH1 / JCM 16557)	IPR001247;IPR015847;IPR036345;IPR027408;IPR020568;IPR011807;
F4HIK5	F4HIK5_PYRSN	unreviewed	Exosome complex component Rrp41 (EC 3.1.13.-)	Pyrococcus sp. (strain NA2)	249	cellular organisms, Archaea, Euryarchaeota, Thermococci, Thermococcales, Thermococcaceae, Pyrococcus, unclassified Pyrococcus, Pyrococcus sp. (strain NA2)	IPR001247;IPR015847;IPR036345;IPR027408;IPR020568;IPR011807;
I3RFK6	I3RFK6_9EURY	unreviewed	Exosome complex component Rrp41 (EC 3.1.13.-)	Pyrococcus sp. ST04	249	cellular organisms, Archaea, Euryarchaeota, Thermococci, Thermococcales, Thermococcaceae, Pyrococcus, unclassified Pyrococcus, Pyrococcus sp. ST04	IPR001247;IPR015847;IPR036345;IPR027408;IPR020568;IPR011807;
A0A0S1X8S4	A0A0S1X8S4_9EURY	unreviewed	Exosome complex component Rrp41 (EC 3.1.13.-)	Thermococcus barophilus	250	cellular organisms, Archaea, Euryarchaeota, Thermococci, Thermococcales, Thermococcaceae, Thermococcus, Thermococcus barophilus	IPR001247;IPR015847;IPR036345;IPR027408;IPR020568;IPR011807;
F0LHQ6	F0LHQ6_THEBM	unreviewed	Exosome complex component Rrp41 (EC 3.1.13.-)	Thermococcus barophilus (strain DSM 11836 / MP)	246	cellular organisms, Archaea, Euryarchaeota, Thermococci, Thermococcales, Thermococcaceae, Thermococcus, Thermococcus barophilus, Thermococcus barophilus (strain DSM 11836 / MP)	IPR001247;IPR015847;IPR036345;IPR027408;IPR020568;IPR011807;
A0A2Z2MJJ7	A0A2Z2MJJ7_9EURY	unreviewed	Exosome complex component Rrp41 (EC 3.1.13.-)	Thermococcus barossii	249	cellular organisms, Archaea, Euryarchaeota, Thermococci, Thermococcales, Thermococcaceae, Thermococcus, Thermococcus barossii	IPR001247;IPR015847;IPR036345;IPR027408;IPR020568;IPR011807;
A0A218NZY9	A0A218NZY9_THECE	unreviewed	Exosome complex component Rrp41 (EC 3.1.13.-)	Thermococcus celer Vu 13 = JCM 8558	249	cellular organisms, Archaea, Euryarchaeota, Thermococci, Thermococcales, Thermococcaceae, Thermococcus, Thermococcus celer, Thermococcus celer Vu 13 = JCM 8558	IPR001247;IPR015847;IPR036345;IPR027408;IPR020568;IPR011807;
A0A2Z2N2X5	A0A2Z2N2X5_9EURY	unreviewed	Exosome complex component Rrp41 (EC 3.1.13.-)	Thermococcus chitonophagus	249	cellular organisms, Archaea, Euryarchaeota, Thermococci, Thermococcales, Thermococcaceae, Thermococcus, Thermococcus chitonophagus	IPR001247;IPR015847;IPR036345;IPR027408;IPR020568;IPR011807;
A0A160VU95	A0A160VU95_9EURY	unreviewed	Exosome complex component Rrp41 (EC 3.1.13.-)	Thermococcus chitonophagus	248	cellular organisms, Archaea, Euryarchaeota, Thermococci, Thermococcales, Thermococcaceae, Thermococcus, Thermococcus chitonophagus	IPR001247;IPR015847;IPR036345;IPR027408;IPR020568;IPR011807;
I3ZT39	I3ZT39_9EURY	unreviewed	Exosome complex component Rrp41 (EC 3.1.13.-)	Thermococcus cleftensis	249	cellular organisms, Archaea, Euryarchaeota, Thermococci, Thermococcales, Thermococcaceae, Thermococcus, Thermococcus cleftensis	IPR001247;IPR015847;IPR036345;IPR027408;IPR020568;IPR011807;
A0A097QTB6	A0A097QTB6_9EURY	unreviewed	Exosome complex component Rrp41 (EC 3.1.13.-)	Thermococcus eurythermalis	249	cellular organisms, Archaea, Euryarchaeota, Thermococci, Thermococcales, Thermococcaceae, Thermococcus, Thermococcus eurythermalis	IPR001247;IPR015847;IPR036345;IPR027408;IPR020568;IPR011807;
C5A2B9	RRP41_THEGJ	reviewed	Exosome complex component Rrp41 (EC 3.1.13.-)	Thermococcus gammatolerans (strain DSM 15229 / JCM 11827 / EJ3)	249	cellular organisms, Archaea, Euryarchaeota, Thermococci, Thermococcales, Thermococcaceae, Thermococcus, Thermococcus gammatolerans, Thermococcus gammatolerans (strain DSM 15229 / JCM 11827 / EJ3)	IPR001247;IPR015847;IPR036345;IPR027408;IPR020568;IPR011807;
A0A2Z2M881	A0A2Z2M881_THEGO	unreviewed	Exosome complex component Rrp41 (EC 3.1.13.-)	Thermococcus gorgonarius	249	cellular organisms, Archaea, Euryarchaeota, Thermococci, Thermococcales, Thermococcaceae, Thermococcus, Thermococcus gorgonarius	IPR001247;IPR015847;IPR036345;IPR027408;IPR020568;IPR011807;
A0A0X1KJ72	A0A0X1KJ72_9EURY	unreviewed	Exosome complex component Rrp41 (EC 3.1.13.-)	Thermococcus guaymasensis DSM 11113	249	cellular organisms, Archaea, Euryarchaeota, Thermococci, Thermococcales, Thermococcaceae, Thermococcus, Thermococcus guaymasensis, Thermococcus guaymasensis DSM 11113	IPR001247;IPR015847;IPR036345;IPR027408;IPR020568;IPR011807;
Q5JIR6	RRP41_THEKO	reviewed	Exosome complex component Rrp41 (EC 3.1.13.-)	Thermococcus kodakarensis (strain ATCC BAA-918 / JCM 12380 / KOD1) (Pyrococcus kodakaraensis (strain KOD1))	249	cellular organisms, Archaea, Euryarchaeota, Thermococci, Thermococcales, Thermococcaceae, Thermococcus, Thermococcus kodakarensis, Thermococcus kodakarensis (strain ATCC BAA-918 / JCM 12380 / KOD1) (Pyrococcus kodakaraensis (strain KOD1))	IPR001247;IPR015847;IPR036345;IPR027408;IPR020568;IPR011807;
H3ZKB6	H3ZKB6_THELN	unreviewed	Exosome complex component Rrp41 (EC 3.1.13.-)	Thermococcus litoralis (strain ATCC 51850 / DSM 5473 / JCM 8560 / NS-C)	247	cellular organisms, Archaea, Euryarchaeota, Thermococci, Thermococcales, Thermococcaceae, Thermococcus, Thermococcus litoralis, Thermococcus litoralis (strain ATCC 51850 / DSM 5473 / JCM 8560 / NS-C)	IPR001247;IPR015847;IPR036345;IPR027408;IPR020568;IPR011807;
W8P4F8	W8P4F8_9EURY	unreviewed	Exosome complex component Rrp41 (EC 3.1.13.-)	Thermococcus nautili	249	cellular organisms, Archaea, Euryarchaeota, Thermococci, Thermococcales, Thermococcaceae, Thermococcus, Thermococcus nautili	IPR001247;IPR015847;IPR036345;IPR027408;IPR020568;IPR011807;
B6YSI2	RRP41_THEON	reviewed	Exosome complex component Rrp41 (EC 3.1.13.-)	Thermococcus onnurineus (strain NA1)	249	cellular organisms, Archaea, Euryarchaeota, Thermococci, Thermococcales, Thermococcaceae, Thermococcus, Thermococcus onnurineus, Thermococcus onnurineus (strain NA1)	IPR001247;IPR015847;IPR036345;IPR027408;IPR020568;IPR011807;
A0A218P6X2	A0A218P6X2_9EURY	unreviewed	Exosome complex component Rrp41 (EC 3.1.13.-)	Thermococcus pacificus	249	cellular organisms, Archaea, Euryarchaeota, Thermococci, Thermococcales, Thermococcaceae, Thermococcus, Thermococcus pacificus	IPR001247;IPR015847;IPR036345;IPR027408;IPR020568;IPR011807;
W0I4I3	W0I4I3_9EURY	unreviewed	Exosome complex component Rrp41 (EC 3.1.13.-)	Thermococcus paralvinellae	247	cellular organisms, Archaea, Euryarchaeota, Thermococci, Thermococcales, Thermococcaceae, Thermococcus, Thermococcus paralvinellae	IPR001247;IPR015847;IPR036345;IPR027408;IPR020568;IPR011807;
A0A142CVY9	A0A142CVY9_9EURY	unreviewed	Exosome complex component Rrp41 (EC 3.1.13.-)	Thermococcus peptonophilus	249	cellular organisms, Archaea, Euryarchaeota, Thermococci, Thermococcales, Thermococcaceae, Thermococcus, Thermococcus peptonophilus	IPR001247;IPR015847;IPR036345;IPR027408;IPR020568;IPR011807;
A0A172WH62	A0A172WH62_9EURY	unreviewed	Exosome complex component Rrp41 (EC 3.1.13.-)	Thermococcus piezophilus	249	cellular organisms, Archaea, Euryarchaeota, Thermococci, Thermococcales, Thermococcaceae, Thermococcus, Thermococcus piezophilus	IPR001247;IPR015847;IPR036345;IPR027408;IPR020568;IPR011807;
A0A2Z2M734	A0A2Z2M734_THEPR	unreviewed	Exosome complex component Rrp41 (EC 3.1.13.-)	Thermococcus profundus	249	cellular organisms, Archaea, Euryarchaeota, Thermococci, Thermococcales, Thermococcaceae, Thermococcus, Thermococcus profundus	IPR001247;IPR015847;IPR036345;IPR027408;IPR020568;IPR011807;
A0A2Z2MZ84	A0A2Z2MZ84_9EURY	unreviewed	Exosome complex component Rrp41 (EC 3.1.13.-)	Thermococcus radiotolerans	249	cellular organisms, Archaea, Euryarchaeota, Thermococci, Thermococcales, Thermococcaceae, Thermococcus, Thermococcus radiotolerans	IPR001247;IPR015847;IPR036345;IPR027408;IPR020568;IPR011807;
A0A101EKV5	A0A101EKV5_9EURY	unreviewed	Exosome complex component Rrp41 (EC 3.1.13.-)	Thermococcus sibiricus	247	cellular organisms, Archaea, Euryarchaeota, Thermococci, Thermococcales, Thermococcaceae, Thermococcus, Thermococcus sibiricus	IPR001247;IPR015847;IPR036345;IPR027408;IPR020568;IPR011807;
C6A456	C6A456_THESM	unreviewed	Exosome complex component Rrp41 (EC 3.1.13.-)	Thermococcus sibiricus (strain DSM 12597 / MM 739)	246	cellular organisms, Archaea, Euryarchaeota, Thermococci, Thermococcales, Thermococcaceae, Thermococcus, Thermococcus sibiricus, Thermococcus sibiricus (strain DSM 12597 / MM 739)	IPR001247;IPR015847;IPR036345;IPR027408;IPR020568;IPR011807;
A0A2Z2MXA3	A0A2Z2MXA3_9EURY	unreviewed	Exosome complex component Rrp41 (EC 3.1.13.-)	Thermococcus siculi	249	cellular organisms, Archaea, Euryarchaeota, Thermococci, Thermococcales, Thermococcaceae, Thermococcus, Thermococcus siculi	IPR001247;IPR015847;IPR036345;IPR027408;IPR020568;IPR011807;
A0A0Q2S330	A0A0Q2S330_9EURY	unreviewed	Exosome complex component Rrp41 (EC 3.1.13.-)	Thermococcus thioreducens	249	cellular organisms, Archaea, Euryarchaeota, Thermococci, Thermococcales, Thermococcaceae, Thermococcus, Thermococcus thioreducens	IPR001247;IPR015847;IPR036345;IPR027408;IPR020568;IPR011807;
G0HIZ4	G0HIZ4_THES4	unreviewed	Exosome complex component Rrp41 (EC 3.1.13.-)	Thermococcus sp. (strain CGMCC 1.5172 / 4557)	249	cellular organisms, Archaea, Euryarchaeota, Thermococci, Thermococcales, Thermococcaceae, Thermococcus, unclassified Thermococcus, Thermococcus sp. (strain CGMCC 1.5172 / 4557)	IPR001247;IPR015847;IPR036345;IPR027408;IPR020568;IPR011807;
A0A0U3IG03	A0A0U3IG03_9EURY	unreviewed	Exosome complex component Rrp41 (EC 3.1.13.-)	Thermococcus sp. 2319x1	247	cellular organisms, Archaea, Euryarchaeota, Thermococci, Thermococcales, Thermococcaceae, Thermococcus, unclassified Thermococcus, Thermococcus sp. 2319x1	IPR001247;IPR015847;IPR036345;IPR027408;IPR020568;IPR011807;
A0A101F057	A0A101F057_9EURY	unreviewed	Exosome complex component Rrp41 (EC 3.1.13.-)	Thermococcus sp. 40_45	247	cellular organisms, Archaea, Euryarchaeota, Thermococci, Thermococcales, Thermococcaceae, Thermococcus, unclassified Thermococcus, Thermococcus sp. 40_45	IPR001247;IPR015847;IPR036345;IPR027408;IPR020568;IPR011807;
A0A1Z2TKC7	A0A1Z2TKC7_9EURY	unreviewed	Exosome complex component Rrp41 (EC 3.1.13.-)	Thermococcus sp. 5-4	249	cellular organisms, Archaea, Euryarchaeota, Thermococci, Thermococcales, Thermococcaceae, Thermococcus, unclassified Thermococcus, Thermococcus sp. 5-4	IPR001247;IPR015847;IPR036345;IPR027408;IPR020568;IPR011807;
B7R2K9	B7R2K9_9EURY	unreviewed	Exosome complex component Rrp41 (EC 3.1.13.-)	Thermococcus sp. AM4	248	cellular organisms, Archaea, Euryarchaeota, Thermococci, Thermococcales, Thermococcaceae, Thermococcus, unclassified Thermococcus, Thermococcus sp. AM4	IPR001247;IPR015847;IPR036345;IPR027408;IPR020568;IPR011807;
A0A0P8ZX16	A0A0P8ZX16_9EURY	unreviewed	Exosome complex component Rrp41 (EC 3.1.13.-)	Thermococcus sp. EP1	247	cellular organisms, Archaea, Euryarchaeota, Thermococci, Thermococcales, Thermococcaceae, Thermococcus, unclassified Thermococcus, Thermococcus sp. EP1	IPR001247;IPR015847;IPR036345;IPR027408;IPR020568;IPR011807;
A0A4Y5SIS2	A0A4Y5SIS2_9EURY	unreviewed	Exosome complex component Rrp41 (EC 3.1.13.-)	Thermococcus sp. IOH1	249	cellular organisms, Archaea, Euryarchaeota, Thermococci, Thermococcales, Thermococcaceae, Thermococcus, unclassified Thermococcus, Thermococcus sp. IOH1	IPR001247;IPR015847;IPR036345;IPR027408;IPR020568;IPR011807;
A0A218PAH1	A0A218PAH1_9EURY	unreviewed	Exosome complex component Rrp41 (EC 3.1.13.-)	Thermococcus sp. P6	249	cellular organisms, Archaea, Euryarchaeota, Thermococci, Thermococcales, Thermococcaceae, Thermococcus, unclassified Thermococcus, Thermococcus sp. P6	IPR001247;IPR015847;IPR036345;IPR027408;IPR020568;IPR011807;
A0A5C0SM77	A0A5C0SM77_9EURY	unreviewed	Exosome complex component Rrp41 (EC 3.1.13.-)	Thermococcus sp. SY113	249	cellular organisms, Archaea, Euryarchaeota, Thermococci, Thermococcales, Thermococcaceae, Thermococcus, unclassified Thermococcus, Thermococcus sp. SY113	IPR001247;IPR015847;IPR036345;IPR027408;IPR020568;IPR011807;
A0A497HXX7	A0A497HXX7_9EURY	unreviewed	Exosome complex component Rrp41 (EC 3.1.13.-)	Thermococci archaeon	236	cellular organisms, Archaea, Euryarchaeota, Thermococci, unclassified Thermococci, Thermococci archaeon	IPR001247;IPR015847;IPR036345;IPR027408;IPR020568;IPR011807;
A0A133UB79	A0A133UB79_9EURY	unreviewed	Exosome complex component Rrp41 (EC 3.1.13.-)	candidate division MSBL1 archaeon SCGC-AAA259A05	240	cellular organisms, Archaea, Euryarchaeota, unclassified Euryarchaeota, candidate division MSBL1, candidate division MSBL1 archaeon SCGC-AAA259A05	IPR001247;IPR015847;IPR036345;IPR027408;IPR020568;IPR011807;
A0A133U8Q9	A0A133U8Q9_9EURY	unreviewed	Exosome complex component Rrp41 (EC 3.1.13.-)	candidate division MSBL1 archaeon SCGC-AAA259D14	241	cellular organisms, Archaea, Euryarchaeota, unclassified Euryarchaeota, candidate division MSBL1, candidate division MSBL1 archaeon SCGC-AAA259D14	IPR001247;IPR015847;IPR036345;IPR027408;IPR020568;IPR011807;
A0A133UAQ2	A0A133UAQ2_9EURY	unreviewed	Exosome complex component Rrp41 (EC 3.1.13.-)	candidate division MSBL1 archaeon SCGC-AAA259D18	240	cellular organisms, Archaea, Euryarchaeota, unclassified Euryarchaeota, candidate division MSBL1, candidate division MSBL1 archaeon SCGC-AAA259D18	IPR001247;IPR015847;IPR036345;IPR027408;IPR020568;IPR011807;
A0A133UP36	A0A133UP36_9EURY	unreviewed	Exosome complex component Rrp41 (EC 3.1.13.-)	candidate division MSBL1 archaeon SCGC-AAA259E19	240	cellular organisms, Archaea, Euryarchaeota, unclassified Euryarchaeota, candidate division MSBL1, candidate division MSBL1 archaeon SCGC-AAA259E19	IPR001247;IPR015847;IPR036345;IPR027408;IPR020568;IPR011807;
A0A133UH61	A0A133UH61_9EURY	unreviewed	Exosome complex component Rrp41 (EC 3.1.13.-)	candidate division MSBL1 archaeon SCGC-AAA259E22	241	cellular organisms, Archaea, Euryarchaeota, unclassified Euryarchaeota, candidate division MSBL1, candidate division MSBL1 archaeon SCGC-AAA259E22	IPR001247;IPR015847;IPR036345;IPR027408;IPR020568;IPR011807;
A0A133UV86	A0A133UV86_9EURY	unreviewed	Exosome complex component Rrp41 (EC 3.1.13.-)	candidate division MSBL1 archaeon SCGC-AAA259I09	241	cellular organisms, Archaea, Euryarchaeota, unclassified Euryarchaeota, candidate division MSBL1, candidate division MSBL1 archaeon SCGC-AAA259I09	IPR001247;IPR015847;IPR036345;IPR027408;IPR020568;IPR011807;
A0A133V1G4	A0A133V1G4_9EURY	unreviewed	Exosome complex component Rrp41 (EC 3.1.13.-)	candidate division MSBL1 archaeon SCGC-AAA261C02	240	cellular organisms, Archaea, Euryarchaeota, unclassified Euryarchaeota, candidate division MSBL1, candidate division MSBL1 archaeon SCGC-AAA261C02	IPR001247;IPR015847;IPR036345;IPR027408;IPR020568;IPR011807;
A0A133V7A3	A0A133V7A3_9EURY	unreviewed	Exosome complex component Rrp41 (EC 3.1.13.-)	candidate division MSBL1 archaeon SCGC-AAA261F17	240	cellular organisms, Archaea, Euryarchaeota, unclassified Euryarchaeota, candidate division MSBL1, candidate division MSBL1 archaeon SCGC-AAA261F17	IPR001247;IPR015847;IPR036345;IPR027408;IPR020568;IPR011807;
A0A133VBB9	A0A133VBB9_9EURY	unreviewed	Exosome complex component Rrp41 (EC 3.1.13.-)	candidate division MSBL1 archaeon SCGC-AAA261F19	242	cellular organisms, Archaea, Euryarchaeota, unclassified Euryarchaeota, candidate division MSBL1, candidate division MSBL1 archaeon SCGC-AAA261F19	IPR001247;IPR015847;IPR036345;IPR027408;IPR020568;IPR011807;
A0A133VCK6	A0A133VCK6_9EURY	unreviewed	Exosome complex component Rrp41 (EC 3.1.13.-)	candidate division MSBL1 archaeon SCGC-AAA261G05	240	cellular organisms, Archaea, Euryarchaeota, unclassified Euryarchaeota, candidate division MSBL1, candidate division MSBL1 archaeon SCGC-AAA261G05	IPR001247;IPR015847;IPR036345;IPR027408;IPR020568;IPR011807;
A0A133VD83	A0A133VD83_9EURY	unreviewed	Exosome complex component Rrp41 (EC 3.1.13.-)	candidate division MSBL1 archaeon SCGC-AAA261O19	240	cellular organisms, Archaea, Euryarchaeota, unclassified Euryarchaeota, candidate division MSBL1, candidate division MSBL1 archaeon SCGC-AAA261O19	IPR001247;IPR015847;IPR036345;IPR027408;IPR020568;IPR011807;
A0A2E8JUU8	A0A2E8JUU8_9EURY	unreviewed	Exosome complex exonuclease Rrp41	Euryarchaeota archaeon	242	cellular organisms, Archaea, Euryarchaeota, unclassified Euryarchaeota, unclassified Euryarchaeota (miscellaneous), Euryarchaeota archaeon	IPR001247;IPR015847;IPR036345;IPR027408;IPR020568;IPR011807;
A0A534KJW7	A0A534KJW7_9EURY	unreviewed	Exosome complex component Rrp41 (EC 3.1.13.-)	Euryarchaeota archaeon	276	cellular organisms, Archaea, Euryarchaeota, unclassified Euryarchaeota, unclassified Euryarchaeota (miscellaneous), Euryarchaeota archaeon	IPR001247;IPR015847;IPR036345;IPR027408;IPR020568;IPR011807;
A0A2E9C998	A0A2E9C998_9EURY	unreviewed	Exosome complex exonuclease Rrp41	Euryarchaeota archaeon	245	cellular organisms, Archaea, Euryarchaeota, unclassified Euryarchaeota, unclassified Euryarchaeota (miscellaneous), Euryarchaeota archaeon	IPR001247;IPR015847;IPR036345;IPR027408;IPR020568;IPR011807;
A0A534K982	A0A534K982_9EURY	unreviewed	Exosome complex component Rrp41 (EC 3.1.13.-)	Euryarchaeota archaeon	276	cellular organisms, Archaea, Euryarchaeota, unclassified Euryarchaeota, unclassified Euryarchaeota (miscellaneous), Euryarchaeota archaeon	IPR001247;IPR015847;IPR036345;IPR027408;IPR020568;IPR011807;
A0A2E7BXR5	A0A2E7BXR5_9EURY	unreviewed	Exosome complex exonuclease Rrp41	Euryarchaeota archaeon	238	cellular organisms, Archaea, Euryarchaeota, unclassified Euryarchaeota, unclassified Euryarchaeota (miscellaneous), Euryarchaeota archaeon	IPR001247;IPR015847;IPR036345;IPR027408;IPR020568;IPR011807;
A0A534KCT3	A0A534KCT3_9EURY	unreviewed	Exosome complex component Rrp41 (EC 3.1.13.-)	Euryarchaeota archaeon	279	cellular organisms, Archaea, Euryarchaeota, unclassified Euryarchaeota, unclassified Euryarchaeota (miscellaneous), Euryarchaeota archaeon	IPR001247;IPR015847;IPR036345;IPR027408;IPR020568;IPR011807;
A0A2E8A447	A0A2E8A447_9EURY	unreviewed	Exosome complex exonuclease Rrp41	Euryarchaeota archaeon	230	cellular organisms, Archaea, Euryarchaeota, unclassified Euryarchaeota, unclassified Euryarchaeota (miscellaneous), Euryarchaeota archaeon	IPR001247;IPR015847;IPR036345;IPR027408;IPR020568;IPR011807;
A0A2E3V2K0	A0A2E3V2K0_9EURY	unreviewed	Exosome complex exonuclease Rrp41	Euryarchaeota archaeon	232	cellular organisms, Archaea, Euryarchaeota, unclassified Euryarchaeota, unclassified Euryarchaeota (miscellaneous), Euryarchaeota archaeon	IPR001247;IPR015847;IPR036345;IPR027408;IPR020568;IPR011807;
A0A2D7W6X1	A0A2D7W6X1_9EURY	unreviewed	Exosome complex exonuclease Rrp41	Euryarchaeota archaeon	231	cellular organisms, Archaea, Euryarchaeota, unclassified Euryarchaeota, unclassified Euryarchaeota (miscellaneous), Euryarchaeota archaeon	IPR001247;IPR015847;IPR036345;IPR027408;IPR020568;IPR011807;
A0A2D7ZR70	A0A2D7ZR70_9EURY	unreviewed	Exosome complex exonuclease Rrp41	Euryarchaeota archaeon	242	cellular organisms, Archaea, Euryarchaeota, unclassified Euryarchaeota, unclassified Euryarchaeota (miscellaneous), Euryarchaeota archaeon	IPR001247;IPR015847;IPR036345;IPR027408;IPR020568;IPR011807;
A0A2E1HZ53	A0A2E1HZ53_9EURY	unreviewed	Exosome complex exonuclease Rrp41	Euryarchaeota archaeon	245	cellular organisms, Archaea, Euryarchaeota, unclassified Euryarchaeota, unclassified Euryarchaeota (miscellaneous), Euryarchaeota archaeon	IPR001247;IPR015847;IPR036345;IPR027408;IPR020568;IPR011807;
A0A2D5YHK2	A0A2D5YHK2_9EURY	unreviewed	Exosome complex exonuclease Rrp41	Euryarchaeota archaeon	241	cellular organisms, Archaea, Euryarchaeota, unclassified Euryarchaeota, unclassified Euryarchaeota (miscellaneous), Euryarchaeota archaeon	IPR001247;IPR015847;IPR036345;IPR027408;IPR020568;IPR011807;
A0A3M1RA70	A0A3M1RA70_9EURY	unreviewed	Exosome complex component Rrp41 (EC 3.1.13.-)	Euryarchaeota archaeon	237	cellular organisms, Archaea, Euryarchaeota, unclassified Euryarchaeota, unclassified Euryarchaeota (miscellaneous), Euryarchaeota archaeon	IPR001247;IPR015847;IPR036345;IPR027408;IPR020568;IPR011807;
A0A2E4C7D6	A0A2E4C7D6_9EURY	unreviewed	Exosome complex exonuclease Rrp41	Euryarchaeota archaeon	239	cellular organisms, Archaea, Euryarchaeota, unclassified Euryarchaeota, unclassified Euryarchaeota (miscellaneous), Euryarchaeota archaeon	IPR001247;IPR015847;IPR036345;IPR027408;IPR020568;IPR011807;
A0A2E6JKF0	A0A2E6JKF0_9EURY	unreviewed	Exosome complex exonuclease Rrp41	Euryarchaeota archaeon	241	cellular organisms, Archaea, Euryarchaeota, unclassified Euryarchaeota, unclassified Euryarchaeota (miscellaneous), Euryarchaeota archaeon	IPR001247;IPR015847;IPR036345;IPR027408;IPR020568;IPR011807;
A0A2E9AR33	A0A2E9AR33_9EURY	unreviewed	Exosome complex exonuclease Rrp41	Euryarchaeota archaeon	238	cellular organisms, Archaea, Euryarchaeota, unclassified Euryarchaeota, unclassified Euryarchaeota (miscellaneous), Euryarchaeota archaeon	IPR001247;IPR015847;IPR036345;IPR027408;IPR020568;IPR011807;
A0A2D7JSQ3	A0A2D7JSQ3_9EURY	unreviewed	Exosome complex exonuclease Rrp41	Euryarchaeota archaeon	242	cellular organisms, Archaea, Euryarchaeota, unclassified Euryarchaeota, unclassified Euryarchaeota (miscellaneous), Euryarchaeota archaeon	IPR001247;IPR015847;IPR036345;IPR027408;IPR020568;IPR011807;
A0A2E8STH3	A0A2E8STH3_9EURY	unreviewed	Exosome complex exonuclease Rrp41	Euryarchaeota archaeon	242	cellular organisms, Archaea, Euryarchaeota, unclassified Euryarchaeota, unclassified Euryarchaeota (miscellaneous), Euryarchaeota archaeon	IPR001247;IPR015847;IPR036345;IPR027408;IPR020568;IPR011807;
A0A2E7T020	A0A2E7T020_9EURY	unreviewed	Exosome complex exonuclease Rrp41	Euryarchaeota archaeon	242	cellular organisms, Archaea, Euryarchaeota, unclassified Euryarchaeota, unclassified Euryarchaeota (miscellaneous), Euryarchaeota archaeon	IPR001247;IPR015847;IPR036345;IPR027408;IPR020568;IPR011807;
A0A2E6KXR5	A0A2E6KXR5_9EURY	unreviewed	Exosome complex exonuclease Rrp41	Euryarchaeota archaeon	242	cellular organisms, Archaea, Euryarchaeota, unclassified Euryarchaeota, unclassified Euryarchaeota (miscellaneous), Euryarchaeota archaeon	IPR001247;IPR015847;IPR036345;IPR027408;IPR020568;IPR011807;
A0A519DP65	A0A519DP65_9EURY	unreviewed	Exosome complex exonuclease Rrp41	Euryarchaeota archaeon	233	cellular organisms, Archaea, Euryarchaeota, unclassified Euryarchaeota, unclassified Euryarchaeota (miscellaneous), Euryarchaeota archaeon	IPR001247;IPR015847;IPR036345;IPR027408;IPR020568;IPR011807;
A0A534LBM7	A0A534LBM7_9EURY	unreviewed	Exosome complex component Rrp41 (EC 3.1.13.-)	Euryarchaeota archaeon	278	cellular organisms, Archaea, Euryarchaeota, unclassified Euryarchaeota, unclassified Euryarchaeota (miscellaneous), Euryarchaeota archaeon	IPR001247;IPR015847;IPR036345;IPR027408;IPR020568;IPR011807;
A0A2E9PX49	A0A2E9PX49_9EURY	unreviewed	Exosome complex exonuclease Rrp41	Euryarchaeota archaeon	239	cellular organisms, Archaea, Euryarchaeota, unclassified Euryarchaeota, unclassified Euryarchaeota (miscellaneous), Euryarchaeota archaeon	IPR001247;IPR015847;IPR036345;IPR027408;IPR020568;IPR011807;
A0A2E6KU28	A0A2E6KU28_9EURY	unreviewed	Exosome complex exonuclease Rrp41	Euryarchaeota archaeon	230	cellular organisms, Archaea, Euryarchaeota, unclassified Euryarchaeota, unclassified Euryarchaeota (miscellaneous), Euryarchaeota archaeon	IPR001247;IPR015847;IPR036345;IPR027408;IPR020568;IPR011807;
A0A2E1B1Q6	A0A2E1B1Q6_9EURY	unreviewed	Exosome complex exonuclease Rrp41	Euryarchaeota archaeon	238	cellular organisms, Archaea, Euryarchaeota, unclassified Euryarchaeota, unclassified Euryarchaeota (miscellaneous), Euryarchaeota archaeon	IPR001247;IPR015847;IPR036345;IPR027408;IPR020568;IPR011807;
A0A2D7ATU3	A0A2D7ATU3_9EURY	unreviewed	Exosome complex exonuclease Rrp41	Euryarchaeota archaeon	245	cellular organisms, Archaea, Euryarchaeota, unclassified Euryarchaeota, unclassified Euryarchaeota (miscellaneous), Euryarchaeota archaeon	IPR001247;IPR015847;IPR036345;IPR027408;IPR020568;IPR011807;
A0A2E8NRH1	A0A2E8NRH1_9EURY	unreviewed	Exosome complex exonuclease Rrp41	Euryarchaeota archaeon	231	cellular organisms, Archaea, Euryarchaeota, unclassified Euryarchaeota, unclassified Euryarchaeota (miscellaneous), Euryarchaeota archaeon	IPR001247;IPR015847;IPR036345;IPR027408;IPR020568;IPR011807;
A0A2D9Q644	A0A2D9Q644_9EURY	unreviewed	Exosome complex exonuclease Rrp41	Euryarchaeota archaeon	242	cellular organisms, Archaea, Euryarchaeota, unclassified Euryarchaeota, unclassified Euryarchaeota (miscellaneous), Euryarchaeota archaeon	IPR001247;IPR015847;IPR036345;IPR027408;IPR020568;IPR011807;
A0A534LEP4	A0A534LEP4_9EURY	unreviewed	Exosome complex component Rrp41 (EC 3.1.13.-)	Euryarchaeota archaeon	277	cellular organisms, Archaea, Euryarchaeota, unclassified Euryarchaeota, unclassified Euryarchaeota (miscellaneous), Euryarchaeota archaeon	IPR001247;IPR015847;IPR036345;IPR027408;IPR020568;IPR011807;
A0A2E1MK30	A0A2E1MK30_9EURY	unreviewed	Exosome complex exonuclease Rrp41	Euryarchaeota archaeon	239	cellular organisms, Archaea, Euryarchaeota, unclassified Euryarchaeota, unclassified Euryarchaeota (miscellaneous), Euryarchaeota archaeon	IPR001247;IPR015847;IPR036345;IPR027408;IPR020568;IPR011807;
A0A2D8M762	A0A2D8M762_9EURY	unreviewed	Exosome complex exonuclease Rrp41	Euryarchaeota archaeon	242	cellular organisms, Archaea, Euryarchaeota, unclassified Euryarchaeota, unclassified Euryarchaeota (miscellaneous), Euryarchaeota archaeon	IPR001247;IPR015847;IPR036345;IPR027408;IPR020568;IPR011807;
A0A519CE16	A0A519CE16_9EURY	unreviewed	Exosome complex exonuclease Rrp41	Euryarchaeota archaeon	245	cellular organisms, Archaea, Euryarchaeota, unclassified Euryarchaeota, unclassified Euryarchaeota (miscellaneous), Euryarchaeota archaeon	IPR001247;IPR015847;IPR036345;IPR027408;IPR020568;IPR011807;
A0A519CN40	A0A519CN40_9EURY	unreviewed	Exosome complex exonuclease Rrp41	Euryarchaeota archaeon	242	cellular organisms, Archaea, Euryarchaeota, unclassified Euryarchaeota, unclassified Euryarchaeota (miscellaneous), Euryarchaeota archaeon	IPR001247;IPR015847;IPR036345;IPR027408;IPR020568;IPR011807;
A0A2E6DUG0	A0A2E6DUG0_9EURY	unreviewed	Exosome complex exonuclease Rrp41	Euryarchaeota archaeon	240	cellular organisms, Archaea, Euryarchaeota, unclassified Euryarchaeota, unclassified Euryarchaeota (miscellaneous), Euryarchaeota archaeon	IPR001247;IPR015847;IPR036345;IPR027408;IPR020568;IPR011807;
A0A2E6IB36	A0A2E6IB36_9EURY	unreviewed	Exosome complex exonuclease Rrp41	Euryarchaeota archaeon	240	cellular organisms, Archaea, Euryarchaeota, unclassified Euryarchaeota, unclassified Euryarchaeota (miscellaneous), Euryarchaeota archaeon	IPR001247;IPR015847;IPR036345;IPR027408;IPR020568;IPR011807;
A0A2D9QLY8	A0A2D9QLY8_9EURY	unreviewed	Exosome complex exonuclease Rrp41	Euryarchaeota archaeon	239	cellular organisms, Archaea, Euryarchaeota, unclassified Euryarchaeota, unclassified Euryarchaeota (miscellaneous), Euryarchaeota archaeon	IPR001247;IPR015847;IPR036345;IPR027408;IPR020568;IPR011807;
A0A2E7J539	A0A2E7J539_9EURY	unreviewed	Exosome complex exonuclease Rrp41	Euryarchaeota archaeon	239	cellular organisms, Archaea, Euryarchaeota, unclassified Euryarchaeota, unclassified Euryarchaeota (miscellaneous), Euryarchaeota archaeon	IPR001247;IPR015847;IPR036345;IPR027408;IPR020568;IPR011807;
A0A2E1L7W7	A0A2E1L7W7_9EURY	unreviewed	Exosome complex exonuclease Rrp41	Euryarchaeota archaeon	242	cellular organisms, Archaea, Euryarchaeota, unclassified Euryarchaeota, unclassified Euryarchaeota (miscellaneous), Euryarchaeota archaeon	IPR001247;IPR015847;IPR036345;IPR027408;IPR020568;IPR011807;
A0A2D4XCC4	A0A2D4XCC4_9EURY	unreviewed	Exosome complex exonuclease Rrp41	Euryarchaeota archaeon	239	cellular organisms, Archaea, Euryarchaeota, unclassified Euryarchaeota, unclassified Euryarchaeota (miscellaneous), Euryarchaeota archaeon	IPR001247;IPR015847;IPR036345;IPR027408;IPR020568;IPR011807;
A0A2D9WIA6	A0A2D9WIA6_9EURY	unreviewed	Exosome complex exonuclease Rrp41	Euryarchaeota archaeon	238	cellular organisms, Archaea, Euryarchaeota, unclassified Euryarchaeota, unclassified Euryarchaeota (miscellaneous), Euryarchaeota archaeon	IPR001247;IPR015847;IPR036345;IPR027408;IPR020568;IPR011807;
A0A2E0YDJ0	A0A2E0YDJ0_9EURY	unreviewed	Exosome complex exonuclease Rrp41	Euryarchaeota archaeon	241	cellular organisms, Archaea, Euryarchaeota, unclassified Euryarchaeota, unclassified Euryarchaeota (miscellaneous), Euryarchaeota archaeon	IPR001247;IPR015847;IPR036345;IPR027408;IPR020568;IPR011807;
A0A2E1ME62	A0A2E1ME62_9EURY	unreviewed	Exosome complex exonuclease Rrp41	Euryarchaeota archaeon	230	cellular organisms, Archaea, Euryarchaeota, unclassified Euryarchaeota, unclassified Euryarchaeota (miscellaneous), Euryarchaeota archaeon	IPR001247;IPR015847;IPR036345;IPR027408;IPR020568;IPR011807;
A0A2E5X9N4	A0A2E5X9N4_9EURY	unreviewed	Exosome complex exonuclease Rrp41	Euryarchaeota archaeon	232	cellular organisms, Archaea, Euryarchaeota, unclassified Euryarchaeota, unclassified Euryarchaeota (miscellaneous), Euryarchaeota archaeon	IPR001247;IPR015847;IPR036345;IPR027408;IPR020568;IPR011807;
A0A2E1FIL0	A0A2E1FIL0_9EURY	unreviewed	Exosome complex exonuclease Rrp41	Euryarchaeota archaeon	242	cellular organisms, Archaea, Euryarchaeota, unclassified Euryarchaeota, unclassified Euryarchaeota (miscellaneous), Euryarchaeota archaeon	IPR001247;IPR015847;IPR036345;IPR027408;IPR020568;IPR011807;
A0A2E9KL39	A0A2E9KL39_9EURY	unreviewed	Exosome complex exonuclease Rrp41	Euryarchaeota archaeon	231	cellular organisms, Archaea, Euryarchaeota, unclassified Euryarchaeota, unclassified Euryarchaeota (miscellaneous), Euryarchaeota archaeon	IPR001247;IPR015847;IPR036345;IPR027408;IPR020568;IPR011807;
A0A519C9X8	A0A519C9X8_9EURY	unreviewed	Exosome complex exonuclease Rrp41	Euryarchaeota archaeon	240	cellular organisms, Archaea, Euryarchaeota, unclassified Euryarchaeota, unclassified Euryarchaeota (miscellaneous), Euryarchaeota archaeon	IPR001247;IPR015847;IPR036345;IPR027408;IPR020568;IPR011807;
A0A2E5ZVI6	A0A2E5ZVI6_9EURY	unreviewed	Exosome complex exonuclease Rrp41	Euryarchaeota archaeon	238	cellular organisms, Archaea, Euryarchaeota, unclassified Euryarchaeota, unclassified Euryarchaeota (miscellaneous), Euryarchaeota archaeon	IPR001247;IPR015847;IPR036345;IPR027408;IPR020568;IPR011807;
A0A327H5Q3	A0A327H5Q3_9EURY	unreviewed	Exosome complex exonuclease Rrp41	Euryarchaeota archaeon	233	cellular organisms, Archaea, Euryarchaeota, unclassified Euryarchaeota, unclassified Euryarchaeota (miscellaneous), Euryarchaeota archaeon	IPR001247;IPR015847;IPR036345;IPR027408;IPR020568;IPR011807;
A0A2E0QEP8	A0A2E0QEP8_9EURY	unreviewed	Exosome complex exonuclease Rrp41	Euryarchaeota archaeon	238	cellular organisms, Archaea, Euryarchaeota, unclassified Euryarchaeota, unclassified Euryarchaeota (miscellaneous), Euryarchaeota archaeon	IPR001247;IPR015847;IPR036345;IPR027408;IPR020568;IPR011807;
A0A534M7E8	A0A534M7E8_9EURY	unreviewed	Exosome complex component Rrp41 (EC 3.1.13.-)	Euryarchaeota archaeon	278	cellular organisms, Archaea, Euryarchaeota, unclassified Euryarchaeota, unclassified Euryarchaeota (miscellaneous), Euryarchaeota archaeon	IPR001247;IPR015847;IPR036345;IPR027408;IPR020568;IPR011807;
A0A2E7LQV9	A0A2E7LQV9_9EURY	unreviewed	Exosome complex exonuclease Rrp41	Euryarchaeota archaeon	239	cellular organisms, Archaea, Euryarchaeota, unclassified Euryarchaeota, unclassified Euryarchaeota (miscellaneous), Euryarchaeota archaeon	IPR001247;IPR015847;IPR036345;IPR027408;IPR020568;IPR011807;
A0A519DC94	A0A519DC94_9EURY	unreviewed	Exosome complex exonuclease Rrp41	Euryarchaeota archaeon	239	cellular organisms, Archaea, Euryarchaeota, unclassified Euryarchaeota, unclassified Euryarchaeota (miscellaneous), Euryarchaeota archaeon	IPR001247;IPR015847;IPR036345;IPR027408;IPR020568;IPR011807;
A0A2V4CU56	A0A2V4CU56_9EURY	unreviewed	Exosome complex exonuclease Rrp41	Euryarchaeota archaeon	241	cellular organisms, Archaea, Euryarchaeota, unclassified Euryarchaeota, unclassified Euryarchaeota (miscellaneous), Euryarchaeota archaeon	IPR001247;IPR015847;IPR036345;IPR027408;IPR020568;IPR011807;
A0A2E8U4Z4	A0A2E8U4Z4_9EURY	unreviewed	Exosome complex exonuclease Rrp41	Euryarchaeota archaeon	238	cellular organisms, Archaea, Euryarchaeota, unclassified Euryarchaeota, unclassified Euryarchaeota (miscellaneous), Euryarchaeota archaeon	IPR001247;IPR015847;IPR036345;IPR027408;IPR020568;IPR011807;
A0A2D5X395	A0A2D5X395_9EURY	unreviewed	Exosome complex exonuclease Rrp41	Euryarchaeota archaeon	233	cellular organisms, Archaea, Euryarchaeota, unclassified Euryarchaeota, unclassified Euryarchaeota (miscellaneous), Euryarchaeota archaeon	IPR001247;IPR015847;IPR036345;IPR027408;IPR020568;IPR011807;
A0A2E4T2Y2	A0A2E4T2Y2_9EURY	unreviewed	Exosome complex exonuclease Rrp41	Euryarchaeota archaeon	238	cellular organisms, Archaea, Euryarchaeota, unclassified Euryarchaeota, unclassified Euryarchaeota (miscellaneous), Euryarchaeota archaeon	IPR001247;IPR015847;IPR036345;IPR027408;IPR020568;IPR011807;
A0A2D9S8C6	A0A2D9S8C6_9EURY	unreviewed	Exosome complex exonuclease Rrp41	Euryarchaeota archaeon	238	cellular organisms, Archaea, Euryarchaeota, unclassified Euryarchaeota, unclassified Euryarchaeota (miscellaneous), Euryarchaeota archaeon	IPR001247;IPR015847;IPR036345;IPR027408;IPR020568;IPR011807;
A0A2D7L7T3	A0A2D7L7T3_9EURY	unreviewed	Exosome complex exonuclease Rrp41	Euryarchaeota archaeon	238	cellular organisms, Archaea, Euryarchaeota, unclassified Euryarchaeota, unclassified Euryarchaeota (miscellaneous), Euryarchaeota archaeon	IPR001247;IPR015847;IPR036345;IPR027408;IPR020568;IPR011807;
A0A2E4KS70	A0A2E4KS70_9EURY	unreviewed	Exosome complex exonuclease Rrp41	Euryarchaeota archaeon	240	cellular organisms, Archaea, Euryarchaeota, unclassified Euryarchaeota, unclassified Euryarchaeota (miscellaneous), Euryarchaeota archaeon	IPR001247;IPR015847;IPR036345;IPR027408;IPR020568;IPR011807;
A0A2E3DFB1	A0A2E3DFB1_9EURY	unreviewed	Exosome complex exonuclease Rrp41	Euryarchaeota archaeon	240	cellular organisms, Archaea, Euryarchaeota, unclassified Euryarchaeota, unclassified Euryarchaeota (miscellaneous), Euryarchaeota archaeon	IPR001247;IPR015847;IPR036345;IPR027408;IPR020568;IPR011807;
A0A534LZ81	A0A534LZ81_9EURY	unreviewed	Exosome complex component Rrp41 (EC 3.1.13.-)	Euryarchaeota archaeon	278	cellular organisms, Archaea, Euryarchaeota, unclassified Euryarchaeota, unclassified Euryarchaeota (miscellaneous), Euryarchaeota archaeon	IPR001247;IPR015847;IPR036345;IPR027408;IPR020568;IPR011807;
A0A2E8HE48	A0A2E8HE48_9EURY	unreviewed	Exosome complex exonuclease Rrp41	Euryarchaeota archaeon	239	cellular organisms, Archaea, Euryarchaeota, unclassified Euryarchaeota, unclassified Euryarchaeota (miscellaneous), Euryarchaeota archaeon	IPR001247;IPR015847;IPR036345;IPR027408;IPR020568;IPR011807;
A0A534LFQ2	A0A534LFQ2_9EURY	unreviewed	Exosome complex component Rrp41 (EC 3.1.13.-)	Euryarchaeota archaeon	278	cellular organisms, Archaea, Euryarchaeota, unclassified Euryarchaeota, unclassified Euryarchaeota (miscellaneous), Euryarchaeota archaeon	IPR001247;IPR015847;IPR036345;IPR027408;IPR020568;IPR011807;
A0A2E7GZP0	A0A2E7GZP0_9EURY	unreviewed	Exosome complex exonuclease Rrp41	Euryarchaeota archaeon	242	cellular organisms, Archaea, Euryarchaeota, unclassified Euryarchaeota, unclassified Euryarchaeota (miscellaneous), Euryarchaeota archaeon	IPR001247;IPR015847;IPR036345;IPR027408;IPR020568;IPR011807;
A0A2D6DM12	A0A2D6DM12_9EURY	unreviewed	Exosome complex exonuclease Rrp41	Euryarchaeota archaeon	239	cellular organisms, Archaea, Euryarchaeota, unclassified Euryarchaeota, unclassified Euryarchaeota (miscellaneous), Euryarchaeota archaeon	IPR001247;IPR015847;IPR036345;IPR027408;IPR020568;IPR011807;
A0A2E3S450	A0A2E3S450_9EURY	unreviewed	Exosome complex exonuclease Rrp41	Euryarchaeota archaeon	240	cellular organisms, Archaea, Euryarchaeota, unclassified Euryarchaeota, unclassified Euryarchaeota (miscellaneous), Euryarchaeota archaeon	IPR001247;IPR015847;IPR036345;IPR027408;IPR020568;IPR011807;
A0A519CYM2	A0A519CYM2_9EURY	unreviewed	Exosome complex exonuclease Rrp41	Euryarchaeota archaeon	243	cellular organisms, Archaea, Euryarchaeota, unclassified Euryarchaeota, unclassified Euryarchaeota (miscellaneous), Euryarchaeota archaeon	IPR001247;IPR015847;IPR036345;IPR027408;IPR020568;IPR011807;
A0A2E3MC41	A0A2E3MC41_9EURY	unreviewed	Exosome complex exonuclease Rrp41	Euryarchaeota archaeon	245	cellular organisms, Archaea, Euryarchaeota, unclassified Euryarchaeota, unclassified Euryarchaeota (miscellaneous), Euryarchaeota archaeon	IPR001247;IPR015847;IPR036345;IPR027408;IPR020568;IPR011807;
A0A327HF35	A0A327HF35_9EURY	unreviewed	Exosome complex exonuclease Rrp41	Euryarchaeota archaeon	245	cellular organisms, Archaea, Euryarchaeota, unclassified Euryarchaeota, unclassified Euryarchaeota (miscellaneous), Euryarchaeota archaeon	IPR001247;IPR015847;IPR036345;IPR027408;IPR020568;IPR011807;
A0A2E9W5V1	A0A2E9W5V1_9EURY	unreviewed	Exosome complex exonuclease Rrp41	Euryarchaeota archaeon	241	cellular organisms, Archaea, Euryarchaeota, unclassified Euryarchaeota, unclassified Euryarchaeota (miscellaneous), Euryarchaeota archaeon	IPR001247;IPR015847;IPR036345;IPR027408;IPR020568;IPR011807;
A0A2E9II00	A0A2E9II00_9EURY	unreviewed	Exosome complex exonuclease Rrp41	Euryarchaeota archaeon	242	cellular organisms, Archaea, Euryarchaeota, unclassified Euryarchaeota, unclassified Euryarchaeota (miscellaneous), Euryarchaeota archaeon	IPR001247;IPR015847;IPR036345;IPR027408;IPR020568;IPR011807;
A0A534KQV5	A0A534KQV5_9EURY	unreviewed	Exosome complex component Rrp41 (EC 3.1.13.-)	Euryarchaeota archaeon	277	cellular organisms, Archaea, Euryarchaeota, unclassified Euryarchaeota, unclassified Euryarchaeota (miscellaneous), Euryarchaeota archaeon	IPR001247;IPR015847;IPR036345;IPR027408;IPR020568;IPR011807;
A0A2D8ARI1	A0A2D8ARI1_9EURY	unreviewed	Exosome complex exonuclease Rrp41	Euryarchaeota archaeon	245	cellular organisms, Archaea, Euryarchaeota, unclassified Euryarchaeota, unclassified Euryarchaeota (miscellaneous), Euryarchaeota archaeon	IPR001247;IPR015847;IPR036345;IPR027408;IPR020568;IPR011807;
A0A2E5Y2Y1	A0A2E5Y2Y1_9EURY	unreviewed	Exosome complex exonuclease Rrp41	Euryarchaeota archaeon	242	cellular organisms, Archaea, Euryarchaeota, unclassified Euryarchaeota, unclassified Euryarchaeota (miscellaneous), Euryarchaeota archaeon	IPR001247;IPR015847;IPR036345;IPR027408;IPR020568;IPR011807;
A0A2E5ZUH6	A0A2E5ZUH6_9EURY	unreviewed	Exosome complex exonuclease Rrp41	Euryarchaeota archaeon	240	cellular organisms, Archaea, Euryarchaeota, unclassified Euryarchaeota, unclassified Euryarchaeota (miscellaneous), Euryarchaeota archaeon	IPR001247;IPR015847;IPR036345;IPR027408;IPR020568;IPR011807;
A0A2D8T0G2	A0A2D8T0G2_9EURY	unreviewed	Exosome complex exonuclease Rrp41	Euryarchaeota archaeon	241	cellular organisms, Archaea, Euryarchaeota, unclassified Euryarchaeota, unclassified Euryarchaeota (miscellaneous), Euryarchaeota archaeon	IPR001247;IPR015847;IPR036345;IPR027408;IPR020568;IPR011807;
A0A534JWV8	A0A534JWV8_9EURY	unreviewed	Exosome complex component Rrp41 (EC 3.1.13.-)	Euryarchaeota archaeon	276	cellular organisms, Archaea, Euryarchaeota, unclassified Euryarchaeota, unclassified Euryarchaeota (miscellaneous), Euryarchaeota archaeon	IPR001247;IPR015847;IPR036345;IPR027408;IPR020568;IPR011807;
A0A2E2TUB5	A0A2E2TUB5_9EURY	unreviewed	Exosome complex exonuclease Rrp41	Euryarchaeota archaeon	242	cellular organisms, Archaea, Euryarchaeota, unclassified Euryarchaeota, unclassified Euryarchaeota (miscellaneous), Euryarchaeota archaeon	IPR001247;IPR015847;IPR036345;IPR027408;IPR020568;IPR011807;
A0A2D7BEA7	A0A2D7BEA7_9EURY	unreviewed	Exosome complex exonuclease Rrp41	Euryarchaeota archaeon	237	cellular organisms, Archaea, Euryarchaeota, unclassified Euryarchaeota, unclassified Euryarchaeota (miscellaneous), Euryarchaeota archaeon	IPR001247;IPR015847;IPR036345;IPR027408;IPR020568;IPR011807;
A0A2E8BBV3	A0A2E8BBV3_9EURY	unreviewed	Exosome complex exonuclease Rrp41	Euryarchaeota archaeon	242	cellular organisms, Archaea, Euryarchaeota, unclassified Euryarchaeota, unclassified Euryarchaeota (miscellaneous), Euryarchaeota archaeon	IPR001247;IPR015847;IPR036345;IPR027408;IPR020568;IPR011807;
A0A519D5C9	A0A519D5C9_9EURY	unreviewed	Exosome complex exonuclease Rrp41	Euryarchaeota archaeon	242	cellular organisms, Archaea, Euryarchaeota, unclassified Euryarchaeota, unclassified Euryarchaeota (miscellaneous), Euryarchaeota archaeon	IPR001247;IPR015847;IPR036345;IPR027408;IPR020568;IPR011807;
A0A2E9YH81	A0A2E9YH81_9EURY	unreviewed	Exosome complex exonuclease Rrp41	Euryarchaeota archaeon	238	cellular organisms, Archaea, Euryarchaeota, unclassified Euryarchaeota, unclassified Euryarchaeota (miscellaneous), Euryarchaeota archaeon	IPR001247;IPR015847;IPR036345;IPR027408;IPR020568;IPR011807;
A0A2E5IFA4	A0A2E5IFA4_9EURY	unreviewed	Exosome complex exonuclease Rrp41	Euryarchaeota archaeon	242	cellular organisms, Archaea, Euryarchaeota, unclassified Euryarchaeota, unclassified Euryarchaeota (miscellaneous), Euryarchaeota archaeon	IPR001247;IPR015847;IPR036345;IPR027408;IPR020568;IPR011807;
A0A327GTJ4	A0A327GTJ4_9EURY	unreviewed	Exosome complex exonuclease Rrp41	Euryarchaeota archaeon	239	cellular organisms, Archaea, Euryarchaeota, unclassified Euryarchaeota, unclassified Euryarchaeota (miscellaneous), Euryarchaeota archaeon	IPR001247;IPR015847;IPR036345;IPR027408;IPR020568;IPR011807;
A0A2E6KFP4	A0A2E6KFP4_9EURY	unreviewed	Exosome complex exonuclease Rrp41	Euryarchaeota archaeon	239	cellular organisms, Archaea, Euryarchaeota, unclassified Euryarchaeota, unclassified Euryarchaeota (miscellaneous), Euryarchaeota archaeon	IPR001247;IPR015847;IPR036345;IPR027408;IPR020568;IPR011807;
A0A2E5ZLG3	A0A2E5ZLG3_9EURY	unreviewed	Exosome complex exonuclease Rrp41	Euryarchaeota archaeon	238	cellular organisms, Archaea, Euryarchaeota, unclassified Euryarchaeota, unclassified Euryarchaeota (miscellaneous), Euryarchaeota archaeon	IPR001247;IPR015847;IPR036345;IPR027408;IPR020568;IPR011807;
A0A2E6G0M7	A0A2E6G0M7_9EURY	unreviewed	Exosome complex exonuclease Rrp41	Euryarchaeota archaeon	230	cellular organisms, Archaea, Euryarchaeota, unclassified Euryarchaeota, unclassified Euryarchaeota (miscellaneous), Euryarchaeota archaeon	IPR001247;IPR015847;IPR036345;IPR027408;IPR020568;IPR011807;
A0A2E4BHI5	A0A2E4BHI5_9EURY	unreviewed	Exosome complex exonuclease Rrp41	Euryarchaeota archaeon	242	cellular organisms, Archaea, Euryarchaeota, unclassified Euryarchaeota, unclassified Euryarchaeota (miscellaneous), Euryarchaeota archaeon	IPR001247;IPR015847;IPR036345;IPR027408;IPR020568;IPR011807;
A0A534IS12	A0A534IS12_9EURY	unreviewed	Exosome complex exonuclease Rrp41	Euryarchaeota archaeon	260	cellular organisms, Archaea, Euryarchaeota, unclassified Euryarchaeota, unclassified Euryarchaeota (miscellaneous), Euryarchaeota archaeon	IPR001247;IPR015847;IPR036345;IPR027408;IPR020568;IPR011807;
A0A2E5B7D6	A0A2E5B7D6_9EURY	unreviewed	Exosome complex exonuclease Rrp41	Euryarchaeota archaeon	245	cellular organisms, Archaea, Euryarchaeota, unclassified Euryarchaeota, unclassified Euryarchaeota (miscellaneous), Euryarchaeota archaeon	IPR001247;IPR015847;IPR036345;IPR027408;IPR020568;IPR011807;
A0A2V3I3Z9	A0A2V3I3Z9_9EURY	unreviewed	Exosome complex exonuclease Rrp41	Euryarchaeota archaeon	238	cellular organisms, Archaea, Euryarchaeota, unclassified Euryarchaeota, unclassified Euryarchaeota (miscellaneous), Euryarchaeota archaeon	IPR001247;IPR015847;IPR036345;IPR027408;IPR020568;IPR011807;
A0A519DLV0	A0A519DLV0_9EURY	unreviewed	Exosome complex exonuclease Rrp41	Euryarchaeota archaeon	238	cellular organisms, Archaea, Euryarchaeota, unclassified Euryarchaeota, unclassified Euryarchaeota (miscellaneous), Euryarchaeota archaeon	IPR001247;IPR015847;IPR036345;IPR027408;IPR020568;IPR011807;
A0A2E2I607	A0A2E2I607_9EURY	unreviewed	Exosome complex exonuclease Rrp41	Euryarchaeota archaeon	245	cellular organisms, Archaea, Euryarchaeota, unclassified Euryarchaeota, unclassified Euryarchaeota (miscellaneous), Euryarchaeota archaeon	IPR001247;IPR015847;IPR036345;IPR027408;IPR020568;IPR011807;
A0A2E0IAN8	A0A2E0IAN8_9EURY	unreviewed	Exosome complex exonuclease Rrp41	Euryarchaeota archaeon	239	cellular organisms, Archaea, Euryarchaeota, unclassified Euryarchaeota, unclassified Euryarchaeota (miscellaneous), Euryarchaeota archaeon	IPR001247;IPR015847;IPR036345;IPR027408;IPR020568;IPR011807;
A0A534KVR1	A0A534KVR1_9EURY	unreviewed	Exosome complex component Rrp41 (EC 3.1.13.-)	Euryarchaeota archaeon	278	cellular organisms, Archaea, Euryarchaeota, unclassified Euryarchaeota, unclassified Euryarchaeota (miscellaneous), Euryarchaeota archaeon	IPR001247;IPR015847;IPR036345;IPR027408;IPR020568;IPR011807;
A0A2E0JJ05	A0A2E0JJ05_9EURY	unreviewed	Exosome complex exonuclease Rrp41	Euryarchaeota archaeon	239	cellular organisms, Archaea, Euryarchaeota, unclassified Euryarchaeota, unclassified Euryarchaeota (miscellaneous), Euryarchaeota archaeon	IPR001247;IPR015847;IPR036345;IPR027408;IPR020568;IPR011807;
A0A2E7GYR3	A0A2E7GYR3_9EURY	unreviewed	Exosome complex exonuclease Rrp41	Euryarchaeota archaeon	231	cellular organisms, Archaea, Euryarchaeota, unclassified Euryarchaeota, unclassified Euryarchaeota (miscellaneous), Euryarchaeota archaeon	IPR001247;IPR015847;IPR036345;IPR027408;IPR020568;IPR011807;
A0A2E7JYH1	A0A2E7JYH1_9EURY	unreviewed	Exosome complex exonuclease Rrp41	Euryarchaeota archaeon	240	cellular organisms, Archaea, Euryarchaeota, unclassified Euryarchaeota, unclassified Euryarchaeota (miscellaneous), Euryarchaeota archaeon	IPR001247;IPR015847;IPR036345;IPR027408;IPR020568;IPR011807;
A0A2D5Q8P6	A0A2D5Q8P6_9EURY	unreviewed	Exosome complex exonuclease Rrp41	Euryarchaeota archaeon	242	cellular organisms, Archaea, Euryarchaeota, unclassified Euryarchaeota, unclassified Euryarchaeota (miscellaneous), Euryarchaeota archaeon	IPR001247;IPR015847;IPR036345;IPR027408;IPR020568;IPR011807;
A0A2E5XN60	A0A2E5XN60_9EURY	unreviewed	Exosome complex exonuclease Rrp41	Euryarchaeota archaeon	230	cellular organisms, Archaea, Euryarchaeota, unclassified Euryarchaeota, unclassified Euryarchaeota (miscellaneous), Euryarchaeota archaeon	IPR001247;IPR015847;IPR036345;IPR027408;IPR020568;IPR011807;
A0A2E2BTC5	A0A2E2BTC5_9EURY	unreviewed	Exosome complex exonuclease Rrp41	Euryarchaeota archaeon	240	cellular organisms, Archaea, Euryarchaeota, unclassified Euryarchaeota, unclassified Euryarchaeota (miscellaneous), Euryarchaeota archaeon	IPR001247;IPR015847;IPR036345;IPR027408;IPR020568;IPR011807;
A0A2E6C2H9	A0A2E6C2H9_9EURY	unreviewed	Exosome complex exonuclease Rrp41	Euryarchaeota archaeon	245	cellular organisms, Archaea, Euryarchaeota, unclassified Euryarchaeota, unclassified Euryarchaeota (miscellaneous), Euryarchaeota archaeon	IPR001247;IPR015847;IPR036345;IPR027408;IPR020568;IPR011807;
A0A2E2VDK0	A0A2E2VDK0_9EURY	unreviewed	Exosome complex exonuclease Rrp41	Euryarchaeota archaeon	238	cellular organisms, Archaea, Euryarchaeota, unclassified Euryarchaeota, unclassified Euryarchaeota (miscellaneous), Euryarchaeota archaeon	IPR001247;IPR015847;IPR036345;IPR027408;IPR020568;IPR011807;
A0A2D8CP77	A0A2D8CP77_9EURY	unreviewed	Exosome complex exonuclease Rrp41	Euryarchaeota archaeon	242	cellular organisms, Archaea, Euryarchaeota, unclassified Euryarchaeota, unclassified Euryarchaeota (miscellaneous), Euryarchaeota archaeon	IPR001247;IPR015847;IPR036345;IPR027408;IPR020568;IPR011807;
A0A2E4WVB9	A0A2E4WVB9_9EURY	unreviewed	Exosome complex exonuclease Rrp41	Euryarchaeota archaeon	239	cellular organisms, Archaea, Euryarchaeota, unclassified Euryarchaeota, unclassified Euryarchaeota (miscellaneous), Euryarchaeota archaeon	IPR001247;IPR015847;IPR036345;IPR027408;IPR020568;IPR011807;
A0A2E4CXZ8	A0A2E4CXZ8_9EURY	unreviewed	Exosome complex exonuclease Rrp41	Euryarchaeota archaeon	239	cellular organisms, Archaea, Euryarchaeota, unclassified Euryarchaeota, unclassified Euryarchaeota (miscellaneous), Euryarchaeota archaeon	IPR001247;IPR015847;IPR036345;IPR027408;IPR020568;IPR011807;
A0A2E5XJY1	A0A2E5XJY1_9EURY	unreviewed	Exosome complex exonuclease Rrp41	Euryarchaeota archaeon	240	cellular organisms, Archaea, Euryarchaeota, unclassified Euryarchaeota, unclassified Euryarchaeota (miscellaneous), Euryarchaeota archaeon	IPR001247;IPR015847;IPR036345;IPR027408;IPR020568;IPR011807;
A0A534MM15	A0A534MM15_9EURY	unreviewed	Exosome complex component Rrp41 (EC 3.1.13.-)	Euryarchaeota archaeon	278	cellular organisms, Archaea, Euryarchaeota, unclassified Euryarchaeota, unclassified Euryarchaeota (miscellaneous), Euryarchaeota archaeon	IPR001247;IPR015847;IPR036345;IPR027408;IPR020568;IPR011807;
A0A534L2P0	A0A534L2P0_9EURY	unreviewed	Exosome complex component Rrp41 (EC 3.1.13.-)	Euryarchaeota archaeon	276	cellular organisms, Archaea, Euryarchaeota, unclassified Euryarchaeota, unclassified Euryarchaeota (miscellaneous), Euryarchaeota archaeon	IPR001247;IPR015847;IPR036345;IPR027408;IPR020568;IPR011807;
A0A2E7WZ77	A0A2E7WZ77_9EURY	unreviewed	Exosome complex exonuclease Rrp41	Euryarchaeota archaeon	230	cellular organisms, Archaea, Euryarchaeota, unclassified Euryarchaeota, unclassified Euryarchaeota (miscellaneous), Euryarchaeota archaeon	IPR001247;IPR015847;IPR036345;IPR027408;IPR020568;IPR011807;
A0A519DCM8	A0A519DCM8_9EURY	unreviewed	Exosome complex exonuclease Rrp41	Euryarchaeota archaeon	238	cellular organisms, Archaea, Euryarchaeota, unclassified Euryarchaeota, unclassified Euryarchaeota (miscellaneous), Euryarchaeota archaeon	IPR001247;IPR015847;IPR036345;IPR027408;IPR020568;IPR011807;
A0A2V3HWB4	A0A2V3HWB4_9EURY	unreviewed	Exosome complex exonuclease Rrp41	Euryarchaeota archaeon	233	cellular organisms, Archaea, Euryarchaeota, unclassified Euryarchaeota, unclassified Euryarchaeota (miscellaneous), Euryarchaeota archaeon	IPR001247;IPR015847;IPR036345;IPR027408;IPR020568;IPR011807;
A0A2E6U8R2	A0A2E6U8R2_9EURY	unreviewed	Exosome complex exonuclease Rrp41	Euryarchaeota archaeon	242	cellular organisms, Archaea, Euryarchaeota, unclassified Euryarchaeota, unclassified Euryarchaeota (miscellaneous), Euryarchaeota archaeon	IPR001247;IPR015847;IPR036345;IPR027408;IPR020568;IPR011807;
A0A2E8S7C9	A0A2E8S7C9_9EURY	unreviewed	Exosome complex exonuclease Rrp41	Euryarchaeota archaeon	241	cellular organisms, Archaea, Euryarchaeota, unclassified Euryarchaeota, unclassified Euryarchaeota (miscellaneous), Euryarchaeota archaeon	IPR001247;IPR015847;IPR036345;IPR027408;IPR020568;IPR011807;
A0A2E7ABC4	A0A2E7ABC4_9EURY	unreviewed	Exosome complex exonuclease Rrp41	Euryarchaeota archaeon	238	cellular organisms, Archaea, Euryarchaeota, unclassified Euryarchaeota, unclassified Euryarchaeota (miscellaneous), Euryarchaeota archaeon	IPR001247;IPR015847;IPR036345;IPR027408;IPR020568;IPR011807;
A0A2E8RCX6	A0A2E8RCX6_9EURY	unreviewed	Exosome complex exonuclease Rrp41	Euryarchaeota archaeon	238	cellular organisms, Archaea, Euryarchaeota, unclassified Euryarchaeota, unclassified Euryarchaeota (miscellaneous), Euryarchaeota archaeon	IPR001247;IPR015847;IPR036345;IPR027408;IPR020568;IPR011807;
A0A534JER3	A0A534JER3_9EURY	unreviewed	Exosome complex component Rrp41 (EC 3.1.13.-)	Euryarchaeota archaeon	274	cellular organisms, Archaea, Euryarchaeota, unclassified Euryarchaeota, unclassified Euryarchaeota (miscellaneous), Euryarchaeota archaeon	IPR001247;IPR015847;IPR036345;IPR027408;IPR020568;IPR011807;
A0A534HVN3	A0A534HVN3_9EURY	unreviewed	Exosome complex component Rrp41 (EC 3.1.13.-)	Euryarchaeota archaeon	279	cellular organisms, Archaea, Euryarchaeota, unclassified Euryarchaeota, unclassified Euryarchaeota (miscellaneous), Euryarchaeota archaeon	IPR001247;IPR015847;IPR036345;IPR027408;IPR020568;IPR011807;
A0A534MW41	A0A534MW41_9EURY	unreviewed	Exosome complex component Rrp41 (EC 3.1.13.-)	Euryarchaeota archaeon	275	cellular organisms, Archaea, Euryarchaeota, unclassified Euryarchaeota, unclassified Euryarchaeota (miscellaneous), Euryarchaeota archaeon	IPR001247;IPR015847;IPR036345;IPR027408;IPR020568;IPR011807;
A0A2E2HIM5	A0A2E2HIM5_9EURY	unreviewed	Exosome complex exonuclease Rrp41	Euryarchaeota archaeon	242	cellular organisms, Archaea, Euryarchaeota, unclassified Euryarchaeota, unclassified Euryarchaeota (miscellaneous), Euryarchaeota archaeon	IPR001247;IPR015847;IPR036345;IPR027408;IPR020568;IPR011807;
A0A2V3HGP6	A0A2V3HGP6_9EURY	unreviewed	Exosome complex exonuclease Rrp41	Euryarchaeota archaeon	238	cellular organisms, Archaea, Euryarchaeota, unclassified Euryarchaeota, unclassified Euryarchaeota (miscellaneous), Euryarchaeota archaeon	IPR001247;IPR015847;IPR036345;IPR027408;IPR020568;IPR011807;
A0A2E2CQA3	A0A2E2CQA3_9EURY	unreviewed	Exosome complex exonuclease Rrp41	Euryarchaeota archaeon	245	cellular organisms, Archaea, Euryarchaeota, unclassified Euryarchaeota, unclassified Euryarchaeota (miscellaneous), Euryarchaeota archaeon	IPR001247;IPR015847;IPR036345;IPR027408;IPR020568;IPR011807;
A0A2E5VYE1	A0A2E5VYE1_9EURY	unreviewed	Exosome complex exonuclease Rrp41	Euryarchaeota archaeon	231	cellular organisms, Archaea, Euryarchaeota, unclassified Euryarchaeota, unclassified Euryarchaeota (miscellaneous), Euryarchaeota archaeon	IPR001247;IPR015847;IPR036345;IPR027408;IPR020568;IPR011807;
A0A2E8IWZ1	A0A2E8IWZ1_9EURY	unreviewed	Exosome complex exonuclease Rrp41	Euryarchaeota archaeon	242	cellular organisms, Archaea, Euryarchaeota, unclassified Euryarchaeota, unclassified Euryarchaeota (miscellaneous), Euryarchaeota archaeon	IPR001247;IPR015847;IPR036345;IPR027408;IPR020568;IPR011807;
A0A2V3HY89	A0A2V3HY89_9EURY	unreviewed	Exosome complex exonuclease Rrp41	Euryarchaeota archaeon	233	cellular organisms, Archaea, Euryarchaeota, unclassified Euryarchaeota, unclassified Euryarchaeota (miscellaneous), Euryarchaeota archaeon	IPR001247;IPR015847;IPR036345;IPR027408;IPR020568;IPR011807;
A0A2E4K2D2	A0A2E4K2D2_9EURY	unreviewed	Exosome complex exonuclease Rrp41	Euryarchaeota archaeon	238	cellular organisms, Archaea, Euryarchaeota, unclassified Euryarchaeota, unclassified Euryarchaeota (miscellaneous), Euryarchaeota archaeon	IPR001247;IPR015847;IPR036345;IPR027408;IPR020568;IPR011807;
A0A519CD53	A0A519CD53_9EURY	unreviewed	Exosome complex exonuclease Rrp41	Euryarchaeota archaeon	240	cellular organisms, Archaea, Euryarchaeota, unclassified Euryarchaeota, unclassified Euryarchaeota (miscellaneous), Euryarchaeota archaeon	IPR001247;IPR015847;IPR036345;IPR027408;IPR020568;IPR011807;
A0A2E6P726	A0A2E6P726_9EURY	unreviewed	Exosome complex exonuclease Rrp41	Euryarchaeota archaeon	230	cellular organisms, Archaea, Euryarchaeota, unclassified Euryarchaeota, unclassified Euryarchaeota (miscellaneous), Euryarchaeota archaeon	IPR001247;IPR015847;IPR036345;IPR027408;IPR020568;IPR011807;
A0A2V3I5C7	A0A2V3I5C7_9EURY	unreviewed	Exosome complex exonuclease Rrp41	Euryarchaeota archaeon	238	cellular organisms, Archaea, Euryarchaeota, unclassified Euryarchaeota, unclassified Euryarchaeota (miscellaneous), Euryarchaeota archaeon	IPR001247;IPR015847;IPR036345;IPR027408;IPR020568;IPR011807;
A0A2E6ASI1	A0A2E6ASI1_9EURY	unreviewed	Exosome complex exonuclease Rrp41	Euryarchaeota archaeon	245	cellular organisms, Archaea, Euryarchaeota, unclassified Euryarchaeota, unclassified Euryarchaeota (miscellaneous), Euryarchaeota archaeon	IPR001247;IPR015847;IPR036345;IPR027408;IPR020568;IPR011807;
A0A2E5ZA25	A0A2E5ZA25_9EURY	unreviewed	Exosome complex exonuclease Rrp41	Euryarchaeota archaeon	237	cellular organisms, Archaea, Euryarchaeota, unclassified Euryarchaeota, unclassified Euryarchaeota (miscellaneous), Euryarchaeota archaeon	IPR001247;IPR015847;IPR036345;IPR027408;IPR020568;IPR011807;
A0A2D8U696	A0A2D8U696_9EURY	unreviewed	Exosome complex exonuclease Rrp41	Euryarchaeota archaeon	230	cellular organisms, Archaea, Euryarchaeota, unclassified Euryarchaeota, unclassified Euryarchaeota (miscellaneous), Euryarchaeota archaeon	IPR001247;IPR015847;IPR036345;IPR027408;IPR020568;IPR011807;
A0A2D6RBP7	A0A2D6RBP7_9EURY	unreviewed	Exosome complex exonuclease Rrp41	Euryarchaeota archaeon	232	cellular organisms, Archaea, Euryarchaeota, unclassified Euryarchaeota, unclassified Euryarchaeota (miscellaneous), Euryarchaeota archaeon	IPR001247;IPR015847;IPR036345;IPR027408;IPR020568;IPR011807;
A0A2E2SA16	A0A2E2SA16_9EURY	unreviewed	Exosome complex exonuclease Rrp41	Euryarchaeota archaeon	230	cellular organisms, Archaea, Euryarchaeota, unclassified Euryarchaeota, unclassified Euryarchaeota (miscellaneous), Euryarchaeota archaeon	IPR001247;IPR015847;IPR036345;IPR027408;IPR020568;IPR011807;
A0A2E9VI75	A0A2E9VI75_9EURY	unreviewed	Exosome complex exonuclease Rrp41	Euryarchaeota archaeon	241	cellular organisms, Archaea, Euryarchaeota, unclassified Euryarchaeota, unclassified Euryarchaeota (miscellaneous), Euryarchaeota archaeon	IPR001247;IPR015847;IPR036345;IPR027408;IPR020568;IPR011807;
A0A2E7VKG4	A0A2E7VKG4_9EURY	unreviewed	Exosome complex exonuclease Rrp41	Euryarchaeota archaeon	242	cellular organisms, Archaea, Euryarchaeota, unclassified Euryarchaeota, unclassified Euryarchaeota (miscellaneous), Euryarchaeota archaeon	IPR001247;IPR015847;IPR036345;IPR027408;IPR020568;IPR011807;
A0A2E7FZ45	A0A2E7FZ45_9EURY	unreviewed	Exosome complex exonuclease Rrp41	Euryarchaeota archaeon	240	cellular organisms, Archaea, Euryarchaeota, unclassified Euryarchaeota, unclassified Euryarchaeota (miscellaneous), Euryarchaeota archaeon	IPR001247;IPR015847;IPR036345;IPR027408;IPR020568;IPR011807;
A0A2A3T0P3	A0A2A3T0P3_9EURY	unreviewed	Exosome complex exonuclease Rrp41	Euryarchaeota archaeon	240	cellular organisms, Archaea, Euryarchaeota, unclassified Euryarchaeota, unclassified Euryarchaeota (miscellaneous), Euryarchaeota archaeon	IPR001247;IPR015847;IPR036345;IPR027408;IPR020568;IPR011807;
A0A2E6I736	A0A2E6I736_9EURY	unreviewed	Exosome complex exonuclease Rrp41	Euryarchaeota archaeon	231	cellular organisms, Archaea, Euryarchaeota, unclassified Euryarchaeota, unclassified Euryarchaeota (miscellaneous), Euryarchaeota archaeon	IPR001247;IPR015847;IPR036345;IPR027408;IPR020568;IPR011807;
A0A534J926	A0A534J926_9EURY	unreviewed	Exosome complex component Rrp41 (EC 3.1.13.-)	Euryarchaeota archaeon	278	cellular organisms, Archaea, Euryarchaeota, unclassified Euryarchaeota, unclassified Euryarchaeota (miscellaneous), Euryarchaeota archaeon	IPR001247;IPR015847;IPR036345;IPR027408;IPR020568;IPR011807;
A0A2E0HPB7	A0A2E0HPB7_9EURY	unreviewed	Exosome complex exonuclease Rrp41	Euryarchaeota archaeon	242	cellular organisms, Archaea, Euryarchaeota, unclassified Euryarchaeota, unclassified Euryarchaeota (miscellaneous), Euryarchaeota archaeon	IPR001247;IPR015847;IPR036345;IPR027408;IPR020568;IPR011807;
A0A2D9EV01	A0A2D9EV01_9EURY	unreviewed	Exosome complex exonuclease Rrp41	Euryarchaeota archaeon	230	cellular organisms, Archaea, Euryarchaeota, unclassified Euryarchaeota, unclassified Euryarchaeota (miscellaneous), Euryarchaeota archaeon	IPR001247;IPR015847;IPR036345;IPR027408;IPR020568;IPR011807;
A0A2D9IP61	A0A2D9IP61_9EURY	unreviewed	Exosome complex exonuclease Rrp41	Euryarchaeota archaeon	240	cellular organisms, Archaea, Euryarchaeota, unclassified Euryarchaeota, unclassified Euryarchaeota (miscellaneous), Euryarchaeota archaeon	IPR001247;IPR015847;IPR036345;IPR027408;IPR020568;IPR011807;
A0A2D7ESX9	A0A2D7ESX9_9EURY	unreviewed	Exosome complex exonuclease Rrp41	Euryarchaeota archaeon	242	cellular organisms, Archaea, Euryarchaeota, unclassified Euryarchaeota, unclassified Euryarchaeota (miscellaneous), Euryarchaeota archaeon	IPR001247;IPR015847;IPR036345;IPR027408;IPR020568;IPR011807;
A0A2V4D3X1	A0A2V4D3X1_9EURY	unreviewed	Exosome complex exonuclease Rrp41	Euryarchaeota archaeon	233	cellular organisms, Archaea, Euryarchaeota, unclassified Euryarchaeota, unclassified Euryarchaeota (miscellaneous), Euryarchaeota archaeon	IPR001247;IPR015847;IPR036345;IPR027408;IPR020568;IPR011807;
A0A534LVI4	A0A534LVI4_9EURY	unreviewed	Exosome complex component Rrp41 (EC 3.1.13.-)	Euryarchaeota archaeon	279	cellular organisms, Archaea, Euryarchaeota, unclassified Euryarchaeota, unclassified Euryarchaeota (miscellaneous), Euryarchaeota archaeon	IPR001247;IPR015847;IPR036345;IPR027408;IPR020568;IPR011807;
A0A2E9BF93	A0A2E9BF93_9EURY	unreviewed	Exosome complex exonuclease Rrp41	Euryarchaeota archaeon	244	cellular organisms, Archaea, Euryarchaeota, unclassified Euryarchaeota, unclassified Euryarchaeota (miscellaneous), Euryarchaeota archaeon	IPR001247;IPR015847;IPR036345;IPR027408;IPR020568;IPR011807;
A0A2E4QGT4	A0A2E4QGT4_9EURY	unreviewed	Exosome complex exonuclease Rrp41	Euryarchaeota archaeon	243	cellular organisms, Archaea, Euryarchaeota, unclassified Euryarchaeota, unclassified Euryarchaeota (miscellaneous), Euryarchaeota archaeon	IPR001247;IPR015847;IPR036345;IPR027408;IPR020568;IPR011807;
A0A2E7ATM1	A0A2E7ATM1_9EURY	unreviewed	Exosome complex exonuclease Rrp41	Euryarchaeota archaeon	242	cellular organisms, Archaea, Euryarchaeota, unclassified Euryarchaeota, unclassified Euryarchaeota (miscellaneous), Euryarchaeota archaeon	IPR001247;IPR015847;IPR036345;IPR027408;IPR020568;IPR011807;
A0A2V3HN28	A0A2V3HN28_9EURY	unreviewed	Exosome complex exonuclease Rrp41	Euryarchaeota archaeon	241	cellular organisms, Archaea, Euryarchaeota, unclassified Euryarchaeota, unclassified Euryarchaeota (miscellaneous), Euryarchaeota archaeon	IPR001247;IPR015847;IPR036345;IPR027408;IPR020568;IPR011807;
A0A2E9U1B4	A0A2E9U1B4_9EURY	unreviewed	Exosome complex exonuclease Rrp41	Euryarchaeota archaeon	232	cellular organisms, Archaea, Euryarchaeota, unclassified Euryarchaeota, unclassified Euryarchaeota (miscellaneous), Euryarchaeota archaeon	IPR001247;IPR015847;IPR036345;IPR027408;IPR020568;IPR011807;
A0A2E0BUF4	A0A2E0BUF4_9EURY	unreviewed	Exosome complex exonuclease Rrp41	Euryarchaeota archaeon	242	cellular organisms, Archaea, Euryarchaeota, unclassified Euryarchaeota, unclassified Euryarchaeota (miscellaneous), Euryarchaeota archaeon	IPR001247;IPR015847;IPR036345;IPR027408;IPR020568;IPR011807;
A0A534MVI2	A0A534MVI2_9EURY	unreviewed	Exosome complex component Rrp41 (EC 3.1.13.-)	Euryarchaeota archaeon	279	cellular organisms, Archaea, Euryarchaeota, unclassified Euryarchaeota, unclassified Euryarchaeota (miscellaneous), Euryarchaeota archaeon	IPR001247;IPR015847;IPR036345;IPR027408;IPR020568;IPR011807;
A0A2D5QC47	A0A2D5QC47_9EURY	unreviewed	Exosome complex exonuclease Rrp41	Euryarchaeota archaeon	232	cellular organisms, Archaea, Euryarchaeota, unclassified Euryarchaeota, unclassified Euryarchaeota (miscellaneous), Euryarchaeota archaeon	IPR001247;IPR015847;IPR036345;IPR027408;IPR020568;IPR011807;
A0A2D6U3J0	A0A2D6U3J0_9EURY	unreviewed	Exosome complex exonuclease Rrp41	Euryarchaeota archaeon	242	cellular organisms, Archaea, Euryarchaeota, unclassified Euryarchaeota, unclassified Euryarchaeota (miscellaneous), Euryarchaeota archaeon	IPR001247;IPR015847;IPR036345;IPR027408;IPR020568;IPR011807;
A0A2V4D5V2	A0A2V4D5V2_9EURY	unreviewed	Exosome complex exonuclease Rrp41	Euryarchaeota archaeon	242	cellular organisms, Archaea, Euryarchaeota, unclassified Euryarchaeota, unclassified Euryarchaeota (miscellaneous), Euryarchaeota archaeon	IPR001247;IPR015847;IPR036345;IPR027408;IPR020568;IPR011807;
A0A2E7VMK8	A0A2E7VMK8_9EURY	unreviewed	Exosome complex exonuclease Rrp41	Euryarchaeota archaeon	230	cellular organisms, Archaea, Euryarchaeota, unclassified Euryarchaeota, unclassified Euryarchaeota (miscellaneous), Euryarchaeota archaeon	IPR001247;IPR015847;IPR036345;IPR027408;IPR020568;IPR011807;
A0A2E7S4K1	A0A2E7S4K1_9EURY	unreviewed	Exosome complex exonuclease Rrp41	Euryarchaeota archaeon	238	cellular organisms, Archaea, Euryarchaeota, unclassified Euryarchaeota, unclassified Euryarchaeota (miscellaneous), Euryarchaeota archaeon	IPR001247;IPR015847;IPR036345;IPR027408;IPR020568;IPR011807;
A0A534IVN8	A0A534IVN8_9EURY	unreviewed	Exosome complex component Rrp41 (EC 3.1.13.-)	Euryarchaeota archaeon	278	cellular organisms, Archaea, Euryarchaeota, unclassified Euryarchaeota, unclassified Euryarchaeota (miscellaneous), Euryarchaeota archaeon	IPR001247;IPR015847;IPR036345;IPR027408;IPR020568;IPR011807;
A0A2E3XKE7	A0A2E3XKE7_9EURY	unreviewed	Exosome complex exonuclease Rrp41	Euryarchaeota archaeon	230	cellular organisms, Archaea, Euryarchaeota, unclassified Euryarchaeota, unclassified Euryarchaeota (miscellaneous), Euryarchaeota archaeon	IPR001247;IPR015847;IPR036345;IPR027408;IPR020568;IPR011807;
A0A2E0M912	A0A2E0M912_9EURY	unreviewed	Exosome complex exonuclease Rrp41	Euryarchaeota archaeon	242	cellular organisms, Archaea, Euryarchaeota, unclassified Euryarchaeota, unclassified Euryarchaeota (miscellaneous), Euryarchaeota archaeon	IPR001247;IPR015847;IPR036345;IPR027408;IPR020568;IPR011807;
A0A2D9NIV9	A0A2D9NIV9_9EURY	unreviewed	Exosome complex exonuclease Rrp41	Euryarchaeota archaeon	242	cellular organisms, Archaea, Euryarchaeota, unclassified Euryarchaeota, unclassified Euryarchaeota (miscellaneous), Euryarchaeota archaeon	IPR001247;IPR015847;IPR036345;IPR027408;IPR020568;IPR011807;
A0A2E0F0P4	A0A2E0F0P4_9EURY	unreviewed	Exosome complex exonuclease Rrp41	Euryarchaeota archaeon	240	cellular organisms, Archaea, Euryarchaeota, unclassified Euryarchaeota, unclassified Euryarchaeota (miscellaneous), Euryarchaeota archaeon	IPR001247;IPR015847;IPR036345;IPR027408;IPR020568;IPR011807;
A0A2D7BXN4	A0A2D7BXN4_9EURY	unreviewed	Exosome complex exonuclease Rrp41	Euryarchaeota archaeon	245	cellular organisms, Archaea, Euryarchaeota, unclassified Euryarchaeota, unclassified Euryarchaeota (miscellaneous), Euryarchaeota archaeon	IPR001247;IPR015847;IPR036345;IPR027408;IPR020568;IPR011807;
A0A2E6C3R6	A0A2E6C3R6_9EURY	unreviewed	Exosome complex exonuclease Rrp41	Euryarchaeota archaeon	244	cellular organisms, Archaea, Euryarchaeota, unclassified Euryarchaeota, unclassified Euryarchaeota (miscellaneous), Euryarchaeota archaeon	IPR001247;IPR015847;IPR036345;IPR027408;IPR020568;IPR011807;
A0A2D6UUT6	A0A2D6UUT6_9EURY	unreviewed	Exosome complex exonuclease Rrp41	Euryarchaeota archaeon	242	cellular organisms, Archaea, Euryarchaeota, unclassified Euryarchaeota, unclassified Euryarchaeota (miscellaneous), Euryarchaeota archaeon	IPR001247;IPR015847;IPR036345;IPR027408;IPR020568;IPR011807;
A0A2E8TRW8	A0A2E8TRW8_9EURY	unreviewed	Exosome complex exonuclease Rrp41	Euryarchaeota archaeon	239	cellular organisms, Archaea, Euryarchaeota, unclassified Euryarchaeota, unclassified Euryarchaeota (miscellaneous), Euryarchaeota archaeon	IPR001247;IPR015847;IPR036345;IPR027408;IPR020568;IPR011807;
A0A2E4KIN9	A0A2E4KIN9_9EURY	unreviewed	Exosome complex exonuclease Rrp41	Euryarchaeota archaeon	242	cellular organisms, Archaea, Euryarchaeota, unclassified Euryarchaeota, unclassified Euryarchaeota (miscellaneous), Euryarchaeota archaeon	IPR001247;IPR015847;IPR036345;IPR027408;IPR020568;IPR011807;
A0A2E6UVI0	A0A2E6UVI0_9EURY	unreviewed	Exosome complex exonuclease Rrp41	Euryarchaeota archaeon	238	cellular organisms, Archaea, Euryarchaeota, unclassified Euryarchaeota, unclassified Euryarchaeota (miscellaneous), Euryarchaeota archaeon	IPR001247;IPR015847;IPR036345;IPR027408;IPR020568;IPR011807;
A0A2D6JD24	A0A2D6JD24_9EURY	unreviewed	Exosome complex exonuclease Rrp41	Euryarchaeota archaeon	239	cellular organisms, Archaea, Euryarchaeota, unclassified Euryarchaeota, unclassified Euryarchaeota (miscellaneous), Euryarchaeota archaeon	IPR001247;IPR015847;IPR036345;IPR027408;IPR020568;IPR011807;
A0A2E4JTR9	A0A2E4JTR9_9EURY	unreviewed	Exosome complex exonuclease Rrp41	Euryarchaeota archaeon	237	cellular organisms, Archaea, Euryarchaeota, unclassified Euryarchaeota, unclassified Euryarchaeota (miscellaneous), Euryarchaeota archaeon	IPR001247;IPR015847;IPR036345;IPR027408;IPR020568;IPR011807;
A0A1Q7YMN5	A0A1Q7YMN5_9EURY	unreviewed	Exosome complex exonuclease Rrp41 (Fragment)	Euryarchaeota archaeon 13_1_20CM_2_64_92	261	cellular organisms, Archaea, Euryarchaeota, unclassified Euryarchaeota, unclassified Euryarchaeota (miscellaneous), Euryarchaeota archaeon 13_1_20CM_2_64_92	IPR001247;IPR015847;IPR036345;IPR027408;IPR020568;IPR011807;
A0A101DX39	A0A101DX39_9EURY	unreviewed	Exosome complex component Rrp41 (EC 3.1.13.-)	Euryarchaeota archaeon 55_53	275	cellular organisms, Archaea, Euryarchaeota, unclassified Euryarchaeota, unclassified Euryarchaeota (miscellaneous), Euryarchaeota archaeon 55_53	IPR001247;IPR015847;IPR036345;IPR027408;IPR020568;IPR011807;
A0A1V6INQ3	A0A1V6INQ3_9EURY	unreviewed	Exosome complex component Rrp41 (EC 3.1.13.-)	Euryarchaeota archaeon ADurb.Bin023	240	cellular organisms, Archaea, Euryarchaeota, unclassified Euryarchaeota, unclassified Euryarchaeota (miscellaneous), Euryarchaeota archaeon ADurb.Bin023	IPR001247;IPR015847;IPR036345;IPR027408;IPR020568;IPR011807;
A0A1V5Y876	A0A1V5Y876_9EURY	unreviewed	Exosome complex component Rrp41 (EC 3.1.13.-)	Euryarchaeota archaeon ADurb.Bin190	249	cellular organisms, Archaea, Euryarchaeota, unclassified Euryarchaeota, unclassified Euryarchaeota (miscellaneous), Euryarchaeota archaeon ADurb.Bin190	IPR001247;IPR015847;IPR036345;IPR027408;IPR020568;IPR011807;
A0A2H9QTU1	A0A2H9QTU1_9EURY	unreviewed	Exosome complex component Rrp41 (EC 3.1.13.-)	Euryarchaeota archaeon CG_4_9_14_3_um_filter_38_12	234	cellular organisms, Archaea, Euryarchaeota, unclassified Euryarchaeota, unclassified Euryarchaeota (miscellaneous), Euryarchaeota archaeon CG_4_9_14_3_um_filter_38_12	IPR001247;IPR015847;IPR036345;IPR027408;IPR020568;IPR011807;
A0A2H9MFZ2	A0A2H9MFZ2_9EURY	unreviewed	Exosome complex component Rrp41 (EC 3.1.13.-)	Euryarchaeota archaeon CG01_land_8_20_14_3_00_38_12	234	cellular organisms, Archaea, Euryarchaeota, unclassified Euryarchaeota, unclassified Euryarchaeota (miscellaneous), Euryarchaeota archaeon CG01_land_8_20_14_3_00_38_12	IPR001247;IPR015847;IPR036345;IPR027408;IPR020568;IPR011807;
A0A257A5M5	A0A257A5M5_9EURY	unreviewed	Exosome complex component Rrp41 (EC 3.1.13.-)	Euryarchaeota archaeon ex4484_178	247	cellular organisms, Archaea, Euryarchaeota, unclassified Euryarchaeota, unclassified Euryarchaeota (miscellaneous), Euryarchaeota archaeon ex4484_178	IPR001247;IPR015847;IPR036345;IPR027408;IPR020568;IPR011807;
A0A257A325	A0A257A325_9EURY	unreviewed	Exosome complex exonuclease Rrp41 (Fragment)	Euryarchaeota archaeon ex4484_178	193	cellular organisms, Archaea, Euryarchaeota, unclassified Euryarchaeota, unclassified Euryarchaeota (miscellaneous), Euryarchaeota archaeon ex4484_178	IPR001247;IPR015847;IPR036345;IPR027408;IPR020568;IPR011807;
A0A1F9YZ43	A0A1F9YZ43_9EURY	unreviewed	Exosome complex component Rrp41 (EC 3.1.13.-)	Euryarchaeota archaeon RBG_13_57_23	263	cellular organisms, Archaea, Euryarchaeota, unclassified Euryarchaeota, unclassified Euryarchaeota (miscellaneous), Euryarchaeota archaeon RBG_13_57_23	IPR001247;IPR015847;IPR036345;IPR027408;IPR020568;IPR011807;
A0A1F9Z3N7	A0A1F9Z3N7_9EURY	unreviewed	Exosome complex component Rrp41 (EC 3.1.13.-)	Euryarchaeota archaeon RBG_16_67_27	288	cellular organisms, Archaea, Euryarchaeota, unclassified Euryarchaeota, unclassified Euryarchaeota (miscellaneous), Euryarchaeota archaeon RBG_16_67_27	IPR001247;IPR015847;IPR036345;IPR027408;IPR020568;IPR011807;
A0A1F9ZBY0	A0A1F9ZBY0_9EURY	unreviewed	Exosome complex component Rrp41 (EC 3.1.13.-)	Euryarchaeota archaeon RBG_16_68_13	274	cellular organisms, Archaea, Euryarchaeota, unclassified Euryarchaeota, unclassified Euryarchaeota (miscellaneous), Euryarchaeota archaeon RBG_16_68_13	IPR001247;IPR015847;IPR036345;IPR027408;IPR020568;IPR011807;
A0A1F9ZZ10	A0A1F9ZZ10_9EURY	unreviewed	Exosome complex exonuclease Rrp41 (Fragment)	Euryarchaeota archaeon RBG_19FT_COMBO_56_21	242	cellular organisms, Archaea, Euryarchaeota, unclassified Euryarchaeota, unclassified Euryarchaeota (miscellaneous), Euryarchaeota archaeon RBG_19FT_COMBO_56_21	IPR001247;IPR015847;IPR036345;IPR027408;IPR020568;IPR011807;
A0A1G0AAD5	A0A1G0AAD5_9EURY	unreviewed	Exosome complex component Rrp41 (EC 3.1.13.-)	Euryarchaeota archaeon RBG_19FT_COMBO_69_17	280	cellular organisms, Archaea, Euryarchaeota, unclassified Euryarchaeota, unclassified Euryarchaeota (miscellaneous), Euryarchaeota archaeon RBG_19FT_COMBO_69_17	IPR001247;IPR015847;IPR036345;IPR027408;IPR020568;IPR011807;
A0A151EPV8	A0A151EPV8_9EURY	unreviewed	Exosome complex component Rrp41 (EC 3.1.13.-)	Euryarchaeota archaeon SG8-5	242	cellular organisms, Archaea, Euryarchaeota, unclassified Euryarchaeota, unclassified Euryarchaeota (miscellaneous), Euryarchaeota archaeon SG8-5	IPR001247;IPR015847;IPR036345;IPR027408;IPR020568;IPR011807;
A0A151ECI5	A0A151ECI5_9EURY	unreviewed	Exonuclease	Euryarchaeota archaeon SM23-78	235	cellular organisms, Archaea, Euryarchaeota, unclassified Euryarchaeota, unclassified Euryarchaeota (miscellaneous), Euryarchaeota archaeon SM23-78	IPR001247;IPR015847;IPR036345;IPR027408;IPR020568;IPR011807;
A0A1Z9C742	A0A1Z9C742_9EURY	unreviewed	Exosome complex exonuclease Rrp41	Euryarchaeota archaeon TMED103	242	cellular organisms, Archaea, Euryarchaeota, unclassified Euryarchaeota, unclassified Euryarchaeota (miscellaneous), Euryarchaeota archaeon TMED103	IPR001247;IPR015847;IPR036345;IPR027408;IPR020568;IPR011807;
A0A424QJ96	A0A424QJ96_9EURY	unreviewed	Exosome complex exonuclease Rrp41	Euryarchaeota archaeon TMED117	242	cellular organisms, Archaea, Euryarchaeota, unclassified Euryarchaeota, unclassified Euryarchaeota (miscellaneous), Euryarchaeota archaeon TMED117	IPR001247;IPR015847;IPR036345;IPR027408;IPR020568;IPR011807;
A0A1Z9IW08	A0A1Z9IW08_9EURY	unreviewed	Exosome complex exonuclease Rrp41	Euryarchaeota archaeon TMED173	237	cellular organisms, Archaea, Euryarchaeota, unclassified Euryarchaeota, unclassified Euryarchaeota (miscellaneous), Euryarchaeota archaeon TMED173	IPR001247;IPR015847;IPR036345;IPR027408;IPR020568;IPR011807;
A0A1Z9NGA7	A0A1Z9NGA7_9EURY	unreviewed	Exosome complex exonuclease Rrp41	Euryarchaeota archaeon TMED215	238	cellular organisms, Archaea, Euryarchaeota, unclassified Euryarchaeota, unclassified Euryarchaeota (miscellaneous), Euryarchaeota archaeon TMED215	IPR001247;IPR015847;IPR036345;IPR027408;IPR020568;IPR011807;
A0A424QAC5	A0A424QAC5_9EURY	unreviewed	Exosome complex exonuclease Rrp41	Euryarchaeota archaeon TMED248	242	cellular organisms, Archaea, Euryarchaeota, unclassified Euryarchaeota, unclassified Euryarchaeota (miscellaneous), Euryarchaeota archaeon TMED248	IPR001247;IPR015847;IPR036345;IPR027408;IPR020568;IPR011807;
A0A1Z9S691	A0A1Z9S691_9EURY	unreviewed	Exosome complex exonuclease Rrp41	Euryarchaeota archaeon TMED255	241	cellular organisms, Archaea, Euryarchaeota, unclassified Euryarchaeota, unclassified Euryarchaeota (miscellaneous), Euryarchaeota archaeon TMED255	IPR001247;IPR015847;IPR036345;IPR027408;IPR020568;IPR011807;
A0A1Z9U1V2	A0A1Z9U1V2_9EURY	unreviewed	Exosome complex exonuclease Rrp41	Euryarchaeota archaeon TMED279	245	cellular organisms, Archaea, Euryarchaeota, unclassified Euryarchaeota, unclassified Euryarchaeota (miscellaneous), Euryarchaeota archaeon TMED279	IPR001247;IPR015847;IPR036345;IPR027408;IPR020568;IPR011807;
A0A1Z9TZL4	A0A1Z9TZL4_9EURY	unreviewed	Exosome complex exonuclease Rrp41	Euryarchaeota archaeon TMED280	239	cellular organisms, Archaea, Euryarchaeota, unclassified Euryarchaeota, unclassified Euryarchaeota (miscellaneous), Euryarchaeota archaeon TMED280	IPR001247;IPR015847;IPR036345;IPR027408;IPR020568;IPR011807;
A0A1Z9B0C9	A0A1Z9B0C9_9EURY	unreviewed	Exosome complex exonuclease Rrp41	Euryarchaeota archaeon TMED97	239	cellular organisms, Archaea, Euryarchaeota, unclassified Euryarchaeota, unclassified Euryarchaeota (miscellaneous), Euryarchaeota archaeon TMED97	IPR001247;IPR015847;IPR036345;IPR027408;IPR020568;IPR011807;
A0A424PMD6	A0A424PMD6_9EURY	unreviewed	Exosome complex exonuclease Rrp41	Euryarchaeota archaeon TMED99	242	cellular organisms, Archaea, Euryarchaeota, unclassified Euryarchaeota, unclassified Euryarchaeota (miscellaneous), Euryarchaeota archaeon TMED99	IPR001247;IPR015847;IPR036345;IPR027408;IPR020568;IPR011807;
A0A0M0BVB3	A0A0M0BVB3_9ARCH	unreviewed	Exosome complex component Rrp41 (EC 3.1.13.-)	miscellaneous Crenarchaeota group-1 archaeon SG8-32-3	247	cellular organisms, Archaea, TACK group, Candidatus Bathyarchaeota, MCG-1, miscellaneous Crenarchaeota group-1 archaeon SG8-32-3	IPR001247;IPR015847;IPR036345;IPR027408;IPR020568;IPR011807;
A0A0M0BLR7	A0A0M0BLR7_9ARCH	unreviewed	Exonuclease	miscellaneous Crenarchaeota group-15 archaeon DG-45	244	cellular organisms, Archaea, TACK group, Candidatus Bathyarchaeota, MCG-15, miscellaneous Crenarchaeota group-15 archaeon DG-45	IPR001247;IPR015847;IPR036345;IPR027408;IPR020568;IPR018336;IPR011807;
A0A0M0C0T0	A0A0M0C0T0_9ARCH	unreviewed	Exosome complex component Rrp41 (EC 3.1.13.-)	miscellaneous Crenarchaeota group-6 archaeon AD8-1	246	cellular organisms, Archaea, TACK group, Candidatus Bathyarchaeota, MCG-6, miscellaneous Crenarchaeota group-6 archaeon AD8-1	IPR001247;IPR015847;IPR036345;IPR027408;IPR020568;IPR011807;
A0A151B9N5	A0A151B9N5_BATXB	unreviewed	Exosome complex component Rrp41 (EC 3.1.13.-)	Bathyarchaeota archaeon (strain B24)	239	cellular organisms, Archaea, TACK group, Candidatus Bathyarchaeota, unclassified Candidatus Bathyarchaeota, Bathyarchaeota archaeon (strain B24)	IPR001247;IPR015847;IPR036345;IPR027408;IPR020568;IPR011807;
A0A537GNS1	A0A537GNS1_9ARCH	unreviewed	Exosome complex component Rrp41 (EC 3.1.13.-)	Candidatus Bathyarchaeota archaeon	255	cellular organisms, Archaea, TACK group, Candidatus Bathyarchaeota, unclassified Candidatus Bathyarchaeota, Candidatus Bathyarchaeota archaeon	IPR001247;IPR015847;IPR036345;IPR027408;IPR020568;IPR011807;
A0A419KJ53	A0A419KJ53_9ARCH	unreviewed	Exosome complex component Rrp41 (EC 3.1.13.-)	Candidatus Bathyarchaeota archaeon	245	cellular organisms, Archaea, TACK group, Candidatus Bathyarchaeota, unclassified Candidatus Bathyarchaeota, Candidatus Bathyarchaeota archaeon	IPR001247;IPR015847;IPR036345;IPR027408;IPR020568;IPR011807;
A0A523W9W2	A0A523W9W2_9ARCH	unreviewed	Exosome complex component Rrp41 (EC 3.1.13.-)	Candidatus Bathyarchaeota archaeon	244	cellular organisms, Archaea, TACK group, Candidatus Bathyarchaeota, unclassified Candidatus Bathyarchaeota, Candidatus Bathyarchaeota archaeon	IPR001247;IPR015847;IPR036345;IPR027408;IPR020568;IPR011807;
A0A550GWL0	A0A550GWL0_9ARCH	unreviewed	Exosome complex component Rrp41 (EC 3.1.13.-)	Candidatus Bathyarchaeota archaeon	246	cellular organisms, Archaea, TACK group, Candidatus Bathyarchaeota, unclassified Candidatus Bathyarchaeota, Candidatus Bathyarchaeota archaeon	IPR001247;IPR015847;IPR036345;IPR027408;IPR020568;IPR011807;
A0A497NFV7	A0A497NFV7_9ARCH	unreviewed	Exosome complex component Rrp41 (EC 3.1.13.-)	Candidatus Bathyarchaeota archaeon	246	cellular organisms, Archaea, TACK group, Candidatus Bathyarchaeota, unclassified Candidatus Bathyarchaeota, Candidatus Bathyarchaeota archaeon	IPR001247;IPR015847;IPR036345;IPR027408;IPR020568;IPR011807;
A0A537FFC3	A0A537FFC3_9ARCH	unreviewed	Exosome complex component Rrp41 (EC 3.1.13.-)	Candidatus Bathyarchaeota archaeon	255	cellular organisms, Archaea, TACK group, Candidatus Bathyarchaeota, unclassified Candidatus Bathyarchaeota, Candidatus Bathyarchaeota archaeon	IPR001247;IPR015847;IPR036345;IPR027408;IPR020568;IPR011807;
A0A3R7AJL4	A0A3R7AJL4_9ARCH	unreviewed	Exosome complex component Rrp41 (EC 3.1.13.-)	Candidatus Bathyarchaeota archaeon	248	cellular organisms, Archaea, TACK group, Candidatus Bathyarchaeota, unclassified Candidatus Bathyarchaeota, Candidatus Bathyarchaeota archaeon	IPR001247;IPR015847;IPR036345;IPR027408;IPR020568;IPR011807;
A0A2U0S7J9	A0A2U0S7J9_9ARCH	unreviewed	Exosome complex component Rrp41 (EC 3.1.13.-)	Candidatus Bathyarchaeota archaeon	245	cellular organisms, Archaea, TACK group, Candidatus Bathyarchaeota, unclassified Candidatus Bathyarchaeota, Candidatus Bathyarchaeota archaeon	IPR001247;IPR015847;IPR036345;IPR027408;IPR020568;IPR011807;
A0A537DUY5	A0A537DUY5_9ARCH	unreviewed	Exosome complex component Rrp41 (EC 3.1.13.-)	Candidatus Bathyarchaeota archaeon	255	cellular organisms, Archaea, TACK group, Candidatus Bathyarchaeota, unclassified Candidatus Bathyarchaeota, Candidatus Bathyarchaeota archaeon	IPR001247;IPR015847;IPR036345;IPR027408;IPR020568;IPR011807;
A0A497MET7	A0A497MET7_9ARCH	unreviewed	Exosome complex component Rrp41 (EC 3.1.13.-)	Candidatus Bathyarchaeota archaeon	239	cellular organisms, Archaea, TACK group, Candidatus Bathyarchaeota, unclassified Candidatus Bathyarchaeota, Candidatus Bathyarchaeota archaeon	IPR001247;IPR015847;IPR036345;IPR027408;IPR020568;IPR011807;
A0A497L6Z8	A0A497L6Z8_9ARCH	unreviewed	Exosome complex component Rrp41 (EC 3.1.13.-)	Candidatus Bathyarchaeota archaeon	240	cellular organisms, Archaea, TACK group, Candidatus Bathyarchaeota, unclassified Candidatus Bathyarchaeota, Candidatus Bathyarchaeota archaeon	IPR001247;IPR015847;IPR036345;IPR027408;IPR020568;IPR011807;
A0A524MZE7	A0A524MZE7_9ARCH	unreviewed	Exosome complex component Rrp41 (EC 3.1.13.-)	Candidatus Bathyarchaeota archaeon	271	cellular organisms, Archaea, TACK group, Candidatus Bathyarchaeota, unclassified Candidatus Bathyarchaeota, Candidatus Bathyarchaeota archaeon	IPR001247;IPR015847;IPR036345;IPR027408;IPR020568;IPR011807;
A0A497NLG2	A0A497NLG2_9ARCH	unreviewed	Exosome complex component Rrp41 (EC 3.1.13.-)	Candidatus Bathyarchaeota archaeon	244	cellular organisms, Archaea, TACK group, Candidatus Bathyarchaeota, unclassified Candidatus Bathyarchaeota, Candidatus Bathyarchaeota archaeon	IPR001247;IPR015847;IPR036345;IPR027408;IPR020568;IPR011807;
A0A497JM81	A0A497JM81_9ARCH	unreviewed	Exosome complex component Rrp41 (EC 3.1.13.-)	Candidatus Bathyarchaeota archaeon	250	cellular organisms, Archaea, TACK group, Candidatus Bathyarchaeota, unclassified Candidatus Bathyarchaeota, Candidatus Bathyarchaeota archaeon	IPR001247;IPR015847;IPR036345;IPR027408;IPR020568;IPR011807;
A0A497NN76	A0A497NN76_9ARCH	unreviewed	Exosome complex component Rrp41 (EC 3.1.13.-)	Candidatus Bathyarchaeota archaeon	255	cellular organisms, Archaea, TACK group, Candidatus Bathyarchaeota, unclassified Candidatus Bathyarchaeota, Candidatus Bathyarchaeota archaeon	IPR001247;IPR015847;IPR036345;IPR027408;IPR020568;IPR011807;
A0A497LE90	A0A497LE90_9ARCH	unreviewed	Exosome complex component Rrp41 (EC 3.1.13.-)	Candidatus Bathyarchaeota archaeon	248	cellular organisms, Archaea, TACK group, Candidatus Bathyarchaeota, unclassified Candidatus Bathyarchaeota, Candidatus Bathyarchaeota archaeon	IPR001247;IPR015847;IPR036345;IPR027408;IPR020568;IPR011807;
A0A523ZZ07	A0A523ZZ07_9ARCH	unreviewed	Exosome complex component Rrp41 (EC 3.1.13.-)	Candidatus Bathyarchaeota archaeon	255	cellular organisms, Archaea, TACK group, Candidatus Bathyarchaeota, unclassified Candidatus Bathyarchaeota, Candidatus Bathyarchaeota archaeon	IPR001247;IPR015847;IPR036345;IPR027408;IPR020568;IPR011807;
A0A537I897	A0A537I897_9ARCH	unreviewed	Exosome complex component Rrp41 (EC 3.1.13.-)	Candidatus Bathyarchaeota archaeon	255	cellular organisms, Archaea, TACK group, Candidatus Bathyarchaeota, unclassified Candidatus Bathyarchaeota, Candidatus Bathyarchaeota archaeon	IPR001247;IPR015847;IPR036345;IPR027408;IPR020568;IPR011807;
A0A537DP27	A0A537DP27_9ARCH	unreviewed	Exosome complex component Rrp41 (EC 3.1.13.-)	Candidatus Bathyarchaeota archaeon	255	cellular organisms, Archaea, TACK group, Candidatus Bathyarchaeota, unclassified Candidatus Bathyarchaeota, Candidatus Bathyarchaeota archaeon	IPR001247;IPR015847;IPR036345;IPR027408;IPR020568;IPR011807;
A0A497KLA9	A0A497KLA9_9ARCH	unreviewed	Exosome complex component Rrp41 (EC 3.1.13.-)	Candidatus Bathyarchaeota archaeon	247	cellular organisms, Archaea, TACK group, Candidatus Bathyarchaeota, unclassified Candidatus Bathyarchaeota, Candidatus Bathyarchaeota archaeon	IPR001247;IPR015847;IPR036345;IPR027408;IPR020568;IPR011807;
A0A497MZA8	A0A497MZA8_9ARCH	unreviewed	Exosome complex component Rrp41 (EC 3.1.13.-)	Candidatus Bathyarchaeota archaeon	245	cellular organisms, Archaea, TACK group, Candidatus Bathyarchaeota, unclassified Candidatus Bathyarchaeota, Candidatus Bathyarchaeota archaeon	IPR001247;IPR015847;IPR036345;IPR027408;IPR020568;IPR011807;
A0A537HBK0	A0A537HBK0_9ARCH	unreviewed	Exosome complex component Rrp41 (EC 3.1.13.-)	Candidatus Bathyarchaeota archaeon	255	cellular organisms, Archaea, TACK group, Candidatus Bathyarchaeota, unclassified Candidatus Bathyarchaeota, Candidatus Bathyarchaeota archaeon	IPR001247;IPR015847;IPR036345;IPR027408;IPR020568;IPR011807;
A0A497N4X6	A0A497N4X6_9ARCH	unreviewed	Exosome complex component Rrp41 (EC 3.1.13.-)	Candidatus Bathyarchaeota archaeon	237	cellular organisms, Archaea, TACK group, Candidatus Bathyarchaeota, unclassified Candidatus Bathyarchaeota, Candidatus Bathyarchaeota archaeon	IPR001247;IPR015847;IPR036345;IPR027408;IPR020568;IPR011807;
A0A537G5E7	A0A537G5E7_9ARCH	unreviewed	Exosome complex component Rrp41 (EC 3.1.13.-)	Candidatus Bathyarchaeota archaeon	254	cellular organisms, Archaea, TACK group, Candidatus Bathyarchaeota, unclassified Candidatus Bathyarchaeota, Candidatus Bathyarchaeota archaeon	IPR001247;IPR015847;IPR036345;IPR027408;IPR020568;IPR011807;
A0A497KCF2	A0A497KCF2_9ARCH	unreviewed	Exosome complex component Rrp41 (EC 3.1.13.-)	Candidatus Bathyarchaeota archaeon	246	cellular organisms, Archaea, TACK group, Candidatus Bathyarchaeota, unclassified Candidatus Bathyarchaeota, Candidatus Bathyarchaeota archaeon	IPR001247;IPR015847;IPR036345;IPR027408;IPR020568;IPR011807;
A0A497KX82	A0A497KX82_9ARCH	unreviewed	Exosome complex component Rrp41 (EC 3.1.13.-)	Candidatus Bathyarchaeota archaeon	248	cellular organisms, Archaea, TACK group, Candidatus Bathyarchaeota, unclassified Candidatus Bathyarchaeota, Candidatus Bathyarchaeota archaeon	IPR001247;IPR015847;IPR036345;IPR027408;IPR020568;IPR011807;
A0A537GMN4	A0A537GMN4_9ARCH	unreviewed	Exosome complex exonuclease Rrp41 (Fragment)	Candidatus Bathyarchaeota archaeon	243	cellular organisms, Archaea, TACK group, Candidatus Bathyarchaeota, unclassified Candidatus Bathyarchaeota, Candidatus Bathyarchaeota archaeon	IPR001247;IPR015847;IPR036345;IPR027408;IPR020568;IPR011807;
A0A550GFJ7	A0A550GFJ7_9ARCH	unreviewed	Exosome complex component Rrp41 (EC 3.1.13.-)	Candidatus Bathyarchaeota archaeon	245	cellular organisms, Archaea, TACK group, Candidatus Bathyarchaeota, unclassified Candidatus Bathyarchaeota, Candidatus Bathyarchaeota archaeon	IPR001247;IPR015847;IPR036345;IPR027408;IPR020568;IPR011807;
A0A550H2G3	A0A550H2G3_9ARCH	unreviewed	Exosome complex component Rrp41 (EC 3.1.13.-)	Candidatus Bathyarchaeota archaeon	247	cellular organisms, Archaea, TACK group, Candidatus Bathyarchaeota, unclassified Candidatus Bathyarchaeota, Candidatus Bathyarchaeota archaeon	IPR001247;IPR015847;IPR036345;IPR027408;IPR020568;IPR011807;
A0A550HRW9	A0A550HRW9_9ARCH	unreviewed	Exosome complex component Rrp41 (EC 3.1.13.-)	Candidatus Bathyarchaeota archaeon	255	cellular organisms, Archaea, TACK group, Candidatus Bathyarchaeota, unclassified Candidatus Bathyarchaeota, Candidatus Bathyarchaeota archaeon	IPR001247;IPR015847;IPR036345;IPR027408;IPR020568;IPR011807;
A0A497K0I3	A0A497K0I3_9ARCH	unreviewed	Exosome complex component Rrp41 (EC 3.1.13.-)	Candidatus Bathyarchaeota archaeon	255	cellular organisms, Archaea, TACK group, Candidatus Bathyarchaeota, unclassified Candidatus Bathyarchaeota, Candidatus Bathyarchaeota archaeon	IPR001247;IPR015847;IPR036345;IPR027408;IPR020568;IPR011807;
A0A537GSQ1	A0A537GSQ1_9ARCH	unreviewed	Exosome complex component Rrp41 (EC 3.1.13.-)	Candidatus Bathyarchaeota archaeon	255	cellular organisms, Archaea, TACK group, Candidatus Bathyarchaeota, unclassified Candidatus Bathyarchaeota, Candidatus Bathyarchaeota archaeon	IPR001247;IPR015847;IPR036345;IPR027408;IPR020568;IPR011807;
A0A537HJN2	A0A537HJN2_9ARCH	unreviewed	Exosome complex component Rrp41 (EC 3.1.13.-)	Candidatus Bathyarchaeota archaeon	255	cellular organisms, Archaea, TACK group, Candidatus Bathyarchaeota, unclassified Candidatus Bathyarchaeota, Candidatus Bathyarchaeota archaeon	IPR001247;IPR015847;IPR036345;IPR027408;IPR020568;IPR011807;
A0A537EME0	A0A537EME0_9ARCH	unreviewed	Exosome complex component Rrp41 (EC 3.1.13.-)	Candidatus Bathyarchaeota archaeon	255	cellular organisms, Archaea, TACK group, Candidatus Bathyarchaeota, unclassified Candidatus Bathyarchaeota, Candidatus Bathyarchaeota archaeon	IPR001247;IPR015847;IPR036345;IPR027408;IPR020568;IPR011807;
A0A3R7BN46	A0A3R7BN46_9ARCH	unreviewed	Exosome complex component Rrp41 (EC 3.1.13.-)	Candidatus Bathyarchaeota archaeon	247	cellular organisms, Archaea, TACK group, Candidatus Bathyarchaeota, unclassified Candidatus Bathyarchaeota, Candidatus Bathyarchaeota archaeon	IPR001247;IPR015847;IPR036345;IPR027408;IPR020568;IPR011807;
A0A497JSN3	A0A497JSN3_9ARCH	unreviewed	Exosome complex component Rrp41 (EC 3.1.13.-)	Candidatus Bathyarchaeota archaeon	245	cellular organisms, Archaea, TACK group, Candidatus Bathyarchaeota, unclassified Candidatus Bathyarchaeota, Candidatus Bathyarchaeota archaeon	IPR001247;IPR015847;IPR036345;IPR027408;IPR020568;IPR011807;
A0A497NT93	A0A497NT93_9ARCH	unreviewed	Exosome complex component Rrp41 (EC 3.1.13.-)	Candidatus Bathyarchaeota archaeon	246	cellular organisms, Archaea, TACK group, Candidatus Bathyarchaeota, unclassified Candidatus Bathyarchaeota, Candidatus Bathyarchaeota archaeon	IPR001247;IPR015847;IPR036345;IPR027408;IPR020568;IPR011807;
A0A537EEC1	A0A537EEC1_9ARCH	unreviewed	Exosome complex component Rrp41 (EC 3.1.13.-)	Candidatus Bathyarchaeota archaeon	255	cellular organisms, Archaea, TACK group, Candidatus Bathyarchaeota, unclassified Candidatus Bathyarchaeota, Candidatus Bathyarchaeota archaeon	IPR001247;IPR015847;IPR036345;IPR027408;IPR020568;IPR011807;
A0A497M556	A0A497M556_9ARCH	unreviewed	Exosome complex component Rrp41 (EC 3.1.13.-)	Candidatus Bathyarchaeota archaeon	246	cellular organisms, Archaea, TACK group, Candidatus Bathyarchaeota, unclassified Candidatus Bathyarchaeota, Candidatus Bathyarchaeota archaeon	IPR001247;IPR015847;IPR036345;IPR027408;IPR020568;IPR011807;
A0A497P1U7	A0A497P1U7_9ARCH	unreviewed	Exosome complex component Rrp41 (EC 3.1.13.-)	Candidatus Bathyarchaeota archaeon	246	cellular organisms, Archaea, TACK group, Candidatus Bathyarchaeota, unclassified Candidatus Bathyarchaeota, Candidatus Bathyarchaeota archaeon	IPR001247;IPR015847;IPR036345;IPR027408;IPR020568;IPR011807;
A0A537EY64	A0A537EY64_9ARCH	unreviewed	Exosome complex component Rrp41 (EC 3.1.13.-)	Candidatus Bathyarchaeota archaeon	255	cellular organisms, Archaea, TACK group, Candidatus Bathyarchaeota, unclassified Candidatus Bathyarchaeota, Candidatus Bathyarchaeota archaeon	IPR001247;IPR015847;IPR036345;IPR027408;IPR020568;IPR011807;
A0A497LET0	A0A497LET0_9ARCH	unreviewed	Exosome complex component Rrp41 (EC 3.1.13.-)	Candidatus Bathyarchaeota archaeon	255	cellular organisms, Archaea, TACK group, Candidatus Bathyarchaeota, unclassified Candidatus Bathyarchaeota, Candidatus Bathyarchaeota archaeon	IPR001247;IPR015847;IPR036345;IPR027408;IPR020568;IPR011807;
A0A537I6L3	A0A537I6L3_9ARCH	unreviewed	Exosome complex component Rrp41 (EC 3.1.13.-)	Candidatus Bathyarchaeota archaeon	254	cellular organisms, Archaea, TACK group, Candidatus Bathyarchaeota, unclassified Candidatus Bathyarchaeota, Candidatus Bathyarchaeota archaeon	IPR001247;IPR015847;IPR036345;IPR027408;IPR020568;IPR011807;
A0A537FNU1	A0A537FNU1_9ARCH	unreviewed	Exosome complex component Rrp41 (EC 3.1.13.-)	Candidatus Bathyarchaeota archaeon	255	cellular organisms, Archaea, TACK group, Candidatus Bathyarchaeota, unclassified Candidatus Bathyarchaeota, Candidatus Bathyarchaeota archaeon	IPR001247;IPR015847;IPR036345;IPR027408;IPR020568;IPR011807;
A0A537EBG4	A0A537EBG4_9ARCH	unreviewed	Exosome complex component Rrp41 (EC 3.1.13.-)	Candidatus Bathyarchaeota archaeon	255	cellular organisms, Archaea, TACK group, Candidatus Bathyarchaeota, unclassified Candidatus Bathyarchaeota, Candidatus Bathyarchaeota archaeon	IPR001247;IPR015847;IPR036345;IPR027408;IPR020568;IPR011807;
A0A3R7E4L3	A0A3R7E4L3_9ARCH	unreviewed	Exosome complex component Rrp41 (EC 3.1.13.-)	Candidatus Bathyarchaeota archaeon	248	cellular organisms, Archaea, TACK group, Candidatus Bathyarchaeota, unclassified Candidatus Bathyarchaeota, Candidatus Bathyarchaeota archaeon	IPR001247;IPR015847;IPR036345;IPR027408;IPR020568;IPR011807;
A0A419KWQ3	A0A419KWQ3_9ARCH	unreviewed	Exosome complex component Rrp41 (EC 3.1.13.-)	Candidatus Bathyarchaeota archaeon	249	cellular organisms, Archaea, TACK group, Candidatus Bathyarchaeota, unclassified Candidatus Bathyarchaeota, Candidatus Bathyarchaeota archaeon	IPR001247;IPR015847;IPR036345;IPR027408;IPR020568;IPR011807;
A0A497KTY1	A0A497KTY1_9ARCH	unreviewed	Exosome complex component Rrp41 (EC 3.1.13.-)	Candidatus Bathyarchaeota archaeon	245	cellular organisms, Archaea, TACK group, Candidatus Bathyarchaeota, unclassified Candidatus Bathyarchaeota, Candidatus Bathyarchaeota archaeon	IPR001247;IPR015847;IPR036345;IPR027408;IPR020568;IPR011807;
A0A523VR33	A0A523VR33_9ARCH	unreviewed	Exosome complex component Rrp41 (EC 3.1.13.-)	Candidatus Bathyarchaeota archaeon	244	cellular organisms, Archaea, TACK group, Candidatus Bathyarchaeota, unclassified Candidatus Bathyarchaeota, Candidatus Bathyarchaeota archaeon	IPR001247;IPR015847;IPR036345;IPR027408;IPR020568;IPR011807;
A0A3R7DNK1	A0A3R7DNK1_9ARCH	unreviewed	Exosome complex component Rrp41 (EC 3.1.13.-)	Candidatus Bathyarchaeota archaeon	239	cellular organisms, Archaea, TACK group, Candidatus Bathyarchaeota, unclassified Candidatus Bathyarchaeota, Candidatus Bathyarchaeota archaeon	IPR001247;IPR015847;IPR036345;IPR027408;IPR020568;IPR011807;
A0A497JSM9	A0A497JSM9_9ARCH	unreviewed	Exosome complex component Rrp41 (EC 3.1.13.-)	Candidatus Bathyarchaeota archaeon	273	cellular organisms, Archaea, TACK group, Candidatus Bathyarchaeota, unclassified Candidatus Bathyarchaeota, Candidatus Bathyarchaeota archaeon	IPR001247;IPR015847;IPR036345;IPR027408;IPR020568;IPR011807;
A0A497LA17	A0A497LA17_9ARCH	unreviewed	Exosome complex component Rrp41 (EC 3.1.13.-)	Candidatus Bathyarchaeota archaeon	248	cellular organisms, Archaea, TACK group, Candidatus Bathyarchaeota, unclassified Candidatus Bathyarchaeota, Candidatus Bathyarchaeota archaeon	IPR001247;IPR015847;IPR036345;IPR027408;IPR020568;IPR011807;
A0A537G911	A0A537G911_9ARCH	unreviewed	Exosome complex component Rrp41 (EC 3.1.13.-)	Candidatus Bathyarchaeota archaeon	255	cellular organisms, Archaea, TACK group, Candidatus Bathyarchaeota, unclassified Candidatus Bathyarchaeota, Candidatus Bathyarchaeota archaeon	IPR001247;IPR015847;IPR036345;IPR027408;IPR020568;IPR011807;
A0A3R7C4W5	A0A3R7C4W5_9ARCH	unreviewed	Exosome complex component Rrp41 (EC 3.1.13.-)	Candidatus Bathyarchaeota archaeon	240	cellular organisms, Archaea, TACK group, Candidatus Bathyarchaeota, unclassified Candidatus Bathyarchaeota, Candidatus Bathyarchaeota archaeon	IPR001247;IPR015847;IPR036345;IPR027408;IPR020568;IPR018336;IPR011807;
A0A3R7DRQ2	A0A3R7DRQ2_9ARCH	unreviewed	Exosome complex component Rrp41 (EC 3.1.13.-)	Candidatus Bathyarchaeota archaeon	241	cellular organisms, Archaea, TACK group, Candidatus Bathyarchaeota, unclassified Candidatus Bathyarchaeota, Candidatus Bathyarchaeota archaeon	IPR001247;IPR015847;IPR036345;IPR027408;IPR020568;IPR011807;
A0A497LJW6	A0A497LJW6_9ARCH	unreviewed	Exosome complex component Rrp41 (EC 3.1.13.-)	Candidatus Bathyarchaeota archaeon	247	cellular organisms, Archaea, TACK group, Candidatus Bathyarchaeota, unclassified Candidatus Bathyarchaeota, Candidatus Bathyarchaeota archaeon	IPR001247;IPR015847;IPR036345;IPR027408;IPR020568;IPR011807;
A0A523SRJ1	A0A523SRJ1_9ARCH	unreviewed	Exosome complex component Rrp41 (EC 3.1.13.-)	Candidatus Bathyarchaeota archaeon	247	cellular organisms, Archaea, TACK group, Candidatus Bathyarchaeota, unclassified Candidatus Bathyarchaeota, Candidatus Bathyarchaeota archaeon	IPR001247;IPR015847;IPR036345;IPR027408;IPR020568;IPR011807;
A0A497KFC5	A0A497KFC5_9ARCH	unreviewed	Exosome complex component Rrp41 (EC 3.1.13.-)	Candidatus Bathyarchaeota archaeon	273	cellular organisms, Archaea, TACK group, Candidatus Bathyarchaeota, unclassified Candidatus Bathyarchaeota, Candidatus Bathyarchaeota archaeon	IPR001247;IPR015847;IPR036345;IPR027408;IPR020568;IPR011807;
A0A2J6N011	A0A2J6N011_9ARCH	unreviewed	Exosome complex component Rrp41 (EC 3.1.13.-)	Candidatus Bathyarchaeota archaeon	244	cellular organisms, Archaea, TACK group, Candidatus Bathyarchaeota, unclassified Candidatus Bathyarchaeota, Candidatus Bathyarchaeota archaeon	IPR001247;IPR015847;IPR036345;IPR027408;IPR020568;IPR011807;
A0A523ZKW8	A0A523ZKW8_9ARCH	unreviewed	Exosome complex component Rrp41 (EC 3.1.13.-)	Candidatus Bathyarchaeota archaeon	247	cellular organisms, Archaea, TACK group, Candidatus Bathyarchaeota, unclassified Candidatus Bathyarchaeota, Candidatus Bathyarchaeota archaeon	IPR001247;IPR015847;IPR036345;IPR027408;IPR020568;IPR011807;
A0A537FSC3	A0A537FSC3_9ARCH	unreviewed	Exosome complex component Rrp41 (EC 3.1.13.-)	Candidatus Bathyarchaeota archaeon	255	cellular organisms, Archaea, TACK group, Candidatus Bathyarchaeota, unclassified Candidatus Bathyarchaeota, Candidatus Bathyarchaeota archaeon	IPR001247;IPR015847;IPR036345;IPR027408;IPR020568;IPR011807;
A0A523TDH2	A0A523TDH2_9ARCH	unreviewed	Exosome complex component Rrp41 (EC 3.1.13.-)	Candidatus Bathyarchaeota archaeon	244	cellular organisms, Archaea, TACK group, Candidatus Bathyarchaeota, unclassified Candidatus Bathyarchaeota, Candidatus Bathyarchaeota archaeon	IPR001247;IPR015847;IPR036345;IPR027408;IPR020568;IPR011807;
A0A497MKL3	A0A497MKL3_9ARCH	unreviewed	Exosome complex component Rrp41 (EC 3.1.13.-)	Candidatus Bathyarchaeota archaeon	247	cellular organisms, Archaea, TACK group, Candidatus Bathyarchaeota, unclassified Candidatus Bathyarchaeota, Candidatus Bathyarchaeota archaeon	IPR001247;IPR015847;IPR036345;IPR027408;IPR020568;IPR011807;
A0A2E8EF37	A0A2E8EF37_9ARCH	unreviewed	Exosome complex exonuclease Rrp41	Candidatus Bathyarchaeota archaeon	251	cellular organisms, Archaea, TACK group, Candidatus Bathyarchaeota, unclassified Candidatus Bathyarchaeota, Candidatus Bathyarchaeota archaeon	IPR001247;IPR015847;IPR036345;IPR027408;IPR020568;IPR011807;
A0A419K5X9	A0A419K5X9_9ARCH	unreviewed	Exosome complex component Rrp41 (EC 3.1.13.-)	Candidatus Bathyarchaeota archaeon	255	cellular organisms, Archaea, TACK group, Candidatus Bathyarchaeota, unclassified Candidatus Bathyarchaeota, Candidatus Bathyarchaeota archaeon	IPR001247;IPR015847;IPR036345;IPR027408;IPR020568;IPR011807;
A0A419L048	A0A419L048_9ARCH	unreviewed	Exosome complex component Rrp41 (EC 3.1.13.-)	Candidatus Bathyarchaeota archaeon	243	cellular organisms, Archaea, TACK group, Candidatus Bathyarchaeota, unclassified Candidatus Bathyarchaeota, Candidatus Bathyarchaeota archaeon	IPR001247;IPR015847;IPR036345;IPR027408;IPR020568;IPR011807;
A0A3R7AU08	A0A3R7AU08_9ARCH	unreviewed	Exosome complex component Rrp41 (EC 3.1.13.-)	Candidatus Bathyarchaeota archaeon	244	cellular organisms, Archaea, TACK group, Candidatus Bathyarchaeota, unclassified Candidatus Bathyarchaeota, Candidatus Bathyarchaeota archaeon	IPR001247;IPR015847;IPR036345;IPR027408;IPR020568;IPR011807;
A0A497MX62	A0A497MX62_9ARCH	unreviewed	Exosome complex component Rrp41 (EC 3.1.13.-)	Candidatus Bathyarchaeota archaeon	253	cellular organisms, Archaea, TACK group, Candidatus Bathyarchaeota, unclassified Candidatus Bathyarchaeota, Candidatus Bathyarchaeota archaeon	IPR001247;IPR015847;IPR036345;IPR027408;IPR020568;IPR011807;
A0A537F5N8	A0A537F5N8_9ARCH	unreviewed	Exosome complex component Rrp41 (EC 3.1.13.-)	Candidatus Bathyarchaeota archaeon	255	cellular organisms, Archaea, TACK group, Candidatus Bathyarchaeota, unclassified Candidatus Bathyarchaeota, Candidatus Bathyarchaeota archaeon	IPR001247;IPR015847;IPR036345;IPR027408;IPR020568;IPR011807;
A0A537H2E0	A0A537H2E0_9ARCH	unreviewed	Exosome complex component Rrp41 (EC 3.1.13.-)	Candidatus Bathyarchaeota archaeon	255	cellular organisms, Archaea, TACK group, Candidatus Bathyarchaeota, unclassified Candidatus Bathyarchaeota, Candidatus Bathyarchaeota archaeon	IPR001247;IPR015847;IPR036345;IPR027408;IPR020568;IPR011807;
A0A497JN72	A0A497JN72_9ARCH	unreviewed	Exosome complex component Rrp41 (EC 3.1.13.-)	Candidatus Bathyarchaeota archaeon	244	cellular organisms, Archaea, TACK group, Candidatus Bathyarchaeota, unclassified Candidatus Bathyarchaeota, Candidatus Bathyarchaeota archaeon	IPR001247;IPR015847;IPR036345;IPR027408;IPR020568;IPR011807;
A0A537FZB8	A0A537FZB8_9ARCH	unreviewed	Exosome complex component Rrp41 (EC 3.1.13.-)	Candidatus Bathyarchaeota archaeon	255	cellular organisms, Archaea, TACK group, Candidatus Bathyarchaeota, unclassified Candidatus Bathyarchaeota, Candidatus Bathyarchaeota archaeon	IPR001247;IPR015847;IPR036345;IPR027408;IPR020568;IPR011807;
A0A419K1K5	A0A419K1K5_9ARCH	unreviewed	Exosome complex component Rrp41 (EC 3.1.13.-)	Candidatus Bathyarchaeota archaeon	246	cellular organisms, Archaea, TACK group, Candidatus Bathyarchaeota, unclassified Candidatus Bathyarchaeota, Candidatus Bathyarchaeota archaeon	IPR001247;IPR015847;IPR036345;IPR027408;IPR020568;IPR011807;
A0A3R7ARI8	A0A3R7ARI8_9ARCH	unreviewed	Exosome complex component Rrp41 (EC 3.1.13.-)	Candidatus Bathyarchaeota archaeon	244	cellular organisms, Archaea, TACK group, Candidatus Bathyarchaeota, unclassified Candidatus Bathyarchaeota, Candidatus Bathyarchaeota archaeon	IPR001247;IPR015847;IPR036345;IPR027408;IPR020568;IPR011807;
A0A419KG82	A0A419KG82_9ARCH	unreviewed	Exosome complex component Rrp41 (EC 3.1.13.-)	Candidatus Bathyarchaeota archaeon	243	cellular organisms, Archaea, TACK group, Candidatus Bathyarchaeota, unclassified Candidatus Bathyarchaeota, Candidatus Bathyarchaeota archaeon	IPR001247;IPR015847;IPR036345;IPR027408;IPR020568;IPR011807;
A0A2H9I0U9	A0A2H9I0U9_9ARCH	unreviewed	Exosome complex component Rrp41 (EC 3.1.13.-)	Candidatus Bathyarchaeota archaeon B24-2	243	cellular organisms, Archaea, TACK group, Candidatus Bathyarchaeota, unclassified Candidatus Bathyarchaeota, Candidatus Bathyarchaeota archaeon B24-2	IPR001247;IPR015847;IPR036345;IPR027408;IPR020568;IPR011807;
A0A151BEE0	A0A151BEE0_9ARCH	unreviewed	Exosome complex component Rrp41 (EC 3.1.13.-)	Candidatus Bathyarchaeota archaeon B25	247	cellular organisms, Archaea, TACK group, Candidatus Bathyarchaeota, unclassified Candidatus Bathyarchaeota, Candidatus Bathyarchaeota archaeon B25	IPR001247;IPR015847;IPR036345;IPR027408;IPR020568;IPR011807;
A0A151BI57	A0A151BI57_9ARCH	unreviewed	Exosome complex component Rrp41 (EC 3.1.13.-)	Candidatus Bathyarchaeota archaeon B26-1	246	cellular organisms, Archaea, TACK group, Candidatus Bathyarchaeota, unclassified Candidatus Bathyarchaeota, Candidatus Bathyarchaeota archaeon B26-1	IPR001247;IPR015847;IPR036345;IPR027408;IPR020568;IPR011807;
A0A151BN25	A0A151BN25_9ARCH	unreviewed	Exosome complex component Rrp41 (EC 3.1.13.-)	Candidatus Bathyarchaeota archaeon B26-2	247	cellular organisms, Archaea, TACK group, Candidatus Bathyarchaeota, unclassified Candidatus Bathyarchaeota, Candidatus Bathyarchaeota archaeon B26-2	IPR001247;IPR015847;IPR036345;IPR027408;IPR020568;IPR011807;
A0A151BRX3	A0A151BRX3_9ARCH	unreviewed	Exosome complex component Rrp41 (EC 3.1.13.-)	Candidatus Bathyarchaeota archaeon B63	248	cellular organisms, Archaea, TACK group, Candidatus Bathyarchaeota, unclassified Candidatus Bathyarchaeota, Candidatus Bathyarchaeota archaeon B63	IPR001247;IPR015847;IPR036345;IPR027408;IPR020568;IPR011807;
A0A0P9DSN9	A0A0P9DSN9_9ARCH	unreviewed	Exosome complex component Rrp41 (EC 3.1.13.-)	Candidatus Bathyarchaeota archaeon BA1	246	cellular organisms, Archaea, TACK group, Candidatus Bathyarchaeota, unclassified Candidatus Bathyarchaeota, Candidatus Bathyarchaeota archaeon BA1	IPR001247;IPR015847;IPR036345;IPR027408;IPR020568;IPR011807;
A0A0P9E7A7	A0A0P9E7A7_9ARCH	unreviewed	Exosome complex component Rrp41 (EC 3.1.13.-)	Candidatus Bathyarchaeota archaeon BA2	258	cellular organisms, Archaea, TACK group, Candidatus Bathyarchaeota, unclassified Candidatus Bathyarchaeota, Candidatus Bathyarchaeota archaeon BA2	IPR001247;IPR015847;IPR036345;IPR027408;IPR020568;IPR011807;
A0A2H9N956	A0A2H9N956_9ARCH	unreviewed	Exosome complex component Rrp41 (EC 3.1.13.-)	Candidatus Bathyarchaeota archaeon CG_4_8_14_3_um_filter_42_8	244	cellular organisms, Archaea, TACK group, Candidatus Bathyarchaeota, unclassified Candidatus Bathyarchaeota, Candidatus Bathyarchaeota archaeon CG_4_8_14_3_um_filter_42_8	IPR001247;IPR015847;IPR036345;IPR027408;IPR020568;IPR011807;
A0A257AMW0	A0A257AMW0_9ARCH	unreviewed	Exosome complex component Rrp41 (EC 3.1.13.-)	Candidatus Bathyarchaeota archaeon ex4484_205	242	cellular organisms, Archaea, TACK group, Candidatus Bathyarchaeota, unclassified Candidatus Bathyarchaeota, Candidatus Bathyarchaeota archaeon ex4484_205	IPR001247;IPR015847;IPR036345;IPR027408;IPR020568;IPR011807;
A0A256ZRW4	A0A256ZRW4_9ARCH	unreviewed	Exosome complex component Rrp41 (EC 3.1.13.-)	Candidatus Bathyarchaeota archaeon ex4484_218	241	cellular organisms, Archaea, TACK group, Candidatus Bathyarchaeota, unclassified Candidatus Bathyarchaeota, Candidatus Bathyarchaeota archaeon ex4484_218	IPR001247;IPR015847;IPR036345;IPR027408;IPR020568;IPR011807;
A0A256Z295	A0A256Z295_9ARCH	unreviewed	Exosome complex component Rrp41 (EC 3.1.13.-)	Candidatus Bathyarchaeota archaeon ex4484_40	246	cellular organisms, Archaea, TACK group, Candidatus Bathyarchaeota, unclassified Candidatus Bathyarchaeota, Candidatus Bathyarchaeota archaeon ex4484_40	IPR001247;IPR015847;IPR036345;IPR027408;IPR020568;IPR011807;
A0A1F5DDT0	A0A1F5DDT0_9ARCH	unreviewed	Exosome complex component Rrp41 (EC 3.1.13.-)	Candidatus Bathyarchaeota archaeon RBG_13_38_9	255	cellular organisms, Archaea, TACK group, Candidatus Bathyarchaeota, unclassified Candidatus Bathyarchaeota, Candidatus Bathyarchaeota archaeon RBG_13_38_9	IPR001247;IPR015847;IPR036345;IPR027408;IPR020568;IPR011807;
A0A1F5DEQ4	A0A1F5DEQ4_9ARCH	unreviewed	Exosome complex component Rrp41 (EC 3.1.13.-)	Candidatus Bathyarchaeota archaeon RBG_13_60_20	278	cellular organisms, Archaea, TACK group, Candidatus Bathyarchaeota, unclassified Candidatus Bathyarchaeota, Candidatus Bathyarchaeota archaeon RBG_13_60_20	IPR001247;IPR015847;IPR036345;IPR027408;IPR020568;IPR011807;
A0A1F5CT99	A0A1F5CT99_9ARCH	unreviewed	Exosome complex component Rrp41 (EC 3.1.13.-)	Candidatus Bathyarchaeota archaeon RBG_16_48_13	256	cellular organisms, Archaea, TACK group, Candidatus Bathyarchaeota, unclassified Candidatus Bathyarchaeota, Candidatus Bathyarchaeota archaeon RBG_16_48_13	IPR001247;IPR015847;IPR036345;IPR027408;IPR020568;IPR011807;
A0A1F5CSU9	A0A1F5CSU9_9ARCH	unreviewed	Exosome complex component Rrp41 (EC 3.1.13.-)	Candidatus Bathyarchaeota archaeon RBG_16_57_9	278	cellular organisms, Archaea, TACK group, Candidatus Bathyarchaeota, unclassified Candidatus Bathyarchaeota, Candidatus Bathyarchaeota archaeon RBG_16_57_9	IPR001247;IPR015847;IPR036345;IPR027408;IPR020568;IPR011807;
A0A0M0BQ21	A0A0M0BQ21_9ARCH	unreviewed	Exosome complex component Rrp41 (EC 3.1.13.-)	miscellaneous Crenarchaeota group archaeon SMTZ1-55	257	cellular organisms, Archaea, TACK group, Candidatus Bathyarchaeota, unclassified Candidatus Bathyarchaeota, miscellaneous Crenarchaeota group archaeon SMTZ1-55	IPR001247;IPR015847;IPR036345;IPR027408;IPR020568;IPR011807;
A0A0M0BF54	A0A0M0BF54_9ARCH	unreviewed	Exonuclease (Fragment)	miscellaneous Crenarchaeota group archaeon SMTZ-80	184	cellular organisms, Archaea, TACK group, Candidatus Bathyarchaeota, unclassified Candidatus Bathyarchaeota, miscellaneous Crenarchaeota group archaeon SMTZ-80	IPR001247;IPR015847;IPR036345;IPR027408;IPR020568;IPR011807;
A0A4P2VBT3	A0A4P2VBT3_9ARCH	unreviewed	Ribonuclease PH (EC 2.7.7.56)	Conexivisphaera calidus	218	cellular organisms, Archaea, TACK group, Candidatus Geothermarchaeota, Conexivisphaera, Conexivisphaera calidus	IPR001247;IPR015847;IPR036345;IPR027408;IPR020568;IPR011807;
A0A2J6NF85	A0A2J6NF85_9ARCH	unreviewed	Exosome complex component Rrp41 (EC 3.1.13.-)	Candidatus Korarchaeota archaeon	241	cellular organisms, Archaea, TACK group, Candidatus Korarchaeota, Candidatus Korarchaeota archaeon	IPR001247;IPR015847;IPR036345;IPR027408;IPR020568;IPR011807;
A0A2K2V5U4	A0A2K2V5U4_9ARCH	unreviewed	Exosome complex component Rrp41 (EC 3.1.13.-)	Candidatus Korarchaeota archaeon	253	cellular organisms, Archaea, TACK group, Candidatus Korarchaeota, Candidatus Korarchaeota archaeon	IPR001247;IPR015847;IPR036345;IPR027408;IPR020568;IPR011807;
A0A2J6NEE5	A0A2J6NEE5_9ARCH	unreviewed	Exosome complex exonuclease Rrp41	Candidatus Korarchaeota archaeon	245	cellular organisms, Archaea, TACK group, Candidatus Korarchaeota, Candidatus Korarchaeota archaeon	IPR001247;IPR015847;IPR036345;IPR027408;IPR020568;IPR011807;
A0A523BG24	A0A523BG24_9ARCH	unreviewed	Exosome complex component Rrp41 (EC 3.1.13.-)	Candidatus Korarchaeota archaeon	253	cellular organisms, Archaea, TACK group, Candidatus Korarchaeota, Candidatus Korarchaeota archaeon	IPR001247;IPR015847;IPR036345;IPR027408;IPR020568;IPR011807;
A0A369T3N8	A0A369T3N8_9ARCH	unreviewed	Exosome complex component Rrp41 (EC 3.1.13.-)	Candidatus Korarchaeota archaeon NZ13-K	251	cellular organisms, Archaea, TACK group, Candidatus Korarchaeota, Candidatus Korarchaeota archaeon NZ13-K	IPR001247;IPR015847;IPR036345;IPR027408;IPR020568;IPR011807;
A0A3R9RIB1	A0A3R9RIB1_9ARCH	unreviewed	Exosome complex component Rrp41 (EC 3.1.13.-)	Candidatus Korarchaeum cryptofilum	248	cellular organisms, Archaea, TACK group, Candidatus Korarchaeota, Candidatus Korarchaeum, Candidatus Korarchaeum cryptofilum	IPR001247;IPR015847;IPR036345;IPR027408;IPR020568;IPR011807;
B1L6N7	B1L6N7_KORCO	unreviewed	Exosome complex component Rrp41 (EC 3.1.13.-)	Korarchaeum cryptofilum (strain OPF8)	248	cellular organisms, Archaea, TACK group, Candidatus Korarchaeota, Candidatus Korarchaeum, Candidatus Korarchaeum cryptofilum, Korarchaeum cryptofilum (strain OPF8)	IPR001247;IPR015847;IPR036345;IPR027408;IPR020568;IPR011807;
A0A429GIK3	A0A429GIK3_9ARCH	unreviewed	Exosome complex component Rrp41 (EC 3.1.13.-)	Candidatus Methanodesulfokores washburnensis	253	cellular organisms, Archaea, TACK group, Candidatus Korarchaeota, Candidatus Methanodesulfokores, Candidatus Methanodesulfokores washburnensis	IPR001247;IPR015847;IPR036345;IPR027408;IPR020568;IPR011807;
A0A2R6AK43	A0A2R6AK43_9ARCH	unreviewed	Exosome complex component Rrp41 (EC 3.1.13.-)	Candidatus Marsarchaeota G1 archaeon BE_D	242	cellular organisms, Archaea, TACK group, Candidatus Marsarchaeota, Candidatus Marsarchaeota group 1, Candidatus Marsarchaeota G1 archaeon BE_D	IPR001247;IPR015847;IPR036345;IPR027408;IPR020568;IPR011807;
A0A2R6AY81	A0A2R6AY81_9ARCH	unreviewed	Exosome complex component Rrp41 (EC 3.1.13.-)	Candidatus Marsarchaeota G1 archaeon OSP_B	242	cellular organisms, Archaea, TACK group, Candidatus Marsarchaeota, Candidatus Marsarchaeota group 1, Candidatus Marsarchaeota G1 archaeon OSP_B	IPR001247;IPR015847;IPR036345;IPR027408;IPR020568;IPR011807;
A0A2R6AE22	A0A2R6AE22_9ARCH	unreviewed	Exosome complex component Rrp41 (EC 3.1.13.-)	Candidatus Marsarchaeota G1 archaeon OSP_D	242	cellular organisms, Archaea, TACK group, Candidatus Marsarchaeota, Candidatus Marsarchaeota group 1, Candidatus Marsarchaeota G1 archaeon OSP_D	IPR001247;IPR015847;IPR036345;IPR027408;IPR020568;IPR011807;
A0A2R6CF58	A0A2R6CF58_9ARCH	unreviewed	Exosome complex component Rrp41 (EC 3.1.13.-)	Candidatus Marsarchaeota G2 archaeon BE_D	242	cellular organisms, Archaea, TACK group, Candidatus Marsarchaeota, Candidatus Marsarchaeota group 2, Candidatus Marsarchaeota G2 archaeon BE_D	IPR001247;IPR015847;IPR036345;IPR027408;IPR020568;IPR011807;
A0A2R6C1X4	A0A2R6C1X4_9ARCH	unreviewed	Exosome complex component Rrp41 (EC 3.1.13.-)	Candidatus Marsarchaeota G2 archaeon BE_D	242	cellular organisms, Archaea, TACK group, Candidatus Marsarchaeota, Candidatus Marsarchaeota group 2, Candidatus Marsarchaeota G2 archaeon BE_D	IPR001247;IPR015847;IPR036345;IPR027408;IPR020568;IPR011807;
A0A2R6BXM5	A0A2R6BXM5_9ARCH	unreviewed	Exosome complex component Rrp41 (EC 3.1.13.-)	Candidatus Marsarchaeota G2 archaeon ECH_B_1	242	cellular organisms, Archaea, TACK group, Candidatus Marsarchaeota, Candidatus Marsarchaeota group 2, Candidatus Marsarchaeota G2 archaeon ECH_B_1	IPR001247;IPR015847;IPR036345;IPR027408;IPR020568;IPR011807;
A0A2R6BDI2	A0A2R6BDI2_9ARCH	unreviewed	Exosome complex component Rrp41 (EC 3.1.13.-)	Candidatus Marsarchaeota G2 archaeon ECH_B_2	242	cellular organisms, Archaea, TACK group, Candidatus Marsarchaeota, Candidatus Marsarchaeota group 2, Candidatus Marsarchaeota G2 archaeon ECH_B_2	IPR001247;IPR015847;IPR036345;IPR027408;IPR020568;IPR011807;
A0A2R6BPC1	A0A2R6BPC1_9ARCH	unreviewed	Exosome complex component Rrp41 (EC 3.1.13.-)	Candidatus Marsarchaeota G2 archaeon ECH_B_3	242	cellular organisms, Archaea, TACK group, Candidatus Marsarchaeota, Candidatus Marsarchaeota group 2, Candidatus Marsarchaeota G2 archaeon ECH_B_3	IPR001247;IPR015847;IPR036345;IPR027408;IPR020568;IPR011807;
A0A2R6B6S1	A0A2R6B6S1_9ARCH	unreviewed	Exosome complex component Rrp41 (EC 3.1.13.-)	Candidatus Marsarchaeota G2 archaeon ECH_B_SAG-C16	242	cellular organisms, Archaea, TACK group, Candidatus Marsarchaeota, Candidatus Marsarchaeota group 2, Candidatus Marsarchaeota G2 archaeon ECH_B_SAG-C16	IPR001247;IPR015847;IPR036345;IPR027408;IPR020568;IPR011807;
A0A2R6C066	A0A2R6C066_9ARCH	unreviewed	Exosome complex component Rrp41 (EC 3.1.13.-)	Candidatus Marsarchaeota G2 archaeon ECH_B_SAG-G16	242	cellular organisms, Archaea, TACK group, Candidatus Marsarchaeota, Candidatus Marsarchaeota group 2, Candidatus Marsarchaeota G2 archaeon ECH_B_SAG-G16	IPR001247;IPR015847;IPR036345;IPR027408;IPR020568;IPR011807;
A0A2R6B2A4	A0A2R6B2A4_9ARCH	unreviewed	Exosome complex component Rrp41 (EC 3.1.13.-)	Candidatus Marsarchaeota G2 archaeon ECH_B_SAG-M15	242	cellular organisms, Archaea, TACK group, Candidatus Marsarchaeota, Candidatus Marsarchaeota group 2, Candidatus Marsarchaeota G2 archaeon ECH_B_SAG-M15	IPR001247;IPR015847;IPR036345;IPR027408;IPR020568;IPR011807;
A0A2R6B0Z1	A0A2R6B0Z1_9ARCH	unreviewed	Exosome complex component Rrp41 (EC 3.1.13.-)	Candidatus Marsarchaeota G2 archaeon OSP_D	242	cellular organisms, Archaea, TACK group, Candidatus Marsarchaeota, Candidatus Marsarchaeota group 2, Candidatus Marsarchaeota G2 archaeon OSP_D	IPR001247;IPR015847;IPR036345;IPR027408;IPR020568;IPR011807;
A0A523B6Y4	A0A523B6Y4_9ARCH	unreviewed	Exosome complex component Rrp41 (EC 3.1.13.-)	Candidatus Nezhaarchaeota archaeon WYZ-LMO7	252	cellular organisms, Archaea, TACK group, Candidatus Nezhaarchaeota, Candidatus Nezhaarchaeota archaeon WYZ-LMO7	IPR001247;IPR015847;IPR036345;IPR027408;IPR020568;IPR011807;
A0A523B0H8	A0A523B0H8_9ARCH	unreviewed	Exosome complex component Rrp41 (EC 3.1.13.-)	Candidatus Nezhaarchaeota archaeon WYZ-LMO8	252	cellular organisms, Archaea, TACK group, Candidatus Nezhaarchaeota, Candidatus Nezhaarchaeota archaeon WYZ-LMO8	IPR001247;IPR015847;IPR036345;IPR027408;IPR020568;IPR011807;
A0A444L5F0	A0A444L5F0_9ARCH	unreviewed	Exosome complex exonuclease RRP41	Candidatus Methanosuratus subterraneum	247	cellular organisms, Archaea, TACK group, Candidatus Verstraetearchaeota, Candidatus Methanomethylia, Candidatus Methanomethyliales, Candidatus Methanomethyliaceae, Candidatus Methanosuratus, Candidatus Methanosuratus subterraneum	IPR001247;IPR015847;IPR036345;IPR027408;IPR020568;IPR011807;
A0A497F7A9	A0A497F7A9_9ARCH	unreviewed	Exosome complex component Rrp41 (EC 3.1.13.-)	Candidatus Verstraetearchaeota archaeon	250	cellular organisms, Archaea, TACK group, Candidatus Verstraetearchaeota, unclassified Candidatus Verstraetearchaeota, Candidatus Verstraetearchaeota archaeon	IPR001247;IPR015847;IPR036345;IPR027408;IPR020568;IPR011807;
A0A497EVD7	A0A497EVD7_9ARCH	unreviewed	Exosome complex component Rrp41 (EC 3.1.13.-)	Candidatus Verstraetearchaeota archaeon	247	cellular organisms, Archaea, TACK group, Candidatus Verstraetearchaeota, unclassified Candidatus Verstraetearchaeota, Candidatus Verstraetearchaeota archaeon	IPR001247;IPR015847;IPR036345;IPR027408;IPR020568;IPR011807;
A0A523BGI2	A0A523BGI2_9ARCH	unreviewed	Exosome complex component Rrp41 (EC 3.1.13.-)	Candidatus Verstraetearchaeota archaeon	241	cellular organisms, Archaea, TACK group, Candidatus Verstraetearchaeota, unclassified Candidatus Verstraetearchaeota, Candidatus Verstraetearchaeota archaeon	IPR001247;IPR015847;IPR036345;IPR027408;IPR020568;IPR018336;IPR011807;
A0A497ELC6	A0A497ELC6_9ARCH	unreviewed	Exosome complex component Rrp41 (EC 3.1.13.-)	Candidatus Verstraetearchaeota archaeon	234	cellular organisms, Archaea, TACK group, Candidatus Verstraetearchaeota, unclassified Candidatus Verstraetearchaeota, Candidatus Verstraetearchaeota archaeon	IPR001247;IPR015847;IPR036345;IPR027408;IPR020568;IPR011807;
A0A523BGQ0	A0A523BGQ0_9ARCH	unreviewed	Exosome complex component Rrp41 (EC 3.1.13.-)	Candidatus Verstraetearchaeota archaeon	241	cellular organisms, Archaea, TACK group, Candidatus Verstraetearchaeota, unclassified Candidatus Verstraetearchaeota, Candidatus Verstraetearchaeota archaeon	IPR001247;IPR015847;IPR036345;IPR027408;IPR020568;IPR018336;IPR011807;
A0A497EX73	A0A497EX73_9ARCH	unreviewed	Exosome complex component Rrp41 (EC 3.1.13.-)	Candidatus Verstraetearchaeota archaeon	249	cellular organisms, Archaea, TACK group, Candidatus Verstraetearchaeota, unclassified Candidatus Verstraetearchaeota, Candidatus Verstraetearchaeota archaeon	IPR001247;IPR015847;IPR036345;IPR027408;IPR020568;IPR011807;
A0A497EXQ7	A0A497EXQ7_9ARCH	unreviewed	Exosome complex component Rrp41 (EC 3.1.13.-)	Candidatus Verstraetearchaeota archaeon	251	cellular organisms, Archaea, TACK group, Candidatus Verstraetearchaeota, unclassified Candidatus Verstraetearchaeota, Candidatus Verstraetearchaeota archaeon	IPR001247;IPR015847;IPR036345;IPR027408;IPR020568;IPR011807;
D9Q2K5	D9Q2K5_ACIS3	unreviewed	Exosome complex component Rrp41 (EC 3.1.13.-)	Acidilobus saccharovorans (strain DSM 16705 / JCM 18335 / VKM B-2471 / 345-15)	242	cellular organisms, Archaea, TACK group, Crenarchaeota, Thermoprotei, Acidilobales, Acidilobaceae, Acidilobus, Acidilobus saccharovorans, Acidilobus saccharovorans (strain DSM 16705 / JCM 18335 / VKM B-2471 / 345-15)	IPR001247;IPR015847;IPR036345;IPR027408;IPR020568;IPR011807;
V4JTN1	V4JTN1_9CREN	unreviewed	Exosome complex component Rrp41 (EC 3.1.13.-)	uncultured Acidilobus sp. CIS	244	cellular organisms, Archaea, TACK group, Crenarchaeota, Thermoprotei, Acidilobales, Acidilobaceae, Acidilobus, environmental samples, uncultured Acidilobus sp. CIS	IPR001247;IPR015847;IPR036345;IPR027408;IPR020568;IPR011807;
V4K487	V4K487_9CREN	unreviewed	Exosome complex component Rrp41 (EC 3.1.13.-)	uncultured Acidilobus sp. JCHS	241	cellular organisms, Archaea, TACK group, Crenarchaeota, Thermoprotei, Acidilobales, Acidilobaceae, Acidilobus, environmental samples, uncultured Acidilobus sp. JCHS	IPR001247;IPR015847;IPR036345;IPR027408;IPR020568;IPR011807;
V4K0A3	V4K0A3_9CREN	unreviewed	Exosome complex component Rrp41 (EC 3.1.13.-)	uncultured Acidilobus sp. MG	241	cellular organisms, Archaea, TACK group, Crenarchaeota, Thermoprotei, Acidilobales, Acidilobaceae, Acidilobus, environmental samples, uncultured Acidilobus sp. MG	IPR001247;IPR015847;IPR036345;IPR027408;IPR020568;IPR011807;
V4JFE9	V4JFE9_9CREN	unreviewed	Exosome complex component Rrp41 (EC 3.1.13.-)	uncultured Acidilobus sp. OSP8	241	cellular organisms, Archaea, TACK group, Crenarchaeota, Thermoprotei, Acidilobales, Acidilobaceae, Acidilobus, environmental samples, uncultured Acidilobus sp. OSP8	IPR001247;IPR015847;IPR036345;IPR027408;IPR020568;IPR011807;
V4JDW2	V4JDW2_9CREN	unreviewed	Exosome complex component Rrp41 (EC 3.1.13.-)	uncultured Acidilobus sp. OSP8	242	cellular organisms, Archaea, TACK group, Crenarchaeota, Thermoprotei, Acidilobales, Acidilobaceae, Acidilobus, environmental samples, uncultured Acidilobus sp. OSP8	IPR001247;IPR015847;IPR036345;IPR027408;IPR020568;IPR011807;
A0A0X8I9E4	A0A0X8I9E4_9CREN	unreviewed	Exosome complex component Rrp41 (EC 3.1.13.-)	Acidilobus sp. 7A	242	cellular organisms, Archaea, TACK group, Crenarchaeota, Thermoprotei, Acidilobales, Acidilobaceae, Acidilobus, unclassified Acidilobus, Acidilobus sp. 7A	IPR001247;IPR015847;IPR036345;IPR027408;IPR020568;IPR011807;
A0A2T9X0P6	A0A2T9X0P6_9CREN	unreviewed	Exosome complex component Rrp41 (EC 3.1.13.-)	Acidilobus sp. SCGC AC-742_E15	241	cellular organisms, Archaea, TACK group, Crenarchaeota, Thermoprotei, Acidilobales, Acidilobaceae, Acidilobus, unclassified Acidilobus, Acidilobus sp. SCGC AC-742_E15	IPR001247;IPR015847;IPR036345;IPR027408;IPR020568;IPR011807;
L0A8N9	L0A8N9_CALLD	unreviewed	Exosome complex component Rrp41 (EC 3.1.13.-)	Caldisphaera lagunensis (strain DSM 15908 / JCM 11604 / IC-154)	243	cellular organisms, Archaea, TACK group, Crenarchaeota, Thermoprotei, Acidilobales, Caldisphaeraceae, Caldisphaera, Caldisphaera lagunensis, Caldisphaera lagunensis (strain DSM 15908 / JCM 11604 / IC-154)	IPR001247;IPR015847;IPR036345;IPR027408;IPR020568;IPR011807;
A0A2J6W4W8	A0A2J6W4W8_9CREN	unreviewed	Exosome complex component Rrp41 (EC 3.1.13.-)	Caldisphaera sp.	243	cellular organisms, Archaea, TACK group, Crenarchaeota, Thermoprotei, Acidilobales, Caldisphaeraceae, Caldisphaera, unclassified Caldisphaera, Caldisphaera sp.	IPR001247;IPR015847;IPR036345;IPR027408;IPR020568;IPR011807;
A0A2J6XG37	A0A2J6XG37_9CREN	unreviewed	Exosome complex component Rrp41 (EC 3.1.13.-)	Caldisphaera sp.	240	cellular organisms, Archaea, TACK group, Crenarchaeota, Thermoprotei, Acidilobales, Caldisphaeraceae, Caldisphaera, unclassified Caldisphaera, Caldisphaera sp.	IPR001247;IPR015847;IPR036345;IPR027408;IPR020568;IPR011807;
U3TGC3	U3TGC3_9CREN	unreviewed	Exosome complex component Rrp41 (EC 3.1.13.-)	Aeropyrum camini SY1 = JCM 12091	246	cellular organisms, Archaea, TACK group, Crenarchaeota, Thermoprotei, Desulfurococcales, Desulfurococcaceae, Aeropyrum, Aeropyrum camini, Aeropyrum camini SY1 = JCM 12091	IPR001247;IPR015847;IPR036345;IPR027408;IPR020568;IPR011807;
A0A401H8K1	A0A401H8K1_AERPX	unreviewed	Exosome complex component Rrp41 (EC 3.1.13.-)	Aeropyrum pernix	246	cellular organisms, Archaea, TACK group, Crenarchaeota, Thermoprotei, Desulfurococcales, Desulfurococcaceae, Aeropyrum, Aeropyrum pernix	IPR001247;IPR015847;IPR036345;IPR027408;IPR020568;IPR011807;
Q9YC03	RRP41_AERPE	reviewed	Exosome complex component Rrp41 (EC 3.1.13.-)	Aeropyrum pernix (strain ATCC 700893 / DSM 11879 / JCM 9820 / NBRC 100138 / K1)	246	cellular organisms, Archaea, TACK group, Crenarchaeota, Thermoprotei, Desulfurococcales, Desulfurococcaceae, Aeropyrum, Aeropyrum pernix, Aeropyrum pernix (strain ATCC 700893 / DSM 11879 / JCM 9820 / NBRC 100138 / K1)	IPR001247;IPR015847;IPR036345;IPR027408;IPR020568;IPR011807;
B8D6B9	B8D6B9_DESA1	unreviewed	Exosome complex component Rrp41 (EC 3.1.13.-)	Desulfurococcus amylolyticus (strain DSM 18924 / JCM 16383 / VKM B-2413 / 1221n) (Desulfurococcus kamchatkensis)	242	cellular organisms, Archaea, TACK group, Crenarchaeota, Thermoprotei, Desulfurococcales, Desulfurococcaceae, Desulfurococcus, Desulfurococcus amylolyticus, Desulfurococcus amylolyticus (strain DSM 18924 / JCM 16383 / VKM B-2413 / 1221n) (Desulfurococcus kamchatkensis)	IPR001247;IPR015847;IPR036345;IPR027408;IPR020568;IPR011807;
I3XTL0	I3XTL0_DESAM	unreviewed	Exosome complex component Rrp41 (EC 3.1.13.-)	Desulfurococcus amylolyticus DSM 16532	242	cellular organisms, Archaea, TACK group, Crenarchaeota, Thermoprotei, Desulfurococcales, Desulfurococcaceae, Desulfurococcus, Desulfurococcus amylolyticus, Desulfurococcus amylolyticus DSM 16532	IPR001247;IPR015847;IPR036345;IPR027408;IPR020568;IPR011807;
E8R7E4	E8R7E4_DESM0	unreviewed	Exosome complex component Rrp41 (EC 3.1.13.-)	Desulfurococcus mucosus (strain ATCC 35584 / DSM 2162 / JCM 9187 / O7/1)	243	cellular organisms, Archaea, TACK group, Crenarchaeota, Thermoprotei, Desulfurococcales, Desulfurococcaceae, Desulfurococcus, Desulfurococcus mobilis, Desulfurococcus mucosus (strain ATCC 35584 / DSM 2162 / JCM 9187 / O7/1)	IPR001247;IPR015847;IPR036345;IPR027408;IPR020568;IPR011807;
A8A8Z2	A8A8Z2_IGNH4	unreviewed	Exosome complex component Rrp41 (EC 3.1.13.-)	Ignicoccus hospitalis (strain KIN4/I / DSM 18386 / JCM 14125)	241	cellular organisms, Archaea, TACK group, Crenarchaeota, Thermoprotei, Desulfurococcales, Desulfurococcaceae, Ignicoccus, Ignicoccus hospitalis, Ignicoccus hospitalis (strain KIN4/I / DSM 18386 / JCM 14125)	IPR001247;IPR015847;IPR036345;IPR027408;IPR020568;IPR011807;
A0A0U2M9S9	A0A0U2M9S9_9CREN	unreviewed	Exosome complex component Rrp41 (EC 3.1.13.-)	Ignicoccus islandicus DSM 13165	242	cellular organisms, Archaea, TACK group, Crenarchaeota, Thermoprotei, Desulfurococcales, Desulfurococcaceae, Ignicoccus, Ignicoccus islandicus, Ignicoccus islandicus DSM 13165	IPR001247;IPR015847;IPR036345;IPR027408;IPR020568;IPR011807;
E0SQX6	E0SQX6_IGNAA	unreviewed	Exosome complex component Rrp41 (EC 3.1.13.-)	Ignisphaera aggregans (strain DSM 17230 / JCM 13409 / AQ1.S1)	242	cellular organisms, Archaea, TACK group, Crenarchaeota, Thermoprotei, Desulfurococcales, Desulfurococcaceae, Ignisphaera, Ignisphaera aggregans, Ignisphaera aggregans (strain DSM 17230 / JCM 13409 / AQ1.S1)	IPR001247;IPR015847;IPR036345;IPR027408;IPR020568;IPR011807;
D7DAA1	D7DAA1_STAHD	unreviewed	Exosome complex component Rrp41 (EC 3.1.13.-)	Staphylothermus hellenicus (strain DSM 12710 / JCM 10830 / BK20S6-10-b1 / P8)	240	cellular organisms, Archaea, TACK group, Crenarchaeota, Thermoprotei, Desulfurococcales, Desulfurococcaceae, Staphylothermus, Staphylothermus hellenicus, Staphylothermus hellenicus (strain DSM 12710 / JCM 10830 / BK20S6-10-b1 / P8)	IPR001247;IPR015847;IPR036345;IPR027408;IPR020568;IPR011807;
A3DMU9	A3DMU9_STAMF	unreviewed	Exosome complex component Rrp41 (EC 3.1.13.-)	Staphylothermus marinus (strain ATCC 43588 / DSM 3639 / JCM 9404 / F1)	240	cellular organisms, Archaea, TACK group, Crenarchaeota, Thermoprotei, Desulfurococcales, Desulfurococcaceae, Staphylothermus, Staphylothermus marinus, Staphylothermus marinus (strain ATCC 43588 / DSM 3639 / JCM 9404 / F1)	IPR001247;IPR015847;IPR036345;IPR027408;IPR020568;IPR011807;
I3TDJ9	I3TDJ9_THEC1	unreviewed	Exosome complex component Rrp41 (EC 3.1.13.-)	Thermogladius calderae (strain DSM 22663 / VKM B-2946 / 1633)	242	cellular organisms, Archaea, TACK group, Crenarchaeota, Thermoprotei, Desulfurococcales, Desulfurococcaceae, Thermogladius, Thermogladius calderae, Thermogladius calderae (strain DSM 22663 / VKM B-2946 / 1633)	IPR001247;IPR015847;IPR036345;IPR027408;IPR020568;IPR011807;
D5U395	D5U395_THEAM	unreviewed	Exosome complex component Rrp41 (EC 3.1.13.-)	Thermosphaera aggregans (strain DSM 11486 / M11TL)	249	cellular organisms, Archaea, TACK group, Crenarchaeota, Thermoprotei, Desulfurococcales, Desulfurococcaceae, Thermosphaera, Thermosphaera aggregans, Thermosphaera aggregans (strain DSM 11486 / M11TL)	IPR001247;IPR015847;IPR036345;IPR027408;IPR020568;IPR011807;
A0A2V2XNU6	A0A2V2XNU6_9CREN	unreviewed	Exosome complex component Rrp41 (EC 3.1.13.-)	Desulfurococcaceae archaeon	245	cellular organisms, Archaea, TACK group, Crenarchaeota, Thermoprotei, Desulfurococcales, Desulfurococcaceae, unclassified Desulfurococcaceae, Desulfurococcaceae archaeon	IPR001247;IPR015847;IPR036345;IPR027408;IPR020568;IPR011807;
A0A2R4ZSB0	A0A2R4ZSB0_9CREN	unreviewed	Exosome complex component Rrp41 (EC 3.1.13.-)	Desulfurococcaceae archaeon AG1	245	cellular organisms, Archaea, TACK group, Crenarchaeota, Thermoprotei, Desulfurococcales, Desulfurococcaceae, unclassified Desulfurococcaceae, Desulfurococcaceae archaeon AG1	IPR001247;IPR015847;IPR036345;IPR027408;IPR020568;IPR011807;
A0A2R7Y4Z1	A0A2R7Y4Z1_9CREN	unreviewed	Exosome complex component Rrp41 (EC 3.1.13.-)	Zestosphaera tikiterensis	242	cellular organisms, Archaea, TACK group, Crenarchaeota, Thermoprotei, Desulfurococcales, Desulfurococcaceae, Zestosphaera, Zestosphaera tikiterensis	IPR001247;IPR015847;IPR036345;IPR027408;IPR020568;IPR011807;
A2BKC0	RRP41_HYPBU	reviewed	Exosome complex component Rrp41 (EC 3.1.13.-)	Hyperthermus butylicus (strain DSM 5456 / JCM 9403 / PLM1-5)	255	cellular organisms, Archaea, TACK group, Crenarchaeota, Thermoprotei, Desulfurococcales, Pyrodictiaceae, Hyperthermus, Hyperthermus butylicus, Hyperthermus butylicus (strain DSM 5456 / JCM 9403 / PLM1-5)	IPR001247;IPR015847;IPR036345;IPR027408;IPR020568;IPR011807;
A0A432R693	A0A432R693_9CREN	unreviewed	Exosome complex component Rrp41 (EC 3.1.13.-)	Hyperthermus sp.	249	cellular organisms, Archaea, TACK group, Crenarchaeota, Thermoprotei, Desulfurococcales, Pyrodictiaceae, Hyperthermus, unclassified Hyperthermus, Hyperthermus sp.	IPR001247;IPR015847;IPR036345;IPR027408;IPR020568;IPR011807;
A0A0P0N665	A0A0P0N665_9CREN	unreviewed	Exosome complex component Rrp41 (EC 3.1.13.-)	Pyrodictium delaneyi	255	cellular organisms, Archaea, TACK group, Crenarchaeota, Thermoprotei, Desulfurococcales, Pyrodictiaceae, Pyrodictium, Pyrodictium delaneyi	IPR001247;IPR015847;IPR036345;IPR027408;IPR020568;IPR011807;
A0A0V8RTN5	A0A0V8RTN5_PYROC	unreviewed	Exosome complex component Rrp41 (EC 3.1.13.-)	Pyrodictium occultum	256	cellular organisms, Archaea, TACK group, Crenarchaeota, Thermoprotei, Desulfurococcales, Pyrodictiaceae, Pyrodictium, Pyrodictium occultum	IPR001247;IPR015847;IPR036345;IPR027408;IPR020568;IPR011807;
G0ECM9	G0ECM9_PYRF1	unreviewed	Exosome complex component Rrp41 (EC 3.1.13.-)	Pyrolobus fumarii (strain DSM 11204 / 1A)	248	cellular organisms, Archaea, TACK group, Crenarchaeota, Thermoprotei, Desulfurococcales, Pyrodictiaceae, Pyrolobus, Pyrolobus fumarii, Pyrolobus fumarii (strain DSM 11204 / 1A)	IPR001247;IPR015847;IPR036345;IPR027408;IPR020568;IPR011807;
A0A256ZED1	A0A256ZED1_9CREN	unreviewed	Exosome complex component Rrp41 (EC 3.1.13.-)	Desulfurococcales archaeon ex4484_204	234	cellular organisms, Archaea, TACK group, Crenarchaeota, Thermoprotei, Desulfurococcales, unclassified Desulfurococcales, unclassified Desulfurococcales (miscellaneous), Desulfurococcales archaeon ex4484_204	IPR001247;IPR015847;IPR036345;IPR027408;IPR020568;IPR011807;
A0A257A451	A0A257A451_9CREN	unreviewed	Exosome complex component Rrp41 (EC 3.1.13.-)	Desulfurococcales archaeon ex4484_217_1	237	cellular organisms, Archaea, TACK group, Crenarchaeota, Thermoprotei, Desulfurococcales, unclassified Desulfurococcales, unclassified Desulfurococcales (miscellaneous), Desulfurococcales archaeon ex4484_217_1	IPR001247;IPR015847;IPR036345;IPR027408;IPR020568;IPR011807;
A0A256Z8G3	A0A256Z8G3_9CREN	unreviewed	Exosome complex component Rrp41 (EC 3.1.13.-)	Desulfurococcales archaeon ex4484_42	244	cellular organisms, Archaea, TACK group, Crenarchaeota, Thermoprotei, Desulfurococcales, unclassified Desulfurococcales, unclassified Desulfurococcales (miscellaneous), Desulfurococcales archaeon ex4484_42	IPR001247;IPR015847;IPR036345;IPR027408;IPR020568;IPR011807;
A0A256YJL4	A0A256YJL4_9CREN	unreviewed	Exosome complex component Rrp41 (EC 3.1.13.-)	Desulfurococcales archaeon ex4484_58	240	cellular organisms, Archaea, TACK group, Crenarchaeota, Thermoprotei, Desulfurococcales, unclassified Desulfurococcales, unclassified Desulfurococcales (miscellaneous), Desulfurococcales archaeon ex4484_58	IPR001247;IPR015847;IPR036345;IPR027408;IPR020568;IPR011807;
I0A2W9	I0A2W9_FERFK	unreviewed	Exosome complex component Rrp41 (EC 3.1.13.-)	Fervidicoccus fontis (strain DSM 19380 / JCM 18336 / VKM B-2539 / Kam940)	246	cellular organisms, Archaea, TACK group, Crenarchaeota, Thermoprotei, Fervidicoccales, Fervidicoccaceae, Fervidicoccus, Fervidicoccus fontis, Fervidicoccus fontis (strain DSM 19380 / JCM 18336 / VKM B-2539 / Kam940)	IPR001247;IPR015847;IPR036345;IPR027408;IPR020568;IPR011807;
A0A2K2VGM7	A0A2K2VGM7_9CREN	unreviewed	Exosome complex component Rrp41 (EC 3.1.13.-)	Fervidicoccus sp.	247	cellular organisms, Archaea, TACK group, Crenarchaeota, Thermoprotei, Fervidicoccales, Fervidicoccaceae, Fervidicoccus, unclassified Fervidicoccus, Fervidicoccus sp.	IPR001247;IPR015847;IPR036345;IPR027408;IPR020568;IPR011807;
A0A2U9IEP3	A0A2U9IEP3_9CREN	unreviewed	Exosome complex component Rrp41 (EC 3.1.13.-)	Acidianus brierleyi	244	cellular organisms, Archaea, TACK group, Crenarchaeota, Thermoprotei, Sulfolobales, Sulfolobaceae, Acidianus, Acidianus brierleyi	IPR001247;IPR015847;IPR036345;IPR027408;IPR020568;IPR011807;
F4B8B8	F4B8B8_ACIHW	unreviewed	Exosome complex component Rrp41 (EC 3.1.13.-)	Acidianus hospitalis (strain W1)	243	cellular organisms, Archaea, TACK group, Crenarchaeota, Thermoprotei, Sulfolobales, Sulfolobaceae, Acidianus, Acidianus hospitalis, Acidianus hospitalis (strain W1)	IPR001247;IPR015847;IPR036345;IPR027408;IPR020568;IPR011807;
A0A1W6K0E2	A0A1W6K0E2_9CREN	unreviewed	Exosome complex component Rrp41 (EC 3.1.13.-)	Acidianus manzaensis	244	cellular organisms, Archaea, TACK group, Crenarchaeota, Thermoprotei, Sulfolobales, Sulfolobaceae, Acidianus, Acidianus manzaensis	IPR001247;IPR015847;IPR036345;IPR027408;IPR020568;IPR011807;
A0A2U9IMM1	A0A2U9IMM1_9CREN	unreviewed	Exosome complex component Rrp41 (EC 3.1.13.-)	Acidianus sulfidivorans JP7	244	cellular organisms, Archaea, TACK group, Crenarchaeota, Thermoprotei, Sulfolobales, Sulfolobaceae, Acidianus, Acidianus sulfidivorans, Acidianus sulfidivorans JP7	IPR001247;IPR015847;IPR036345;IPR027408;IPR020568;IPR011807;
A0A031LN75	A0A031LN75_9CREN	unreviewed	Exosome complex component Rrp41 (EC 3.1.13.-)	Candidatus Acidianus copahuensis	244	cellular organisms, Archaea, TACK group, Crenarchaeota, Thermoprotei, Sulfolobales, Sulfolobaceae, Acidianus, Candidatus Acidianus copahuensis	IPR001247;IPR015847;IPR036345;IPR027408;IPR020568;IPR011807;
W7KIX4	W7KIX4_9CREN	unreviewed	Exosome complex component Rrp41 (EC 3.1.13.-)	Candidatus Aramenus sulfurataquae	244	cellular organisms, Archaea, TACK group, Crenarchaeota, Thermoprotei, Sulfolobales, Sulfolobaceae, Candidatus Aramenus, Candidatus Aramenus sulfurataquae	IPR001247;IPR015847;IPR036345;IPR027408;IPR020568;IPR011807;
F4G1S5	F4G1S5_METCR	unreviewed	Exosome complex component Rrp41 (EC 3.1.13.-)	Metallosphaera cuprina (strain Ar-4)	245	cellular organisms, Archaea, TACK group, Crenarchaeota, Thermoprotei, Sulfolobales, Sulfolobaceae, Metallosphaera, Metallosphaera cuprina, Metallosphaera cuprina (strain Ar-4)	IPR001247;IPR015847;IPR036345;IPR027408;IPR020568;IPR011807;
A0A2U9IX84	A0A2U9IX84_9CREN	unreviewed	Exosome complex component Rrp41 (EC 3.1.13.-)	Metallosphaera hakonensis JCM 8857 = DSM 7519	245	cellular organisms, Archaea, TACK group, Crenarchaeota, Thermoprotei, Sulfolobales, Sulfolobaceae, Metallosphaera, Metallosphaera hakonensis, Metallosphaera hakonensis JCM 8857 = DSM 7519	IPR001247;IPR015847;IPR036345;IPR027408;IPR020568;IPR011807;
A0A4D8S2R3	A0A4D8S2R3_METPR	unreviewed	Exosome complex component Rrp41 (EC 3.1.13.-)	Metallosphaera prunae	245	cellular organisms, Archaea, TACK group, Crenarchaeota, Thermoprotei, Sulfolobales, Sulfolobaceae, Metallosphaera, Metallosphaera prunae	IPR001247;IPR015847;IPR036345;IPR027408;IPR020568;IPR011807;
A0A088E1S9	A0A088E1S9_9CREN	unreviewed	Exosome complex component Rrp41 (EC 3.1.13.-)	Metallosphaera sedula	245	cellular organisms, Archaea, TACK group, Crenarchaeota, Thermoprotei, Sulfolobales, Sulfolobaceae, Metallosphaera, Metallosphaera sedula	IPR001247;IPR015847;IPR036345;IPR027408;IPR020568;IPR011807;
A4YCV2	A4YCV2_METS5	unreviewed	Exosome complex component Rrp41 (EC 3.1.13.-)	Metallosphaera sedula (strain ATCC 51363 / DSM 5348 / JCM 9185 / NBRC 15509 / TH2)	245	cellular organisms, Archaea, TACK group, Crenarchaeota, Thermoprotei, Sulfolobales, Sulfolobaceae, Metallosphaera, Metallosphaera sedula, Metallosphaera sedula (strain ATCC 51363 / DSM 5348 / JCM 9185 / NBRC 15509 / TH2)	IPR001247;IPR015847;IPR036345;IPR027408;IPR020568;IPR011807;
H2C6L6	H2C6L6_9CREN	unreviewed	Exosome complex component Rrp41 (EC 3.1.13.-)	Metallosphaera yellowstonensis MK1	245	cellular organisms, Archaea, TACK group, Crenarchaeota, Thermoprotei, Sulfolobales, Sulfolobaceae, Metallosphaera, Metallosphaera yellowstonensis, Metallosphaera yellowstonensis MK1	IPR001247;IPR015847;IPR036345;IPR027408;IPR020568;IPR011807;
A0A157SYW2	A0A157SYW2_SACSO	unreviewed	Exosome complex component Rrp41 (EC 3.1.13.-)	Saccharolobus solfataricus (Sulfolobus solfataricus)	248	cellular organisms, Archaea, TACK group, Crenarchaeota, Thermoprotei, Sulfolobales, Sulfolobaceae, Saccharolobus, Saccharolobus solfataricus (Sulfolobus solfataricus)	IPR001247;IPR015847;IPR036345;IPR027408;IPR020568;IPR011807;
A0A0E3KC08	A0A0E3KC08_SACSO	unreviewed	Exosome complex component Rrp41 (EC 3.1.13.-)	Saccharolobus solfataricus (Sulfolobus solfataricus)	245	cellular organisms, Archaea, TACK group, Crenarchaeota, Thermoprotei, Sulfolobales, Sulfolobaceae, Saccharolobus, Saccharolobus solfataricus (Sulfolobus solfataricus)	IPR001247;IPR015847;IPR036345;IPR027408;IPR020568;IPR011807;
D0KTD9	D0KTD9_SACS9	unreviewed	Exosome complex component Rrp41 (EC 3.1.13.-)	Saccharolobus solfataricus (strain 98/2) (Sulfolobus solfataricus)	245	cellular organisms, Archaea, TACK group, Crenarchaeota, Thermoprotei, Sulfolobales, Sulfolobaceae, Saccharolobus, Saccharolobus solfataricus (Sulfolobus solfataricus), Saccharolobus solfataricus (strain 98/2) (Sulfolobus solfataricus)	IPR001247;IPR015847;IPR036345;IPR027408;IPR020568;IPR011807;
Q9UXC2	RRP41_SACS2	reviewed	Exosome complex component Rrp41 (EC 3.1.13.-)	Saccharolobus solfataricus (strain ATCC 35092 / DSM 1617 / JCM 11322 / P2) (Sulfolobus solfataricus)	248	cellular organisms, Archaea, TACK group, Crenarchaeota, Thermoprotei, Sulfolobales, Sulfolobaceae, Saccharolobus, Saccharolobus solfataricus (Sulfolobus solfataricus), Saccharolobus solfataricus (strain ATCC 35092 / DSM 1617 / JCM 11322 / P2) (Sulfolobus solfataricus)	IPR001247;IPR015847;IPR036345;IPR027408;IPR020568;IPR011807;
A0A348B128	A0A348B128_9CREN	unreviewed	Exosome complex exonuclease Rrp41	Sulfodiicoccus acidiphilus	217	cellular organisms, Archaea, TACK group, Crenarchaeota, Thermoprotei, Sulfolobales, Sulfolobaceae, Sulfodiicoccus, Sulfodiicoccus acidiphilus	IPR001247;IPR015847;IPR036345;IPR027408;IPR020568;IPR011807;
A0A0U3GNE4	A0A0U3GNE4_9CREN	unreviewed	Exosome complex component Rrp41 (EC 3.1.13.-)	Sulfolobus acidocaldarius	243	cellular organisms, Archaea, TACK group, Crenarchaeota, Thermoprotei, Sulfolobales, Sulfolobaceae, Sulfolobus, Sulfolobus acidocaldarius	IPR001247;IPR015847;IPR036345;IPR027408;IPR020568;IPR011807;
Q4JB27	RRP41_SULAC	reviewed	Exosome complex component Rrp41 (EC 3.1.13.-)	Sulfolobus acidocaldarius (strain ATCC 33909 / DSM 639 / JCM 8929 / NBRC 15157 / NCIMB 11770)	243	cellular organisms, Archaea, TACK group, Crenarchaeota, Thermoprotei, Sulfolobales, Sulfolobaceae, Sulfolobus, Sulfolobus acidocaldarius, Sulfolobus acidocaldarius (strain ATCC 33909 / DSM 639 / JCM 8929 / NBRC 15157 / NCIMB 11770)	IPR001247;IPR015847;IPR036345;IPR027408;IPR020568;IPR011807;
M1ITM6	M1ITM6_9CREN	unreviewed	Exosome complex component Rrp41 (EC 3.1.13.-)	Sulfolobus acidocaldarius N8	243	cellular organisms, Archaea, TACK group, Crenarchaeota, Thermoprotei, Sulfolobales, Sulfolobaceae, Sulfolobus, Sulfolobus acidocaldarius, Sulfolobus acidocaldarius N8	IPR001247;IPR015847;IPR036345;IPR027408;IPR020568;IPR011807;
M1J012	M1J012_9CREN	unreviewed	Exosome complex component Rrp41 (EC 3.1.13.-)	Sulfolobus acidocaldarius Ron12/I	243	cellular organisms, Archaea, TACK group, Crenarchaeota, Thermoprotei, Sulfolobales, Sulfolobaceae, Sulfolobus, Sulfolobus acidocaldarius, Sulfolobus acidocaldarius Ron12/I	IPR001247;IPR015847;IPR036345;IPR027408;IPR020568;IPR011807;
A0A2T9XBH8	A0A2T9XBH8_SULIS	unreviewed	Exosome complex component Rrp41 (EC 3.1.13.-)	Sulfolobus islandicus	245	cellular organisms, Archaea, TACK group, Crenarchaeota, Thermoprotei, Sulfolobales, Sulfolobaceae, Sulfolobus, Sulfolobus islandicus	IPR001247;IPR015847;IPR036345;IPR027408;IPR020568;IPR011807;
F0NKG4	F0NKG4_SULIH	unreviewed	Exosome complex component Rrp41 (EC 3.1.13.-)	Sulfolobus islandicus (strain HVE10/4)	245	cellular organisms, Archaea, TACK group, Crenarchaeota, Thermoprotei, Sulfolobales, Sulfolobaceae, Sulfolobus, Sulfolobus islandicus, Sulfolobus islandicus (strain HVE10/4)	IPR001247;IPR015847;IPR036345;IPR027408;IPR020568;IPR011807;
D2PC57	D2PC57_SULID	unreviewed	Exosome complex component Rrp41 (EC 3.1.13.-)	Sulfolobus islandicus (strain L.D.8.5 / Lassen #2)	245	cellular organisms, Archaea, TACK group, Crenarchaeota, Thermoprotei, Sulfolobales, Sulfolobaceae, Sulfolobus, Sulfolobus islandicus, Sulfolobus islandicus (strain L.D.8.5 / Lassen #2)	IPR001247;IPR015847;IPR036345;IPR027408;IPR020568;IPR011807;
C3MQ46	C3MQ46_SULIL	unreviewed	Exosome complex component Rrp41 (EC 3.1.13.-)	Sulfolobus islandicus (strain L.S.2.15 / Lassen #1)	245	cellular organisms, Archaea, TACK group, Crenarchaeota, Thermoprotei, Sulfolobales, Sulfolobaceae, Sulfolobus, Sulfolobus islandicus, Sulfolobus islandicus (strain L.S.2.15 / Lassen #1)	IPR001247;IPR015847;IPR036345;IPR027408;IPR020568;IPR011807;
C3MVG4	C3MVG4_SULIM	unreviewed	Exosome complex component Rrp41 (EC 3.1.13.-)	Sulfolobus islandicus (strain M.14.25 / Kamchatka #1)	245	cellular organisms, Archaea, TACK group, Crenarchaeota, Thermoprotei, Sulfolobales, Sulfolobaceae, Sulfolobus, Sulfolobus islandicus, Sulfolobus islandicus (strain M.14.25 / Kamchatka #1)	IPR001247;IPR015847;IPR036345;IPR027408;IPR020568;IPR011807;
C3N5R3	C3N5R3_SULIA	unreviewed	Exosome complex component Rrp41 (EC 3.1.13.-)	Sulfolobus islandicus (strain M.16.27)	245	cellular organisms, Archaea, TACK group, Crenarchaeota, Thermoprotei, Sulfolobales, Sulfolobaceae, Sulfolobus, Sulfolobus islandicus, Sulfolobus islandicus (strain M.16.27)	IPR001247;IPR015847;IPR036345;IPR027408;IPR020568;IPR011807;
C4KHE2	C4KHE2_SULIK	unreviewed	Exosome complex component Rrp41 (EC 3.1.13.-)	Sulfolobus islandicus (strain M.16.4 / Kamchatka #3)	245	cellular organisms, Archaea, TACK group, Crenarchaeota, Thermoprotei, Sulfolobales, Sulfolobaceae, Sulfolobus, Sulfolobus islandicus, Sulfolobus islandicus (strain M.16.4 / Kamchatka #3)	IPR001247;IPR015847;IPR036345;IPR027408;IPR020568;IPR011807;
F0NF61	F0NF61_SULIR	unreviewed	Exosome complex component Rrp41 (EC 3.1.13.-)	Sulfolobus islandicus (strain REY15A)	245	cellular organisms, Archaea, TACK group, Crenarchaeota, Thermoprotei, Sulfolobales, Sulfolobaceae, Sulfolobus, Sulfolobus islandicus, Sulfolobus islandicus (strain REY15A)	IPR001247;IPR015847;IPR036345;IPR027408;IPR020568;IPR011807;
C3NEC9	C3NEC9_SULIY	unreviewed	Exosome complex component Rrp41 (EC 3.1.13.-)	Sulfolobus islandicus (strain Y.G.57.14 / Yellowstone #1)	245	cellular organisms, Archaea, TACK group, Crenarchaeota, Thermoprotei, Sulfolobales, Sulfolobaceae, Sulfolobus, Sulfolobus islandicus, Sulfolobus islandicus (strain Y.G.57.14 / Yellowstone #1)	IPR001247;IPR015847;IPR036345;IPR027408;IPR020568;IPR011807;
C3NHC3	C3NHC3_SULIN	unreviewed	Exosome complex component Rrp41 (EC 3.1.13.-)	Sulfolobus islandicus (strain Y.N.15.51 / Yellowstone #2)	245	cellular organisms, Archaea, TACK group, Crenarchaeota, Thermoprotei, Sulfolobales, Sulfolobaceae, Sulfolobus, Sulfolobus islandicus, Sulfolobus islandicus (strain Y.N.15.51 / Yellowstone #2)	IPR001247;IPR015847;IPR036345;IPR027408;IPR020568;IPR011807;
M9U6U3	M9U6U3_SULIS	unreviewed	Exosome complex component Rrp41 (EC 3.1.13.-)	Sulfolobus islandicus LAL14/1	245	cellular organisms, Archaea, TACK group, Crenarchaeota, Thermoprotei, Sulfolobales, Sulfolobaceae, Sulfolobus, Sulfolobus islandicus, Sulfolobus islandicus LAL14/1	IPR001247;IPR015847;IPR036345;IPR027408;IPR020568;IPR011807;
A0A1C8ZRE6	A0A1C8ZRE6_9CREN	unreviewed	Exosome complex component Rrp41 (EC 3.1.13.-)	Sulfolobus sp. A20	260	cellular organisms, Archaea, TACK group, Crenarchaeota, Thermoprotei, Sulfolobales, Sulfolobaceae, Sulfolobus, unclassified Sulfolobus, Sulfolobus sp. A20	IPR001247;IPR015847;IPR036345;IPR027408;IPR020568;IPR011807;
A0A550D5U0	A0A550D5U0_9CREN	unreviewed	Exosome complex component Rrp41 (EC 3.1.13.-)	Sulfolobus sp. F3	245	cellular organisms, Archaea, TACK group, Crenarchaeota, Thermoprotei, Sulfolobales, Sulfolobaceae, Sulfolobus, unclassified Sulfolobus, Sulfolobus sp. F3	IPR001247;IPR015847;IPR036345;IPR027408;IPR020568;IPR011807;
A0A510DW13	A0A510DW13_9CREN	unreviewed	Exosome complex component Rrp41 (EC 3.1.13.-)	Sulfolobus sp. JCM 16833	242	cellular organisms, Archaea, TACK group, Crenarchaeota, Thermoprotei, Sulfolobales, Sulfolobaceae, Sulfolobus, unclassified Sulfolobus, Sulfolobus sp. JCM 16833	IPR001247;IPR015847;IPR036345;IPR027408;IPR020568;IPR018336;IPR011807;
A0A510E3T3	A0A510E3T3_9CREN	unreviewed	Exosome complex component Rrp41 (EC 3.1.13.-)	Sulfolobus sp. JCM 16834	242	cellular organisms, Archaea, TACK group, Crenarchaeota, Thermoprotei, Sulfolobales, Sulfolobaceae, Sulfolobus, unclassified Sulfolobus, Sulfolobus sp. JCM 16834	IPR001247;IPR015847;IPR036345;IPR027408;IPR020568;IPR018336;IPR011807;
A0A2T9X7J5	A0A2T9X7J5_9CREN	unreviewed	Exosome complex component Rrp41 (EC 3.1.13.-)	Sulfolobus sp. SCGC AB-777_G06	243	cellular organisms, Archaea, TACK group, Crenarchaeota, Thermoprotei, Sulfolobales, Sulfolobaceae, Sulfolobus, unclassified Sulfolobus, Sulfolobus sp. SCGC AB-777_G06	IPR001247;IPR015847;IPR036345;IPR027408;IPR020568;IPR011807;
Q975G8	RRP41_SULTO	reviewed	Exosome complex component Rrp41 (EC 3.1.13.-)	Sulfurisphaera tokodaii (strain DSM 16993 / JCM 10545 / NBRC 100140 / 7) (Sulfolobus tokodaii)	243	cellular organisms, Archaea, TACK group, Crenarchaeota, Thermoprotei, Sulfolobales, Sulfolobaceae, Sulfurisphaera, Sulfurisphaera tokodaii, Sulfurisphaera tokodaii (strain DSM 16993 / JCM 10545 / NBRC 100140 / 7) (Sulfolobus tokodaii)	IPR001247;IPR015847;IPR036345;IPR027408;IPR020568;IPR011807;
A0A2T9WZX4	A0A2T9WZX4_9CREN	unreviewed	Exosome complex component Rrp41 (EC 3.1.13.-)	Sulfolobales archaeon SCGC AB-777_J03	242	cellular organisms, Archaea, TACK group, Crenarchaeota, Thermoprotei, Sulfolobales, unclassified Sulfolobales, Sulfolobales archaeon SCGC AB-777_J03	IPR001247;IPR015847;IPR036345;IPR027408;IPR020568;IPR011807;
A0A2T9WN90	A0A2T9WN90_9CREN	unreviewed	Exosome complex component Rrp41 (EC 3.1.13.-)	Sulfolobales archaeon SCGC AB-777_K09	242	cellular organisms, Archaea, TACK group, Crenarchaeota, Thermoprotei, Sulfolobales, unclassified Sulfolobales, Sulfolobales archaeon SCGC AB-777_K09	IPR001247;IPR015847;IPR036345;IPR027408;IPR020568;IPR011807;
A0A2T9WR17	A0A2T9WR17_9CREN	unreviewed	Exosome complex component Rrp41 (EC 3.1.13.-)	Sulfolobales archaeon SCGC AB-777_K20	242	cellular organisms, Archaea, TACK group, Crenarchaeota, Thermoprotei, Sulfolobales, unclassified Sulfolobales, Sulfolobales archaeon SCGC AB-777_K20	IPR001247;IPR015847;IPR036345;IPR027408;IPR020568;IPR011807;
S5ZVH5	S5ZVH5_9CREN	unreviewed	Exosome complex component Rrp41 (EC 3.1.13.-)	Thermofilum adornatus	244	cellular organisms, Archaea, TACK group, Crenarchaeota, Thermoprotei, Thermoproteales, Thermofilaceae, Thermofilum, Thermofilum adornatus	IPR001247;IPR015847;IPR036345;IPR027408;IPR020568;IPR011807;
A0A3G1A938	A0A3G1A938_9CREN	unreviewed	Exosome complex component Rrp41 (EC 3.1.13.-)	Thermofilum adornatus 1505	244	cellular organisms, Archaea, TACK group, Crenarchaeota, Thermoprotei, Thermoproteales, Thermofilaceae, Thermofilum, Thermofilum adornatus, Thermofilum adornatus 1505	IPR001247;IPR015847;IPR036345;IPR027408;IPR020568;IPR011807;
A1RXQ6	A1RXQ6_THEPD	unreviewed	Exosome complex component Rrp41 (EC 3.1.13.-)	Thermofilum pendens (strain DSM 2475 / Hrk 5)	245	cellular organisms, Archaea, TACK group, Crenarchaeota, Thermoprotei, Thermoproteales, Thermofilaceae, Thermofilum, Thermofilum pendens, Thermofilum pendens (strain DSM 2475 / Hrk 5)	IPR001247;IPR015847;IPR036345;IPR027408;IPR020568;IPR011807;
A0A0F7CLC0	A0A0F7CLC0_9CREN	unreviewed	Exosome complex component Rrp41 (EC 3.1.13.-)	Thermofilum uzonense	248	cellular organisms, Archaea, TACK group, Crenarchaeota, Thermoprotei, Thermoproteales, Thermofilaceae, Thermofilum, Thermofilum uzonense	IPR001247;IPR015847;IPR036345;IPR027408;IPR020568;IPR011807;
A0A256XVS6	A0A256XVS6_9CREN	unreviewed	Exosome complex component Rrp41 (EC 3.1.13.-)	Thermofilum sp. ex4484_79	245	cellular organisms, Archaea, TACK group, Crenarchaeota, Thermoprotei, Thermoproteales, Thermofilaceae, Thermofilum, unclassified Thermofilum, Thermofilum sp. ex4484_79	IPR001247;IPR015847;IPR036345;IPR027408;IPR020568;IPR011807;
A0A256XXY7	A0A256XXY7_9CREN	unreviewed	Exosome complex component Rrp41 (EC 3.1.13.-)	Thermofilum sp. ex4484_79	249	cellular organisms, Archaea, TACK group, Crenarchaeota, Thermoprotei, Thermoproteales, Thermofilaceae, Thermofilum, unclassified Thermofilum, Thermofilum sp. ex4484_79	IPR001247;IPR015847;IPR036345;IPR027408;IPR020568;IPR011807;
A0A256XJT3	A0A256XJT3_9CREN	unreviewed	Exosome complex component Rrp41 (EC 3.1.13.-)	Thermofilum sp. ex4484_82	249	cellular organisms, Archaea, TACK group, Crenarchaeota, Thermoprotei, Thermoproteales, Thermofilaceae, Thermofilum, unclassified Thermofilum, Thermofilum sp. ex4484_82	IPR001247;IPR015847;IPR036345;IPR027408;IPR020568;IPR011807;
A0A2J4G8K5	A0A2J4G8K5_9CREN	unreviewed	Exosome complex component Rrp41 (EC 3.1.13.-)	Thermofilum sp. NZ13	248	cellular organisms, Archaea, TACK group, Crenarchaeota, Thermoprotei, Thermoproteales, Thermofilaceae, Thermofilum, unclassified Thermofilum, Thermofilum sp. NZ13	IPR001247;IPR015847;IPR036345;IPR027408;IPR020568;IPR011807;
A8MA84	A8MA84_CALMQ	unreviewed	Exosome complex component Rrp41 (EC 3.1.13.-)	Caldivirga maquilingensis (strain ATCC 700844 / DSM 13496 / JCM 10307 / IC-167)	242	cellular organisms, Archaea, TACK group, Crenarchaeota, Thermoprotei, Thermoproteales, Thermoproteaceae, Caldivirga, Caldivirga maquilingensis, Caldivirga maquilingensis (strain ATCC 700844 / DSM 13496 / JCM 10307 / IC-167)	IPR001247;IPR015847;IPR036345;IPR027408;IPR020568;IPR011807;
A0A117SQ16	A0A117SQ16_9CREN	unreviewed	Exosome complex component Rrp41 (EC 3.1.13.-)	Caldivirga sp. MG_3	242	cellular organisms, Archaea, TACK group, Crenarchaeota, Thermoprotei, Thermoproteales, Thermoproteaceae, Caldivirga, Caldivirga sp. MG_3	IPR001247;IPR015847;IPR036345;IPR027408;IPR020568;IPR011807;
A0A371QWK1	A0A371QWK1_9CREN	unreviewed	Exosome complex component Rrp41 (EC 3.1.13.-)	Pyrobaculum aerophilum	246	cellular organisms, Archaea, TACK group, Crenarchaeota, Thermoprotei, Thermoproteales, Thermoproteaceae, Pyrobaculum, Pyrobaculum aerophilum	IPR001247;IPR015847;IPR036345;IPR027408;IPR020568;IPR011807;
Q8ZVM9	RRP41_PYRAE	reviewed	Exosome complex component Rrp41 (EC 3.1.13.-)	Pyrobaculum aerophilum (strain ATCC 51768 / IM2 / DSM 7523 / JCM 9630 / NBRC 100827)	246	cellular organisms, Archaea, TACK group, Crenarchaeota, Thermoprotei, Thermoproteales, Thermoproteaceae, Pyrobaculum, Pyrobaculum aerophilum, Pyrobaculum aerophilum (strain ATCC 51768 / IM2 / DSM 7523 / JCM 9630 / NBRC 100827)	IPR001247;IPR015847;IPR036345;IPR027408;IPR020568;IPR011807;
A4WM67	RRP41_PYRAR	reviewed	Exosome complex component Rrp41 (EC 3.1.13.-)	Pyrobaculum arsenaticum (strain DSM 13514 / JCM 11321)	246	cellular organisms, Archaea, TACK group, Crenarchaeota, Thermoprotei, Thermoproteales, Thermoproteaceae, Pyrobaculum, Pyrobaculum arsenaticum, Pyrobaculum arsenaticum (strain DSM 13514 / JCM 11321)	IPR001247;IPR015847;IPR036345;IPR027408;IPR020568;IPR011807;
A3MUP1	RRP41_PYRCJ	reviewed	Exosome complex component Rrp41 (EC 3.1.13.-)	Pyrobaculum calidifontis (strain JCM 11548 / VA1)	246	cellular organisms, Archaea, TACK group, Crenarchaeota, Thermoprotei, Thermoproteales, Thermoproteaceae, Pyrobaculum, Pyrobaculum calidifontis, Pyrobaculum calidifontis (strain JCM 11548 / VA1)	IPR001247;IPR015847;IPR036345;IPR027408;IPR020568;IPR011807;
G7VGR3	G7VGR3_9CREN	unreviewed	Exosome complex exonuclease Rrp41	Pyrobaculum ferrireducens	224	cellular organisms, Archaea, TACK group, Crenarchaeota, Thermoprotei, Thermoproteales, Thermoproteaceae, Pyrobaculum, Pyrobaculum ferrireducens	IPR001247;IPR015847;IPR036345;IPR027408;IPR020568;IPR011807;
A1RST0	RRP41_PYRIL	reviewed	Exosome complex component Rrp41 (EC 3.1.13.-)	Pyrobaculum islandicum (strain DSM 4184 / JCM 9189 / GEO3)	246	cellular organisms, Archaea, TACK group, Crenarchaeota, Thermoprotei, Thermoproteales, Thermoproteaceae, Pyrobaculum, Pyrobaculum islandicum, Pyrobaculum islandicum (strain DSM 4184 / JCM 9189 / GEO3)	IPR001247;IPR015847;IPR036345;IPR027408;IPR020568;IPR011807;
B1Y978	RRP41_PYRNV	reviewed	Exosome complex component Rrp41 (EC 3.1.13.-)	Pyrobaculum neutrophilum (strain DSM 2338 / JCM 9278 / V24Sta) (Thermoproteus neutrophilus)	246	cellular organisms, Archaea, TACK group, Crenarchaeota, Thermoprotei, Thermoproteales, Thermoproteaceae, Pyrobaculum, Pyrobaculum neutrophilum, Pyrobaculum neutrophilum (strain DSM 2338 / JCM 9278 / V24Sta) (Thermoproteus neutrophilus)	IPR001247;IPR015847;IPR036345;IPR027408;IPR020568;IPR011807;
H6Q6B0	H6Q6B0_PYROT	unreviewed	Exosome complex component Rrp41 (EC 3.1.13.-)	Pyrobaculum oguniense (strain DSM 13380 / JCM 10595 / TE7)	246	cellular organisms, Archaea, TACK group, Crenarchaeota, Thermoprotei, Thermoproteales, Thermoproteaceae, Pyrobaculum, Pyrobaculum oguniense, Pyrobaculum oguniense (strain DSM 13380 / JCM 10595 / TE7)	IPR001247;IPR015847;IPR036345;IPR027408;IPR020568;IPR011807;
A0A101WV54	A0A101WV54_9CREN	unreviewed	Exosome complex component Rrp41 (EC 3.1.13.-)	Pyrobaculum sp. JCHS_4	246	cellular organisms, Archaea, TACK group, Crenarchaeota, Thermoprotei, Thermoproteales, Thermoproteaceae, Pyrobaculum, unclassified Pyrobaculum, Pyrobaculum sp. JCHS_4	IPR001247;IPR015847;IPR036345;IPR027408;IPR020568;IPR011807;
A0A117SUK2	A0A117SUK2_9CREN	unreviewed	Exosome complex component Rrp41 (EC 3.1.13.-)	Pyrobaculum sp. OCT_11	246	cellular organisms, Archaea, TACK group, Crenarchaeota, Thermoprotei, Thermoproteales, Thermoproteaceae, Pyrobaculum, unclassified Pyrobaculum, Pyrobaculum sp. OCT_11	IPR001247;IPR015847;IPR036345;IPR027408;IPR020568;IPR011807;
A0A0K1E2J3	A0A0K1E2J3_9CREN	unreviewed	Exosome complex component Rrp41 (EC 3.1.13.-)	Pyrobaculum sp. WP30	246	cellular organisms, Archaea, TACK group, Crenarchaeota, Thermoprotei, Thermoproteales, Thermoproteaceae, Pyrobaculum, unclassified Pyrobaculum, Pyrobaculum sp. WP30	IPR001247;IPR015847;IPR036345;IPR027408;IPR020568;IPR011807;
A0A101XJK0	A0A101XJK0_9CREN	unreviewed	Exosome complex component Rrp41 (EC 3.1.13.-)	Thermocladium sp. ECH_B	243	cellular organisms, Archaea, TACK group, Crenarchaeota, Thermoprotei, Thermoproteales, Thermoproteaceae, Thermocladium, unclassified Thermocladium, Thermocladium sp. ECH_B	IPR001247;IPR015847;IPR036345;IPR027408;IPR020568;IPR011807;
G4RPH8	G4RPH8_THETK	unreviewed	Exosome complex component Rrp41 (EC 3.1.13.-)	Thermoproteus tenax (strain ATCC 35583 / DSM 2078 / JCM 9277 / NBRC 100435 / Kra 1)	245	cellular organisms, Archaea, TACK group, Crenarchaeota, Thermoprotei, Thermoproteales, Thermoproteaceae, Thermoproteus, Thermoproteus tenax, Thermoproteus tenax (strain ATCC 35583 / DSM 2078 / JCM 9277 / NBRC 100435 / Kra 1)	IPR001247;IPR015847;IPR036345;IPR027408;IPR020568;IPR011807;
F2L3B5	F2L3B5_THEU7	unreviewed	Exosome complex component Rrp41 (EC 3.1.13.-)	Thermoproteus uzoniensis (strain 768-20)	245	cellular organisms, Archaea, TACK group, Crenarchaeota, Thermoprotei, Thermoproteales, Thermoproteaceae, Thermoproteus, Thermoproteus uzoniensis, Thermoproteus uzoniensis (strain 768-20)	IPR001247;IPR015847;IPR036345;IPR027408;IPR020568;IPR011807;
A0A0F2LD92	A0A0F2LD92_9CREN	unreviewed	Exosome complex component Rrp41 (EC 3.1.13.-)	Thermoproteus sp. AZ2	245	cellular organisms, Archaea, TACK group, Crenarchaeota, Thermoprotei, Thermoproteales, Thermoproteaceae, Thermoproteus, unclassified Thermoproteus, Thermoproteus sp. AZ2	IPR001247;IPR015847;IPR036345;IPR027408;IPR020568;IPR011807;
A0A101X3Z2	A0A101X3Z2_9CREN	unreviewed	Exosome complex component Rrp41 (EC 3.1.13.-)	Thermoproteus sp. CIS_19	245	cellular organisms, Archaea, TACK group, Crenarchaeota, Thermoprotei, Thermoproteales, Thermoproteaceae, Thermoproteus, unclassified Thermoproteus, Thermoproteus sp. CIS_19	IPR001247;IPR015847;IPR036345;IPR027408;IPR020568;IPR011807;
A0A2J2H936	A0A2J2H936_9CREN	unreviewed	Exosome complex component Rrp41 (EC 3.1.13.-)	Thermoproteus sp. CP80	245	cellular organisms, Archaea, TACK group, Crenarchaeota, Thermoprotei, Thermoproteales, Thermoproteaceae, Thermoproteus, unclassified Thermoproteus, Thermoproteus sp. CP80	IPR001247;IPR015847;IPR036345;IPR027408;IPR020568;IPR011807;
A0A101XA88	A0A101XA88_9CREN	unreviewed	Exosome complex component Rrp41 (EC 3.1.13.-)	Thermoproteus sp. JCHS_4	245	cellular organisms, Archaea, TACK group, Crenarchaeota, Thermoprotei, Thermoproteales, Thermoproteaceae, Thermoproteus, unclassified Thermoproteus, Thermoproteus sp. JCHS_4	IPR001247;IPR015847;IPR036345;IPR027408;IPR020568;IPR011807;
A0A117SVT8	A0A117SVT8_9CREN	unreviewed	Exosome complex component Rrp41 (EC 3.1.13.-)	Vulcanisaeta sp. CIS_19	243	cellular organisms, Archaea, TACK group, Crenarchaeota, Thermoprotei, Thermoproteales, Thermoproteaceae, Vulcanisaeta, unclassified Vulcanisaeta, Vulcanisaeta sp. CIS_19	IPR001247;IPR015847;IPR036345;IPR027408;IPR020568;IPR011807;
A0A2J2HGN2	A0A2J2HGN2_9CREN	unreviewed	Exosome complex component Rrp41 (EC 3.1.13.-)	Vulcanisaeta sp. EB80	243	cellular organisms, Archaea, TACK group, Crenarchaeota, Thermoprotei, Thermoproteales, Thermoproteaceae, Vulcanisaeta, unclassified Vulcanisaeta, Vulcanisaeta sp. EB80	IPR001247;IPR015847;IPR036345;IPR027408;IPR020568;IPR011807;
A0A117SM90	A0A117SM90_9CREN	unreviewed	Exosome complex component Rrp41 (EC 3.1.13.-)	Vulcanisaeta sp. OSP_8	243	cellular organisms, Archaea, TACK group, Crenarchaeota, Thermoprotei, Thermoproteales, Thermoproteaceae, Vulcanisaeta, unclassified Vulcanisaeta, Vulcanisaeta sp. OSP_8	IPR001247;IPR015847;IPR036345;IPR027408;IPR020568;IPR011807;
A0A2T9WWC0	A0A2T9WWC0_9CREN	unreviewed	Exosome complex component Rrp41 (EC 3.1.13.-)	Vulcanisaeta sp. SCGC AB-777_J10	243	cellular organisms, Archaea, TACK group, Crenarchaeota, Thermoprotei, Thermoproteales, Thermoproteaceae, Vulcanisaeta, unclassified Vulcanisaeta, Vulcanisaeta sp. SCGC AB-777_J10	IPR001247;IPR015847;IPR036345;IPR027408;IPR020568;IPR011807;
E1QP55	E1QP55_VULDI	unreviewed	Exosome complex component Rrp41 (EC 3.1.13.-)	Vulcanisaeta distributa (strain DSM 14429 / JCM 11212 / NBRC 100878 / IC-017)	246	cellular organisms, Archaea, TACK group, Crenarchaeota, Thermoprotei, Thermoproteales, Thermoproteaceae, Vulcanisaeta, Vulcanisaeta distributa, Vulcanisaeta distributa (strain DSM 14429 / JCM 11212 / NBRC 100878 / IC-017)	IPR001247;IPR015847;IPR036345;IPR027408;IPR020568;IPR011807;
F0QUH5	F0QUH5_VULM7	unreviewed	Exosome complex component Rrp41 (EC 3.1.13.-)	Vulcanisaeta moutnovskia (strain 768-28)	246	cellular organisms, Archaea, TACK group, Crenarchaeota, Thermoprotei, Thermoproteales, Thermoproteaceae, Vulcanisaeta, Vulcanisaeta moutnovskia, Vulcanisaeta moutnovskia (strain 768-28)	IPR001247;IPR015847;IPR036345;IPR027408;IPR020568;IPR011807;
A0A497GMU8	A0A497GMU8_9CREN	unreviewed	Exosome complex component Rrp41 (EC 3.1.13.-)	Thermoprotei archaeon	252	cellular organisms, Archaea, TACK group, Crenarchaeota, Thermoprotei, unclassified Thermoprotei, Thermoprotei archaeon	IPR001247;IPR015847;IPR036345;IPR027408;IPR020568;IPR011807;
A0A497FQK9	A0A497FQK9_9CREN	unreviewed	Exosome complex component Rrp41 (EC 3.1.13.-)	Thermoprotei archaeon	248	cellular organisms, Archaea, TACK group, Crenarchaeota, Thermoprotei, unclassified Thermoprotei, Thermoprotei archaeon	IPR001247;IPR015847;IPR036345;IPR027408;IPR020568;IPR011807;
A0A497GSV3	A0A497GSV3_9CREN	unreviewed	Exosome complex component Rrp41 (EC 3.1.13.-)	Thermoprotei archaeon	253	cellular organisms, Archaea, TACK group, Crenarchaeota, Thermoprotei, unclassified Thermoprotei, Thermoprotei archaeon	IPR001247;IPR015847;IPR036345;IPR027408;IPR020568;IPR011807;
A0A497GEV1	A0A497GEV1_9CREN	unreviewed	Exosome complex component Rrp41 (EC 3.1.13.-)	Thermoprotei archaeon	253	cellular organisms, Archaea, TACK group, Crenarchaeota, Thermoprotei, unclassified Thermoprotei, Thermoprotei archaeon	IPR001247;IPR015847;IPR036345;IPR027408;IPR020568;IPR011807;
A0A497FY62	A0A497FY62_9CREN	unreviewed	Exosome complex component Rrp41 (EC 3.1.13.-)	Thermoprotei archaeon	243	cellular organisms, Archaea, TACK group, Crenarchaeota, Thermoprotei, unclassified Thermoprotei, Thermoprotei archaeon	IPR001247;IPR015847;IPR036345;IPR027408;IPR020568;IPR011807;
A0A497FD93	A0A497FD93_9CREN	unreviewed	Exosome complex component Rrp41 (EC 3.1.13.-)	Thermoprotei archaeon	249	cellular organisms, Archaea, TACK group, Crenarchaeota, Thermoprotei, unclassified Thermoprotei, Thermoprotei archaeon	IPR001247;IPR015847;IPR036345;IPR027408;IPR020568;IPR011807;
A0A256XBK4	A0A256XBK4_9CREN	unreviewed	Exosome complex component Rrp41 (EC 3.1.13.-)	Thermoprotei archaeon ex4572_64	478	cellular organisms, Archaea, TACK group, Crenarchaeota, Thermoprotei, unclassified Thermoprotei, Thermoprotei archaeon ex4572_64	IPR001247;IPR015847;IPR036345;IPR040086;IPR027408;IPR020568;IPR011807;
A0A370LWG8	A0A370LWG8_9CREN	unreviewed	Exosome complex component Rrp41 (EC 3.1.13.-)	Crenarchaeota archaeon	244	cellular organisms, Archaea, TACK group, Crenarchaeota, unclassified Crenarchaeota, unclassified Crenarchaeota (miscellaneous), Crenarchaeota archaeon	IPR001247;IPR015847;IPR036345;IPR027408;IPR020568;IPR011807;
A0A1Q7YXD4	A0A1Q7YXD4_9CREN	unreviewed	Exosome complex component Rrp41 (EC 3.1.13.-)	Crenarchaeota archaeon 13_1_20CM_2_53_14	255	cellular organisms, Archaea, TACK group, Crenarchaeota, unclassified Crenarchaeota, unclassified Crenarchaeota (miscellaneous), Crenarchaeota archaeon 13_1_20CM_2_53_14	IPR001247;IPR015847;IPR036345;IPR027408;IPR020568;IPR011807;
A0A1Q7P500	A0A1Q7P500_9CREN	unreviewed	Exosome complex component Rrp41 (EC 3.1.13.-)	Crenarchaeota archaeon 13_1_40CM_2_52_14	255	cellular organisms, Archaea, TACK group, Crenarchaeota, unclassified Crenarchaeota, unclassified Crenarchaeota (miscellaneous), Crenarchaeota archaeon 13_1_40CM_2_52_14	IPR001247;IPR015847;IPR036345;IPR027408;IPR020568;IPR011807;
A0A1Q7MEQ3	A0A1Q7MEQ3_9CREN	unreviewed	Exosome complex component Rrp41 (EC 3.1.13.-)	Crenarchaeota archaeon 13_1_40CM_3_52_10	255	cellular organisms, Archaea, TACK group, Crenarchaeota, unclassified Crenarchaeota, unclassified Crenarchaeota (miscellaneous), Crenarchaeota archaeon 13_1_40CM_3_52_10	IPR001247;IPR015847;IPR036345;IPR027408;IPR020568;IPR011807;
A0A1Q7MMM0	A0A1Q7MMM0_9CREN	unreviewed	Exosome complex component Rrp41 (EC 3.1.13.-)	Crenarchaeota archaeon 13_1_40CM_3_52_17	255	cellular organisms, Archaea, TACK group, Crenarchaeota, unclassified Crenarchaeota, unclassified Crenarchaeota (miscellaneous), Crenarchaeota archaeon 13_1_40CM_3_52_17	IPR001247;IPR015847;IPR036345;IPR027408;IPR020568;IPR011807;
A0A1Q7M7T2	A0A1Q7M7T2_9CREN	unreviewed	Exosome complex component Rrp41 (EC 3.1.13.-)	Crenarchaeota archaeon 13_1_40CM_3_52_4	255	cellular organisms, Archaea, TACK group, Crenarchaeota, unclassified Crenarchaeota, unclassified Crenarchaeota (miscellaneous), Crenarchaeota archaeon 13_1_40CM_3_52_4	IPR001247;IPR015847;IPR036345;IPR027408;IPR020568;IPR011807;
A0A1Q7LLW7	A0A1Q7LLW7_9CREN	unreviewed	Exosome complex component Rrp41 (EC 3.1.13.-)	Crenarchaeota archaeon 13_1_40CM_3_53_5	255	cellular organisms, Archaea, TACK group, Crenarchaeota, unclassified Crenarchaeota, unclassified Crenarchaeota (miscellaneous), Crenarchaeota archaeon 13_1_40CM_3_53_5	IPR001247;IPR015847;IPR036345;IPR027408;IPR020568;IPR011807;
A0RXU1	RRP41_CENSY	reviewed	Exosome complex component Rrp41 (EC 3.1.13.-)	Cenarchaeum symbiosum (strain A)	243	cellular organisms, Archaea, TACK group, Thaumarchaeota, Cenarchaeales, Cenarchaeaceae, Cenarchaeum, Cenarchaeum symbiosum, Cenarchaeum symbiosum (strain A)	IPR001247;IPR015847;IPR036345;IPR027408;IPR020568;IPR011807;
A0A075G3I1	A0A075G3I1_9ARCH	unreviewed	Exosome complex component Rrp41 (EC 3.1.13.-)	uncultured marine thaumarchaeote KM3_06_B06	245	cellular organisms, Archaea, TACK group, Thaumarchaeota, environmental samples, uncultured marine thaumarchaeote KM3_06_B06	IPR001247;IPR015847;IPR036345;IPR027408;IPR020568;IPR011807;
A0A075GGD9	A0A075GGD9_9ARCH	unreviewed	Exosome complex component Rrp41 (EC 3.1.13.-)	uncultured marine thaumarchaeote KM3_137_A09	245	cellular organisms, Archaea, TACK group, Thaumarchaeota, environmental samples, uncultured marine thaumarchaeote KM3_137_A09	IPR001247;IPR015847;IPR036345;IPR027408;IPR020568;IPR011807;
A0A075GD27	A0A075GD27_9ARCH	unreviewed	Exosome complex component Rrp41 (EC 3.1.13.-)	uncultured marine thaumarchaeote KM3_149_F07	246	cellular organisms, Archaea, TACK group, Thaumarchaeota, environmental samples, uncultured marine thaumarchaeote KM3_149_F07	IPR001247;IPR015847;IPR036345;IPR027408;IPR020568;IPR011807;
A0A075GR93	A0A075GR93_9ARCH	unreviewed	Exosome complex component Rrp41 (EC 3.1.13.-)	uncultured marine thaumarchaeote KM3_190_E06	245	cellular organisms, Archaea, TACK group, Thaumarchaeota, environmental samples, uncultured marine thaumarchaeote KM3_190_E06	IPR001247;IPR015847;IPR036345;IPR027408;IPR020568;IPR011807;
A0A075H0F5	A0A075H0F5_9ARCH	unreviewed	Exosome complex component Rrp41 (EC 3.1.13.-)	uncultured marine thaumarchaeote KM3_40_C06	245	cellular organisms, Archaea, TACK group, Thaumarchaeota, environmental samples, uncultured marine thaumarchaeote KM3_40_C06	IPR001247;IPR015847;IPR036345;IPR027408;IPR020568;IPR011807;
A0A075H6G4	A0A075H6G4_9ARCH	unreviewed	Exosome complex component Rrp41 (EC 3.1.13.-)	uncultured marine thaumarchaeote KM3_52_H07	245	cellular organisms, Archaea, TACK group, Thaumarchaeota, environmental samples, uncultured marine thaumarchaeote KM3_52_H07	IPR001247;IPR015847;IPR036345;IPR027408;IPR020568;IPR011807;
A0A075HKN3	A0A075HKN3_9ARCH	unreviewed	Exosome complex component Rrp41 (EC 3.1.13.-)	uncultured marine thaumarchaeote KM3_75_F03	245	cellular organisms, Archaea, TACK group, Thaumarchaeota, environmental samples, uncultured marine thaumarchaeote KM3_75_F03	IPR001247;IPR015847;IPR036345;IPR027408;IPR020568;IPR011807;
A0A075HXT7	A0A075HXT7_9ARCH	unreviewed	Exosome complex component Rrp41 (EC 3.1.13.-)	uncultured marine thaumarchaeote KM3_83_E04	245	cellular organisms, Archaea, TACK group, Thaumarchaeota, environmental samples, uncultured marine thaumarchaeote KM3_83_E04	IPR001247;IPR015847;IPR036345;IPR027408;IPR020568;IPR011807;
A0A075HUV5	A0A075HUV5_9ARCH	unreviewed	Exosome complex component Rrp41 (EC 3.1.13.-)	uncultured marine thaumarchaeote KM3_86_F11	240	cellular organisms, Archaea, TACK group, Thaumarchaeota, environmental samples, uncultured marine thaumarchaeote KM3_86_F11	IPR001247;IPR015847;IPR036345;IPR027408;IPR020568;IPR011807;
A0A075I4H3	A0A075I4H3_9ARCH	unreviewed	Exosome complex component Rrp41 (EC 3.1.13.-)	uncultured marine thaumarchaeote SAT1000_10_G06	244	cellular organisms, Archaea, TACK group, Thaumarchaeota, environmental samples, uncultured marine thaumarchaeote SAT1000_10_G06	IPR001247;IPR015847;IPR036345;IPR027408;IPR020568;IPR011807;
A0A075IBP7	A0A075IBP7_9ARCH	unreviewed	Exosome complex component Rrp41 (EC 3.1.13.-)	uncultured marine thaumarchaeote SAT1000_25_G11	245	cellular organisms, Archaea, TACK group, Thaumarchaeota, environmental samples, uncultured marine thaumarchaeote SAT1000_25_G11	IPR001247;IPR015847;IPR036345;IPR027408;IPR020568;IPR011807;
A0A075I8J4	A0A075I8J4_9ARCH	unreviewed	Exosome complex component Rrp41 (EC 3.1.13.-)	uncultured marine thaumarchaeote SAT1000_25_G12	245	cellular organisms, Archaea, TACK group, Thaumarchaeota, environmental samples, uncultured marine thaumarchaeote SAT1000_25_G12	IPR001247;IPR015847;IPR036345;IPR027408;IPR020568;IPR011807;
B3T8C1	B3T8C1_9ARCH	unreviewed	Exosome complex component Rrp41 (EC 3.1.13.-)	uncultured marine crenarchaeote HF4000_APKG5E24	245	cellular organisms, Archaea, TACK group, Thaumarchaeota, Nitrosopumilales, environmental samples, uncultured marine crenarchaeote HF4000_APKG5E24	IPR001247;IPR015847;IPR036345;IPR027408;IPR020568;IPR011807;
B3T985	B3T985_9ARCH	unreviewed	Exosome complex component Rrp41 (EC 3.1.13.-)	uncultured marine crenarchaeote HF4000_APKG6J21	245	cellular organisms, Archaea, TACK group, Thaumarchaeota, Nitrosopumilales, environmental samples, uncultured marine crenarchaeote HF4000_APKG6J21	IPR001247;IPR015847;IPR036345;IPR027408;IPR020568;IPR011807;
B3TAN7	B3TAN7_9ARCH	unreviewed	Exosome complex component Rrp41 (EC 3.1.13.-)	uncultured marine crenarchaeote HF4000_APKG8G2	245	cellular organisms, Archaea, TACK group, Thaumarchaeota, Nitrosopumilales, environmental samples, uncultured marine crenarchaeote HF4000_APKG8G2	IPR001247;IPR015847;IPR036345;IPR027408;IPR020568;IPR011807;
B3TBC6	B3TBC6_9ARCH	unreviewed	Exosome complex component Rrp41 (EC 3.1.13.-)	uncultured marine crenarchaeote HF4000_APKG8O8	245	cellular organisms, Archaea, TACK group, Thaumarchaeota, Nitrosopumilales, environmental samples, uncultured marine crenarchaeote HF4000_APKG8O8	IPR001247;IPR015847;IPR036345;IPR027408;IPR020568;IPR011807;
A0A2Z2HQL0	A0A2Z2HQL0_9ARCH	unreviewed	Exosome complex component Rrp41 (EC 3.1.13.-)	Candidatus Nitrosomarinus catalina	244	cellular organisms, Archaea, TACK group, Thaumarchaeota, Nitrosopumilales, Nitrosopumilaceae, Candidatus Nitrosomarinus, Candidatus Nitrosomarinus catalina	IPR001247;IPR015847;IPR036345;IPR027408;IPR020568;IPR011807;
A0A3M6K559	A0A3M6K559_9ARCH	unreviewed	Exosome complex component Rrp41 (EC 3.1.13.-)	Candidatus Nitrosomarinus sp.	244	cellular organisms, Archaea, TACK group, Thaumarchaeota, Nitrosopumilales, Nitrosopumilaceae, Candidatus Nitrosomarinus, unclassified Candidatus Nitrosomarinus, Candidatus Nitrosomarinus sp.	IPR001247;IPR015847;IPR036345;IPR027408;IPR020568;IPR011807;
S2E7I9	S2E7I9_9ARCH	unreviewed	Exosome complex component Rrp41 (EC 3.1.13.-)	Candidatus Nitrosarchaeum limnium BG20	245	cellular organisms, Archaea, TACK group, Thaumarchaeota, Nitrosopumilales, Nitrosopumilaceae, Nitrosarchaeum, Candidatus Nitrosarchaeum limnium, Candidatus Nitrosarchaeum limnium BG20	IPR001247;IPR015847;IPR036345;IPR027408;IPR020568;IPR011807;
F3KM98	F3KM98_9ARCH	unreviewed	Exosome complex component Rrp41 (EC 3.1.13.-)	Candidatus Nitrosarchaeum limnium SFB1	245	cellular organisms, Archaea, TACK group, Thaumarchaeota, Nitrosopumilales, Nitrosopumilaceae, Nitrosarchaeum, Candidatus Nitrosarchaeum limnium, Candidatus Nitrosarchaeum limnium SFB1	IPR001247;IPR015847;IPR036345;IPR027408;IPR020568;IPR011807;
F9CV53	F9CV53_9ARCH	unreviewed	Exosome complex component Rrp41 (EC 3.1.13.-)	Nitrosarchaeum koreense MY1	244	cellular organisms, Archaea, TACK group, Thaumarchaeota, Nitrosopumilales, Nitrosopumilaceae, Nitrosarchaeum, Nitrosarchaeum koreense, Nitrosarchaeum koreense MY1	IPR001247;IPR015847;IPR036345;IPR027408;IPR020568;IPR011807;
A0A521T8N2	A0A521T8N2_9ARCH	unreviewed	Exosome complex component Rrp41 (EC 3.1.13.-)	Nitrosarchaeum sp.	244	cellular organisms, Archaea, TACK group, Thaumarchaeota, Nitrosopumilales, Nitrosopumilaceae, Nitrosarchaeum, unclassified Nitrosarchaeum, Nitrosarchaeum sp.	IPR001247;IPR015847;IPR036345;IPR027408;IPR020568;IPR011807;
A0A388QLH7	A0A388QLH7_9ARCH	unreviewed	Exosome complex component Rrp41 (EC 3.1.13.-)	Nitrosarchaeum sp.	244	cellular organisms, Archaea, TACK group, Thaumarchaeota, Nitrosopumilales, Nitrosopumilaceae, Nitrosarchaeum, unclassified Nitrosarchaeum, Nitrosarchaeum sp.	IPR001247;IPR015847;IPR036345;IPR027408;IPR020568;IPR011807;
A0A2G4JFH4	A0A2G4JFH4_9ARCH	unreviewed	Exosome complex component Rrp41 (EC 3.1.13.-)	Nitrosarchaeum sp.	244	cellular organisms, Archaea, TACK group, Thaumarchaeota, Nitrosopumilales, Nitrosopumilaceae, Nitrosarchaeum, unclassified Nitrosarchaeum, Nitrosarchaeum sp.	IPR001247;IPR015847;IPR036345;IPR027408;IPR020568;IPR011807;
K0B5G0	K0B5G0_9ARCH	unreviewed	Exosome complex component Rrp41 (EC 3.1.13.-)	Candidatus Nitrosopumilus koreensis AR1	244	cellular organisms, Archaea, TACK group, Thaumarchaeota, Nitrosopumilales, Nitrosopumilaceae, Nitrosopumilus, Candidatus Nitrosopumilus koreensis, Candidatus Nitrosopumilus koreensis AR1	IPR001247;IPR015847;IPR036345;IPR027408;IPR020568;IPR011807;
I3D037	I3D037_9ARCH	unreviewed	Exosome complex component Rrp41 (EC 3.1.13.-)	Candidatus Nitrosopumilus salaria BD31	244	cellular organisms, Archaea, TACK group, Thaumarchaeota, Nitrosopumilales, Nitrosopumilaceae, Nitrosopumilus, Candidatus Nitrosopumilus salaria, Candidatus Nitrosopumilus salaria BD31	IPR001247;IPR015847;IPR036345;IPR027408;IPR020568;IPR011807;
K0B9T4	K0B9T4_9ARCH	unreviewed	Exosome complex component Rrp41 (EC 3.1.13.-)	Candidatus Nitrosopumilus sediminis	244	cellular organisms, Archaea, TACK group, Thaumarchaeota, Nitrosopumilales, Nitrosopumilaceae, Nitrosopumilus, Candidatus Nitrosopumilus sediminis	IPR001247;IPR015847;IPR036345;IPR027408;IPR020568;IPR011807;
A0A2S2KPZ3	A0A2S2KPZ3_9ARCH	unreviewed	Exosome complex component Rrp41 (EC 3.1.13.-)	Candidatus Nitrosopumilus sp. NM25	244	cellular organisms, Archaea, TACK group, Thaumarchaeota, Nitrosopumilales, Nitrosopumilaceae, Nitrosopumilus, Candidatus Nitrosopumilus sp. NM25	IPR001247;IPR015847;IPR036345;IPR027408;IPR020568;IPR011807;
A0A514L9H7	A0A514L9H7_9ARCH	unreviewed	Exosome complex component Rrp41 (EC 3.1.13.-)	Candidatus Nitrosopumilus sp. SW	244	cellular organisms, Archaea, TACK group, Thaumarchaeota, Nitrosopumilales, Nitrosopumilaceae, Nitrosopumilus, Candidatus Nitrosopumilus sp. SW	IPR001247;IPR015847;IPR036345;IPR027408;IPR020568;IPR011807;
A0A0D5C4Z5	A0A0D5C4Z5_9ARCH	unreviewed	Exosome complex component Rrp41 (EC 3.1.13.-)	Nitrosopumilus adriaticus	244	cellular organisms, Archaea, TACK group, Thaumarchaeota, Nitrosopumilales, Nitrosopumilaceae, Nitrosopumilus, Nitrosopumilus adriaticus	IPR001247;IPR015847;IPR036345;IPR027408;IPR020568;IPR011807;
A9A5C9	RRP41_NITMS	reviewed	Exosome complex component Rrp41 (EC 3.1.13.-)	Nitrosopumilus maritimus (strain SCM1)	244	cellular organisms, Archaea, TACK group, Thaumarchaeota, Nitrosopumilales, Nitrosopumilaceae, Nitrosopumilus, Nitrosopumilus maritimus, Nitrosopumilus maritimus (strain SCM1)	IPR001247;IPR015847;IPR036345;IPR027408;IPR020568;IPR011807;
A0A0C5C1B5	A0A0C5C1B5_9ARCH	unreviewed	Exosome complex component Rrp41 (EC 3.1.13.-)	Nitrosopumilus piranensis	244	cellular organisms, Archaea, TACK group, Thaumarchaeota, Nitrosopumilales, Nitrosopumilaceae, Nitrosopumilus, Nitrosopumilus piranensis	IPR001247;IPR015847;IPR036345;IPR027408;IPR020568;IPR011807;
A0A524LR99	A0A524LR99_9ARCH	unreviewed	Exosome complex component Rrp41 (EC 3.1.13.-)	Nitrosopumilus sp.	245	cellular organisms, Archaea, TACK group, Thaumarchaeota, Nitrosopumilales, Nitrosopumilaceae, Nitrosopumilus, unclassified Nitrosopumilus, Nitrosopumilus sp.	IPR001247;IPR015847;IPR036345;IPR027408;IPR020568;IPR011807;
A0A3M6KBW9	A0A3M6KBW9_9ARCH	unreviewed	Exosome complex component Rrp41 (EC 3.1.13.-)	Nitrosopumilus sp.	244	cellular organisms, Archaea, TACK group, Thaumarchaeota, Nitrosopumilales, Nitrosopumilaceae, Nitrosopumilus, unclassified Nitrosopumilus, Nitrosopumilus sp.	IPR001247;IPR015847;IPR036345;IPR027408;IPR020568;IPR011807;
A0A2D7BPT5	A0A2D7BPT5_9ARCH	unreviewed	Exosome complex component Rrp41 (EC 3.1.13.-)	Nitrosopumilus sp.	244	cellular organisms, Archaea, TACK group, Thaumarchaeota, Nitrosopumilales, Nitrosopumilaceae, Nitrosopumilus, unclassified Nitrosopumilus, Nitrosopumilus sp.	IPR001247;IPR015847;IPR036345;IPR027408;IPR020568;IPR011807;
A0A3N0A4N1	A0A3N0A4N1_9ARCH	unreviewed	Exosome complex component Rrp41 (EC 3.1.13.-)	Nitrosopumilus sp. B06	243	cellular organisms, Archaea, TACK group, Thaumarchaeota, Nitrosopumilales, Nitrosopumilaceae, Nitrosopumilus, unclassified Nitrosopumilus, Nitrosopumilus sp. B06	IPR001247;IPR015847;IPR036345;IPR027408;IPR020568;IPR011807;
A0A0R2P190	A0A0R2P190_9ARCH	unreviewed	Exosome complex component Rrp41 (EC 3.1.13.-)	Nitrosopumilus sp. BACL13 MAG-120910-bin56	244	cellular organisms, Archaea, TACK group, Thaumarchaeota, Nitrosopumilales, Nitrosopumilaceae, Nitrosopumilus, unclassified Nitrosopumilus, Nitrosopumilus sp. BACL13 MAG-120910-bin56	IPR001247;IPR015847;IPR036345;IPR027408;IPR020568;IPR011807;
A0A0R2P2K1	A0A0R2P2K1_9ARCH	unreviewed	Exosome complex component Rrp41 (EC 3.1.13.-)	Nitrosopumilus sp. BACL13 MAG-121220-bin23	244	cellular organisms, Archaea, TACK group, Thaumarchaeota, Nitrosopumilales, Nitrosopumilaceae, Nitrosopumilus, unclassified Nitrosopumilus, Nitrosopumilus sp. BACL13 MAG-121220-bin23	IPR001247;IPR015847;IPR036345;IPR027408;IPR020568;IPR011807;
A0A3M9ZX04	A0A3M9ZX04_9ARCH	unreviewed	Exosome complex component Rrp41 (EC 3.1.13.-)	Nitrosopumilus sp. D6	243	cellular organisms, Archaea, TACK group, Thaumarchaeota, Nitrosopumilales, Nitrosopumilaceae, Nitrosopumilus, unclassified Nitrosopumilus, Nitrosopumilus sp. D6	IPR001247;IPR015847;IPR036345;IPR027408;IPR020568;IPR011807;
A0A3M9ZRZ3	A0A3M9ZRZ3_9ARCH	unreviewed	Exosome complex component Rrp41 (EC 3.1.13.-)	Nitrosopumilus sp. H13	243	cellular organisms, Archaea, TACK group, Thaumarchaeota, Nitrosopumilales, Nitrosopumilaceae, Nitrosopumilus, unclassified Nitrosopumilus, Nitrosopumilus sp. H13	IPR001247;IPR015847;IPR036345;IPR027408;IPR020568;IPR011807;
A0A3N0A102	A0A3N0A102_9ARCH	unreviewed	Exosome complex component Rrp41 (EC 3.1.13.-)	Nitrosopumilus sp. H8	243	cellular organisms, Archaea, TACK group, Thaumarchaeota, Nitrosopumilales, Nitrosopumilaceae, Nitrosopumilus, unclassified Nitrosopumilus, Nitrosopumilus sp. H8	IPR001247;IPR015847;IPR036345;IPR027408;IPR020568;IPR011807;
A0A447G580	A0A447G580_9ARCH	unreviewed	Exosome complex component Rrp41 (EC 3.1.13.-)	Nitrosopumilaceae archaeon	243	cellular organisms, Archaea, TACK group, Thaumarchaeota, Nitrosopumilales, Nitrosopumilaceae, unclassified Nitrosopumilaceae, Nitrosopumilaceae archaeon	IPR001247;IPR015847;IPR036345;IPR027408;IPR020568;IPR011807;
A0A4P5YA23	A0A4P5YA23_9ARCH	unreviewed	Exosome complex component Rrp41 (EC 3.1.13.-)	Nitrosopumilaceae archaeon	244	cellular organisms, Archaea, TACK group, Thaumarchaeota, Nitrosopumilales, Nitrosopumilaceae, unclassified Nitrosopumilaceae, Nitrosopumilaceae archaeon	IPR001247;IPR015847;IPR036345;IPR027408;IPR020568;IPR011807;
A0A2A3T3G1	A0A2A3T3G1_9ARCH	unreviewed	Exosome complex component Rrp41 (EC 3.1.13.-)	Nitrosopumilales archaeon	245	cellular organisms, Archaea, TACK group, Thaumarchaeota, Nitrosopumilales, unclassified Nitrosopumilales, Nitrosopumilales archaeon	IPR001247;IPR015847;IPR036345;IPR027408;IPR020568;IPR011807;
A0A2E9MTR2	A0A2E9MTR2_9ARCH	unreviewed	Exosome complex component Rrp41 (EC 3.1.13.-)	Nitrosopumilales archaeon	243	cellular organisms, Archaea, TACK group, Thaumarchaeota, Nitrosopumilales, unclassified Nitrosopumilales, Nitrosopumilales archaeon	IPR001247;IPR015847;IPR036345;IPR027408;IPR020568;IPR011807;
A0A2A3T606	A0A2A3T606_9ARCH	unreviewed	Exosome complex component Rrp41 (EC 3.1.13.-)	Nitrosopumilales archaeon	245	cellular organisms, Archaea, TACK group, Thaumarchaeota, Nitrosopumilales, unclassified Nitrosopumilales, Nitrosopumilales archaeon	IPR001247;IPR015847;IPR036345;IPR027408;IPR020568;IPR011807;
A0A3N5VQG3	A0A3N5VQG3_9ARCH	unreviewed	Exosome complex component Rrp41 (EC 3.1.13.-)	Nitrosopumilales archaeon	245	cellular organisms, Archaea, TACK group, Thaumarchaeota, Nitrosopumilales, unclassified Nitrosopumilales, Nitrosopumilales archaeon	IPR001247;IPR015847;IPR036345;IPR027408;IPR020568;IPR011807;
A0A3N5UNW9	A0A3N5UNW9_9ARCH	unreviewed	Exosome complex component Rrp41 (EC 3.1.13.-)	Nitrosopumilales archaeon	256	cellular organisms, Archaea, TACK group, Thaumarchaeota, Nitrosopumilales, unclassified Nitrosopumilales, Nitrosopumilales archaeon	IPR001247;IPR015847;IPR036345;IPR027408;IPR020568;IPR011807;
A0A2A3T7Q8	A0A2A3T7Q8_9ARCH	unreviewed	Exosome complex component Rrp41 (EC 3.1.13.-)	Nitrosopumilales archaeon	245	cellular organisms, Archaea, TACK group, Thaumarchaeota, Nitrosopumilales, unclassified Nitrosopumilales, Nitrosopumilales archaeon	IPR001247;IPR015847;IPR036345;IPR027408;IPR020568;IPR011807;
A0A2H9P189	A0A2H9P189_9ARCH	unreviewed	Exosome complex component Rrp41 (EC 3.1.13.-)	Nitrosopumilales archaeon CG_4_10_14_0_8_um_filter_34_8	244	cellular organisms, Archaea, TACK group, Thaumarchaeota, Nitrosopumilales, unclassified Nitrosopumilales, Nitrosopumilales archaeon CG_4_10_14_0_8_um_filter_34_8	IPR001247;IPR015847;IPR036345;IPR027408;IPR020568;IPR011807;
A0A2H9RSE8	A0A2H9RSE8_9ARCH	unreviewed	Exosome complex component Rrp41 (EC 3.1.13.-)	Nitrosopumilales archaeon CG_4_9_14_0_2_um_filter_34_16	244	cellular organisms, Archaea, TACK group, Thaumarchaeota, Nitrosopumilales, unclassified Nitrosopumilales, Nitrosopumilales archaeon CG_4_9_14_0_2_um_filter_34_16	IPR001247;IPR015847;IPR036345;IPR027408;IPR020568;IPR011807;
A0A2H9RBY2	A0A2H9RBY2_9ARCH	unreviewed	Exosome complex component Rrp41 (EC 3.1.13.-)	Nitrosopumilales archaeon CG_4_9_14_0_8_um_filter_34_10	244	cellular organisms, Archaea, TACK group, Thaumarchaeota, Nitrosopumilales, unclassified Nitrosopumilales, Nitrosopumilales archaeon CG_4_9_14_0_8_um_filter_34_10	IPR001247;IPR015847;IPR036345;IPR027408;IPR020568;IPR011807;
A0A2H9MVK1	A0A2H9MVK1_9ARCH	unreviewed	Exosome complex exonuclease Rrp41 (Fragment)	Nitrosopumilales archaeon CG15_BIG_FIL_POST_REV_8_21_14_020_33_23	203	cellular organisms, Archaea, TACK group, Thaumarchaeota, Nitrosopumilales, unclassified Nitrosopumilales, Nitrosopumilales archaeon CG15_BIG_FIL_POST_REV_8_21_14_020_33_23	IPR001247;IPR015847;IPR036345;IPR027408;IPR020568;IPR011807;
A0A2H9MS89	A0A2H9MS89_9ARCH	unreviewed	Exosome complex component Rrp41 (EC 3.1.13.-)	Nitrosopumilales archaeon CG15_BIG_FIL_POST_REV_8_21_14_020_37_12	244	cellular organisms, Archaea, TACK group, Thaumarchaeota, Nitrosopumilales, unclassified Nitrosopumilales, Nitrosopumilales archaeon CG15_BIG_FIL_POST_REV_8_21_14_020_37_12	IPR001247;IPR015847;IPR036345;IPR027408;IPR020568;IPR011807;
A0A2K5API6	A0A2K5API6_9ARCH	unreviewed	Exosome complex component Rrp41 (EC 3.1.13.-)	Candidatus Nitrosocaldus cavascurensis	249	cellular organisms, Archaea, TACK group, Thaumarchaeota, Nitrososphaeria, Candidatus Nitrosocaldales, Candidatus Nitrosocaldaceae, Candidatus Nitrosocaldus, Candidatus Nitrosocaldus cavascurensis	IPR001247;IPR015847;IPR036345;IPR027408;IPR020568;IPR011807;
A0A557SRI1	A0A557SRI1_9ARCH	unreviewed	Exosome complex component Rrp41 (EC 3.1.13.-)	Candidatus Nitrosocosmicus arcticus	248	cellular organisms, Archaea, TACK group, Thaumarchaeota, Nitrososphaeria, Nitrososphaerales, Nitrososphaeraceae, Candidatus Nitrosocosmicus, Candidatus Nitrosocosmicus arcticus	IPR001247;IPR015847;IPR036345;IPR027408;IPR020568;IPR011807;
A0A484I8N3	A0A484I8N3_9ARCH	unreviewed	Exosome complex component Rrp41 (EC 3.1.13.-)	Candidatus Nitrosocosmicus franklandus	248	cellular organisms, Archaea, TACK group, Thaumarchaeota, Nitrososphaeria, Nitrososphaerales, Nitrososphaeraceae, Candidatus Nitrosocosmicus, Candidatus Nitrosocosmicus franklandus	IPR001247;IPR015847;IPR036345;IPR027408;IPR020568;IPR011807;
A0A5B2Z4R4	A0A5B2Z4R4_9ARCH	unreviewed	Exosome complex component Rrp41 (EC 3.1.13.-)	Candidatus Nitrosocosmicus sp. SS	248	cellular organisms, Archaea, TACK group, Thaumarchaeota, Nitrososphaeria, Nitrososphaerales, Nitrososphaeraceae, Candidatus Nitrosocosmicus, unclassified Candidatus Nitrosocosmicus, Candidatus Nitrosocosmicus sp. SS	IPR001247;IPR015847;IPR036345;IPR027408;IPR020568;IPR011807;
A0A075MPD5	A0A075MPD5_9ARCH	unreviewed	Exosome complex component Rrp41 (EC 3.1.13.-)	Candidatus Nitrososphaera evergladensis SR1	246	cellular organisms, Archaea, TACK group, Thaumarchaeota, Nitrososphaeria, Nitrososphaerales, Nitrososphaeraceae, Nitrososphaera, Candidatus Nitrososphaera evergladensis, Candidatus Nitrososphaera evergladensis SR1	IPR001247;IPR015847;IPR036345;IPR027408;IPR020568;IPR011807;
K0ID49	K0ID49_NITGG	unreviewed	Exosome complex component Rrp41 (EC 3.1.13.-)	Nitrososphaera gargensis (strain Ga9.2)	247	cellular organisms, Archaea, TACK group, Thaumarchaeota, Nitrososphaeria, Nitrososphaerales, Nitrososphaeraceae, Nitrososphaera, Candidatus Nitrososphaera gargensis, Nitrososphaera gargensis (strain Ga9.2)	IPR001247;IPR015847;IPR036345;IPR027408;IPR020568;IPR011807;
A0A060HEZ9	A0A060HEZ9_9ARCH	unreviewed	Exosome complex component Rrp41 (EC 3.1.13.-)	Nitrososphaera viennensis EN76	246	cellular organisms, Archaea, TACK group, Thaumarchaeota, Nitrososphaeria, Nitrososphaerales, Nitrososphaeraceae, Nitrososphaera, Nitrososphaera viennensis, Nitrososphaera viennensis EN76	IPR001247;IPR015847;IPR036345;IPR027408;IPR020568;IPR011807;
A0A2J6XML5	A0A2J6XML5_9ARCH	unreviewed	Exosome complex component Rrp41 (EC 3.1.13.-)	Nitrososphaera sp.	256	cellular organisms, Archaea, TACK group, Thaumarchaeota, Nitrososphaeria, Nitrososphaerales, Nitrososphaeraceae, Nitrososphaera, unclassified Nitrososphaera, Nitrososphaera sp.	IPR001247;IPR015847;IPR036345;IPR027408;IPR020568;IPR011807;
E6N8Y7	E6N8Y7_CALS0	unreviewed	Exosome complex component Rrp41 (EC 3.1.13.-)	Caldiarchaeum subterraneum	246	cellular organisms, Archaea, TACK group, Thaumarchaeota, unclassified Thaumarchaeota, Candidatus Caldiarchaeum, Caldiarchaeum subterraneum	IPR001247;IPR015847;IPR036345;IPR027408;IPR020568;IPR011807;
A0A0A7UZF8	A0A0A7UZF8_9ARCH	unreviewed	Exosome complex component Rrp41 (EC 3.1.13.-)	Candidatus Nitrosopelagicus brevis	245	cellular organisms, Archaea, TACK group, Thaumarchaeota, unclassified Thaumarchaeota, Candidatus Nitrosopelagicus, Candidatus Nitrosopelagicus brevis	IPR001247;IPR015847;IPR036345;IPR027408;IPR020568;IPR011807;
A0A2E7RR85	A0A2E7RR85_9ARCH	unreviewed	Exosome complex component Rrp41 (EC 3.1.13.-)	Candidatus Nitrosopelagicus sp.	245	cellular organisms, Archaea, TACK group, Thaumarchaeota, unclassified Thaumarchaeota, Candidatus Nitrosopelagicus, unclassified Candidatus Nitrosopelagicus, Candidatus Nitrosopelagicus sp.	IPR001247;IPR015847;IPR036345;IPR027408;IPR020568;IPR011807;
A0A3M6KFS2	A0A3M6KFS2_9ARCH	unreviewed	Exosome complex component Rrp41 (EC 3.1.13.-)	Candidatus Nitrosopelagicus sp.	245	cellular organisms, Archaea, TACK group, Thaumarchaeota, unclassified Thaumarchaeota, Candidatus Nitrosopelagicus, unclassified Candidatus Nitrosopelagicus, Candidatus Nitrosopelagicus sp.	IPR001247;IPR015847;IPR036345;IPR027408;IPR020568;IPR011807;
A0A128A1E2	A0A128A1E2_9ARCH	unreviewed	Exosome complex component Rrp41 (EC 3.1.13.-)	Candidatus Nitrosotalea devanaterra	234	cellular organisms, Archaea, TACK group, Thaumarchaeota, unclassified Thaumarchaeota, Candidatus Nitrosotalea, Candidatus Nitrosotalea devanaterra	IPR001247;IPR015847;IPR036345;IPR027408;IPR020568;IPR011807;
A0A2H1FIG6	A0A2H1FIG6_9ARCH	unreviewed	Exosome complex component Rrp41 (EC 3.1.13.-)	Candidatus Nitrosotalea okcheonensis	242	cellular organisms, Archaea, TACK group, Thaumarchaeota, unclassified Thaumarchaeota, Candidatus Nitrosotalea, Candidatus Nitrosotalea okcheonensis	IPR001247;IPR015847;IPR036345;IPR027408;IPR020568;IPR011807;
A0A2H1EFC5	A0A2H1EFC5_9ARCH	unreviewed	Exosome complex component Rrp41 (EC 3.1.13.-)	Candidatus Nitrosotalea sinensis	242	cellular organisms, Archaea, TACK group, Thaumarchaeota, unclassified Thaumarchaeota, Candidatus Nitrosotalea, Candidatus Nitrosotalea sinensis	IPR001247;IPR015847;IPR036345;IPR027408;IPR020568;IPR011807;
A0A3G1B1N9	A0A3G1B1N9_9ARCH	unreviewed	Exosome complex component Rrp41 (EC 3.1.13.-)	Candidatus Nitrosotenuis cloacae	244	cellular organisms, Archaea, TACK group, Thaumarchaeota, unclassified Thaumarchaeota, Candidatus Nitrosotenuis, Candidatus Nitrosotenuis cloacae	IPR001247;IPR015847;IPR036345;IPR027408;IPR020568;IPR011807;
V6ARB3	V6ARB3_9ARCH	unreviewed	Exosome complex component Rrp41 (EC 3.1.13.-)	Candidatus Nitrosotenuis uzonensis	243	cellular organisms, Archaea, TACK group, Thaumarchaeota, unclassified Thaumarchaeota, Candidatus Nitrosotenuis, Candidatus Nitrosotenuis uzonensis	IPR001247;IPR015847;IPR036345;IPR027408;IPR020568;IPR011807;
A0A522XML8	A0A522XML8_9ARCH	unreviewed	Exosome complex component Rrp41 (EC 3.1.13.-)	Candidatus Nitrosotenuis sp.	244	cellular organisms, Archaea, TACK group, Thaumarchaeota, unclassified Thaumarchaeota, Candidatus Nitrosotenuis, unclassified Candidatus Nitrosotenuis, Candidatus Nitrosotenuis sp.	IPR001247;IPR015847;IPR036345;IPR027408;IPR020568;IPR011807;
A0A522YWZ9	A0A522YWZ9_9ARCH	unreviewed	Exosome complex component Rrp41 (EC 3.1.13.-)	Candidatus Nitrosotenuis sp.	244	cellular organisms, Archaea, TACK group, Thaumarchaeota, unclassified Thaumarchaeota, Candidatus Nitrosotenuis, unclassified Candidatus Nitrosotenuis, Candidatus Nitrosotenuis sp.	IPR001247;IPR015847;IPR036345;IPR027408;IPR020568;IPR011807;
A0A087S824	A0A087S824_9ARCH	unreviewed	Exosome complex component Rrp41 (EC 3.1.13.-)	Marine Group I thaumarchaeote SCGC AAA799-B03	244	cellular organisms, Archaea, TACK group, Thaumarchaeota, unclassified Thaumarchaeota, Marine Group I, Marine Group I thaumarchaeote SCGC AAA799-B03	IPR001247;IPR015847;IPR036345;IPR027408;IPR020568;IPR011807;
A0A087RUA8	A0A087RUA8_9ARCH	unreviewed	Exosome complex component Rrp41 (EC 3.1.13.-)	Marine Group I thaumarchaeote SCGC AAA799-D11	244	cellular organisms, Archaea, TACK group, Thaumarchaeota, unclassified Thaumarchaeota, Marine Group I, Marine Group I thaumarchaeote SCGC AAA799-D11	IPR001247;IPR015847;IPR036345;IPR027408;IPR020568;IPR011807;
A0A081S3P2	A0A081S3P2_9ARCH	unreviewed	Exosome complex component Rrp41 (EC 3.1.13.-)	Marine Group I thaumarchaeote SCGC AAA799-E16	244	cellular organisms, Archaea, TACK group, Thaumarchaeota, unclassified Thaumarchaeota, Marine Group I, Marine Group I thaumarchaeote SCGC AAA799-E16	IPR001247;IPR015847;IPR036345;IPR027408;IPR020568;IPR011807;
A0A081RMP1	A0A081RMP1_9ARCH	unreviewed	Exosome complex component Rrp41 (EC 3.1.13.-)	Marine Group I thaumarchaeote SCGC AAA799-N04	244	cellular organisms, Archaea, TACK group, Thaumarchaeota, unclassified Thaumarchaeota, Marine Group I, Marine Group I thaumarchaeote SCGC AAA799-N04	IPR001247;IPR015847;IPR036345;IPR027408;IPR020568;IPR011807;
A0A087RPG5	A0A087RPG5_9ARCH	unreviewed	Exosome complex component Rrp41 (EC 3.1.13.-)	Marine Group I thaumarchaeote SCGC AAA799-O18	245	cellular organisms, Archaea, TACK group, Thaumarchaeota, unclassified Thaumarchaeota, Marine Group I, Marine Group I thaumarchaeote SCGC AAA799-O18	IPR001247;IPR015847;IPR036345;IPR027408;IPR020568;IPR011807;
A0A087S0B0	A0A087S0B0_9ARCH	unreviewed	Exosome complex component Rrp41 (EC 3.1.13.-)	Marine Group I thaumarchaeote SCGC RSA3	244	cellular organisms, Archaea, TACK group, Thaumarchaeota, unclassified Thaumarchaeota, Marine Group I, Marine Group I thaumarchaeote SCGC RSA3	IPR001247;IPR015847;IPR036345;IPR027408;IPR020568;IPR011807;
A0A2R7Y3I3	A0A2R7Y3I3_9ARCH	unreviewed	Exosome complex component Rrp41 (EC 3.1.13.-)	Aigarchaeota archaeon NZ13_MG1	244	cellular organisms, Archaea, TACK group, Thaumarchaeota, unclassified Thaumarchaeota, unclassified Thaumarchaeota (miscellaneous), Aigarchaeota archaeon NZ13_MG1	IPR001247;IPR015847;IPR036345;IPR027408;IPR020568;IPR011807;
A0A432FE30	A0A432FE30_9ARCH	unreviewed	Exosome complex component Rrp41 (EC 3.1.13.-)	Thaumarchaeota archaeon	245	cellular organisms, Archaea, TACK group, Thaumarchaeota, unclassified Thaumarchaeota, unclassified Thaumarchaeota (miscellaneous), Thaumarchaeota archaeon	IPR001247;IPR015847;IPR036345;IPR027408;IPR020568;IPR011807;
A0A533WZJ6	A0A533WZJ6_9ARCH	unreviewed	Exosome complex exonuclease Rrp41 (Fragment)	Thaumarchaeota archaeon	206	cellular organisms, Archaea, TACK group, Thaumarchaeota, unclassified Thaumarchaeota, unclassified Thaumarchaeota (miscellaneous), Thaumarchaeota archaeon	IPR001247;IPR015847;IPR027408;IPR020568;IPR011807;
A0A3M1LG33	A0A3M1LG33_9ARCH	unreviewed	Exosome complex component Rrp41 (EC 3.1.13.-)	Thaumarchaeota archaeon	238	cellular organisms, Archaea, TACK group, Thaumarchaeota, unclassified Thaumarchaeota, unclassified Thaumarchaeota (miscellaneous), Thaumarchaeota archaeon	IPR001247;IPR015847;IPR036345;IPR027408;IPR020568;IPR011807;
A0A2E5KH13	A0A2E5KH13_9ARCH	unreviewed	Exosome complex exonuclease Rrp41	Thaumarchaeota archaeon	240	cellular organisms, Archaea, TACK group, Thaumarchaeota, unclassified Thaumarchaeota, unclassified Thaumarchaeota (miscellaneous), Thaumarchaeota archaeon	IPR001247;IPR015847;IPR036345;IPR027408;IPR020568;IPR011807;
A0A2V2UCP3	A0A2V2UCP3_9ARCH	unreviewed	Exosome complex component Rrp41 (EC 3.1.13.-)	Thaumarchaeota archaeon	246	cellular organisms, Archaea, TACK group, Thaumarchaeota, unclassified Thaumarchaeota, unclassified Thaumarchaeota (miscellaneous), Thaumarchaeota archaeon	IPR001247;IPR015847;IPR036345;IPR027408;IPR020568;IPR011807;
A0A533UMA9	A0A533UMA9_9ARCH	unreviewed	Exosome complex component Rrp41 (EC 3.1.13.-)	Thaumarchaeota archaeon	238	cellular organisms, Archaea, TACK group, Thaumarchaeota, unclassified Thaumarchaeota, unclassified Thaumarchaeota (miscellaneous), Thaumarchaeota archaeon	IPR001247;IPR015847;IPR036345;IPR027408;IPR020568;IPR011807;
A0A533VGP6	A0A533VGP6_9ARCH	unreviewed	Exosome complex component Rrp41 (EC 3.1.13.-)	Thaumarchaeota archaeon	238	cellular organisms, Archaea, TACK group, Thaumarchaeota, unclassified Thaumarchaeota, unclassified Thaumarchaeota (miscellaneous), Thaumarchaeota archaeon	IPR001247;IPR015847;IPR036345;IPR027408;IPR020568;IPR011807;
A0A2E4JRB7	A0A2E4JRB7_9ARCH	unreviewed	Exosome complex component Rrp41 (EC 3.1.13.-)	Thaumarchaeota archaeon	240	cellular organisms, Archaea, TACK group, Thaumarchaeota, unclassified Thaumarchaeota, unclassified Thaumarchaeota (miscellaneous), Thaumarchaeota archaeon	IPR001247;IPR015847;IPR036345;IPR027408;IPR020568;IPR011807;
A0A533VRN1	A0A533VRN1_9ARCH	unreviewed	Exosome complex component Rrp41 (EC 3.1.13.-)	Thaumarchaeota archaeon	249	cellular organisms, Archaea, TACK group, Thaumarchaeota, unclassified Thaumarchaeota, unclassified Thaumarchaeota (miscellaneous), Thaumarchaeota archaeon	IPR001247;IPR015847;IPR036345;IPR027408;IPR020568;IPR011807;
A0A2E4HNA0	A0A2E4HNA0_9ARCH	unreviewed	Exosome complex exonuclease Rrp41	Thaumarchaeota archaeon	238	cellular organisms, Archaea, TACK group, Thaumarchaeota, unclassified Thaumarchaeota, unclassified Thaumarchaeota (miscellaneous), Thaumarchaeota archaeon	IPR001247;IPR015847;IPR036345;IPR027408;IPR020568;IPR011807;
A0A2E3KFX3	A0A2E3KFX3_9ARCH	unreviewed	Exosome complex component Rrp41 (EC 3.1.13.-)	Thaumarchaeota archaeon	245	cellular organisms, Archaea, TACK group, Thaumarchaeota, unclassified Thaumarchaeota, unclassified Thaumarchaeota (miscellaneous), Thaumarchaeota archaeon	IPR001247;IPR015847;IPR036345;IPR027408;IPR020568;IPR011807;
A0A2E9NXW8	A0A2E9NXW8_9ARCH	unreviewed	Exosome complex component Rrp41 (EC 3.1.13.-)	Thaumarchaeota archaeon	244	cellular organisms, Archaea, TACK group, Thaumarchaeota, unclassified Thaumarchaeota, unclassified Thaumarchaeota (miscellaneous), Thaumarchaeota archaeon	IPR001247;IPR015847;IPR036345;IPR027408;IPR020568;IPR011807;
A0A2A3T7E9	A0A2A3T7E9_9ARCH	unreviewed	Exosome complex component Rrp41 (EC 3.1.13.-)	Thaumarchaeota archaeon	244	cellular organisms, Archaea, TACK group, Thaumarchaeota, unclassified Thaumarchaeota, unclassified Thaumarchaeota (miscellaneous), Thaumarchaeota archaeon	IPR001247;IPR015847;IPR036345;IPR027408;IPR020568;IPR011807;
A0A533VCP5	A0A533VCP5_9ARCH	unreviewed	Exosome complex component Rrp41 (EC 3.1.13.-)	Thaumarchaeota archaeon	244	cellular organisms, Archaea, TACK group, Thaumarchaeota, unclassified Thaumarchaeota, unclassified Thaumarchaeota (miscellaneous), Thaumarchaeota archaeon	IPR001247;IPR015847;IPR036345;IPR027408;IPR020568;IPR011807;
A0A533UFF9	A0A533UFF9_9ARCH	unreviewed	Exosome complex exonuclease Rrp41 (Fragment)	Thaumarchaeota archaeon	220	cellular organisms, Archaea, TACK group, Thaumarchaeota, unclassified Thaumarchaeota, unclassified Thaumarchaeota (miscellaneous), Thaumarchaeota archaeon	IPR001247;IPR015847;IPR036345;IPR027408;IPR020568;IPR011807;
A0A2V3I8Y2	A0A2V3I8Y2_9ARCH	unreviewed	Exosome complex component Rrp41 (EC 3.1.13.-)	Thaumarchaeota archaeon	245	cellular organisms, Archaea, TACK group, Thaumarchaeota, unclassified Thaumarchaeota, unclassified Thaumarchaeota (miscellaneous), Thaumarchaeota archaeon	IPR001247;IPR015847;IPR036345;IPR027408;IPR020568;IPR011807;
A0A533W8R9	A0A533W8R9_9ARCH	unreviewed	Exosome complex component Rrp41 (EC 3.1.13.-)	Thaumarchaeota archaeon	249	cellular organisms, Archaea, TACK group, Thaumarchaeota, unclassified Thaumarchaeota, unclassified Thaumarchaeota (miscellaneous), Thaumarchaeota archaeon	IPR001247;IPR015847;IPR036345;IPR027408;IPR020568;IPR011807;
A0A2D8MMG4	A0A2D8MMG4_9ARCH	unreviewed	Exosome complex exonuclease Rrp41	Thaumarchaeota archaeon	237	cellular organisms, Archaea, TACK group, Thaumarchaeota, unclassified Thaumarchaeota, unclassified Thaumarchaeota (miscellaneous), Thaumarchaeota archaeon	IPR001247;IPR015847;IPR036345;IPR027408;IPR020568;IPR011807;
A0A2E2J5N0	A0A2E2J5N0_9ARCH	unreviewed	Exosome complex component Rrp41 (EC 3.1.13.-)	Thaumarchaeota archaeon	247	cellular organisms, Archaea, TACK group, Thaumarchaeota, unclassified Thaumarchaeota, unclassified Thaumarchaeota (miscellaneous), Thaumarchaeota archaeon	IPR001247;IPR015847;IPR036345;IPR027408;IPR020568;IPR011807;
A0A533W4L1	A0A533W4L1_9ARCH	unreviewed	Exosome complex component Rrp41 (EC 3.1.13.-)	Thaumarchaeota archaeon	249	cellular organisms, Archaea, TACK group, Thaumarchaeota, unclassified Thaumarchaeota, unclassified Thaumarchaeota (miscellaneous), Thaumarchaeota archaeon	IPR001247;IPR015847;IPR036345;IPR027408;IPR020568;IPR011807;
A0A519C4U3	A0A519C4U3_9ARCH	unreviewed	Exosome complex component Rrp41 (EC 3.1.13.-)	Thaumarchaeota archaeon	245	cellular organisms, Archaea, TACK group, Thaumarchaeota, unclassified Thaumarchaeota, unclassified Thaumarchaeota (miscellaneous), Thaumarchaeota archaeon	IPR001247;IPR015847;IPR036345;IPR027408;IPR020568;IPR011807;
A0A2G4J0T8	A0A2G4J0T8_9ARCH	unreviewed	Exosome complex component Rrp41 (EC 3.1.13.-)	Thaumarchaeota archaeon	244	cellular organisms, Archaea, TACK group, Thaumarchaeota, unclassified Thaumarchaeota, unclassified Thaumarchaeota (miscellaneous), Thaumarchaeota archaeon	IPR001247;IPR015847;IPR036345;IPR027408;IPR020568;IPR011807;
A0A533UDN4	A0A533UDN4_9ARCH	unreviewed	Exosome complex component Rrp41 (EC 3.1.13.-)	Thaumarchaeota archaeon	244	cellular organisms, Archaea, TACK group, Thaumarchaeota, unclassified Thaumarchaeota, unclassified Thaumarchaeota (miscellaneous), Thaumarchaeota archaeon	IPR001247;IPR015847;IPR036345;IPR027408;IPR020568;IPR011807;
A0A533VMB6	A0A533VMB6_9ARCH	unreviewed	Exosome complex component Rrp41 (EC 3.1.13.-)	Thaumarchaeota archaeon	238	cellular organisms, Archaea, TACK group, Thaumarchaeota, unclassified Thaumarchaeota, unclassified Thaumarchaeota (miscellaneous), Thaumarchaeota archaeon	IPR001247;IPR015847;IPR036345;IPR027408;IPR020568;IPR011807;
A0A533WIF2	A0A533WIF2_9ARCH	unreviewed	Exosome complex component Rrp41 (EC 3.1.13.-)	Thaumarchaeota archaeon	247	cellular organisms, Archaea, TACK group, Thaumarchaeota, unclassified Thaumarchaeota, unclassified Thaumarchaeota (miscellaneous), Thaumarchaeota archaeon	IPR001247;IPR015847;IPR036345;IPR027408;IPR020568;IPR011807;
A0A519CL12	A0A519CL12_9ARCH	unreviewed	Exosome complex component Rrp41 (EC 3.1.13.-)	Thaumarchaeota archaeon	244	cellular organisms, Archaea, TACK group, Thaumarchaeota, unclassified Thaumarchaeota, unclassified Thaumarchaeota (miscellaneous), Thaumarchaeota archaeon	IPR001247;IPR015847;IPR036345;IPR027408;IPR020568;IPR011807;
A0A533UXN5	A0A533UXN5_9ARCH	unreviewed	Exosome complex component Rrp41 (EC 3.1.13.-)	Thaumarchaeota archaeon	226	cellular organisms, Archaea, TACK group, Thaumarchaeota, unclassified Thaumarchaeota, unclassified Thaumarchaeota (miscellaneous), Thaumarchaeota archaeon	IPR001247;IPR015847;IPR036345;IPR027408;IPR020568;IPR011807;
A0A533WGN5	A0A533WGN5_9ARCH	unreviewed	Exosome complex component Rrp41 (EC 3.1.13.-)	Thaumarchaeota archaeon	238	cellular organisms, Archaea, TACK group, Thaumarchaeota, unclassified Thaumarchaeota, unclassified Thaumarchaeota (miscellaneous), Thaumarchaeota archaeon	IPR001247;IPR015847;IPR036345;IPR027408;IPR020568;IPR011807;
A0A533X0H7	A0A533X0H7_9ARCH	unreviewed	Exosome complex component Rrp41 (EC 3.1.13.-)	Thaumarchaeota archaeon	247	cellular organisms, Archaea, TACK group, Thaumarchaeota, unclassified Thaumarchaeota, unclassified Thaumarchaeota (miscellaneous), Thaumarchaeota archaeon	IPR001247;IPR015847;IPR036345;IPR027408;IPR020568;IPR011807;
A0A533U6F8	A0A533U6F8_9ARCH	unreviewed	Exosome complex component Rrp41 (EC 3.1.13.-)	Thaumarchaeota archaeon	238	cellular organisms, Archaea, TACK group, Thaumarchaeota, unclassified Thaumarchaeota, unclassified Thaumarchaeota (miscellaneous), Thaumarchaeota archaeon	IPR001247;IPR015847;IPR036345;IPR027408;IPR020568;IPR011807;
A0A533UKP6	A0A533UKP6_9ARCH	unreviewed	Exosome complex component Rrp41 (EC 3.1.13.-)	Thaumarchaeota archaeon	238	cellular organisms, Archaea, TACK group, Thaumarchaeota, unclassified Thaumarchaeota, unclassified Thaumarchaeota (miscellaneous), Thaumarchaeota archaeon	IPR001247;IPR015847;IPR036345;IPR027408;IPR020568;IPR011807;
A0A533VV17	A0A533VV17_9ARCH	unreviewed	Exosome complex component Rrp41 (EC 3.1.13.-)	Thaumarchaeota archaeon	249	cellular organisms, Archaea, TACK group, Thaumarchaeota, unclassified Thaumarchaeota, unclassified Thaumarchaeota (miscellaneous), Thaumarchaeota archaeon	IPR001247;IPR015847;IPR036345;IPR027408;IPR020568;IPR011807;
A0A1Q7XLJ6	A0A1Q7XLJ6_9ARCH	unreviewed	Exosome complex component Rrp41 (EC 3.1.13.-)	Thaumarchaeota archaeon 13_1_20CM_2_39_11	238	cellular organisms, Archaea, TACK group, Thaumarchaeota, unclassified Thaumarchaeota, unclassified Thaumarchaeota (miscellaneous), Thaumarchaeota archaeon 13_1_20CM_2_39_11	IPR001247;IPR015847;IPR036345;IPR027408;IPR020568;IPR011807;
A0A1Q7NDM4	A0A1Q7NDM4_9ARCH	unreviewed	Exosome complex component Rrp41 (EC 3.1.13.-)	Thaumarchaeota archaeon 13_1_40CM_2_39_13_1	238	cellular organisms, Archaea, TACK group, Thaumarchaeota, unclassified Thaumarchaeota, unclassified Thaumarchaeota (miscellaneous), Thaumarchaeota archaeon 13_1_40CM_2_39_13_1	IPR001247;IPR015847;IPR036345;IPR027408;IPR020568;IPR011807;
A0A1Q7NR62	A0A1Q7NR62_9ARCH	unreviewed	Exosome complex component Rrp41 (EC 3.1.13.-)	Thaumarchaeota archaeon 13_1_40CM_2_39_7	246	cellular organisms, Archaea, TACK group, Thaumarchaeota, unclassified Thaumarchaeota, unclassified Thaumarchaeota (miscellaneous), Thaumarchaeota archaeon 13_1_40CM_2_39_7	IPR001247;IPR015847;IPR036345;IPR027408;IPR020568;IPR011807;
A0A1Q7KV25	A0A1Q7KV25_9ARCH	unreviewed	Exosome complex component Rrp41 (EC 3.1.13.-)	Thaumarchaeota archaeon 13_1_40CM_3_38_6	246	cellular organisms, Archaea, TACK group, Thaumarchaeota, unclassified Thaumarchaeota, unclassified Thaumarchaeota (miscellaneous), Thaumarchaeota archaeon 13_1_40CM_3_38_6	IPR001247;IPR015847;IPR036345;IPR027408;IPR020568;IPR011807;
A0A1Q7KGP9	A0A1Q7KGP9_9ARCH	unreviewed	Exosome complex component Rrp41 (EC 3.1.13.-)	Thaumarchaeota archaeon 13_1_40CM_3_50_5	247	cellular organisms, Archaea, TACK group, Thaumarchaeota, unclassified Thaumarchaeota, unclassified Thaumarchaeota (miscellaneous), Thaumarchaeota archaeon 13_1_40CM_3_50_5	IPR001247;IPR015847;IPR036345;IPR027408;IPR020568;IPR011807;
A0A1Q7CTR5	A0A1Q7CTR5_9ARCH	unreviewed	Exosome complex component Rrp41 (EC 3.1.13.-)	Thaumarchaeota archaeon 13_1_40CM_38_12	246	cellular organisms, Archaea, TACK group, Thaumarchaeota, unclassified Thaumarchaeota, unclassified Thaumarchaeota (miscellaneous), Thaumarchaeota archaeon 13_1_40CM_38_12	IPR001247;IPR015847;IPR036345;IPR027408;IPR020568;IPR011807;
A0A1Q7G3L1	A0A1Q7G3L1_9ARCH	unreviewed	Exosome complex component Rrp41 (EC 3.1.13.-)	Thaumarchaeota archaeon 13_1_40CM_4_38_7	246	cellular organisms, Archaea, TACK group, Thaumarchaeota, unclassified Thaumarchaeota, unclassified Thaumarchaeota (miscellaneous), Thaumarchaeota archaeon 13_1_40CM_4_38_7	IPR001247;IPR015847;IPR036345;IPR027408;IPR020568;IPR011807;
A0A1Q7F876	A0A1Q7F876_9ARCH	unreviewed	Exosome complex component Rrp41 (EC 3.1.13.-)	Thaumarchaeota archaeon 13_1_40CM_4_48_7	247	cellular organisms, Archaea, TACK group, Thaumarchaeota, unclassified Thaumarchaeota, unclassified Thaumarchaeota (miscellaneous), Thaumarchaeota archaeon 13_1_40CM_4_48_7	IPR001247;IPR015847;IPR036345;IPR027408;IPR020568;IPR011807;
A0A0T5ZGU5	A0A0T5ZGU5_9ARCH	unreviewed	Exosome complex component Rrp41 (EC 3.1.13.-)	Thaumarchaeota archaeon CSP1-1	244	cellular organisms, Archaea, TACK group, Thaumarchaeota, unclassified Thaumarchaeota, unclassified Thaumarchaeota (miscellaneous), Thaumarchaeota archaeon CSP1-1	IPR001247;IPR015847;IPR036345;IPR027408;IPR020568;IPR011807;
A0A257AVH4	A0A257AVH4_9ARCH	unreviewed	Exosome complex component Rrp41 (EC 3.1.13.-)	Thaumarchaeota archaeon ex4484_121	242	cellular organisms, Archaea, TACK group, Thaumarchaeota, unclassified Thaumarchaeota, unclassified Thaumarchaeota (miscellaneous), Thaumarchaeota archaeon ex4484_121	IPR001247;IPR015847;IPR036345;IPR027408;IPR020568;IPR011807;
A0A1G3XRX4	A0A1G3XRX4_9ARCH	unreviewed	Exosome complex component Rrp41 (EC 3.1.13.-)	Thaumarchaeota archaeon RBG_16_49_8	246	cellular organisms, Archaea, TACK group, Thaumarchaeota, unclassified Thaumarchaeota, unclassified Thaumarchaeota (miscellaneous), Thaumarchaeota archaeon RBG_16_49_8	IPR001247;IPR015847;IPR036345;IPR027408;IPR020568;IPR011807;
A0A3M9ZKJ6	A0A3M9ZKJ6_9ARCH	unreviewed	Exosome complex component Rrp41 (EC 3.1.13.-)	Thaumarchaeota archaeon S13	244	cellular organisms, Archaea, TACK group, Thaumarchaeota, unclassified Thaumarchaeota, unclassified Thaumarchaeota (miscellaneous), Thaumarchaeota archaeon S13	IPR001247;IPR015847;IPR036345;IPR027408;IPR020568;IPR011807;
A0A3M9ZLW7	A0A3M9ZLW7_9ARCH	unreviewed	Exosome complex component Rrp41 (EC 3.1.13.-)	Thaumarchaeota archaeon S14	244	cellular organisms, Archaea, TACK group, Thaumarchaeota, unclassified Thaumarchaeota, unclassified Thaumarchaeota (miscellaneous), Thaumarchaeota archaeon S14	IPR001247;IPR015847;IPR036345;IPR027408;IPR020568;IPR011807;
A0A3M9ZU86	A0A3M9ZU86_9ARCH	unreviewed	Exosome complex component Rrp41 (EC 3.1.13.-)	Thaumarchaeota archaeon S15	244	cellular organisms, Archaea, TACK group, Thaumarchaeota, unclassified Thaumarchaeota, unclassified Thaumarchaeota (miscellaneous), Thaumarchaeota archaeon S15	IPR001247;IPR015847;IPR036345;IPR027408;IPR020568;IPR011807;
A0A2D6WUA8	A0A2D6WUA8_9ARCH	unreviewed	Exosome complex exonuclease Rrp41	archaeon	234	cellular organisms, Archaea, unclassified Archaea, unclassified Archaea (miscellaneous), archaeon	IPR001247;IPR015847;IPR036345;IPR027408;IPR020568;IPR011807;
A0A520K9K4	A0A520K9K4_9ARCH	unreviewed	Exosome complex exonuclease Rrp41	archaeon	226	cellular organisms, Archaea, unclassified Archaea, unclassified Archaea (miscellaneous), archaeon	IPR001247;IPR015847;IPR036345;IPR027408;IPR020568;IPR011807;
A0A4Y3FRF7	A0A4Y3FRF7_9ARCH	unreviewed	Exosome complex component Rrp41 (EC 3.1.13.-)	archaeon	239	cellular organisms, Archaea, unclassified Archaea, unclassified Archaea (miscellaneous), archaeon	IPR001247;IPR015847;IPR036345;IPR027408;IPR020568;IPR011807;
A0A2D6LUR8	A0A2D6LUR8_9ARCH	unreviewed	Exosome complex exonuclease Rrp41	archaeon	229	cellular organisms, Archaea, unclassified Archaea, unclassified Archaea (miscellaneous), archaeon	IPR001247;IPR015847;IPR036345;IPR027408;IPR020568;IPR011807;
A0A2D6PB57	A0A2D6PB57_9ARCH	unreviewed	Exosome complex exonuclease Rrp41	archaeon	235	cellular organisms, Archaea, unclassified Archaea, unclassified Archaea (miscellaneous), archaeon	IPR001247;IPR015847;IPR036345;IPR027408;IPR020568;IPR011807;
A0A2D6F2A3	A0A2D6F2A3_9ARCH	unreviewed	Exosome complex exonuclease Rrp41	archaeon	233	cellular organisms, Archaea, unclassified Archaea, unclassified Archaea (miscellaneous), archaeon	IPR001247;IPR015847;IPR036345;IPR027408;IPR020568;IPR011807;
A0A522DZX1	A0A522DZX1_9ARCH	unreviewed	Exosome complex exonuclease Rrp41	archaeon	239	cellular organisms, Archaea, unclassified Archaea, unclassified Archaea (miscellaneous), archaeon	IPR001247;IPR015847;IPR036345;IPR027408;IPR020568;IPR011807;
A0A1Q7QUL8	A0A1Q7QUL8_9ARCH	unreviewed	Exosome complex component Rrp41 (EC 3.1.13.-)	archaeon 13_1_40CM_2_52_13	255	cellular organisms, Archaea, unclassified Archaea, unclassified Archaea (miscellaneous), archaeon 13_1_40CM_2_52_13	IPR001247;IPR015847;IPR036345;IPR027408;IPR020568;IPR011807;
A0A1Q7BBG9	A0A1Q7BBG9_9ARCH	unreviewed	Exosome complex component Rrp41 (EC 3.1.13.-)	archaeon 13_2_20CM_2_52_21	255	cellular organisms, Archaea, unclassified Archaea, unclassified Archaea (miscellaneous), archaeon 13_2_20CM_2_52_21	IPR001247;IPR015847;IPR036345;IPR027408;IPR020568;IPR011807;
A0A1Q6ZCV4	A0A1Q6ZCV4_9ARCH	unreviewed	Exosome complex component Rrp41 (EC 3.1.13.-)	archaeon 13_2_20CM_2_53_6	255	cellular organisms, Archaea, unclassified Archaea, unclassified Archaea (miscellaneous), archaeon 13_2_20CM_2_53_6	IPR001247;IPR015847;IPR036345;IPR027408;IPR020568;IPR011807;
A0A1V5QPY5	A0A1V5QPY5_9ARCH	unreviewed	Exosome complex component Rrp41 (EC 3.1.13.-)	archaeon ADurb.Bin336	279	cellular organisms, Archaea, unclassified Archaea, unclassified Archaea (miscellaneous), archaeon ADurb.Bin336	IPR001247;IPR015847;IPR036345;IPR027408;IPR020568;IPR011807;
A0A2H6GTX3	A0A2H6GTX3_9ARCH	unreviewed	Exosome complex component Rrp41 (EC 3.1.13.-)	archaeon BMS3Abin16	237	cellular organisms, Archaea, unclassified Archaea, unclassified Archaea (miscellaneous), archaeon BMS3Abin16	IPR001247;IPR015847;IPR036345;IPR027408;IPR020568;IPR011807;
A0A2H6JXR1	A0A2H6JXR1_9ARCH	unreviewed	Exosome complex component Rrp41 (EC 3.1.13.-)	archaeon BMS3Bbin15	239	cellular organisms, Archaea, unclassified Archaea, unclassified Archaea (miscellaneous), archaeon BMS3Bbin15	IPR001247;IPR015847;IPR036345;IPR027408;IPR020568;IPR011807;
A0A2H6K0X9	A0A2H6K0X9_9ARCH	unreviewed	Exosome complex component Rrp41 (EC 3.1.13.-)	archaeon BMS3Bbin16	237	cellular organisms, Archaea, unclassified Archaea, unclassified Archaea (miscellaneous), archaeon BMS3Bbin16	IPR001247;IPR015847;IPR036345;IPR027408;IPR020568;IPR011807;
A0A2H9M0H5	A0A2H9M0H5_9ARCH	unreviewed	Exosome complex exonuclease Rrp41	archaeon CG06_land_8_20_14_3_00_37_11	240	cellular organisms, Archaea, unclassified Archaea, unclassified Archaea (miscellaneous), archaeon CG06_land_8_20_14_3_00_37_11	IPR001247;IPR015847;IPR036345;IPR027408;IPR020568;IPR011807;
A0A1J5CP81	A0A1J5CP81_9ARCH	unreviewed	Exosome complex exonuclease Rrp41	archaeon CG2_30_31_98	242	cellular organisms, Archaea, unclassified Archaea, unclassified Archaea (miscellaneous), archaeon CG2_30_31_98	IPR001247;IPR015847;IPR036345;IPR027408;IPR020568;IPR011807;
A0A202DF23	A0A202DF23_9ARCH	unreviewed	Exosome complex exonuclease Rrp41	archaeon D22	237	cellular organisms, Archaea, unclassified Archaea, unclassified Archaea (miscellaneous), archaeon D22	IPR001247;IPR015847;IPR036345;IPR027408;IPR020568;IPR011807;
A0A0B5HJI3	A0A0B5HJI3_ARCG3	unreviewed	3' exoribonuclease	Archaeon GW2011_AR15	236	cellular organisms, Archaea, unclassified Archaea, unclassified Archaea (miscellaneous), Archaeon GW2011_AR15	IPR001247;IPR015847;IPR036345;IPR027408;IPR020568;IPR011807;
A0A0B3AYB3	A0A0B3AYB3_9ARCH	unreviewed	Exosome complex component RRP41	archaeon GW2011_AR17	236	cellular organisms, Archaea, unclassified Archaea, unclassified Archaea (miscellaneous), archaeon GW2011_AR17	IPR001247;IPR015847;IPR036345;IPR027408;IPR020568;IPR011807;
A0A0B3B716	A0A0B3B716_9ARCH	unreviewed	Exosome complex component RRP41	archaeon GW2011_AR19	233	cellular organisms, Archaea, unclassified Archaea, unclassified Archaea (miscellaneous), archaeon GW2011_AR19	IPR001247;IPR015847;IPR036345;IPR027408;IPR020568;IPR011807;
A0A0B3AEV5	A0A0B3AEV5_ARCG1	unreviewed	Exosome complex exonuclease Rrp41, exosome complex component RRP41	Archaeon GW2011_AR3	255	cellular organisms, Archaea, unclassified Archaea, unclassified Archaea (miscellaneous), Archaeon GW2011_AR3	IPR001247;IPR015847;IPR036345;IPR027408;IPR020568;IPR011807;
A0A0B3AMB2	A0A0B3AMB2_ARCGX	unreviewed	Exosome complex component RRP41	Archaeon GW2011_AR5	236	cellular organisms, Archaea, unclassified Archaea, unclassified Archaea (miscellaneous), Archaeon GW2011_AR5	IPR001247;IPR015847;IPR036345;IPR027408;IPR020568;IPR011807;
A0A2H5UZB8	A0A2H5UZB8_9ARCH	unreviewed	Exosome complex component Rrp41 (EC 3.1.13.-)	archaeon HR01	241	cellular organisms, Archaea, unclassified Archaea, unclassified Archaea (miscellaneous), archaeon HR01	IPR001247;IPR015847;IPR036345;IPR027408;IPR020568;IPR011807;
A0A2H5V2D2	A0A2H5V2D2_9ARCH	unreviewed	Exosome complex component Rrp41 (EC 3.1.13.-)	archaeon HR02	246	cellular organisms, Archaea, unclassified Archaea, unclassified Archaea (miscellaneous), archaeon HR02	IPR001247;IPR015847;IPR036345;IPR027408;IPR020568;IPR011807;
A0A2H5V6W2	A0A2H5V6W2_9ARCH	unreviewed	Exosome complex component Rrp41 (EC 3.1.13.-)	archaeon HR03	242	cellular organisms, Archaea, unclassified Archaea, unclassified Archaea (miscellaneous), archaeon HR03	IPR001247;IPR015847;IPR036345;IPR027408;IPR020568;IPR011807;
A0A1F3BEK9	A0A1F3BEK9_9ARCH	unreviewed	Exosome complex component Rrp41 (EC 3.1.13.-)	archaeon RBG_16_50_20	255	cellular organisms, Archaea, unclassified Archaea, unclassified Archaea (miscellaneous), archaeon RBG_16_50_20	IPR001247;IPR015847;IPR036345;IPR027408;IPR020568;IPR011807;
A0A2R6T5Y2	A0A2R6T5Y2_9ARCH	unreviewed	Exosome complex component Rrp41 (EC 3.1.13.-)	archaeon SCG-AAA382B04	241	cellular organisms, Archaea, unclassified Archaea, unclassified Archaea (miscellaneous), archaeon SCG-AAA382B04	IPR001247;IPR015847;IPR036345;IPR027408;IPR020568;IPR011807;

## Sheet: S2Aiii
IPR020869 Rrp42 homologs used for analysis
Entry	Entry name	Status	Protein names	Organism	Length	Taxonomic lineage (ALL)	Cross-reference (INTERPRO)
A0A523TGL4	A0A523TGL4_9ARCH	unreviewed	Exosome complex component Rrp42	Candidatus Heimdallarchaeota archaeon	283	cellular organisms, Archaea, Asgard group, Candidatus Heimdallarchaeota, Candidatus Heimdallarchaeota archaeon	IPR001247;IPR015847;IPR036345;IPR027408;IPR020568;IPR020869;
A0A497RDS2	A0A497RDS2_9ARCH	unreviewed	Exosome complex component Rrp42	Candidatus Heimdallarchaeota archaeon	283	cellular organisms, Archaea, Asgard group, Candidatus Heimdallarchaeota, Candidatus Heimdallarchaeota archaeon	IPR001247;IPR015847;IPR036345;IPR027408;IPR020568;IPR020869;
A0A524EC38	A0A524EC38_9ARCH	unreviewed	Exosome complex component Rrp42	Candidatus Heimdallarchaeota archaeon	275	cellular organisms, Archaea, Asgard group, Candidatus Heimdallarchaeota, Candidatus Heimdallarchaeota archaeon	IPR001247;IPR015847;IPR036345;IPR027408;IPR020568;IPR020869;
[truncated: 954 more rows]

## Sheet: S2Aiv
IPR023474 Rrp4 homologs used for analysis
Entry	Entry name	Status	Protein names	Organism	Length	Taxonomic lineage (ALL)	Cross-reference (INTERPRO)
[truncated: 982 more rows]

## Sheet: S2Av
IPR039771 Csl4 homologs used for analysis
[truncated: 825 more rows]

## Sheet: S2Avi
IPR000692 Nop5 homologs used for analysis
[truncated: 1,676 more rows]

## Sheet: S2Avii
			IPR020607 DnaA homologs used for analysis
[truncated: 1,624 more rows]

## Sheet: S2Aviii
			Archaeal RecJ homolog overview
[truncated: 40 more rows]

[truncated: 6 more sheets: S2Aix, S2Ax, S2Axi, S2Axii, S2Axiii, S2B]
